# Supplementary material for: Comparative Transcriptome Analysis Using High Papaverine Mutant of Papaver somniferum Reveals Pathway and Uncharacterized Steps of Papaverine Biosynthesis
Source: PLoS One. 2013 May 30;8(5):e65622. doi: 10.1371/journal.pone.0065622 (PMC3667846; doi:10.1371/journal.pone.0065622)
Supplement: Table S2 — Annotation of unigenes of pap1 using NR database. (XLS) [file pone.0065622.s006.xls]

## Sheet: lane1_all_nr
Supplementry Table S2: Annotation of unigenes of pap1 using NR database
Query id	Subject id	e-value	Annotation
contig00002	gi|255560810|ref|XP_002521418.1|	2e-15	nucleic acid binding protein, putative [Ricinus communis] >gi|223539317|gb|EEF40908.1| nucleic acid binding protein, putative [Ricinus communis]
contig00003	gi|265984664|ref|ZP_06097399.1|	4e-28	conserved hypothetical protein [Brucella sp. 83/13] >gi|264663256|gb|EEZ33517.1| conserved hypothetical protein [Brucella sp. 83/13]
contig00005	gi|224069689|ref|XP_002326396.1|	3e-95	predicted protein [Populus trichocarpa] >gi|222833589|gb|EEE72066.1| predicted protein [Populus trichocarpa]
contig00006	gi|225437223|ref|XP_002281907.1|	0	PREDICTED: hypothetical protein [Vitis vinifera]
contig00007	gi|225424703|ref|XP_002264951.1|	3e-93	PREDICTED: hypothetical protein [Vitis vinifera]
contig00008	gi|47169444|pdb|1VCR|A	1e-125	Chain A, An Icosahedral Assembly Of Light-Harvesting Chlorophyll AB Protein Complex From Pea Thylakoid Membranes
contig00009	gi|149390769|gb|ABR25402.1|	3e-06	unknown [Oryza sativa Indica Group]
contig00010	gi|225459095|ref|XP_002283844.1|	2e-50	PREDICTED: hypothetical protein [Vitis vinifera] >gi|302142062|emb|CBI19265.3| unnamed protein product [Vitis vinifera]
contig00011	gi|33413894|gb|AAP45314.1|	3e-120	S-adenosyl-L-methionine:3'-hydroxy-N-methylcoclaurine 4'-O-methyltransferase 2 [Papaver somniferum]
contig00012	gi|225449408|ref|XP_002282755.1|	5e-77	PREDICTED: hypothetical protein [Vitis vinifera] >gi|296086188|emb|CBI31629.3| unnamed protein product [Vitis vinifera]
contig00013	gi|224136704|ref|XP_002326924.1|	6e-55	predicted protein [Populus trichocarpa] >gi|118481849|gb|ABK92861.1| unknown [Populus trichocarpa] >gi|222835239|gb|EEE73674.1| predicted protein [Populus trichocarpa]
contig00014	gi|255549418|ref|XP_002515762.1|	5e-91	AMME syndrome candidateprotein 1 protein, putative [Ricinus communis] >gi|223545090|gb|EEF46601.1| AMME syndrome candidateprotein 1 protein, putative [Ricinus communis]
contig00015	gi|225437971|ref|XP_002269886.1|	0	PREDICTED: hypothetical protein [Vitis vinifera]
contig00016	gi|225458701|ref|XP_002284973.1|	1e-48	PREDICTED: hypothetical protein [Vitis vinifera]
contig00019	gi|255633192|gb|ACU16952.1|	1e-33	unknown [Glycine max]
contig00023	gi|225465837|ref|XP_002264626.1|	2e-80	PREDICTED: hypothetical protein isoform 1 [Vitis vinifera]
contig00024	gi|316996021|dbj|BAD83521.2|	6e-41	cytochrome oxidase subunit 3 [Nicotiana tabacum]
contig00025	gi|297738942|emb|CBI28187.3|	1e-140	unnamed protein product [Vitis vinifera]
contig00026	gi|255638262|gb|ACU19444.1|	6e-37	unknown [Glycine max]
contig00027	gi|225350102|gb|ACN87961.1|	5e-114	expansin 2 [Citrus sinensis]
contig00028	gi|255541510|ref|XP_002511819.1|	0	malic enzyme, putative [Ricinus communis] >gi|223548999|gb|EEF50488.1| malic enzyme, putative [Ricinus communis]
contig00029	gi|296083709|emb|CBI23698.3|	5e-06	unnamed protein product [Vitis vinifera]
contig00031	gi|147820288|emb|CAN71467.1|	7e-23	hypothetical protein VITISV_038988 [Vitis vinifera]
contig00032	gi|295822131|gb|ADG36719.1|	1e-163	squalene synthase 2 [Glycyrrhiza uralensis] >gi|295822135|gb|ADG36721.1| squalene synthase 2 [Glycyrrhiza uralensis]
contig00033	gi|296082038|emb|CBI21043.3|	1e-76	unnamed protein product [Vitis vinifera]
contig00034	gi|255552241|ref|XP_002517165.1|	1e-72	basic 7S globulin 2 precursor small subunit, putative [Ricinus communis] >gi|223543800|gb|EEF45328.1| basic 7S globulin 2 precursor small subunit, putative [Ricinus communis]
contig00036	gi|225433049|ref|XP_002280977.1|	6e-71	PREDICTED: hypothetical protein [Vitis vinifera] >gi|296083618|emb|CBI23607.3| unnamed protein product [Vitis vinifera]
contig00039	gi|223452540|gb|ACM89597.1|	7e-122	leucine rich repeat protein [Glycine max]
contig00040	gi|296081197|emb|CBI18223.3|	0	unnamed protein product [Vitis vinifera]
contig00041	gi|49798480|gb|AAT68601.1|	3e-92	benzoyl coenzyme A: benzyl alcohol benzoyl transferase [Petunia x hybrida] >gi|51556912|gb|AAU06226.1| benzoyl-CoA:benzyl alcohol/phenylethanol benzoyltransferase [Petunia x hybrida]
contig00042	gi|225458678|ref|XP_002284923.1|	6e-52	PREDICTED: hypothetical protein [Vitis vinifera] >gi|147773643|emb|CAN76464.1| hypothetical protein VITISV_017035 [Vitis vinifera]
contig00043	gi|225438781|ref|XP_002283105.1|	6e-111	PREDICTED: hypothetical protein [Vitis vinifera] >gi|296082381|emb|CBI21386.3| unnamed protein product [Vitis vinifera]
contig00044	gi|225435165|ref|XP_002284705.1|	2e-149	PREDICTED: hypothetical protein [Vitis vinifera] >gi|297746179|emb|CBI16235.3| unnamed protein product [Vitis vinifera]
contig00045	gi|134035504|gb|ABO47740.1|	3e-49	alpha-tubulin [Gossypium hirsutum] >gi|223453026|gb|ACM89777.1| alpha-tubulin 10 [Gossypium hirsutum]
contig00046	gi|255540643|ref|XP_002511386.1|	8e-77	Triose phosphate/phosphate translocator, non-green plastid, chloroplast precursor, putative [Ricinus communis] >gi|223550501|gb|EEF51988.1| Triose phosphate/phosphate translocator, non-green plastid, chloroplast precursor, putative [Ricinus communis]
contig00047	gi|21542216|sp|P93479.1|RETO_PAPSO	5e-50	RecName: Full=Reticuline oxidase; AltName: Full=Berberine bridge-forming enzyme; Short=BBE; AltName: Full=Tetrahydroprotoberberine synthase; Flags: Precursor >gi|3282517|gb|AAC61839.1| berberine bridge enzyme [Papaver somniferum]
contig00049	gi|255540643|ref|XP_002511386.1|	2e-65	Triose phosphate/phosphate translocator, non-green plastid, chloroplast precursor, putative [Ricinus communis] >gi|223550501|gb|EEF51988.1| Triose phosphate/phosphate translocator, non-green plastid, chloroplast precursor, putative [Ricinus communis]
contig00051	gi|118481033|gb|ABK92470.1|	1e-07	unknown [Populus trichocarpa]
contig00052	gi|297797437|ref|XP_002866603.1|	8e-90	2-nitropropane dioxygenase family [Arabidopsis lyrata subsp. lyrata] >gi|297312438|gb|EFH42862.1| 2-nitropropane dioxygenase family [Arabidopsis lyrata subsp. lyrata]
contig00053	gi|225439460|ref|XP_002268192.1|	3e-129	PREDICTED: similar to 40S ribosomal S4 protein [Vitis vinifera]
contig00054	gi|3914586|sp|O65349.1|RBS_CAPAN	6e-06	RecName: Full=Ribulose bisphosphate carboxylase small chain, chloroplastic; Short=RuBisCO small subunit; Flags: Precursor >gi|3152715|gb|AAC17126.1| ribulose 1,5-bisphosphate carboxylase/oxygenase small subunit [Capsicum annuum]
contig00055	gi|296083057|emb|CBI22461.3|	6e-149	unnamed protein product [Vitis vinifera]
contig00057	gi|211906458|gb|ACJ11722.1|	2e-87	2-nitropropane dioxygenase [Gossypium hirsutum]
contig00058	gi|147832644|emb|CAN68220.1|	4e-06	hypothetical protein VITISV_005372 [Vitis vinifera]
contig00060	gi|17940742|gb|AAL49750.1|AF452012_1	3e-79	aquaporin-like protein [Petunia x hybrida]
contig00061	gi|225463083|ref|XP_002263640.1|	4e-99	PREDICTED: hypothetical protein [Vitis vinifera]
contig00062	gi|225449066|ref|XP_002275108.1|	2e-101	PREDICTED: hypothetical protein [Vitis vinifera]
contig00064	gi|224108101|ref|XP_002314721.1|	1e-63	predicted protein [Populus trichocarpa] >gi|222863761|gb|EEF00892.1| predicted protein [Populus trichocarpa]
contig00066	gi|297733680|emb|CBI14927.3|	6e-39	unnamed protein product [Vitis vinifera]
contig00067	gi|147791931|emb|CAN67897.1|	4e-79	hypothetical protein VITISV_040395 [Vitis vinifera]
contig00068	gi|224101561|ref|XP_002312331.1|	0	predicted protein [Populus trichocarpa] >gi|222852151|gb|EEE89698.1| predicted protein [Populus trichocarpa]
contig00069	gi|90761112|gb|ABD97861.1|	5e-97	NADH-dependent hydroxypyruvate reductase [Pachysandra terminalis]
contig00070	gi|33324614|gb|AAQ08018.1|	0	endo-1,4-beta-glucanase [Gossypium hirsutum]
contig00071	gi|225430812|ref|XP_002271463.1|	4e-176	PREDICTED: hypothetical protein [Vitis vinifera]
contig00074	gi|225424266|ref|XP_002284527.1|	3e-18	PREDICTED: hypothetical protein [Vitis vinifera] >gi|147789187|emb|CAN75773.1| hypothetical protein VITISV_033952 [Vitis vinifera] >gi|297737684|emb|CBI26885.3| unnamed protein product [Vitis vinifera]
contig00075	gi|225435480|ref|XP_002285503.1|	3e-37	PREDICTED: similar to ADP,ATP carrier protein, mitochondrial [Vitis vinifera]
contig00076	gi|224142387|ref|XP_002324540.1|	2e-75	predicted protein [Populus trichocarpa] >gi|222865974|gb|EEF03105.1| predicted protein [Populus trichocarpa]
contig00077	gi|297742570|emb|CBI34719.3|	0	unnamed protein product [Vitis vinifera]
contig00078	gi|297826349|ref|XP_002881057.1|	8e-24	tubulin beta-7 chain [Arabidopsis lyrata subsp. lyrata] >gi|297326896|gb|EFH57316.1| tubulin beta-7 chain [Arabidopsis lyrata subsp. lyrata]
contig00079	gi|302141968|emb|CBI19171.3|	4e-52	unnamed protein product [Vitis vinifera]
contig00080	gi|302816738|ref|XP_002990047.1|	3e-08	hypothetical protein SELMODRAFT_272108 [Selaginella moellendorffii] >gi|300142167|gb|EFJ08870.1| hypothetical protein SELMODRAFT_272108 [Selaginella moellendorffii]
contig00081	gi|146432261|gb|ABQ41114.1|	6e-148	monodehydroascorbate reductase [Vitis vinifera]
contig00084	gi|225469796|ref|XP_002262875.1|	3e-157	PREDICTED: hypothetical protein [Vitis vinifera]
contig00085	gi|217071232|gb|ACJ83976.1|	2e-74	unknown [Medicago truncatula]
contig00086	gi|225450227|ref|XP_002263854.1|	0	PREDICTED: hypothetical protein [Vitis vinifera]
contig00088	gi|224066237|ref|XP_002302040.1|	5e-59	predicted protein [Populus trichocarpa] >gi|118483855|gb|ABK93818.1| unknown [Populus trichocarpa] >gi|222843766|gb|EEE81313.1| predicted protein [Populus trichocarpa]
contig00089	gi|255570128|ref|XP_002526026.1|	4e-29	uridine cytidine kinase I, putative [Ricinus communis] >gi|223534673|gb|EEF36366.1| uridine cytidine kinase I, putative [Ricinus communis]
contig00090	gi|12229948|sp|Q9XG77.1|PSA6_TOBAC	8e-122	RecName: Full=Proteasome subunit alpha type-6; AltName: Full=20S proteasome alpha subunit A; AltName: Full=20S proteasome subunit alpha-1 >gi|4539545|emb|CAB39975.1| PRCI [Nicotiana tabacum]
contig00092	gi|13111663|gb|AAG45488.1|	3e-49	phospholipase PLDb2 [Solanum lycopersicum]
contig00093	gi|110681486|emb|CAL25353.1|	5e-60	ACBF-like dna binding protein [Platanus x acerifolia]
contig00094	gi|224137382|ref|XP_002327112.1|	5e-32	predicted protein [Populus trichocarpa] >gi|222835427|gb|EEE73862.1| predicted protein [Populus trichocarpa]
contig00095	gi|224124374|ref|XP_002330007.1|	2e-28	global transcription factor group [Populus trichocarpa] >gi|222871432|gb|EEF08563.1| global transcription factor group [Populus trichocarpa]
contig00096	gi|225436506|ref|XP_002276353.1|	1e-79	PREDICTED: hypothetical protein [Vitis vinifera]
contig00098	gi|255560810|ref|XP_002521418.1|	3e-15	nucleic acid binding protein, putative [Ricinus communis] >gi|223539317|gb|EEF40908.1| nucleic acid binding protein, putative [Ricinus communis]
contig00099	gi|8778823|gb|AAF79822.1|AC026875_2	1e-06	T6D22.2 [Arabidopsis thaliana]
contig00100	gi|217038859|gb|ACJ76786.1|	0	tyrosinase polyphenol oxidase [Argemone mexicana]
contig00101	gi|224054274|ref|XP_002298178.1|	8e-112	light-harvesting complex II protein Lhcb6 [Populus trichocarpa] >gi|118486723|gb|ABK95197.1| unknown [Populus trichocarpa] >gi|222845436|gb|EEE82983.1| light-harvesting complex II protein Lhcb6 [Populus trichocarpa]
contig00102	gi|225434315|ref|XP_002276130.1|	0	PREDICTED: hypothetical protein [Vitis vinifera]
contig00104	gi|253991978|gb|ACT52338.1|	3e-110	maturase K [Papaver rhoeas]
contig00107	gi|297746062|emb|CBI16118.3|	4e-20	unnamed protein product [Vitis vinifera]
contig00108	gi|225465425|ref|XP_002264858.1|	5e-69	PREDICTED: hypothetical protein [Vitis vinifera]
contig00109	gi|225426276|ref|XP_002265126.1|	3e-112	PREDICTED: hypothetical protein [Vitis vinifera] >gi|297742362|emb|CBI34511.3| unnamed protein product [Vitis vinifera]
contig00110	gi|224068066|ref|XP_002302659.1|	5e-29	predicted protein [Populus trichocarpa] >gi|222844385|gb|EEE81932.1| predicted protein [Populus trichocarpa]
contig00111	gi|225425352|ref|XP_002275297.1|	4e-107	PREDICTED: hypothetical protein isoform 2 [Vitis vinifera] >gi|225425354|ref|XP_002275270.1| PREDICTED: hypothetical protein isoform 1 [Vitis vinifera]
contig00112	gi|4867803|emb|CAB43062.1|	2e-128	phospholipase D2 [Craterostigma plantagineum]
contig00113	gi|225466595|ref|XP_002274794.1|	1e-144	PREDICTED: hypothetical protein, partial [Vitis vinifera]
contig00114	gi|225431475|ref|XP_002274417.1|	2e-56	PREDICTED: hypothetical protein [Vitis vinifera]
contig00115	gi|296085857|emb|CBI31181.3|	0	unnamed protein product [Vitis vinifera]
contig00116	gi|225425762|ref|XP_002277256.1|	1e-166	PREDICTED: hypothetical protein [Vitis vinifera] >gi|296086406|emb|CBI31995.3| unnamed protein product [Vitis vinifera]
contig00117	gi|255551539|ref|XP_002516815.1|	7e-67	TRANSPORT INHIBITOR RESPONSE 1 protein, putative [Ricinus communis] >gi|223543903|gb|EEF45429.1| TRANSPORT INHIBITOR RESPONSE 1 protein, putative [Ricinus communis]
contig00118	gi|225465837|ref|XP_002264626.1|	5e-81	PREDICTED: hypothetical protein isoform 1 [Vitis vinifera]
contig00120	gi|255580365|ref|XP_002531010.1|	4e-73	DUF26 domain-containing protein 1 precursor, putative [Ricinus communis] >gi|223529408|gb|EEF31370.1| DUF26 domain-containing protein 1 precursor, putative [Ricinus communis]
contig00121	gi|225470790|ref|XP_002269656.1|	2e-155	PREDICTED: hypothetical protein [Vitis vinifera]
contig00122	gi|296084119|emb|CBI24507.3|	2e-51	unnamed protein product [Vitis vinifera]
contig00123	gi|225446283|ref|XP_002269268.1|	3e-38	PREDICTED: similar to methyltransferase WBSCR22 [Vitis vinifera] >gi|296090305|emb|CBI40124.3| unnamed protein product [Vitis vinifera]
contig00125	gi|255551683|ref|XP_002516887.1|	0	tonneau, putative [Ricinus communis] >gi|223543975|gb|EEF45501.1| tonneau, putative [Ricinus communis]
contig00126	gi|225450201|ref|XP_002264792.1|	9e-170	PREDICTED: hypothetical protein [Vitis vinifera] >gi|297736215|emb|CBI24853.3| unnamed protein product [Vitis vinifera]
contig00127	gi|225463766|ref|XP_002267930.1|	6e-132	PREDICTED: hypothetical protein [Vitis vinifera]
contig00128	gi|255581964|ref|XP_002531780.1|	1e-82	protein with unknown function [Ricinus communis] >gi|223528573|gb|EEF30594.1| protein with unknown function [Ricinus communis]
contig00129	gi|255576331|ref|XP_002529058.1|	2e-58	cytochrome P450, putative [Ricinus communis] >gi|223531470|gb|EEF33302.1| cytochrome P450, putative [Ricinus communis]
contig00130	gi|51556906|gb|AAT72296.2|	2e-162	microsomal omega-6-desaturase [Nicotiana tabacum]
contig00131	gi|225455386|ref|XP_002278061.1|	1e-162	PREDICTED: similar to pectin methylesterase 1 [Vitis vinifera]
contig00132	gi|225439685|ref|XP_002271473.1|	9e-51	PREDICTED: hypothetical protein [Vitis vinifera]
contig00133	gi|255556504|ref|XP_002519286.1|	2e-121	dihydrolipoamide dehydrogenase, putative [Ricinus communis] >gi|223541601|gb|EEF43150.1| dihydrolipoamide dehydrogenase, putative [Ricinus communis]
contig00136	gi|225428564|ref|XP_002281077.1|	7e-26	PREDICTED: hypothetical protein [Vitis vinifera] >gi|297741415|emb|CBI32546.3| unnamed protein product [Vitis vinifera]
contig00137	gi|297737497|emb|CBI26698.3|	9e-36	unnamed protein product [Vitis vinifera]
contig00138	gi|224109938|ref|XP_002315362.1|	0	predicted protein [Populus trichocarpa] >gi|222864402|gb|EEF01533.1| predicted protein [Populus trichocarpa]
contig00139	gi|2497538|sp|Q42806.1|KPYC_SOYBN	0	RecName: Full=Pyruvate kinase, cytosolic isozyme; Short=PK >gi|466350|gb|AAA17000.1| pyruvate kinase [Glycine max]
contig00140	gi|225428436|ref|XP_002283953.1|	5e-132	PREDICTED: hypothetical protein [Vitis vinifera] >gi|297744403|emb|CBI37665.3| unnamed protein product [Vitis vinifera]
contig00141	gi|255581566|ref|XP_002531588.1|	5e-72	conserved hypothetical protein [Ricinus communis] >gi|223528784|gb|EEF30791.1| conserved hypothetical protein [Ricinus communis]
contig00143	gi|225448781|ref|XP_002275798.1|	6e-104	PREDICTED: hypothetical protein [Vitis vinifera]
contig00147	gi|147802763|emb|CAN66303.1|	8e-112	hypothetical protein VITISV_044203 [Vitis vinifera]
contig00148	gi|225434518|ref|XP_002278580.1|	3e-69	PREDICTED: hypothetical protein [Vitis vinifera]
contig00149	gi|224150180|ref|XP_002336919.1|	3e-23	cc-nbs-lrr resistance protein [Populus trichocarpa] >gi|222837129|gb|EEE75508.1| cc-nbs-lrr resistance protein [Populus trichocarpa]
contig00150	gi|224138034|ref|XP_002322713.1|	4e-118	predicted protein [Populus trichocarpa] >gi|222867343|gb|EEF04474.1| predicted protein [Populus trichocarpa]
contig00151	gi|224142211|ref|XP_002324452.1|	8e-50	predicted protein [Populus trichocarpa] >gi|222865886|gb|EEF03017.1| predicted protein [Populus trichocarpa]
contig00152	gi|91208913|ref|YP_538946.1|	1e-23	photosystem I assembly protein Ycf4 [Gossypium hirsutum] >gi|119368510|ref|YP_913198.1| PSI accumulation protein [Gossypium barbadense] >gi|313199713|ref|YP_004021327.1| photosystem I assembly protein ycf4 [Theobroma cacao] >gi|122201395|sp|Q2L913.1|YCF4_GOSHI RecName: Full=Photosystem I assembly protein ycf4 >gi|125991257|sp|A0ZZ46.1|YCF4_GOSBA RecName: Full=Photosystem I assembly protein ycf4 >…
contig00153	gi|225433856|ref|XP_002264306.1|	5e-85	PREDICTED: hypothetical protein [Vitis vinifera] >gi|297743767|emb|CBI36650.3| unnamed protein product [Vitis vinifera]
contig00154	gi|242076338|ref|XP_002448105.1|	8e-80	hypothetical protein SORBIDRAFT_06g021220 [Sorghum bicolor] >gi|241939288|gb|EES12433.1| hypothetical protein SORBIDRAFT_06g021220 [Sorghum bicolor]
contig00155	gi|224094953|ref|XP_002310303.1|	1e-22	predicted protein [Populus trichocarpa] >gi|118484023|gb|ABK93898.1| unknown [Populus trichocarpa] >gi|118486019|gb|ABK94853.1| unknown [Populus trichocarpa] >gi|222853206|gb|EEE90753.1| predicted protein [Populus trichocarpa]
contig00156	gi|729726|sp|Q01559.1|HMDH_NICSY	7e-78	RecName: Full=3-hydroxy-3-methylglutaryl-coenzyme A reductase; Short=HMG-CoA reductase >gi|19746|emb|CAA45181.1| 3-hydroxy-3-methylglutaryl-coenzyme A reductase [Nicotiana sylvestris]
contig00157	gi|225428370|ref|XP_002283371.1|	0	PREDICTED: hypothetical protein [Vitis vinifera]
contig00158	gi|225440438|ref|XP_002270571.1|	6e-54	PREDICTED: hypothetical protein [Vitis vinifera]
contig00159	gi|255582591|ref|XP_002532078.1|	0	Magnesium-chelatase subunit H, putative [Ricinus communis] >gi|223528260|gb|EEF30312.1| Magnesium-chelatase subunit H, putative [Ricinus communis]
contig00162	gi|226491586|ref|NP_001149295.1|	1e-56	40S ribosomal protein SA [Zea mays] >gi|194708106|gb|ACF88137.1| unknown [Zea mays] >gi|195626134|gb|ACG34897.1| 40S ribosomal protein SA [Zea mays]
contig00163	gi|217073106|gb|ACJ84912.1|	1e-07	unknown [Medicago truncatula]
contig00164	gi|224129330|ref|XP_002328947.1|	4e-06	predicted protein [Populus trichocarpa] >gi|222839377|gb|EEE77714.1| predicted protein [Populus trichocarpa]
contig00165	gi|255639564|gb|ACU20076.1|	5e-106	unknown [Glycine max]
contig00166	gi|225423917|ref|XP_002281973.1|	1e-39	PREDICTED: hypothetical protein [Vitis vinifera]
contig00167	gi|255581746|ref|XP_002531675.1|	1e-59	poly-A binding protein, putative [Ricinus communis] >gi|223528706|gb|EEF30719.1| poly-A binding protein, putative [Ricinus communis]
contig00168	gi|225432496|ref|XP_002279497.1|	2e-161	PREDICTED: hypothetical protein [Vitis vinifera] >gi|297736964|emb|CBI26165.3| unnamed protein product [Vitis vinifera]
contig00170	gi|255578922|ref|XP_002530314.1|	6e-40	zinc finger protein, putative [Ricinus communis] >gi|223530170|gb|EEF32081.1| zinc finger protein, putative [Ricinus communis]
contig00172	gi|297805780|ref|XP_002870774.1|	1e-39	predicted protein [Arabidopsis lyrata subsp. lyrata] >gi|297316610|gb|EFH47033.1| predicted protein [Arabidopsis lyrata subsp. lyrata]
contig00175	gi|3121752|sp|P80915.1|AMP1_MACIN	5e-12	RecName: Full=Antimicrobial peptide 1; Short=AMP1; AltName: Full=MiAMP1; Flags: Precursor >gi|2181943|emb|CAA71842.1| AMP1 [Macadamia integrifolia]
contig00176	gi|283049400|gb|ADB07168.1|	0	DEAD-box RNA helicase-like protein [Prunus persica] >gi|283049402|gb|ADB07169.1| DEAD-box RNA helicase-like protein [Prunus persica]
contig00177	gi|225436277|ref|XP_002264897.1|	2e-80	PREDICTED: hypothetical protein [Vitis vinifera] >gi|147835182|emb|CAN76753.1| hypothetical protein VITISV_011074 [Vitis vinifera]
contig00178	gi|148841090|gb|ABR14720.1|	3e-64	salutaridine synthase [Papaver somniferum]
contig00179	gi|224136870|ref|XP_002322436.1|	3e-99	predicted protein [Populus trichocarpa] >gi|222869432|gb|EEF06563.1| predicted protein [Populus trichocarpa]
contig00180	gi|224116990|ref|XP_002331802.1|	1e-135	predicted protein [Populus trichocarpa] >gi|222874498|gb|EEF11629.1| predicted protein [Populus trichocarpa]
contig00181	gi|224085900|ref|XP_002307732.1|	2e-118	predicted protein [Populus trichocarpa] >gi|222857181|gb|EEE94728.1| predicted protein [Populus trichocarpa]
contig00182	gi|224112769|ref|XP_002316287.1|	4e-88	predicted protein [Populus trichocarpa] >gi|222865327|gb|EEF02458.1| predicted protein [Populus trichocarpa]
contig00185	gi|217071034|gb|ACJ83877.1|	9e-15	unknown [Medicago truncatula]
contig00187	gi|68342516|gb|AAY90155.1|	1e-54	magnesium chelatase [Capsicum annuum]
contig00188	gi|7595796|gb|AAF64453.1|AF239931_1	3e-19	putative heat-shock protein 90 [Euphorbia esula]
contig00190	gi|55168340|gb|AAV44205.1|	3e-62	unknow protein [Oryza sativa Japonica Group]
contig00191	gi|297741760|emb|CBI32989.3|	2e-70	unnamed protein product [Vitis vinifera]
contig00192	gi|255548758|ref|XP_002515435.1|	2e-56	protein with unknown function [Ricinus communis] >gi|223545379|gb|EEF46884.1| protein with unknown function [Ricinus communis]
contig00193	gi|225424031|ref|XP_002283449.1|	3e-117	PREDICTED: hypothetical protein [Vitis vinifera] >gi|147769068|emb|CAN72503.1| hypothetical protein VITISV_027277 [Vitis vinifera] >gi|297737795|emb|CBI26996.3| unnamed protein product [Vitis vinifera]
contig00194	gi|255579318|ref|XP_002530504.1|	5e-73	proliferation-associated 2g4, putative [Ricinus communis] >gi|223529961|gb|EEF31888.1| proliferation-associated 2g4, putative [Ricinus communis]
contig00195	gi|224137880|ref|XP_002326463.1|	3e-31	predicted protein [Populus trichocarpa] >gi|222833785|gb|EEE72262.1| predicted protein [Populus trichocarpa]
contig00197	gi|225439041|ref|XP_002264658.1|	1e-105	PREDICTED: hypothetical protein [Vitis vinifera]
contig00199	gi|225449126|ref|XP_002277282.1|	3e-111	PREDICTED: hypothetical protein [Vitis vinifera]
contig00200	gi|296089677|emb|CBI39496.3|	6e-124	unnamed protein product [Vitis vinifera]
contig00201	gi|255587693|ref|XP_002534360.1|	2e-44	fk506-binding protein, putative [Ricinus communis] >gi|223525435|gb|EEF28025.1| fk506-binding protein, putative [Ricinus communis]
contig00202	gi|297744241|emb|CBI37211.3|	2e-30	unnamed protein product [Vitis vinifera]
contig00204	gi|224131356|ref|XP_002321064.1|	2e-50	predicted protein [Populus trichocarpa] >gi|118485866|gb|ABK94780.1| unknown [Populus trichocarpa] >gi|222861837|gb|EEE99379.1| predicted protein [Populus trichocarpa]
contig00205	gi|186526663|ref|NP_001119311.1|	9e-23	phosphoinositide binding [Arabidopsis thaliana]
contig00206	gi|296089529|emb|CBI39348.3|	5e-63	unnamed protein product [Vitis vinifera]
contig00207	gi|225440045|ref|XP_002282146.1|	0	PREDICTED: hypothetical protein [Vitis vinifera] >gi|297741633|emb|CBI32765.3| unnamed protein product [Vitis vinifera]
contig00209	gi|255626251|gb|ACU13470.1|	1e-31	unknown [Glycine max]
contig00210	gi|224096339|ref|XP_002310606.1|	1e-50	predicted protein [Populus trichocarpa] >gi|222853509|gb|EEE91056.1| predicted protein [Populus trichocarpa]
contig00211	gi|145388988|gb|ABP65325.1|	5e-67	Cu-Zn superoxide dismutase [Pennisetum glaucum]
contig00212	gi|224058920|ref|XP_002299651.1|	7e-57	predicted protein [Populus trichocarpa] >gi|222846909|gb|EEE84456.1| predicted protein [Populus trichocarpa]
contig00213	gi|225451491|ref|XP_002271350.1|	1e-34	PREDICTED: hypothetical protein [Vitis vinifera] >gi|296082323|emb|CBI21328.3| unnamed protein product [Vitis vinifera]
contig00214	gi|224126917|ref|XP_002329505.1|	2e-48	predicted protein [Populus trichocarpa] >gi|222870185|gb|EEF07316.1| predicted protein [Populus trichocarpa]
contig00215	gi|255636366|gb|ACU18522.1|	1e-46	unknown [Glycine max]
contig00218	gi|110083391|dbj|BAE97400.1|	0	heat shock protein 90 [Nicotiana tabacum]
contig00219	gi|225450490|ref|XP_002280775.1|	8e-74	PREDICTED: hypothetical protein isoform 3 [Vitis vinifera] >gi|225450492|ref|XP_002280769.1| PREDICTED: hypothetical protein isoform 2 [Vitis vinifera] >gi|225450494|ref|XP_002280759.1| PREDICTED: hypothetical protein isoform 1 [Vitis vinifera]
contig00220	gi|255567166|ref|XP_002524564.1|	0	Endosomal P24A protein precursor, putative [Ricinus communis] >gi|223536117|gb|EEF37772.1| Endosomal P24A protein precursor, putative [Ricinus communis]
contig00221	gi|224127987|ref|XP_002320213.1|	1e-159	endoplasmic reticulum [ER]-type calcium ATPase [Populus trichocarpa] >gi|222860986|gb|EEE98528.1| endoplasmic reticulum [ER]-type calcium ATPase [Populus trichocarpa]
contig00222	gi|118489355|gb|ABK96482.1|	0	unknown [Populus trichocarpa x Populus deltoides]
contig00223	gi|225458701|ref|XP_002284973.1|	5e-41	PREDICTED: hypothetical protein [Vitis vinifera]
contig00224	gi|224071567|ref|XP_002303520.1|	5e-13	predicted protein [Populus trichocarpa] >gi|222840952|gb|EEE78499.1| predicted protein [Populus trichocarpa]
contig00225	gi|224125148|ref|XP_002329905.1|	4e-23	predicted protein [Populus trichocarpa] >gi|222871142|gb|EEF08273.1| predicted protein [Populus trichocarpa]
contig00226	gi|225426946|ref|XP_002266352.1|	0	PREDICTED: hypothetical protein [Vitis vinifera] >gi|297741153|emb|CBI31884.3| unnamed protein product [Vitis vinifera]
contig00227	gi|225442426|ref|XP_002283426.1|	2e-61	PREDICTED: hypothetical protein [Vitis vinifera] >gi|297743169|emb|CBI36036.3| unnamed protein product [Vitis vinifera]
contig00228	gi|147840299|emb|CAN66138.1|	2e-65	hypothetical protein VITISV_006754 [Vitis vinifera]
contig00229	gi|296086246|emb|CBI31687.3|	7e-18	unnamed protein product [Vitis vinifera]
contig00230	gi|224078826|ref|XP_002305643.1|	7e-43	hypothetical protein POPTRDRAFT_831063 [Populus trichocarpa] >gi|118486762|gb|ABK95216.1| unknown [Populus trichocarpa] >gi|222848607|gb|EEE86154.1| hypothetical protein POPTRDRAFT_831063 [Populus trichocarpa]
contig00231	gi|18148376|dbj|BAB82980.1|	3e-83	polygalacturonase-inhibitor protein [Citrus sp. cv. Sainumphung]
contig00233	gi|225445174|ref|XP_002284118.1|	2e-75	PREDICTED: hypothetical protein isoform 1 [Vitis vinifera]
contig00234	gi|255641453|gb|ACU21002.1|	7e-15	unknown [Glycine max]
contig00235	gi|225442743|ref|XP_002284961.1|	4e-169	PREDICTED: hypothetical protein [Vitis vinifera] >gi|297743333|emb|CBI36200.3| unnamed protein product [Vitis vinifera]
contig00236	gi|225433015|ref|XP_002280875.1|	5e-114	PREDICTED: hypothetical protein [Vitis vinifera]
contig00237	gi|224103023|ref|XP_002312893.1|	1e-65	predicted protein [Populus trichocarpa] >gi|222849301|gb|EEE86848.1| predicted protein [Populus trichocarpa]
contig00238	gi|224146530|ref|XP_002326040.1|	7e-100	predicted protein [Populus trichocarpa] >gi|222862915|gb|EEF00422.1| predicted protein [Populus trichocarpa]
contig00240	gi|255550093|ref|XP_002516097.1|	2e-175	conserved hypothetical protein [Ricinus communis] >gi|223544583|gb|EEF46099.1| conserved hypothetical protein [Ricinus communis]
contig00241	gi|147791077|emb|CAN68018.1|	3e-32	hypothetical protein VITISV_014472 [Vitis vinifera]
contig00242	gi|225440392|ref|XP_002267559.1|	3e-83	PREDICTED: ripening-related protein-like [Vitis vinifera] >gi|7406669|emb|CAB85628.1| putative ripening-related protein [Vitis vinifera]
contig00243	gi|225430912|ref|XP_002276816.1|	3e-125	PREDICTED: hypothetical protein [Vitis vinifera] >gi|297735245|emb|CBI17607.3| unnamed protein product [Vitis vinifera]
contig00244	gi|296083709|emb|CBI23698.3|	7e-89	unnamed protein product [Vitis vinifera]
contig00245	gi|224085093|ref|XP_002307488.1|	8e-58	predicted protein [Populus trichocarpa] >gi|222856937|gb|EEE94484.1| predicted protein [Populus trichocarpa]
contig00247	gi|225465427|ref|XP_002264911.1|	2e-86	PREDICTED: hypothetical protein [Vitis vinifera]
contig00248	gi|225436681|ref|XP_002262841.1|	0	PREDICTED: hypothetical protein [Vitis vinifera]
contig00250	gi|296086206|emb|CBI31647.3|	0	unnamed protein product [Vitis vinifera]
contig00251	gi|225442799|ref|XP_002285259.1|	1e-37	PREDICTED: hypothetical protein [Vitis vinifera] >gi|297743373|emb|CBI36240.3| unnamed protein product [Vitis vinifera]
contig00252	gi|225446416|ref|XP_002275728.1|	5e-38	PREDICTED: hypothetical protein [Vitis vinifera] >gi|302143318|emb|CBI21879.3| unnamed protein product [Vitis vinifera]
contig00254	gi|124360158|gb|ABN08174.1|	1e-47	Histone H2A; Histone-fold [Medicago truncatula] >gi|124360160|gb|ABN08176.1| Histone H2A; Histone-fold [Medicago truncatula]
contig00255	gi|225355326|gb|ACN88562.1|	2e-84	norreticuline-7-O-methyltransferase [Papaver somniferum]
contig00256	gi|225435417|ref|XP_002285398.1|	0	PREDICTED: hypothetical protein [Vitis vinifera] >gi|297746302|emb|CBI16358.3| unnamed protein product [Vitis vinifera]
contig00257	gi|225355326|gb|ACN88562.1|	3e-92	norreticuline-7-O-methyltransferase [Papaver somniferum]
contig00258	gi|148905942|gb|ABR16132.1|	2e-180	unknown [Picea sitchensis]
contig00259	gi|224056200|ref|XP_002298752.1|	5e-10	predicted protein [Populus trichocarpa] >gi|222846010|gb|EEE83557.1| predicted protein [Populus trichocarpa]
contig00260	gi|255585855|ref|XP_002533602.1|	5e-25	phosphoglycerate mutase, putative [Ricinus communis] >gi|223526503|gb|EEF28771.1| phosphoglycerate mutase, putative [Ricinus communis]
contig00261	gi|151347486|gb|ABS01352.1|	7e-149	methionine synthase [Carica papaya]
contig00262	gi|224081451|ref|XP_002306416.1|	3e-45	predicted protein [Populus trichocarpa] >gi|222855865|gb|EEE93412.1| predicted protein [Populus trichocarpa]
contig00263	gi|1644289|emb|CAA65042.1|	1e-110	chlorophyll a/b-binding protein CP26 in PS II [Brassica juncea]
contig00265	gi|224124424|ref|XP_002319328.1|	1e-06	predicted protein [Populus trichocarpa] >gi|222857704|gb|EEE95251.1| predicted protein [Populus trichocarpa]
contig00266	gi|255574637|ref|XP_002528228.1|	5e-59	ubiquitin-protein ligase, putative [Ricinus communis] >gi|223532345|gb|EEF34143.1| ubiquitin-protein ligase, putative [Ricinus communis]
contig00267	gi|224115046|ref|XP_002316926.1|	0	predicted protein [Populus trichocarpa] >gi|222859991|gb|EEE97538.1| predicted protein [Populus trichocarpa]
contig00268	gi|18406073|ref|NP_564725.1|	2e-16	F-box family protein [Arabidopsis thaliana] >gi|75172668|sp|Q9FVS1.1|FBK23_ARATH RecName: Full=F-box/kelch-repeat protein At1g57790 >gi|11079521|gb|AAG29231.1|AC079732_2 hypothetical protein [Arabidopsis thaliana] >gi|20466201|gb|AAM20418.1| unknown protein [Arabidopsis thaliana] >gi|30984578|gb|AAP42752.1| At1g57790 [Arabidopsis thaliana]
contig00269	gi|296085156|emb|CBI28651.3|	6e-21	unnamed protein product [Vitis vinifera]
contig00273	gi|125982|sp|P19825.2|MLP15_PAPSO	2e-45	RecName: Full=Major latex protein 15; Short=MLP 15; AltName: Full=gMLP15 >gi|20810|emb|CAA38203.1| major latex protein [Papaver somniferum] >gi|20812|emb|CAA38202.1| major latex protein [Papaver somniferum]
contig00274	gi|128392|sp|P10976.2|NLTP_SPIOL	9e-32	RecName: Full=Non-specific lipid-transfer protein; Short=LTP; AltName: Full=Phospholipid transfer protein; Short=PLTP; Flags: Precursor >gi|170117|gb|AAA34032.1| lipid transfer protein [Spinacia oleracea] >gi|228406|prf||1803519A lipid transfer protein
contig00275	gi|224101561|ref|XP_002312331.1|	0	predicted protein [Populus trichocarpa] >gi|222852151|gb|EEE89698.1| predicted protein [Populus trichocarpa]
contig00276	gi|225424512|ref|XP_002285238.1|	0	PREDICTED: hypothetical protein [Vitis vinifera] >gi|297737561|emb|CBI26762.3| unnamed protein product [Vitis vinifera]
contig00277	gi|225465425|ref|XP_002264858.1|	3e-74	PREDICTED: hypothetical protein [Vitis vinifera]
contig00278	gi|255536757|ref|XP_002509445.1|	9e-33	serine-threonine protein kinase, plant-type, putative [Ricinus communis] >gi|223549344|gb|EEF50832.1| serine-threonine protein kinase, plant-type, putative [Ricinus communis]
contig00279	gi|225449378|ref|XP_002282431.1|	1e-93	PREDICTED: hypothetical protein isoform 2 [Vitis vinifera] >gi|225449380|ref|XP_002282422.1| PREDICTED: hypothetical protein isoform 1 [Vitis vinifera]
contig00280	gi|255546081|ref|XP_002514100.1|	4e-70	ATP binding protein, putative [Ricinus communis] >gi|223546556|gb|EEF48054.1| ATP binding protein, putative [Ricinus communis]
contig00282	gi|255548858|ref|XP_002515485.1|	0	Iron(III)-zinc(II) purple acid phosphatase precursor, putative [Ricinus communis] >gi|223545429|gb|EEF46934.1| Iron(III)-zinc(II) purple acid phosphatase precursor, putative [Ricinus communis]
contig00284	gi|297742064|emb|CBI33851.3|	8e-104	unnamed protein product [Vitis vinifera]
contig00285	gi|225428505|ref|XP_002284401.1|	6e-22	PREDICTED: hypothetical protein [Vitis vinifera] >gi|297741448|emb|CBI32579.3| unnamed protein product [Vitis vinifera]
contig00287	gi|225443227|ref|XP_002270610.1|	7e-57	PREDICTED: hypothetical protein [Vitis vinifera] >gi|298204750|emb|CBI25248.3| unnamed protein product [Vitis vinifera]
contig00288	gi|225456475|ref|XP_002284543.1|	2e-34	PREDICTED: hypothetical protein [Vitis vinifera] >gi|297734502|emb|CBI15749.3| unnamed protein product [Vitis vinifera]
contig00289	gi|225001262|gb|ACN78491.1|	1e-60	putative phosphoglycerate dehydrogenase [Arachis hypogaea]
contig00290	gi|224099193|ref|XP_002311398.1|	5e-140	predicted protein [Populus trichocarpa] >gi|222851218|gb|EEE88765.1| predicted protein [Populus trichocarpa]
contig00292	gi|226507836|ref|NP_001151154.1|	3e-19	LOC100284787 [Zea mays] >gi|195644674|gb|ACG41805.1| small nuclear ribonucleoprotein Sm D1 [Zea mays]
contig00293	gi|225456715|ref|XP_002274303.1|	5e-118	PREDICTED: hypothetical protein [Vitis vinifera]
contig00294	gi|225448605|ref|XP_002278805.1|	3e-30	PREDICTED: hypothetical protein [Vitis vinifera] >gi|297736529|emb|CBI25400.3| unnamed protein product [Vitis vinifera]
contig00295	gi|255564940|ref|XP_002523463.1|	3e-76	conserved hypothetical protein [Ricinus communis] >gi|223537291|gb|EEF38922.1| conserved hypothetical protein [Ricinus communis]
contig00296	gi|255568247|ref|XP_002525098.1|	3e-91	ubiquitin-conjugating enzyme m, putative [Ricinus communis] >gi|223535557|gb|EEF37225.1| ubiquitin-conjugating enzyme m, putative [Ricinus communis]
contig00297	gi|307136215|gb|ADN34052.1|	4e-39	ATP synthase [Cucumis melo subsp. melo]
contig00298	gi|225456849|ref|XP_002276527.1|	4e-41	PREDICTED: hypothetical protein [Vitis vinifera] >gi|297733669|emb|CBI14916.3| unnamed protein product [Vitis vinifera]
contig00299	gi|225464565|ref|XP_002272986.1|	4e-82	PREDICTED: hypothetical protein [Vitis vinifera]
contig00301	gi|255587695|ref|XP_002534361.1|	2e-28	peptidylprolyl isomerase, putative [Ricinus communis] >gi|223525436|gb|EEF28026.1| peptidylprolyl isomerase, putative [Ricinus communis]
contig00303	gi|225427364|ref|XP_002282850.1|	5e-126	PREDICTED: hypothetical protein [Vitis vinifera] >gi|297742189|emb|CBI33976.3| unnamed protein product [Vitis vinifera]
contig00304	gi|297853250|ref|XP_002894506.1|	0	CPN60B [Arabidopsis lyrata subsp. lyrata] >gi|297340348|gb|EFH70765.1| CPN60B [Arabidopsis lyrata subsp. lyrata]
contig00306	gi|225442531|ref|XP_002284134.1|	5e-84	PREDICTED: hypothetical protein [Vitis vinifera] >gi|297743227|emb|CBI36094.3| unnamed protein product [Vitis vinifera]
contig00307	gi|255586885|ref|XP_002534048.1|	1e-65	pentatricopeptide repeat-containing protein, putative [Ricinus communis] >gi|223525928|gb|EEF28334.1| pentatricopeptide repeat-containing protein, putative [Ricinus communis]
contig00309	gi|30693090|ref|NP_190451.2|	1e-154	glycosyl transferase family 29 protein / sialyltransferase family protein [Arabidopsis thaliana] >gi|19347711|gb|AAL85966.1| unknown protein [Arabidopsis thaliana] >gi|22136812|gb|AAM91750.1| unknown protein [Arabidopsis thaliana]
contig00310	gi|225427364|ref|XP_002282850.1|	1e-31	PREDICTED: hypothetical protein [Vitis vinifera] >gi|297742189|emb|CBI33976.3| unnamed protein product [Vitis vinifera]
contig00311	gi|224125522|ref|XP_002319607.1|	2e-42	predicted protein [Populus trichocarpa] >gi|222857983|gb|EEE95530.1| predicted protein [Populus trichocarpa]
contig00313	gi|225429508|ref|XP_002279086.1|	0	PREDICTED: hypothetical protein [Vitis vinifera]
contig00314	gi|225428013|ref|XP_002278408.1|	0	PREDICTED: similar to KAK (KAKTUS) isoform 1 [Vitis vinifera]
contig00315	gi|225458187|ref|XP_002281307.1|	2e-78	PREDICTED: hypothetical protein [Vitis vinifera] >gi|302142544|emb|CBI19747.3| unnamed protein product [Vitis vinifera]
contig00317	gi|297817696|ref|XP_002876731.1|	1e-77	hypothetical protein ARALYDRAFT_484017 [Arabidopsis lyrata subsp. lyrata] >gi|297322569|gb|EFH52990.1| hypothetical protein ARALYDRAFT_484017 [Arabidopsis lyrata subsp. lyrata]
contig00318	gi|225428691|ref|XP_002284953.1|	8e-161	PREDICTED: hypothetical protein [Vitis vinifera] >gi|297741338|emb|CBI32469.3| unnamed protein product [Vitis vinifera]
contig00319	gi|134104|sp|P21241.1|RUBB_BRANA	8e-98	RecName: Full=RuBisCO large subunit-binding protein subunit beta, chloroplastic; AltName: Full=60 kDa chaperonin subunit beta; AltName: Full=CPN-60 beta; Flags: Precursor >gi|167117|gb|AAA32980.1| 60-kDa beta-polypeptide of plastid chaperonin-60 precursor [Brassica napus]
contig00320	gi|37983566|gb|AAR06290.1|	6e-145	5'-aminoimidazole ribonucleotide synthetase [Solanum tuberosum]
contig00321	gi|255553857|ref|XP_002517969.1|	3e-108	lrr receptor-linked protein kinase, putative [Ricinus communis] >gi|223542951|gb|EEF44487.1| lrr receptor-linked protein kinase, putative [Ricinus communis]
contig00322	gi|225436886|ref|XP_002273696.1|	0	PREDICTED: hypothetical protein isoform 1 [Vitis vinifera]
contig00323	gi|297746274|emb|CBI16330.3|	0	unnamed protein product [Vitis vinifera]
contig00324	gi|224086120|ref|XP_002307823.1|	0	predicted protein [Populus trichocarpa] >gi|222857272|gb|EEE94819.1| predicted protein [Populus trichocarpa]
contig00325	gi|294462824|gb|ADE76954.1|	6e-18	unknown [Picea sitchensis]
contig00327	gi|242037521|ref|XP_002466155.1|	3e-12	hypothetical protein SORBIDRAFT_01g002390 [Sorghum bicolor] >gi|241920009|gb|EER93153.1| hypothetical protein SORBIDRAFT_01g002390 [Sorghum bicolor]
contig00328	gi|146220096|gb|ABQ11262.1|	6e-79	mago nashi-like protein 1 [Physalis pubescens] >gi|146220102|gb|ABQ11264.1| mago nashi-like protein 1 [Physalis pubescens]
contig00329	gi|224075976|ref|XP_002304855.1|	3e-109	predicted protein [Populus trichocarpa] >gi|118487618|gb|ABK95634.1| unknown [Populus trichocarpa] >gi|222842287|gb|EEE79834.1| predicted protein [Populus trichocarpa]
contig00331	gi|225425762|ref|XP_002277256.1|	4e-74	PREDICTED: hypothetical protein [Vitis vinifera] >gi|296086406|emb|CBI31995.3| unnamed protein product [Vitis vinifera]
contig00332	gi|112030956|gb|ABH88068.1|	0	photosystem II protein D1 [Phaseolus vulgaris]
contig00333	gi|224126563|ref|XP_002329585.1|	0	predicted protein [Populus trichocarpa] >gi|222870294|gb|EEF07425.1| predicted protein [Populus trichocarpa]
contig00334	gi|255555385|ref|XP_002518729.1|	1e-120	ssm4 protein, putative [Ricinus communis] >gi|223542110|gb|EEF43654.1| ssm4 protein, putative [Ricinus communis]
contig00335	gi|147773742|emb|CAN74190.1|	0	hypothetical protein VITISV_036142 [Vitis vinifera]
contig00336	gi|225429228|ref|XP_002263457.1|	0	PREDICTED: similar to Heat shock 70 kDa protein, mitochondrial [Vitis vinifera]
contig00337	gi|225455386|ref|XP_002278061.1|	4e-160	PREDICTED: similar to pectin methylesterase 1 [Vitis vinifera]
contig00340	gi|225449917|ref|XP_002268974.1|	5e-138	PREDICTED: hypothetical protein [Vitis vinifera] >gi|296081305|emb|CBI17749.3| unnamed protein product [Vitis vinifera]
contig00343	gi|225454115|ref|XP_002269352.1|	3e-144	PREDICTED: similar to KEA1 (K EFFLUX ANTIPORTER 1); potassium:hydrogen antiporter [Vitis vinifera]
contig00344	gi|225455602|ref|XP_002269873.1|	6e-53	PREDICTED: hypothetical protein [Vitis vinifera]
contig00346	gi|225436668|ref|XP_002276655.1|	0	PREDICTED: hypothetical protein [Vitis vinifera]
contig00347	gi|22261822|sp|P54770.2|TYDC3_PAPSO	1e-73	RecName: Full=Tyrosine/DOPA decarboxylase 3; Includes: RecName: Full=DOPA decarboxylase; Short=DDC; Includes: RecName: Full=Tyrosine decarboxylase >gi|3282519|gb|AAC61840.1| tyrosine/dopa decarboxylase [Papaver somniferum]
contig00348	gi|225432286|ref|XP_002272904.1|	5e-36	PREDICTED: hypothetical protein [Vitis vinifera]
contig00349	gi|225452140|ref|XP_002263142.1|	1e-57	PREDICTED: hypothetical protein [Vitis vinifera] >gi|296090237|emb|CBI40056.3| unnamed protein product [Vitis vinifera]
contig00350	gi|225453160|ref|XP_002274476.1|	3e-14	PREDICTED: hypothetical protein [Vitis vinifera] >gi|147800616|emb|CAN68471.1| hypothetical protein VITISV_028194 [Vitis vinifera]
contig00351	gi|224057068|ref|XP_002299121.1|	0	predicted protein [Populus trichocarpa] >gi|222846379|gb|EEE83926.1| predicted protein [Populus trichocarpa]
contig00352	gi|297797573|ref|XP_002866671.1|	4e-99	hypothetical protein ARALYDRAFT_496774 [Arabidopsis lyrata subsp. lyrata] >gi|297312506|gb|EFH42930.1| hypothetical protein ARALYDRAFT_496774 [Arabidopsis lyrata subsp. lyrata]
contig00353	gi|4584255|emb|CAB40577.1|	1e-82	SINA1p [Vitis vinifera]
contig00355	gi|37520279|ref|NP_923656.1|	1e-07	nucleoside diphosphate kinase [Gloeobacter violaceus PCC 7421] >gi|67460700|sp|Q7NMQ5.1|NDK_GLOVI RecName: Full=Nucleoside diphosphate kinase; Short=NDK; Short=NDP kinase; AltName: Full=Nucleoside-2-P kinase >gi|35211272|dbj|BAC88651.1| nucleoside diphosphate kinase [Gloeobacter violaceus PCC 7421]
contig00356	gi|3915023|sp|O22060.1|SPS1_CITUN	0	RecName: Full=Sucrose-phosphate synthase 1; AltName: Full=UDP-glucose-fructose-phosphate glucosyltransferase 1 >gi|2588888|dbj|BAA23213.1| sucrose-phosphate synthase [Citrus unshiu]
contig00357	gi|224090425|ref|XP_002308984.1|	3e-33	predicted protein [Populus trichocarpa] >gi|222854960|gb|EEE92507.1| predicted protein [Populus trichocarpa]
contig00358	gi|224126655|ref|XP_002319892.1|	7e-136	predicted protein [Populus trichocarpa] >gi|222858268|gb|EEE95815.1| predicted protein [Populus trichocarpa]
contig00359	gi|225462058|ref|XP_002275829.1|	5e-108	PREDICTED: hypothetical protein [Vitis vinifera] >gi|296089998|emb|CBI39817.3| unnamed protein product [Vitis vinifera]
contig00360	gi|62320966|dbj|BAD93994.1|	8e-24	putative cellulose synthase catalytic subunit [Arabidopsis thaliana]
contig00361	gi|225456794|ref|XP_002277650.1|	3e-59	PREDICTED: hypothetical protein [Vitis vinifera] >gi|297733644|emb|CBI14891.3| unnamed protein product [Vitis vinifera]
contig00362	gi|225424524|ref|XP_002285267.1|	3e-64	PREDICTED: hypothetical protein [Vitis vinifera]
contig00364	gi|77540210|gb|ABA86963.1|	8e-55	glyceraldehyde-3-phosphate dehydrogenase A subunit [Glycine max]
contig00365	gi|296082231|emb|CBI21236.3|	2e-122	unnamed protein product [Vitis vinifera]
contig00366	gi|255544896|ref|XP_002513509.1|	4e-85	nucleolar GTP-binding protein, putative [Ricinus communis] >gi|223547417|gb|EEF48912.1| nucleolar GTP-binding protein, putative [Ricinus communis]
contig00367	gi|255640791|gb|ACU20679.1|	3e-08	unknown [Glycine max]
contig00368	gi|224102617|ref|XP_002312749.1|	5e-75	predicted protein [Populus trichocarpa] >gi|222852569|gb|EEE90116.1| predicted protein [Populus trichocarpa]
contig00370	gi|225450458|ref|XP_002276639.1|	3e-56	PREDICTED: hypothetical protein [Vitis vinifera]
contig00371	gi|90761112|gb|ABD97861.1|	3e-97	NADH-dependent hydroxypyruvate reductase [Pachysandra terminalis]
contig00372	gi|224102617|ref|XP_002312749.1|	6e-34	predicted protein [Populus trichocarpa] >gi|222852569|gb|EEE90116.1| predicted protein [Populus trichocarpa]
contig00374	gi|224096902|ref|XP_002310780.1|	2e-12	glycosyltransferase, CAZy family GT8 [Populus trichocarpa] >gi|222853683|gb|EEE91230.1| glycosyltransferase, CAZy family GT8 [Populus trichocarpa]
contig00375	gi|188570241|gb|ACD64199.1|	3e-80	amino acid permease-like protein [Bahiopsis lanata] >gi|188570243|gb|ACD64200.1| amino acid permease-like protein [Bahiopsis lanata] >gi|188570245|gb|ACD64201.1| amino acid permease-like protein [Bahiopsis reticulata] >gi|188570247|gb|ACD64202.1| amino acid permease-like protein [Bahiopsis reticulata]
contig00376	gi|225446805|ref|XP_002279121.1|	5e-110	PREDICTED: hypothetical protein [Vitis vinifera]
contig00378	gi|255549625|ref|XP_002515864.1|	2e-24	conserved hypothetical protein [Ricinus communis] >gi|223545019|gb|EEF46533.1| conserved hypothetical protein [Ricinus communis]
contig00379	gi|224131472|ref|XP_002321093.1|	8e-65	predicted protein [Populus trichocarpa] >gi|222861866|gb|EEE99408.1| predicted protein [Populus trichocarpa]
contig00380	gi|225458201|ref|XP_002281534.1|	1e-70	PREDICTED: hypothetical protein [Vitis vinifera]
contig00381	gi|225445696|ref|XP_002268967.1|	1e-69	PREDICTED: hypothetical protein [Vitis vinifera]
contig00383	gi|224094953|ref|XP_002310303.1|	3e-77	predicted protein [Populus trichocarpa] >gi|118484023|gb|ABK93898.1| unknown [Populus trichocarpa] >gi|118486019|gb|ABK94853.1| unknown [Populus trichocarpa] >gi|222853206|gb|EEE90753.1| predicted protein [Populus trichocarpa]
contig00384	gi|255632814|gb|ACU16760.1|	7e-48	unknown [Glycine max]
contig00385	gi|225468785|ref|XP_002262822.1|	1e-06	PREDICTED: hypothetical protein [Vitis vinifera] >gi|147810574|emb|CAN63097.1| hypothetical protein VITISV_013326 [Vitis vinifera]
contig00386	gi|255551040|ref|XP_002516568.1|	6e-28	lupus la ribonucleoprotein, putative [Ricinus communis] >gi|223544388|gb|EEF45909.1| lupus la ribonucleoprotein, putative [Ricinus communis]
contig00387	gi|224133774|ref|XP_002327677.1|	1e-12	predicted protein [Populus trichocarpa] >gi|222836762|gb|EEE75155.1| predicted protein [Populus trichocarpa]
contig00389	gi|225435012|ref|XP_002284153.1|	0	PREDICTED: hypothetical protein [Vitis vinifera] >gi|147843232|emb|CAN80550.1| hypothetical protein VITISV_019391 [Vitis vinifera] >gi|297746110|emb|CBI16166.3| unnamed protein product [Vitis vinifera]
contig00390	gi|225453076|ref|XP_002270157.1|	8e-23	PREDICTED: hypothetical protein [Vitis vinifera]
contig00392	gi|224121656|ref|XP_002318639.1|	1e-12	nucleobase ascorbate transporter [Populus trichocarpa] >gi|222859312|gb|EEE96859.1| nucleobase ascorbate transporter [Populus trichocarpa]
contig00393	gi|225455348|ref|XP_002276809.1|	9e-124	PREDICTED: hypothetical protein [Vitis vinifera] >gi|302143917|emb|CBI23022.3| unnamed protein product [Vitis vinifera]
contig00394	gi|297739508|emb|CBI29690.3|	3e-30	unnamed protein product [Vitis vinifera]
contig00396	gi|317106675|dbj|BAJ53178.1|	2e-84	JHL18I08.12 [Jatropha curcas]
contig00397	gi|290489748|gb|ADD31258.1|	9e-118	NADH-plastoquinone oxidoreductase subunit K protein [Trochodendron aralioides]
contig00398	gi|225424770|ref|XP_002268811.1|	3e-129	PREDICTED: hypothetical protein [Vitis vinifera] >gi|296086499|emb|CBI32088.3| unnamed protein product [Vitis vinifera]
contig00399	gi|255549668|ref|XP_002515885.1|	3e-57	60S ribosomal protein L28, putative [Ricinus communis] >gi|223544790|gb|EEF46305.1| 60S ribosomal protein L28, putative [Ricinus communis]
contig00400	gi|147835454|emb|CAN65384.1|	2e-117	hypothetical protein VITISV_030405 [Vitis vinifera]
contig00401	gi|225446121|ref|XP_002270416.1|	8e-128	PREDICTED: hypothetical protein [Vitis vinifera]
contig00402	gi|62286954|sp|Q9XG98.1|KPRS1_SPIOL	1e-37	RecName: Full=Ribose-phosphate pyrophosphokinase 1; AltName: Full=Phosphoribosyl pyrophosphate synthase 1 >gi|4902849|emb|CAB43599.1| phosphoribosyl pyrophosphate synthase [Spinacia oleracea]
contig00403	gi|60265522|gb|AAX15919.1|	2e-29	AGL2 [Eschscholzia californica]
contig00404	gi|225451561|ref|XP_002274525.1|	3e-64	PREDICTED: hypothetical protein isoform 1 [Vitis vinifera]
contig00407	gi|255630276|gb|ACU15493.1|	1e-12	unknown [Glycine max]
contig00408	gi|319428655|gb|ADV56679.1|	8e-85	60S ribosomal protein [Phaseolus vulgaris] >gi|319428672|gb|ADV56695.1| 60S ribosomal protein [Phaseolus vulgaris]
contig00409	gi|297742620|emb|CBI34769.3|	2e-65	unnamed protein product [Vitis vinifera]
contig00410	gi|296081611|emb|CBI20616.3|	8e-80	unnamed protein product [Vitis vinifera]
contig00411	gi|296085025|emb|CBI28440.3|	3e-74	unnamed protein product [Vitis vinifera]
contig00412	gi|297746400|emb|CBI16456.3|	1e-79	unnamed protein product [Vitis vinifera]
contig00413	gi|255567610|ref|XP_002524784.1|	6e-165	hydrolase, putative [Ricinus communis] >gi|223535968|gb|EEF37627.1| hydrolase, putative [Ricinus communis]
contig00414	gi|224124910|ref|XP_002319454.1|	2e-124	predicted protein [Populus trichocarpa] >gi|222857830|gb|EEE95377.1| predicted protein [Populus trichocarpa]
contig00416	gi|147776975|emb|CAN70078.1|	2e-25	hypothetical protein VITISV_001036 [Vitis vinifera]
contig00417	gi|296083903|emb|CBI24291.3|	2e-43	unnamed protein product [Vitis vinifera]
contig00418	gi|22138108|gb|AAM93434.1|	9e-124	40S ribosomal S4 protein [Glycine max] >gi|255641970|gb|ACU21252.1| unknown [Glycine max]
contig00419	gi|297737604|emb|CBI26805.3|	4e-56	unnamed protein product [Vitis vinifera]
contig00420	gi|225464541|ref|XP_002271480.1|	5e-128	PREDICTED: hypothetical protein [Vitis vinifera]
contig00421	gi|8249014|emb|CAB93138.1|	4e-127	phenylalanine ammonia-lyase [Betula pendula]
contig00422	gi|255559173|ref|XP_002520608.1|	0	sugar transporter, putative [Ricinus communis] >gi|223540207|gb|EEF41781.1| sugar transporter, putative [Ricinus communis]
contig00423	gi|224074407|ref|XP_002304365.1|	8e-45	predicted protein [Populus trichocarpa] >gi|222841797|gb|EEE79344.1| predicted protein [Populus trichocarpa]
contig00427	gi|255584818|ref|XP_002533126.1|	6e-171	beta-glucosidase, putative [Ricinus communis] >gi|223527070|gb|EEF29253.1| beta-glucosidase, putative [Ricinus communis]
contig00428	gi|222101943|gb|ACM44066.1|	1e-137	NADPH-dependent codeinone reductase-like protein [Papaver nudicaule]
contig00430	gi|115469602|ref|NP_001058400.1|	1e-17	Os06g0686400 [Oryza sativa Japonica Group] >gi|52076673|dbj|BAD45573.1| unknown protein [Oryza sativa Japonica Group] >gi|52077010|dbj|BAD46043.1| unknown protein [Oryza sativa Japonica Group] >gi|113596440|dbj|BAF20314.1| Os06g0686400 [Oryza sativa Japonica Group] >gi|215693216|dbj|BAG88598.1| unnamed protein product [Oryza sativa Japonica Group] >gi|215697567|dbj|BAG91561.1| unnamed protein pro…
contig00432	gi|225425664|ref|XP_002269607.1|	8e-32	PREDICTED: hypothetical protein [Vitis vinifera] >gi|296086360|emb|CBI31949.3| unnamed protein product [Vitis vinifera]
contig00434	gi|147779898|emb|CAN74783.1|	2e-109	hypothetical protein VITISV_016426 [Vitis vinifera]
contig00435	gi|225470136|ref|XP_002265189.1|	3e-34	PREDICTED: hypothetical protein [Vitis vinifera]
contig00437	gi|297735396|emb|CBI17836.3|	2e-56	unnamed protein product [Vitis vinifera]
contig00438	gi|284448949|gb|ADB89214.1|	0	stylopine synthase [Papaver somniferum]
contig00439	gi|296081794|emb|CBI20799.3|	2e-34	unnamed protein product [Vitis vinifera]
contig00441	gi|225451428|ref|XP_002273749.1|	6e-86	PREDICTED: hypothetical protein [Vitis vinifera]
contig00443	gi|226897722|gb|ACO90232.1|	5e-62	putative norcoclaurine 6-O-methyltransferase [Papaver bracteatum]
contig00445	gi|297790564|ref|XP_002863167.1|	2e-44	predicted protein [Arabidopsis lyrata subsp. lyrata] >gi|297309001|gb|EFH39426.1| predicted protein [Arabidopsis lyrata subsp. lyrata]
contig00446	gi|296086225|emb|CBI31666.3|	2e-52	unnamed protein product [Vitis vinifera]
contig00447	gi|225458838|ref|XP_002285324.1|	4e-07	PREDICTED: hypothetical protein [Vitis vinifera]
contig00448	gi|225462157|ref|XP_002266274.1|	2e-102	PREDICTED: hypothetical protein isoform 2 [Vitis vinifera]
contig00449	gi|224134921|ref|XP_002321938.1|	2e-30	predicted protein [Populus trichocarpa] >gi|222868934|gb|EEF06065.1| predicted protein [Populus trichocarpa]
contig00450	gi|224100989|ref|XP_002312097.1|	5e-71	predicted protein [Populus trichocarpa] >gi|222851917|gb|EEE89464.1| predicted protein [Populus trichocarpa]
contig00451	gi|226897722|gb|ACO90232.1|	1e-44	putative norcoclaurine 6-O-methyltransferase [Papaver bracteatum]
contig00452	gi|70609688|gb|AAZ05069.1|	0	pyruvate decarboxylase [Citrus sinensis]
contig00453	gi|225429576|ref|XP_002280119.1|	5e-116	PREDICTED: similar to protein kinase [Vitis vinifera] >gi|296081672|emb|CBI20677.3| unnamed protein product [Vitis vinifera]
contig00455	gi|40539114|gb|AAR87370.1|	2e-13	expressed protein [Oryza sativa Japonica Group] >gi|78708839|gb|ABB47814.1| expressed protein [Oryza sativa Japonica Group] >gi|125575225|gb|EAZ16509.1| hypothetical protein OsJ_31981 [Oryza sativa Japonica Group] >gi|215768881|dbj|BAH01110.1| unnamed protein product [Oryza sativa Japonica Group]
contig00456	gi|225431661|ref|XP_002263596.1|	3e-89	PREDICTED: hypothetical protein [Vitis vinifera]
contig00457	gi|225458489|ref|XP_002284120.1|	3e-86	PREDICTED: hypothetical protein [Vitis vinifera] >gi|147810057|emb|CAN78280.1| hypothetical protein VITISV_021649 [Vitis vinifera]
contig00458	gi|225451299|ref|XP_002278297.1|	3e-115	PREDICTED: hypothetical protein [Vitis vinifera]
contig00459	gi|224058407|ref|XP_002299494.1|	1e-83	predicted protein [Populus trichocarpa] >gi|225426040|ref|XP_002274274.1| PREDICTED: similar to AT4g27960 [Vitis vinifera] >gi|225462705|ref|XP_002267153.1| PREDICTED: similar to AT4g27960 [Vitis vinifera] >gi|118485959|gb|ABK94824.1| unknown [Populus trichocarpa] >gi|217075220|gb|ACJ85970.1| unknown [Medicago truncatula] >gi|222846752|gb|EEE84299.1| predicted protein [Populus trichocarpa] >gi|22…
contig00460	gi|297741473|emb|CBI32605.3|	2e-18	unnamed protein product [Vitis vinifera]
contig00461	gi|255567116|ref|XP_002524540.1|	5e-57	STS14 protein precursor, putative [Ricinus communis] >gi|223536214|gb|EEF37867.1| STS14 protein precursor, putative [Ricinus communis]
contig00462	gi|297810453|ref|XP_002873110.1|	1e-28	AT-HSFA3 [Arabidopsis lyrata subsp. lyrata] >gi|297318947|gb|EFH49369.1| AT-HSFA3 [Arabidopsis lyrata subsp. lyrata]
contig00463	gi|225447159|ref|XP_002275775.1|	2e-96	PREDICTED: hypothetical protein [Vitis vinifera] >gi|297739220|emb|CBI28871.3| unnamed protein product [Vitis vinifera]
contig00464	gi|225451673|ref|XP_002278174.1|	7e-25	PREDICTED: hypothetical protein [Vitis vinifera]
contig00465	gi|255556984|ref|XP_002519525.1|	7e-78	ribonucleoprotein, chloroplast, putative [Ricinus communis] >gi|223541388|gb|EEF42939.1| ribonucleoprotein, chloroplast, putative [Ricinus communis]
contig00466	gi|255554749|ref|XP_002518412.1|	7e-97	conserved hypothetical protein [Ricinus communis] >gi|223542257|gb|EEF43799.1| conserved hypothetical protein [Ricinus communis]
contig00467	gi|158145673|gb|ABW22068.1|	3e-11	putative submergence-induced protein [Solanum peruvianum] >gi|158145679|gb|ABW22071.1| putative submergence-induced protein [Solanum peruvianum]
contig00468	gi|296089861|emb|CBI39680.3|	3e-16	unnamed protein product [Vitis vinifera]
contig00469	gi|158145673|gb|ABW22068.1|	4e-10	putative submergence-induced protein [Solanum peruvianum] >gi|158145679|gb|ABW22071.1| putative submergence-induced protein [Solanum peruvianum]
contig00470	gi|164604840|dbj|BAF98472.1|	6e-92	cytochrome P450 [Coptis japonica var. dissecta]
contig00471	gi|225426154|ref|XP_002278542.1|	7e-14	PREDICTED: hypothetical protein [Vitis vinifera] >gi|297742238|emb|CBI34387.3| unnamed protein product [Vitis vinifera]
contig00472	gi|255567369|ref|XP_002524664.1|	2e-46	nitrate transporter, putative [Ricinus communis] >gi|223536025|gb|EEF37683.1| nitrate transporter, putative [Ricinus communis]
contig00474	gi|225438067|ref|XP_002275953.1|	0	PREDICTED: hypothetical protein [Vitis vinifera] >gi|147782941|emb|CAN72294.1| hypothetical protein VITISV_037293 [Vitis vinifera] >gi|297744178|emb|CBI37148.3| unnamed protein product [Vitis vinifera]
contig00475	gi|225425642|ref|XP_002272064.1|	1e-42	PREDICTED: hypothetical protein [Vitis vinifera] >gi|296086349|emb|CBI31938.3| unnamed protein product [Vitis vinifera]
contig00476	gi|147810955|emb|CAN59797.1|	4e-149	hypothetical protein VITISV_038869 [Vitis vinifera]
contig00477	gi|225467729|ref|XP_002263101.1|	3e-78	PREDICTED: hypothetical protein [Vitis vinifera]
contig00479	gi|225445442|ref|XP_002285073.1|	1e-114	PREDICTED: hypothetical protein [Vitis vinifera] >gi|297738925|emb|CBI28170.3| unnamed protein product [Vitis vinifera]
contig00480	gi|310771866|emb|CBM41515.1|	0	legumain/vacuolar processing enzyme [Papaver rhoeas]
contig00482	gi|224115488|ref|XP_002317046.1|	6e-122	predicted protein [Populus trichocarpa] >gi|222860111|gb|EEE97658.1| predicted protein [Populus trichocarpa]
contig00483	gi|225434544|ref|XP_002276936.1|	2e-110	PREDICTED: hypothetical protein isoform 1 [Vitis vinifera]
contig00485	gi|147781717|emb|CAN69740.1|	2e-88	hypothetical protein VITISV_017584 [Vitis vinifera]
contig00486	gi|255579562|ref|XP_002530623.1|	2e-123	Stachyose synthase precursor, putative [Ricinus communis] >gi|223529833|gb|EEF31766.1| Stachyose synthase precursor, putative [Ricinus communis]
contig00487	gi|224133996|ref|XP_002327730.1|	0	predicted protein [Populus trichocarpa] >gi|118486583|gb|ABK95130.1| unknown [Populus trichocarpa] >gi|222836815|gb|EEE75208.1| predicted protein [Populus trichocarpa]
contig00488	gi|297742812|emb|CBI35528.3|	3e-59	unnamed protein product [Vitis vinifera]
contig00490	gi|296089819|emb|CBI39638.3|	2e-99	unnamed protein product [Vitis vinifera]
contig00492	gi|255544260|ref|XP_002513192.1|	1e-87	60S ribosomal protein L6, putative [Ricinus communis] >gi|223547690|gb|EEF49183.1| 60S ribosomal protein L6, putative [Ricinus communis]
contig00493	gi|224098996|ref|XP_002311347.1|	8e-16	predicted protein [Populus trichocarpa] >gi|118484460|gb|ABK94106.1| unknown [Populus trichocarpa] >gi|118485184|gb|ABK94453.1| unknown [Populus trichocarpa] >gi|222851167|gb|EEE88714.1| predicted protein [Populus trichocarpa]
contig00494	gi|118486005|gb|ABK94846.1|	2e-81	unknown [Populus trichocarpa]
contig00495	gi|147845689|emb|CAN78466.1|	0	hypothetical protein VITISV_028234 [Vitis vinifera]
contig00496	gi|255573625|ref|XP_002527735.1|	1e-11	conserved hypothetical protein [Ricinus communis] >gi|223532876|gb|EEF34648.1| conserved hypothetical protein [Ricinus communis]
contig00497	gi|255585772|ref|XP_002533566.1|	3e-125	conserved hypothetical protein [Ricinus communis] >gi|223526566|gb|EEF28823.1| conserved hypothetical protein [Ricinus communis]
contig00498	gi|225449436|ref|XP_002278079.1|	9e-44	PREDICTED: hypothetical protein [Vitis vinifera] >gi|296086203|emb|CBI31644.3| unnamed protein product [Vitis vinifera]
contig00499	gi|255559665|ref|XP_002520852.1|	9e-104	alpha-galactosidase/alpha-n-acetylgalactosaminidase, putative [Ricinus communis] >gi|223539983|gb|EEF41561.1| alpha-galactosidase/alpha-n-acetylgalactosaminidase, putative [Ricinus communis]
contig00500	gi|225440328|ref|XP_002263786.1|	8e-92	PREDICTED: hypothetical protein [Vitis vinifera]
contig00501	gi|225441513|ref|XP_002276025.1|	2e-38	PREDICTED: hypothetical protein [Vitis vinifera] >gi|297739807|emb|CBI29989.3| unnamed protein product [Vitis vinifera]
contig00502	gi|255575052|ref|XP_002528431.1|	7e-97	conserved hypothetical protein [Ricinus communis] >gi|223532107|gb|EEF33914.1| conserved hypothetical protein [Ricinus communis]
contig00503	gi|255575052|ref|XP_002528431.1|	5e-97	conserved hypothetical protein [Ricinus communis] >gi|223532107|gb|EEF33914.1| conserved hypothetical protein [Ricinus communis]
contig00505	gi|224066191|ref|XP_002302024.1|	2e-131	predicted protein [Populus trichocarpa] >gi|118486617|gb|ABK95146.1| unknown [Populus trichocarpa] >gi|222843750|gb|EEE81297.1| predicted protein [Populus trichocarpa]
contig00506	gi|301322830|gb|ADK70231.1|	1e-86	chloroplast iron superoxide dismutase [Dimocarpus longan]
contig00507	gi|75127599|sp|Q6QPJ6.1|PRXQ_POPJC	2e-75	RecName: Full=Peroxiredoxin Q, chloroplastic; AltName: Full=Thioredoxin reductase; Flags: Precursor >gi|42795441|gb|AAS46230.1| peroxiredoxin Q [Populus trichocarpa x Populus deltoides] >gi|118489762|gb|ABK96681.1| unknown [Populus trichocarpa x Populus deltoides]
contig00508	gi|147787360|emb|CAN64633.1|	1e-86	hypothetical protein VITISV_043788 [Vitis vinifera]
contig00509	gi|225460735|ref|XP_002272568.1|	4e-27	PREDICTED: hypothetical protein [Vitis vinifera] >gi|296081141|emb|CBI18167.3| unnamed protein product [Vitis vinifera]
contig00510	gi|225426236|ref|XP_002263697.1|	2e-76	PREDICTED: hypothetical protein [Vitis vinifera] >gi|297742391|emb|CBI34540.3| unnamed protein product [Vitis vinifera]
contig00511	gi|22900886|gb|AAN06953.1|	1e-153	amt2-like protein [Medicago truncatula]
contig00514	gi|56405352|sp|P81898.2|PNAA_PRUDU	2e-102	RecName: Full=Peptide-N4-(N-acetyl-beta-glucosaminyl)asparagine amidase A; Short=PNGase A; AltName: Full=Glycopeptide N-glycosidase; AltName: Full=N-glycanase; Contains: RecName: Full=Peptide-N4-(N-acetyl-beta-glucosaminyl)asparagine amidase A light chain; AltName: Full=PNGase A small chain; AltName: Full=PNGase A subunit B; Contains: RecName: Full=Peptide-N4-(N-acetyl-beta-glucosaminyl)asparagin…
contig00515	gi|7024451|dbj|BAA92156.1|	1e-22	glycine-rich RNA-binding protein [Citrus unshiu]
contig00516	gi|255587695|ref|XP_002534361.1|	1e-26	peptidylprolyl isomerase, putative [Ricinus communis] >gi|223525436|gb|EEF28026.1| peptidylprolyl isomerase, putative [Ricinus communis]
contig00517	gi|297737475|emb|CBI26676.3|	6e-30	unnamed protein product [Vitis vinifera]
contig00518	gi|209484089|gb|ACI47519.1|	3e-40	iron-sulfer cluster scaffold protein ISU1 [Eucalyptus grandis]
contig00519	gi|255584766|ref|XP_002533101.1|	3e-54	actin depolymerizing factor, putative [Ricinus communis] >gi|223527092|gb|EEF29273.1| actin depolymerizing factor, putative [Ricinus communis]
contig00520	gi|225463795|ref|XP_002270080.1|	7e-76	PREDICTED: hypothetical protein [Vitis vinifera] >gi|297742716|emb|CBI35350.3| unnamed protein product [Vitis vinifera]
contig00521	gi|255570992|ref|XP_002526447.1|	0	conserved hypothetical protein [Ricinus communis] >gi|223534227|gb|EEF35942.1| conserved hypothetical protein [Ricinus communis]
contig00522	gi|225429622|ref|XP_002279566.1|	3e-07	PREDICTED: hypothetical protein [Vitis vinifera]
contig00528	gi|297739629|emb|CBI29811.3|	1e-31	unnamed protein product [Vitis vinifera]
contig00531	gi|225461963|ref|XP_002266700.1|	0	PREDICTED: hypothetical protein [Vitis vinifera]
contig00532	gi|20140867|sp|Q9MT28.1|THRC_SOLTU	7e-90	RecName: Full=Threonine synthase, chloroplastic; Short=TS; Flags: Precursor >gi|8439547|gb|AAF74984.1|AF082894_1 threonine synthase [Solanum tuberosum]
contig00534	gi|255553049|ref|XP_002517567.1|	1e-93	conserved hypothetical protein [Ricinus communis] >gi|223543199|gb|EEF44731.1| conserved hypothetical protein [Ricinus communis]
contig00536	gi|225461703|ref|XP_002285495.1|	6e-103	PREDICTED: hypothetical protein [Vitis vinifera] >gi|147834751|emb|CAN75016.1| hypothetical protein VITISV_035368 [Vitis vinifera]
contig00539	gi|225454682|ref|XP_002269871.1|	5e-29	PREDICTED: hypothetical protein isoform 2 [Vitis vinifera]
contig00540	gi|225454682|ref|XP_002269871.1|	4e-29	PREDICTED: hypothetical protein isoform 2 [Vitis vinifera]
contig00541	gi|283825505|gb|ADB43258.1|	3e-96	alcohol dehydrogenase class III [Solanum lycopersicum] >gi|322719690|gb|ADX07743.1| alcohol dehydrogenase class III [Solanum habrochaites] >gi|322719692|gb|ADX07744.1| alcohol dehydrogenase class III [Solanum chmielewskii]
contig00542	gi|224135207|ref|XP_002327592.1|	6e-70	predicted protein [Populus trichocarpa] >gi|222836146|gb|EEE74567.1| predicted protein [Populus trichocarpa]
contig00543	gi|255560590|ref|XP_002521309.1|	9e-55	IAA-amino acid hydrolase ILR1 precursor, putative [Ricinus communis] >gi|223539494|gb|EEF41083.1| IAA-amino acid hydrolase ILR1 precursor, putative [Ricinus communis]
contig00545	gi|225438223|ref|XP_002264014.1|	7e-79	PREDICTED: hypothetical protein, partial [Vitis vinifera]
contig00547	gi|164604832|dbj|BAF98468.1|	1e-144	cytochrome P450 [Coptis japonica var. dissecta]
contig00550	gi|225428033|ref|XP_002278879.1|	6e-62	PREDICTED: hypothetical protein [Vitis vinifera] >gi|147802513|emb|CAN62146.1| hypothetical protein VITISV_016892 [Vitis vinifera] >gi|297744607|emb|CBI37869.3| unnamed protein product [Vitis vinifera]
contig00551	gi|297735627|emb|CBI18121.3|	2e-45	unnamed protein product [Vitis vinifera]
contig00552	gi|197723812|gb|ACH72790.1|	1e-24	small basic intrinsic protein 1-2 [Olea europaea]
contig00553	gi|224115524|ref|XP_002317055.1|	8e-138	predicted protein [Populus trichocarpa] >gi|222860120|gb|EEE97667.1| predicted protein [Populus trichocarpa]
contig00554	gi|15235617|ref|NP_193053.1|	6e-44	60S ribosomal protein L13A (RPL13aC) [Arabidopsis thaliana] >gi|17865573|sp|Q9SVR0.1|R13A3_ARATH RecName: Full=60S ribosomal protein L13a-3 >gi|4753651|emb|CAB41927.1| ribosomal protein L13a like protein [Arabidopsis thaliana] >gi|7268019|emb|CAB78359.1| ribosomal protein L13a like protein [Arabidopsis thaliana] >gi|15529278|gb|AAK97733.1| AT4g13170/F17N18_60 [Arabidopsis thaliana] >gi|16974411|g…
contig00555	gi|225432138|ref|XP_002274678.1|	1e-48	PREDICTED: hypothetical protein [Vitis vinifera] >gi|297736789|emb|CBI25990.3| unnamed protein product [Vitis vinifera]
contig00556	gi|147815337|emb|CAN67770.1|	2e-64	hypothetical protein VITISV_010521 [Vitis vinifera]
contig00557	gi|124359373|gb|ABN05839.1|	4e-21	Speract/scavenger receptor; Cyclin-like F-box; Galactose oxidase, central [Medicago truncatula]
contig00558	gi|255556348|ref|XP_002519208.1|	3e-60	Seed maturation protein PM36, putative [Ricinus communis] >gi|223541523|gb|EEF43072.1| Seed maturation protein PM36, putative [Ricinus communis]
contig00559	gi|302398567|gb|ADL36578.1|	5e-93	ARF domain class transcription factor [Malus x domestica]
contig00560	gi|224127430|ref|XP_002320072.1|	2e-74	cytochrome P450 [Populus trichocarpa] >gi|222860845|gb|EEE98387.1| cytochrome P450 [Populus trichocarpa]
contig00562	gi|255585735|ref|XP_002533549.1|	2e-147	calmodulin binding protein, putative [Ricinus communis] >gi|223526585|gb|EEF28839.1| calmodulin binding protein, putative [Ricinus communis]
contig00563	gi|297744350|emb|CBI37320.3|	8e-27	unnamed protein product [Vitis vinifera]
contig00564	gi|224142307|ref|XP_002324500.1|	3e-23	predicted protein [Populus trichocarpa] >gi|222865934|gb|EEF03065.1| predicted protein [Populus trichocarpa]
contig00568	gi|255577339|ref|XP_002529550.1|	7e-119	cytochrome P450, putative [Ricinus communis] >gi|223530977|gb|EEF32833.1| cytochrome P450, putative [Ricinus communis]
contig00569	gi|225466219|ref|XP_002267209.1|	8e-16	PREDICTED: hypothetical protein [Vitis vinifera]
contig00570	gi|255569589|ref|XP_002525760.1|	0	Cyclic nucleotide-gated ion channel, putative [Ricinus communis] >gi|223534910|gb|EEF36596.1| Cyclic nucleotide-gated ion channel, putative [Ricinus communis]
contig00571	gi|147866537|emb|CAN81585.1|	5e-54	hypothetical protein VITISV_023191 [Vitis vinifera]
contig00572	gi|42570028|ref|NP_680174.2|	7e-21	unknown protein [Arabidopsis thaliana] >gi|297812203|ref|XP_002873985.1| hypothetical protein ARALYDRAFT_488920 [Arabidopsis lyrata subsp. lyrata] >gi|48310058|gb|AAT41745.1| At5g20165 [Arabidopsis thaliana] >gi|50198835|gb|AAT70449.1| At5g20165 [Arabidopsis thaliana] >gi|62318608|dbj|BAD95036.1| putative protein [Arabidopsis thaliana] >gi|297319822|gb|EFH50244.1| hypothetical protein ARALYDRAFT_…
contig00573	gi|24954813|gb|AAN64317.1|	0	type 5 serine/threonine phosphatase 55 kDa isoform [Solanum lycopersicum] >gi|28141084|gb|AAO26214.1| type 5 protein serine/threonine phosphatase 55 kDa isoform [Solanum lycopersicum]
contig00574	gi|255581778|ref|XP_002531690.1|	1e-71	chlorophyll A/B binding protein, putative [Ricinus communis] >gi|223528666|gb|EEF30681.1| chlorophyll A/B binding protein, putative [Ricinus communis]
contig00575	gi|225430366|ref|XP_002282880.1|	7e-50	PREDICTED: hypothetical protein [Vitis vinifera] >gi|296082076|emb|CBI21081.3| unnamed protein product [Vitis vinifera]
contig00576	gi|168050576|ref|XP_001777734.1|	3e-77	predicted protein [Physcomitrella patens subsp. patens] >gi|162670835|gb|EDQ57396.1| predicted protein [Physcomitrella patens subsp. patens]
contig00577	gi|225425300|ref|XP_002268217.1|	4e-66	PREDICTED: hypothetical protein [Vitis vinifera] >gi|296085545|emb|CBI29277.3| unnamed protein product [Vitis vinifera]
contig00578	gi|225465993|ref|XP_002264669.1|	4e-62	PREDICTED: hypothetical protein [Vitis vinifera] >gi|297745032|emb|CBI38624.3| unnamed protein product [Vitis vinifera]
contig00580	gi|284449853|emb|CBJ19441.1|	2e-18	nucleotide-sensitive chloride conductance regulator [Citrus clementina]
contig00581	gi|225458103|ref|XP_002280730.1|	1e-22	PREDICTED: hypothetical protein [Vitis vinifera] >gi|302142590|emb|CBI19793.3| unnamed protein product [Vitis vinifera]
contig00582	gi|10800924|emb|CAB77243.2|	3e-171	fructose-bisphosphate aldolase [Persea americana]
contig00584	gi|217038859|gb|ACJ76786.1|	6e-08	tyrosinase polyphenol oxidase [Argemone mexicana]
contig00585	gi|225438325|ref|XP_002272045.1|	0	PREDICTED: hypothetical protein [Vitis vinifera]
contig00586	gi|14861484|gb|AAK73692.1|AF362739_1	3e-19	succinate dehydrogenase subunit 3 [Gossypium hirsutum]
contig00587	gi|302144148|emb|CBI23253.3|	1e-33	unnamed protein product [Vitis vinifera]
contig00588	gi|225461945|ref|XP_002268896.1|	0	PREDICTED: similar to E3 ubiquitin-protein ligase UPL1 [Vitis vinifera]
contig00589	gi|224093368|ref|XP_002309899.1|	4e-84	predicted protein [Populus trichocarpa] >gi|222852802|gb|EEE90349.1| predicted protein [Populus trichocarpa]
contig00590	gi|297738210|emb|CBI27411.3|	5e-163	unnamed protein product [Vitis vinifera]
contig00591	gi|225461429|ref|XP_002284913.1|	3e-130	PREDICTED: hypothetical protein [Vitis vinifera] >gi|302143017|emb|CBI20312.3| unnamed protein product [Vitis vinifera]
contig00592	gi|224122382|ref|XP_002330609.1|	9e-117	predicted protein [Populus trichocarpa] >gi|222872167|gb|EEF09298.1| predicted protein [Populus trichocarpa]
contig00593	gi|225444712|ref|XP_002278292.1|	0	PREDICTED: hypothetical protein [Vitis vinifera]
contig00594	gi|255559875|ref|XP_002520956.1|	2e-133	chloroplast inner envelope protein, putative [Ricinus communis] >gi|223539793|gb|EEF41373.1| chloroplast inner envelope protein, putative [Ricinus communis]
contig00595	gi|224104953|ref|XP_002313632.1|	2e-36	predicted protein [Populus trichocarpa] >gi|222850040|gb|EEE87587.1| predicted protein [Populus trichocarpa]
contig00597	gi|21542133|sp|Q06394.1|ML146_PAPSO	3e-46	RecName: Full=Major latex protein 146; Short=MLP 146 >gi|294060|gb|AAA19244.1| major latex protein [Papaver somniferum]
contig00598	gi|225438670|ref|XP_002282018.1|	6e-83	PREDICTED: hypothetical protein [Vitis vinifera]
contig00599	gi|224139028|ref|XP_002322962.1|	3e-91	laccase 1b [Populus trichocarpa] >gi|222867592|gb|EEF04723.1| laccase 1b [Populus trichocarpa]
contig00600	gi|118480999|gb|ABK92453.1|	1e-125	unknown [Populus trichocarpa]
contig00601	gi|3282527|gb|AAC61844.1|	2e-133	tyrosine/dopa decarboxylase [Papaver somniferum]
contig00602	gi|224100215|ref|XP_002311789.1|	5e-54	glycosyltransferase, CAZy family GT8 [Populus trichocarpa] >gi|222851609|gb|EEE89156.1| glycosyltransferase, CAZy family GT8 [Populus trichocarpa]
contig00603	gi|225435470|ref|XP_002285473.1|	1e-117	PREDICTED: hypothetical protein isoform 1 [Vitis vinifera]
contig00604	gi|255567526|ref|XP_002524742.1|	1e-107	5-methyltetrahydrofolate:homocysteine methyltransferase, putative [Ricinus communis] >gi|223535926|gb|EEF37585.1| 5-methyltetrahydrofolate:homocysteine methyltransferase, putative [Ricinus communis]
contig00605	gi|224158475|ref|XP_002337976.1|	8e-37	predicted protein [Populus trichocarpa] >gi|222870102|gb|EEF07233.1| predicted protein [Populus trichocarpa]
contig00606	gi|225430549|ref|XP_002285591.1|	3e-167	PREDICTED: hypothetical protein [Vitis vinifera] >gi|296082169|emb|CBI21174.3| unnamed protein product [Vitis vinifera]
contig00607	gi|225435251|ref|XP_002284945.1|	3e-26	PREDICTED: hypothetical protein [Vitis vinifera]
contig00608	gi|255544864|ref|XP_002513493.1|	2e-63	40S ribosomal protein S2, putative [Ricinus communis] >gi|223547401|gb|EEF48896.1| 40S ribosomal protein S2, putative [Ricinus communis]
contig00609	gi|257480319|gb|ACV60358.1|	1e-46	putative tonoplast intrinsic protein [Camellia sinensis]
contig00610	gi|255550982|ref|XP_002516539.1|	3e-48	tonoplast intrinsic protein, putative [Ricinus communis] >gi|223544359|gb|EEF45880.1| tonoplast intrinsic protein, putative [Ricinus communis]
contig00612	gi|297381028|gb|ADI39635.1|	1e-22	plastid CUL1 [Hevea brasiliensis]
contig00613	gi|224059300|ref|XP_002299814.1|	0	predicted protein [Populus trichocarpa] >gi|222847072|gb|EEE84619.1| predicted protein [Populus trichocarpa]
contig00614	gi|225425202|ref|XP_002265030.1|	3e-34	PREDICTED: hypothetical protein [Vitis vinifera]
contig00615	gi|225436170|ref|XP_002266075.1|	4e-65	PREDICTED: hypothetical protein [Vitis vinifera] >gi|296090151|emb|CBI39970.3| unnamed protein product [Vitis vinifera]
contig00617	gi|225451675|ref|XP_002276426.1|	1e-39	PREDICTED: hypothetical protein [Vitis vinifera] >gi|147801393|emb|CAN74736.1| hypothetical protein VITISV_044236 [Vitis vinifera] >gi|296082236|emb|CBI21241.3| unnamed protein product [Vitis vinifera]
contig00618	gi|224102249|ref|XP_002312609.1|	7e-163	predicted protein [Populus trichocarpa] >gi|222852429|gb|EEE89976.1| predicted protein [Populus trichocarpa]
contig00619	gi|225465813|ref|XP_002263954.1|	1e-65	PREDICTED: hypothetical protein [Vitis vinifera]
contig00620	gi|297735242|emb|CBI17604.3|	0	unnamed protein product [Vitis vinifera]
contig00621	gi|224140961|ref|XP_002323845.1|	7e-57	nucleosome/chromatin assembly factor group [Populus trichocarpa] >gi|222866847|gb|EEF03978.1| nucleosome/chromatin assembly factor group [Populus trichocarpa]
contig00622	gi|302144078|emb|CBI23183.3|	2e-97	unnamed protein product [Vitis vinifera]
contig00623	gi|225454745|ref|XP_002273656.1|	3e-45	PREDICTED: hypothetical protein [Vitis vinifera] >gi|297737295|emb|CBI26496.3| unnamed protein product [Vitis vinifera]
contig00624	gi|212275159|ref|NP_001130808.1|	3e-93	hypothetical protein LOC100191912 [Zea mays] >gi|195606206|gb|ACG24933.1| 60S ribosomal protein L13a [Zea mays]
contig00626	gi|84468448|dbj|BAE71307.1|	7e-53	putative WD-40 repeat protein [Trifolium pratense]
contig00627	gi|255557795|ref|XP_002519927.1|	3e-82	Auxin-induced protein 5NG4, putative [Ricinus communis] >gi|223540973|gb|EEF42531.1| Auxin-induced protein 5NG4, putative [Ricinus communis]
contig00628	gi|297741434|emb|CBI32565.3|	2e-59	unnamed protein product [Vitis vinifera]
contig00629	gi|225442603|ref|XP_002284500.1|	3e-108	PREDICTED: hypothetical protein [Vitis vinifera] >gi|147843670|emb|CAN84153.1| hypothetical protein VITISV_025327 [Vitis vinifera]
contig00630	gi|224085342|ref|XP_002307546.1|	3e-25	predicted protein [Populus trichocarpa] >gi|222856995|gb|EEE94542.1| predicted protein [Populus trichocarpa]
contig00631	gi|255559165|ref|XP_002520604.1|	6e-80	Cell elongation protein diminuto, putative [Ricinus communis] >gi|223540203|gb|EEF41777.1| Cell elongation protein diminuto, putative [Ricinus communis]
contig00632	gi|17367847|sp|Q9XF97.1|RL4_PRUAR	5e-176	RecName: Full=60S ribosomal protein L4; AltName: Full=L1 >gi|4887131|gb|AAD32206.1|AF134732_1 60S ribosomal protein L1 [Prunus armeniaca]
contig00634	gi|302748555|gb|ADL63758.1|	3e-41	ribosomal protein S3 [Arbutus canariensis]
contig00635	gi|147818919|emb|CAN69378.1|	2e-59	hypothetical protein VITISV_008204 [Vitis vinifera]
contig00636	gi|224070825|ref|XP_002303252.1|	0	predicted protein [Populus trichocarpa] >gi|222840684|gb|EEE78231.1| predicted protein [Populus trichocarpa]
contig00637	gi|298205266|emb|CBI17325.3|	1e-26	unnamed protein product [Vitis vinifera]
contig00638	gi|225426204|ref|XP_002280000.1|	5e-23	PREDICTED: hypothetical protein [Vitis vinifera]
contig00639	gi|225447025|ref|XP_002269171.1|	3e-97	PREDICTED: similar to membrane-associated zinc metalloprotease, putative isoform 1 [Vitis vinifera]
contig00641	gi|1370182|emb|CAA98168.1|	1e-57	RAB7A [Lotus japonicus]
contig00642	gi|26454627|sp|Q07511.2|FDH_SOLTU	4e-179	RecName: Full=Formate dehydrogenase, mitochondrial; AltName: Full=NAD-dependent formate dehydrogenase; Short=FDH; Flags: Precursor >gi|11991527|emb|CAA79702.2| mitochondrial formate dehydrogenase precursor [Solanum tuberosum]
contig00644	gi|225451235|ref|XP_002275990.1|	2e-141	PREDICTED: hypothetical protein isoform 2 [Vitis vinifera] >gi|225451237|ref|XP_002275940.1| PREDICTED: hypothetical protein isoform 1 [Vitis vinifera] >gi|147819267|emb|CAN75607.1| hypothetical protein VITISV_033255 [Vitis vinifera] >gi|298204909|emb|CBI34216.3| unnamed protein product [Vitis vinifera]
contig00645	gi|3282527|gb|AAC61844.1|	4e-81	tyrosine/dopa decarboxylase [Papaver somniferum]
contig00646	gi|255537467|ref|XP_002509800.1|	0	Glutamate--cysteine ligase, chloroplast precursor, putative [Ricinus communis] >gi|223549699|gb|EEF51187.1| Glutamate--cysteine ligase, chloroplast precursor, putative [Ricinus communis]
contig00647	gi|296085941|emb|CBI31382.3|	3e-14	unnamed protein product [Vitis vinifera]
contig00649	gi|6177796|dbj|BAA86060.1|	7e-09	JPR ORF1 [Pyrus pyrifolia]
contig00650	gi|6177796|dbj|BAA86060.1|	7e-09	JPR ORF1 [Pyrus pyrifolia]
contig00653	gi|225433588|ref|XP_002269672.1|	4e-58	PREDICTED: hypothetical protein [Vitis vinifera]
contig00654	gi|297741155|emb|CBI31886.3|	4e-99	unnamed protein product [Vitis vinifera]
contig00656	gi|147818576|emb|CAN63099.1|	2e-139	hypothetical protein VITISV_042303 [Vitis vinifera]
contig00657	gi|115458852|ref|NP_001053026.1|	8e-45	Os04g0465600 [Oryza sativa Japonica Group] >gi|21741225|emb|CAD40936.1| OSJNBb0048E02.12 [Oryza sativa Japonica Group] >gi|113564597|dbj|BAF14940.1| Os04g0465600 [Oryza sativa Japonica Group] >gi|125590669|gb|EAZ31019.1| hypothetical protein OsJ_15102 [Oryza sativa Japonica Group] >gi|215765229|dbj|BAG86926.1| unnamed protein product [Oryza sativa Japonica Group]
contig00658	gi|42570028|ref|NP_680174.2|	8e-30	unknown protein [Arabidopsis thaliana] >gi|297812203|ref|XP_002873985.1| hypothetical protein ARALYDRAFT_488920 [Arabidopsis lyrata subsp. lyrata] >gi|48310058|gb|AAT41745.1| At5g20165 [Arabidopsis thaliana] >gi|50198835|gb|AAT70449.1| At5g20165 [Arabidopsis thaliana] >gi|62318608|dbj|BAD95036.1| putative protein [Arabidopsis thaliana] >gi|297319822|gb|EFH50244.1| hypothetical protein ARALYDRAFT_…
contig00660	gi|225444754|ref|XP_002279259.1|	8e-68	PREDICTED: germin-like protein 6 [Vitis vinifera] >gi|119067559|gb|ABL60875.1| germin-like protein 6 [Vitis vinifera]
contig00661	gi|224129538|ref|XP_002328741.1|	7e-88	predicted protein [Populus trichocarpa] >gi|222839039|gb|EEE77390.1| predicted protein [Populus trichocarpa]
contig00663	gi|302398811|gb|ADL36700.1|	4e-31	GRF domain class transcription factor [Malus x domestica]
contig00664	gi|255557739|ref|XP_002519899.1|	4e-110	glycosyltransferase, putative [Ricinus communis] >gi|223540945|gb|EEF42503.1| glycosyltransferase, putative [Ricinus communis]
contig00667	gi|297743121|emb|CBI35988.3|	2e-47	unnamed protein product [Vitis vinifera]
contig00668	gi|296085985|emb|CBI31426.3|	3e-22	unnamed protein product [Vitis vinifera]
contig00669	gi|225426504|ref|XP_002277877.1|	3e-62	PREDICTED: hypothetical protein [Vitis vinifera] >gi|147768787|emb|CAN73635.1| hypothetical protein VITISV_009602 [Vitis vinifera] >gi|297742477|emb|CBI34626.3| unnamed protein product [Vitis vinifera]
contig00670	gi|255550185|ref|XP_002516143.1|	0	copper-transporting atpase paa1, putative [Ricinus communis] >gi|223544629|gb|EEF46145.1| copper-transporting atpase paa1, putative [Ricinus communis]
contig00671	gi|225425352|ref|XP_002275297.1|	3e-92	PREDICTED: hypothetical protein isoform 2 [Vitis vinifera] >gi|225425354|ref|XP_002275270.1| PREDICTED: hypothetical protein isoform 1 [Vitis vinifera]
contig00672	gi|224103561|ref|XP_002334041.1|	1e-84	predicted protein [Populus trichocarpa] >gi|222839644|gb|EEE77967.1| predicted protein [Populus trichocarpa]
contig00673	gi|255573109|ref|XP_002527484.1|	6e-32	conserved hypothetical protein [Ricinus communis] >gi|223533124|gb|EEF34882.1| conserved hypothetical protein [Ricinus communis]
contig00674	gi|297744756|emb|CBI38018.3|	0	unnamed protein product [Vitis vinifera]
contig00676	gi|224127458|ref|XP_002320079.1|	3e-46	predicted protein [Populus trichocarpa] >gi|222860852|gb|EEE98394.1| predicted protein [Populus trichocarpa]
contig00677	gi|255575295|ref|XP_002528551.1|	1e-165	F-box/leucine rich repeat protein, putative [Ricinus communis] >gi|223532053|gb|EEF33863.1| F-box/leucine rich repeat protein, putative [Ricinus communis]
contig00678	gi|255563754|ref|XP_002522878.1|	5e-21	acyl carrier protein, putative [Ricinus communis] >gi|223537863|gb|EEF39478.1| acyl carrier protein, putative [Ricinus communis]
contig00679	gi|19110474|dbj|BAB85785.1|	6e-76	polygalacturonase-inhibiting protein [Citrus hystrix]
contig00680	gi|4325363|gb|AAD17360.1|	2e-06	contains similarity to transposase [Arabidopsis thaliana]
contig00681	gi|225462707|ref|XP_002267282.1|	1e-64	PREDICTED: hypothetical protein [Vitis vinifera] >gi|302143695|emb|CBI22556.3| unnamed protein product [Vitis vinifera]
contig00683	gi|147822343|emb|CAN66207.1|	5e-104	hypothetical protein VITISV_031028 [Vitis vinifera]
contig00685	gi|225441959|ref|XP_002264087.1|	1e-75	PREDICTED: hypothetical protein [Vitis vinifera]
contig00686	gi|296084316|emb|CBI24704.3|	2e-27	unnamed protein product [Vitis vinifera]
contig00687	gi|297733750|emb|CBI14997.3|	5e-64	unnamed protein product [Vitis vinifera]
contig00688	gi|115468634|ref|NP_001057916.1|	1e-175	Os06g0571400 [Oryza sativa Japonica Group] >gi|75111966|sp|Q5Z627.1|EF1G3_ORYSJ RecName: Full=Elongation factor 1-gamma 3; Short=EF-1-gamma 3; AltName: Full=eEF-1B gamma 3 >gi|54291156|dbj|BAD61828.1| putative elongation factor 1 gamma [Oryza sativa Japonica Group] >gi|54291237|dbj|BAD61932.1| putative elongation factor 1 gamma [Oryza sativa Japonica Group] >gi|113595956|dbj|BAF19830.1| Os06g0571…
contig00692	gi|167383135|ref|XP_001736417.1|	4e-08	60S ribosomal protein L5 [Entamoeba dispar SAW760] >gi|165901204|gb|EDR27322.1| 60S ribosomal protein L5, putative [Entamoeba dispar SAW760]
contig00693	gi|187453118|emb|CAP72490.1|	5e-127	catharanthus roseus peroxidase 2b [Catharanthus roseus] >gi|187453122|emb|CAP72492.1| peroxidase 2b precursor [Catharanthus roseus]
contig00694	gi|224127226|ref|XP_002329431.1|	1e-12	predicted protein [Populus trichocarpa] >gi|118486443|gb|ABK95061.1| unknown [Populus trichocarpa] >gi|222870481|gb|EEF07612.1| predicted protein [Populus trichocarpa]
contig00696	gi|3811007|dbj|BAA34112.1|	3e-112	NADP specific isocitrate dehydrogenase [Daucus carota]
contig00697	gi|224067419|ref|XP_002302483.1|	3e-42	predicted protein [Populus trichocarpa] >gi|222844209|gb|EEE81756.1| predicted protein [Populus trichocarpa]
contig00698	gi|225459415|ref|XP_002285820.1|	2e-45	PREDICTED: hypothetical protein [Vitis vinifera] >gi|302141896|emb|CBI19099.3| unnamed protein product [Vitis vinifera]
contig00700	gi|297829662|ref|XP_002882713.1|	9e-63	outer membrane OMP85 family protein [Arabidopsis lyrata subsp. lyrata] >gi|297328553|gb|EFH58972.1| outer membrane OMP85 family protein [Arabidopsis lyrata subsp. lyrata]
contig00701	gi|225433606|ref|XP_002273725.1|	2e-155	PREDICTED: hypothetical protein [Vitis vinifera] >gi|298205155|emb|CBI17214.3| unnamed protein product [Vitis vinifera]
contig00703	gi|255635914|gb|ACU18304.1|	3e-102	unknown [Glycine max]
contig00704	gi|297840455|ref|XP_002888109.1|	2e-10	ANAC025 [Arabidopsis lyrata subsp. lyrata] >gi|297333950|gb|EFH64368.1| ANAC025 [Arabidopsis lyrata subsp. lyrata]
contig00705	gi|225441813|ref|XP_002283881.1|	5e-92	PREDICTED: hypothetical protein [Vitis vinifera] >gi|147811122|emb|CAN61349.1| hypothetical protein VITISV_021798 [Vitis vinifera] >gi|297739669|emb|CBI29851.3| unnamed protein product [Vitis vinifera]
contig00706	gi|225456000|ref|XP_002276992.1|	4e-113	PREDICTED: hypothetical protein [Vitis vinifera]
contig00707	gi|225457235|ref|XP_002284165.1|	4e-166	PREDICTED: hypothetical protein [Vitis vinifera]
contig00708	gi|225456979|ref|XP_002278823.1|	1e-27	PREDICTED: hypothetical protein [Vitis vinifera]
contig00709	gi|297803178|ref|XP_002869473.1|	1e-34	GDSL-motif lipase/hydrolase family protein [Arabidopsis lyrata subsp. lyrata] >gi|297315309|gb|EFH45732.1| GDSL-motif lipase/hydrolase family protein [Arabidopsis lyrata subsp. lyrata]
contig00710	gi|225446115|ref|XP_002274858.1|	4e-108	PREDICTED: hypothetical protein [Vitis vinifera]
contig00713	gi|147807405|emb|CAN61951.1|	6e-129	hypothetical protein VITISV_003886 [Vitis vinifera]
contig00714	gi|76559894|tpe|CAI56334.1|	1e-139	TPA: isoflavone reductase-like protein 5 [Vitis vinifera]
contig00715	gi|225455790|ref|XP_002270918.1|	0	PREDICTED: hypothetical protein [Vitis vinifera]
contig00716	gi|224117602|ref|XP_002331677.1|	4e-29	predicted protein [Populus trichocarpa] >gi|222874096|gb|EEF11227.1| predicted protein [Populus trichocarpa]
contig00717	gi|89179378|gb|ABD63115.1|	1e-11	hypothetical protein 18.t00011 [Asparagus officinalis]
contig00718	gi|296089819|emb|CBI39638.3|	2e-110	unnamed protein product [Vitis vinifera]
contig00720	gi|225424162|ref|XP_002284039.1|	3e-90	PREDICTED: hypothetical protein [Vitis vinifera] >gi|297737729|emb|CBI26930.3| unnamed protein product [Vitis vinifera]
contig00721	gi|296087672|emb|CBI34928.3|	1e-100	unnamed protein product [Vitis vinifera]
contig00723	gi|225452988|ref|XP_002262784.1|	4e-65	PREDICTED: hypothetical protein [Vitis vinifera] >gi|147858253|emb|CAN83921.1| hypothetical protein VITISV_011842 [Vitis vinifera]
contig00724	gi|224093252|ref|XP_002309853.1|	8e-48	predicted protein [Populus trichocarpa] >gi|222852756|gb|EEE90303.1| predicted protein [Populus trichocarpa]
contig00725	gi|255567116|ref|XP_002524540.1|	6e-56	STS14 protein precursor, putative [Ricinus communis] >gi|223536214|gb|EEF37867.1| STS14 protein precursor, putative [Ricinus communis]
contig00727	gi|255578288|ref|XP_002530011.1|	8e-40	vesicle transport V-snare protein vti1a, putative [Ricinus communis] >gi|223530490|gb|EEF32373.1| vesicle transport V-snare protein vti1a, putative [Ricinus communis]
contig00728	gi|225456394|ref|XP_002280398.1|	2e-20	PREDICTED: hypothetical protein [Vitis vinifera]
contig00729	gi|224108205|ref|XP_002333421.1|	1e-32	cc-nbs-lrr resistance protein [Populus trichocarpa] >gi|105922514|gb|ABF81421.1| NBS-LRR type disease resistance protein [Populus trichocarpa] >gi|222836549|gb|EEE74956.1| cc-nbs-lrr resistance protein [Populus trichocarpa]
contig00730	gi|225437070|ref|XP_002279370.1|	3e-91	PREDICTED: hypothetical protein [Vitis vinifera] >gi|147843860|emb|CAN79443.1| hypothetical protein VITISV_006154 [Vitis vinifera]
contig00731	gi|255625613|gb|ACU13151.1|	2e-06	unknown [Glycine max]
contig00732	gi|42491254|dbj|BAD10939.1|	8e-29	14-3-3 protein [Nicotiana tabacum] >gi|44917159|dbj|BAD12180.1| 14-3-3 h-1 protein [Nicotiana tabacum] >gi|44917161|dbj|BAD12181.1| 14-3-3 h-2 protein [Nicotiana tabacum]
contig00733	gi|225428308|ref|XP_002279853.1|	7e-23	PREDICTED: hypothetical protein [Vitis vinifera]
contig00734	gi|48209897|gb|AAT40491.1|	7e-12	Putative zinc finger protein, identical [Solanum demissum]
contig00735	gi|48375048|gb|AAT42191.1|	3e-107	chloroplast chlorophyll a-b binding protein [Nicotiana tabacum]
contig00736	gi|217323620|gb|ACK38177.1|	2e-20	hydrogen peroxide-induced 1 [Nicotiana tabacum]
contig00737	gi|225457446|ref|XP_002263177.1|	4e-82	PREDICTED: hypothetical protein [Vitis vinifera] >gi|297733614|emb|CBI14861.3| unnamed protein product [Vitis vinifera]
contig00738	gi|225454252|ref|XP_002274726.1|	2e-54	PREDICTED: hypothetical protein [Vitis vinifera] >gi|297745304|emb|CBI40384.3| unnamed protein product [Vitis vinifera]
contig00739	gi|217073800|gb|ACJ85260.1|	9e-62	unknown [Medicago truncatula]
contig00740	gi|255537495|ref|XP_002509814.1|	5e-55	Minor histocompatibility antigen H13, putative [Ricinus communis] >gi|223549713|gb|EEF51201.1| Minor histocompatibility antigen H13, putative [Ricinus communis]
contig00741	gi|255581231|ref|XP_002531428.1|	8e-48	Transmembrane emp24 domain-containing protein 10 precursor, putative [Ricinus communis] >gi|223528978|gb|EEF30970.1| Transmembrane emp24 domain-containing protein 10 precursor, putative [Ricinus communis]
contig00742	gi|255579797|ref|XP_002530736.1|	5e-37	conserved hypothetical protein [Ricinus communis] >gi|223529700|gb|EEF31642.1| conserved hypothetical protein [Ricinus communis]
contig00745	gi|21542133|sp|Q06394.1|ML146_PAPSO	8e-49	RecName: Full=Major latex protein 146; Short=MLP 146 >gi|294060|gb|AAA19244.1| major latex protein [Papaver somniferum]
contig00746	gi|224105063|ref|XP_002313671.1|	2e-31	predicted protein [Populus trichocarpa] >gi|222850079|gb|EEE87626.1| predicted protein [Populus trichocarpa]
contig00747	gi|225426440|ref|XP_002274996.1|	4e-76	PREDICTED: hypothetical protein [Vitis vinifera]
contig00748	gi|224101503|ref|XP_002312307.1|	1e-20	predicted protein [Populus trichocarpa] >gi|222852127|gb|EEE89674.1| predicted protein [Populus trichocarpa]
contig00749	gi|255562954|ref|XP_002522482.1|	6e-115	protein kinase, putative [Ricinus communis] >gi|223538367|gb|EEF39974.1| protein kinase, putative [Ricinus communis]
contig00750	gi|255545834|ref|XP_002513977.1|	0	isoamylase, putative [Ricinus communis] >gi|223547063|gb|EEF48560.1| isoamylase, putative [Ricinus communis]
contig00751	gi|225443260|ref|XP_002272912.1|	2e-110	PREDICTED: hypothetical protein [Vitis vinifera] >gi|298204773|emb|CBI25271.3| unnamed protein product [Vitis vinifera]
contig00752	gi|225439460|ref|XP_002268192.1|	1e-129	PREDICTED: similar to 40S ribosomal S4 protein [Vitis vinifera]
contig00753	gi|224082262|ref|XP_002306622.1|	3e-125	predicted protein [Populus trichocarpa] >gi|222856071|gb|EEE93618.1| predicted protein [Populus trichocarpa]
contig00755	gi|255586701|ref|XP_002533975.1|	5e-42	hypothetical protein RCOM_0370390 [Ricinus communis] >gi|223526038|gb|EEF28406.1| hypothetical protein RCOM_0370390 [Ricinus communis]
contig00757	gi|312283359|dbj|BAJ34545.1|	7e-69	unnamed protein product [Thellungiella halophila]
contig00758	gi|225458922|ref|XP_002285493.1|	1e-36	PREDICTED: hypothetical protein [Vitis vinifera] >gi|302142152|emb|CBI19355.3| unnamed protein product [Vitis vinifera]
contig00759	gi|225437673|ref|XP_002279341.1|	9e-57	PREDICTED: hypothetical protein [Vitis vinifera] >gi|297744031|emb|CBI37001.3| unnamed protein product [Vitis vinifera]
contig00760	gi|255577991|ref|XP_002529867.1|	2e-122	aldo-keto reductase, putative [Ricinus communis] >gi|223530643|gb|EEF32517.1| aldo-keto reductase, putative [Ricinus communis]
contig00761	gi|3334320|sp|O22518.1|RSSA_SOYBN	1e-54	RecName: Full=40S ribosomal protein SA; AltName: Full=p40 >gi|2444420|gb|AAB82659.1| ribosome-associated protein p40 [Glycine max]
contig00762	gi|40806814|gb|AAR92206.1|	4e-11	MADS box transcription factor [Populus tomentosa]
contig00763	gi|225440230|ref|XP_002283808.1|	1e-49	PREDICTED: hypothetical protein [Vitis vinifera] >gi|297741724|emb|CBI32856.3| unnamed protein product [Vitis vinifera]
contig00764	gi|225439922|ref|XP_002275288.1|	2e-140	PREDICTED: hypothetical protein [Vitis vinifera] >gi|297741574|emb|CBI32706.3| unnamed protein product [Vitis vinifera]
contig00765	gi|297737068|emb|CBI26269.3|	1e-27	unnamed protein product [Vitis vinifera]
contig00766	gi|15231568|ref|NP_189282.1|	3e-29	octicosapeptide/Phox/Bem1p (PB1) domain-containing protein [Arabidopsis thaliana] >gi|42570483|ref|NP_850632.2| octicosapeptide/Phox/Bem1p (PB1) domain-containing protein [Arabidopsis thaliana] >gi|42572541|ref|NP_974366.1| octicosapeptide/Phox/Bem1p (PB1) domain-containing protein [Arabidopsis thaliana] >gi|79607899|ref|NP_974365.2| octicosapeptide/Phox/Bem1p (PB1) domain-containing protein [Ara…
contig00767	gi|225449434|ref|XP_002278015.1|	5e-91	PREDICTED: hypothetical protein [Vitis vinifera]
contig00768	gi|148906998|gb|ABR16643.1|	1e-95	unknown [Picea sitchensis]
contig00770	gi|225424097|ref|XP_002279978.1|	6e-110	PREDICTED: hypothetical protein [Vitis vinifera]
contig00771	gi|224069515|ref|XP_002326362.1|	2e-76	predicted protein [Populus trichocarpa] >gi|222833555|gb|EEE72032.1| predicted protein [Populus trichocarpa]
contig00775	gi|3121752|sp|P80915.1|AMP1_MACIN	1e-11	RecName: Full=Antimicrobial peptide 1; Short=AMP1; AltName: Full=MiAMP1; Flags: Precursor >gi|2181943|emb|CAA71842.1| AMP1 [Macadamia integrifolia]
contig00776	gi|224140641|ref|XP_002323690.1|	2e-155	auxin efflux carrier component, auxin transport protein [Populus trichocarpa] >gi|222868320|gb|EEF05451.1| auxin efflux carrier component, auxin transport protein [Populus trichocarpa]
contig00777	gi|255633304|gb|ACU17009.1|	1e-33	unknown [Glycine max]
contig00778	gi|224136890|ref|XP_002322441.1|	3e-103	predicted protein [Populus trichocarpa] >gi|222869437|gb|EEF06568.1| predicted protein [Populus trichocarpa]
contig00779	gi|296089030|emb|CBI38733.3|	4e-130	unnamed protein product [Vitis vinifera]
contig00781	gi|255577833|ref|XP_002529790.1|	2e-25	catalytic, putative [Ricinus communis] >gi|223530734|gb|EEF32604.1| catalytic, putative [Ricinus communis]
contig00782	gi|225431860|ref|XP_002271465.1|	8e-76	PREDICTED: hypothetical protein [Vitis vinifera]
contig00785	gi|255631151|gb|ACU15941.1|	2e-24	unknown [Glycine max]
contig00786	gi|225454783|ref|XP_002274896.1|	0	PREDICTED: hypothetical protein [Vitis vinifera]
contig00787	gi|224113397|ref|XP_002316482.1|	1e-100	predicted protein [Populus trichocarpa] >gi|222865522|gb|EEF02653.1| predicted protein [Populus trichocarpa]
contig00788	gi|225448349|ref|XP_002267177.1|	1e-13	PREDICTED: hypothetical protein [Vitis vinifera] >gi|297736646|emb|CBI25517.3| unnamed protein product [Vitis vinifera]
contig00790	gi|255557899|ref|XP_002519978.1|	0	Protein kinase APK1B, chloroplast precursor, putative [Ricinus communis] >gi|223540742|gb|EEF42302.1| Protein kinase APK1B, chloroplast precursor, putative [Ricinus communis]
contig00791	gi|225424940|ref|XP_002263763.1|	4e-86	PREDICTED: hypothetical protein [Vitis vinifera] >gi|296088284|emb|CBI36510.3| unnamed protein product [Vitis vinifera]
contig00792	gi|225442575|ref|XP_002284348.1|	3e-54	PREDICTED: hypothetical protein [Vitis vinifera]
contig00793	gi|224093368|ref|XP_002309899.1|	1e-124	predicted protein [Populus trichocarpa] >gi|222852802|gb|EEE90349.1| predicted protein [Populus trichocarpa]
contig00794	gi|224103675|ref|XP_002313150.1|	2e-146	predicted protein [Populus trichocarpa] >gi|222849558|gb|EEE87105.1| predicted protein [Populus trichocarpa]
contig00796	gi|147852425|emb|CAN83784.1|	2e-53	hypothetical protein VITISV_008227 [Vitis vinifera]
contig00797	gi|297746143|emb|CBI16199.3|	1e-139	unnamed protein product [Vitis vinifera]
contig00798	gi|224100337|ref|XP_002311836.1|	7e-31	predicted protein [Populus trichocarpa] >gi|118485817|gb|ABK94756.1| unknown [Populus trichocarpa] >gi|222851656|gb|EEE89203.1| predicted protein [Populus trichocarpa]
contig00799	gi|224028543|gb|ACN33347.1|	5e-08	unknown [Zea mays]
contig00800	gi|147866207|emb|CAN79420.1|	2e-31	hypothetical protein VITISV_025068 [Vitis vinifera]
contig00802	gi|255541682|ref|XP_002511905.1|	6e-81	conserved hypothetical protein [Ricinus communis] >gi|223549085|gb|EEF50574.1| conserved hypothetical protein [Ricinus communis]
contig00803	gi|50058092|dbj|BAD27392.1|	2e-36	dehydroascorbate reductase [Zinnia elegans]
contig00804	gi|224138970|ref|XP_002322947.1|	6e-73	predicted protein [Populus trichocarpa] >gi|222867577|gb|EEF04708.1| predicted protein [Populus trichocarpa]
contig00805	gi|255556209|ref|XP_002519139.1|	6e-43	Flavonol 4'-sulfotransferase, putative [Ricinus communis] >gi|223541802|gb|EEF43350.1| Flavonol 4'-sulfotransferase, putative [Ricinus communis]
contig00807	gi|296083688|emb|CBI23677.3|	2e-66	unnamed protein product [Vitis vinifera]
contig00808	gi|296082995|emb|CBI22296.3|	4e-69	unnamed protein product [Vitis vinifera]
contig00809	gi|242049786|ref|XP_002462637.1|	6e-107	hypothetical protein SORBIDRAFT_02g029380 [Sorghum bicolor] >gi|242049790|ref|XP_002462639.1| hypothetical protein SORBIDRAFT_02g029400 [Sorghum bicolor] >gi|241926014|gb|EER99158.1| hypothetical protein SORBIDRAFT_02g029380 [Sorghum bicolor] >gi|241926016|gb|EER99160.1| hypothetical protein SORBIDRAFT_02g029400 [Sorghum bicolor]
contig00810	gi|297827265|ref|XP_002881515.1|	3e-64	hypothetical protein ARALYDRAFT_482750 [Arabidopsis lyrata subsp. lyrata] >gi|297327354|gb|EFH57774.1| hypothetical protein ARALYDRAFT_482750 [Arabidopsis lyrata subsp. lyrata]
contig00811	gi|255556892|ref|XP_002519479.1|	4e-50	conserved hypothetical protein [Ricinus communis] >gi|223541342|gb|EEF42893.1| conserved hypothetical protein [Ricinus communis]
contig00812	gi|296086694|emb|CBI32329.3|	8e-50	unnamed protein product [Vitis vinifera]
contig00813	gi|255584513|ref|XP_002532984.1|	4e-15	conserved hypothetical protein [Ricinus communis] >gi|223527230|gb|EEF29392.1| conserved hypothetical protein [Ricinus communis]
contig00814	gi|225438710|ref|XP_002282456.1|	2e-42	PREDICTED: hypothetical protein [Vitis vinifera]
contig00815	gi|225450460|ref|XP_002276666.1|	2e-19	PREDICTED: hypothetical protein [Vitis vinifera] >gi|296089841|emb|CBI39660.3| unnamed protein product [Vitis vinifera]
contig00816	gi|296083671|emb|CBI23660.3|	3e-128	unnamed protein product [Vitis vinifera]
contig00817	gi|225456507|ref|XP_002284683.1|	2e-48	PREDICTED: hypothetical protein [Vitis vinifera]
contig00818	gi|15229784|ref|NP_189967.1|	5e-79	CAM7 (CALMODULIN 7); calcium ion binding [Arabidopsis thaliana] >gi|224086697|ref|XP_002307936.1| predicted protein [Populus trichocarpa] >gi|224106642|ref|XP_002314234.1| predicted protein [Populus trichocarpa] >gi|224137536|ref|XP_002322582.1| predicted protein [Populus trichocarpa] >gi|225435971|ref|XP_002270925.1| PREDICTED: hypothetical protein [Vitis vinifera] >gi|225440224|ref|XP_002283763…
contig00820	gi|224057172|ref|XP_002299155.1|	3e-32	predicted protein [Populus trichocarpa] >gi|222846413|gb|EEE83960.1| predicted protein [Populus trichocarpa]
contig00821	gi|224124620|ref|XP_002319377.1|	1e-12	predicted protein [Populus trichocarpa] >gi|222857753|gb|EEE95300.1| predicted protein [Populus trichocarpa]
contig00824	gi|225455600|ref|XP_002269799.1|	6e-47	PREDICTED: hypothetical protein [Vitis vinifera] >gi|296084101|emb|CBI24489.3| unnamed protein product [Vitis vinifera]
contig00826	gi|225457019|ref|XP_002279103.1|	7e-29	PREDICTED: hypothetical protein [Vitis vinifera]
contig00827	gi|399942|sp|Q02028.1|HSP7S_PEA	7e-36	RecName: Full=Stromal 70 kDa heat shock-related protein, chloroplastic; Flags: Precursor >gi|169023|gb|AAA33637.1| 70 kDa heat shock protein [Pisum sativum] >gi|871515|emb|CAA49147.1| Psst70 (stress 70 protein) [Pisum sativum]
contig00828	gi|147852955|emb|CAN81271.1|	3e-59	hypothetical protein VITISV_006146 [Vitis vinifera]
contig00829	gi|255583599|ref|XP_002532555.1|	1e-15	conserved hypothetical protein [Ricinus communis] >gi|223527710|gb|EEF29816.1| conserved hypothetical protein [Ricinus communis]
contig00830	gi|225450232|ref|XP_002266606.1|	5e-165	PREDICTED: hypothetical protein [Vitis vinifera] >gi|297736200|emb|CBI24838.3| unnamed protein product [Vitis vinifera]
contig00831	gi|296084460|emb|CBI25019.3|	1e-59	unnamed protein product [Vitis vinifera]
contig00832	gi|225439916|ref|XP_002279879.1|	3e-49	PREDICTED: hypothetical protein [Vitis vinifera]
contig00833	gi|225430200|ref|XP_002284962.1|	4e-152	PREDICTED: hypothetical protein [Vitis vinifera]
contig00834	gi|225457622|ref|XP_002274304.1|	1e-30	PREDICTED: hypothetical protein [Vitis vinifera]
contig00836	gi|242033233|ref|XP_002464011.1|	1e-58	hypothetical protein SORBIDRAFT_01g010540 [Sorghum bicolor] >gi|241917865|gb|EER91009.1| hypothetical protein SORBIDRAFT_01g010540 [Sorghum bicolor]
contig00837	gi|225464271|ref|XP_002270576.1|	9e-50	PREDICTED: hypothetical protein [Vitis vinifera] >gi|296088017|emb|CBI35300.3| unnamed protein product [Vitis vinifera]
contig00838	gi|147834997|emb|CAN61381.1|	9e-170	hypothetical protein VITISV_037547 [Vitis vinifera]
contig00840	gi|225437326|ref|XP_002264522.1|	6e-54	PREDICTED: hypothetical protein isoform 1 [Vitis vinifera]
contig00841	gi|225458918|ref|XP_002285488.1|	3e-139	PREDICTED: hypothetical protein [Vitis vinifera]
contig00842	gi|224138974|ref|XP_002322948.1|	1e-56	predicted protein [Populus trichocarpa] >gi|222867578|gb|EEF04709.1| predicted protein [Populus trichocarpa]
contig00843	gi|255539685|ref|XP_002510907.1|	1e-131	conserved hypothetical protein [Ricinus communis] >gi|223550022|gb|EEF51509.1| conserved hypothetical protein [Ricinus communis]
contig00844	gi|225456898|ref|XP_002280677.1|	3e-126	PREDICTED: hypothetical protein [Vitis vinifera]
contig00846	gi|147855097|emb|CAN83845.1|	2e-61	hypothetical protein VITISV_001862 [Vitis vinifera]
contig00847	gi|297790149|ref|XP_002862981.1|	2e-10	band 7 family protein [Arabidopsis lyrata subsp. lyrata] >gi|297308772|gb|EFH39240.1| band 7 family protein [Arabidopsis lyrata subsp. lyrata]
contig00848	gi|296089096|emb|CBI38799.3|	6e-77	unnamed protein product [Vitis vinifera]
contig00850	gi|113205153|gb|AAX95769.2|	1e-41	hypothetical protein LES1_20t00006 [Solanum lycopersicum]
contig00853	gi|297745181|emb|CBI39173.3|	2e-55	unnamed protein product [Vitis vinifera]
contig00854	gi|225454538|ref|XP_002278370.1|	2e-40	PREDICTED: hypothetical protein [Vitis vinifera]
contig00855	gi|225464993|ref|XP_002263645.1|	1e-39	PREDICTED: hypothetical protein [Vitis vinifera]
contig00856	gi|225429388|ref|XP_002275139.1|	3e-11	PREDICTED: hypothetical protein [Vitis vinifera] >gi|296081587|emb|CBI20592.3| unnamed protein product [Vitis vinifera]
contig00857	gi|297746091|emb|CBI16147.3|	5e-10	unnamed protein product [Vitis vinifera]
contig00860	gi|22001642|sp|Q941Q2.1|HBL2_BRANA	4e-61	RecName: Full=Non-symbiotic hemoglobin 2; AltName: Full=BRAna GLB2; AltName: Full=Hb2 >gi|15809392|gb|AAK07741.1| class 2 non-symbiotic hemoglobin [Brassica napus]
contig00863	gi|255549509|ref|XP_002515807.1|	2e-36	DNA-3-methyladenine glycosylase, putative [Ricinus communis] >gi|223545076|gb|EEF46588.1| DNA-3-methyladenine glycosylase, putative [Ricinus communis]
contig00864	gi|255546377|ref|XP_002514248.1|	2e-65	catalytic, putative [Ricinus communis] >gi|223546704|gb|EEF48202.1| catalytic, putative [Ricinus communis]
contig00865	gi|255568914|ref|XP_002525427.1|	2e-27	glutamate dehydrogenase, putative [Ricinus communis] >gi|223535240|gb|EEF36917.1| glutamate dehydrogenase, putative [Ricinus communis]
contig00867	gi|224063251|ref|XP_002301062.1|	1e-17	predicted protein [Populus trichocarpa] >gi|222842788|gb|EEE80335.1| predicted protein [Populus trichocarpa]
contig00868	gi|118489831|gb|ABK96715.1|	1e-79	unknown [Populus trichocarpa x Populus deltoides]
contig00869	gi|115489344|ref|NP_001067159.1|	0	Os12g0586600 [Oryza sativa Japonica Group] >gi|110832727|sp|Q2QMX9.1|ACA1_ORYSJ RecName: Full=Calcium-transporting ATPase 1, plasma membrane-type; AltName: Full=Ca(2+)-ATPase isoform 1; AltName: Full=Plastid envelope ATPase 1 >gi|77556940|gb|ABA99736.1| Calcium-transporting ATPase 2, plasma membrane-type, putative, expressed [Oryza sativa Japonica Group] >gi|113649666|dbj|BAF30178.1| Os12g0586600…
contig00871	gi|225464023|ref|XP_002265454.1|	2e-47	PREDICTED: hypothetical protein [Vitis vinifera]
contig00872	gi|224089875|ref|XP_002308846.1|	2e-158	predicted protein [Populus trichocarpa] >gi|222854822|gb|EEE92369.1| predicted protein [Populus trichocarpa]
contig00874	gi|225470670|ref|XP_002269262.1|	6e-48	PREDICTED: hypothetical protein [Vitis vinifera] >gi|296090285|emb|CBI40104.3| unnamed protein product [Vitis vinifera]
contig00875	gi|223635599|sp|A7PZL3.1|PGLR_VITVI	9e-155	RecName: Full=Probable polygalacturonase; Short=PG; AltName: Full=Pectinase
contig00876	gi|147772927|emb|CAN73679.1|	4e-24	hypothetical protein VITISV_021402 [Vitis vinifera]
contig00877	gi|255553599|ref|XP_002517840.1|	1e-51	conserved hypothetical protein [Ricinus communis] >gi|223542822|gb|EEF44358.1| conserved hypothetical protein [Ricinus communis]
contig00878	gi|297806385|ref|XP_002871076.1|	2e-90	phosphoglycerate/bisphosphoglycerate mutase family protein [Arabidopsis lyrata subsp. lyrata] >gi|297316913|gb|EFH47335.1| phosphoglycerate/bisphosphoglycerate mutase family protein [Arabidopsis lyrata subsp. lyrata]
contig00879	gi|225443506|ref|XP_002276262.1|	3e-85	PREDICTED: hypothetical protein [Vitis vinifera]
contig00880	gi|224085515|ref|XP_002307602.1|	5e-124	homocysteine s-methyltransferase [Populus trichocarpa] >gi|222857051|gb|EEE94598.1| homocysteine s-methyltransferase [Populus trichocarpa]
contig00881	gi|225426927|ref|XP_002264221.1|	3e-178	PREDICTED: hypothetical protein [Vitis vinifera]
contig00882	gi|225469119|ref|XP_002272660.1|	6e-115	PREDICTED: hypothetical protein [Vitis vinifera]
contig00883	gi|224111204|ref|XP_002315779.1|	3e-24	hypothetical protein POPTRDRAFT_566261 [Populus trichocarpa] >gi|118487204|gb|ABK95430.1| unknown [Populus trichocarpa] >gi|118487687|gb|ABK95668.1| unknown [Populus trichocarpa] >gi|222864819|gb|EEF01950.1| hypothetical protein POPTRDRAFT_566261 [Populus trichocarpa]
contig00884	gi|284520984|gb|ADB93067.1|	2e-86	aquaporin [Jatropha curcas]
contig00886	gi|224064986|ref|XP_002301623.1|	2e-70	predicted protein [Populus trichocarpa] >gi|222843349|gb|EEE80896.1| predicted protein [Populus trichocarpa]
contig00887	gi|225458231|ref|XP_002281948.1|	3e-51	PREDICTED: hypothetical protein [Vitis vinifera]
contig00888	gi|255578691|ref|XP_002530205.1|	4e-88	glutathione-s-transferase theta, gst, putative [Ricinus communis] >gi|223530281|gb|EEF32179.1| glutathione-s-transferase theta, gst, putative [Ricinus communis]
contig00889	gi|284520984|gb|ADB93067.1|	2e-34	aquaporin [Jatropha curcas]
contig00891	gi|225450252|ref|XP_002265763.1|	2e-28	PREDICTED: hypothetical protein [Vitis vinifera]
contig00892	gi|225465730|ref|XP_002263647.1|	1e-20	PREDICTED: hypothetical protein [Vitis vinifera] >gi|296087468|emb|CBI34057.3| unnamed protein product [Vitis vinifera]
contig00893	gi|297845664|ref|XP_002890713.1|	3e-62	hypothetical protein ARALYDRAFT_890241 [Arabidopsis lyrata subsp. lyrata] >gi|297336555|gb|EFH66972.1| hypothetical protein ARALYDRAFT_890241 [Arabidopsis lyrata subsp. lyrata]
contig00894	gi|225426714|ref|XP_002275532.1|	3e-50	PREDICTED: hypothetical protein [Vitis vinifera]
contig00895	gi|297741775|emb|CBI33004.3|	4e-34	unnamed protein product [Vitis vinifera]
contig00896	gi|255640608|gb|ACU20589.1|	4e-26	unknown [Glycine max]
contig00897	gi|296086246|emb|CBI31687.3|	7e-10	unnamed protein product [Vitis vinifera]
contig00898	gi|115474429|ref|NP_001060811.1|	1e-24	Os08g0109400 [Oryza sativa Japonica Group] >gi|88911333|sp|P0C128.1|IAA25_ORYSJ RecName: Full=Auxin-responsive protein IAA25; AltName: Full=Indoleacetic acid-induced protein 25 >gi|113622780|dbj|BAF22725.1| Os08g0109400 [Oryza sativa Japonica Group] >gi|125597174|gb|EAZ36954.1| hypothetical protein OsJ_21291 [Oryza sativa Japonica Group] >gi|215687000|dbj|BAG90814.1| unnamed protein product [Oryz…
contig00899	gi|255576715|ref|XP_002529245.1|	2e-80	translocon-associated protein, alpha subunit, putative [Ricinus communis] >gi|223531281|gb|EEF33123.1| translocon-associated protein, alpha subunit, putative [Ricinus communis]
contig00900	gi|226491096|ref|NP_001141000.1|	1e-102	hypothetical protein LOC100273079 [Zea mays] >gi|194702112|gb|ACF85140.1| unknown [Zea mays]
contig00901	gi|297737210|emb|CBI26411.3|	1e-30	unnamed protein product [Vitis vinifera]
contig00902	gi|225447834|ref|XP_002270590.1|	3e-25	PREDICTED: hypothetical protein [Vitis vinifera] >gi|296081514|emb|CBI20037.3| unnamed protein product [Vitis vinifera]
contig00903	gi|225427605|ref|XP_002271392.1|	5e-55	PREDICTED: hypothetical protein [Vitis vinifera]
contig00904	gi|224137802|ref|XP_002322655.1|	3e-69	autoinhibited calcium ATPase [Populus trichocarpa] >gi|222867285|gb|EEF04416.1| autoinhibited calcium ATPase [Populus trichocarpa]
contig00906	gi|225428477|ref|XP_002284258.1|	4e-75	PREDICTED: hypothetical protein [Vitis vinifera]
contig00909	gi|296089861|emb|CBI39680.3|	3e-15	unnamed protein product [Vitis vinifera]
contig00910	gi|225428505|ref|XP_002284401.1|	6e-22	PREDICTED: hypothetical protein [Vitis vinifera] >gi|297741448|emb|CBI32579.3| unnamed protein product [Vitis vinifera]
contig00914	gi|225428843|ref|XP_002285110.1|	1e-105	PREDICTED: hypothetical protein [Vitis vinifera]
contig00915	gi|242079295|ref|XP_002444416.1|	9e-47	hypothetical protein SORBIDRAFT_07g021630 [Sorghum bicolor] >gi|241940766|gb|EES13911.1| hypothetical protein SORBIDRAFT_07g021630 [Sorghum bicolor]
contig00919	gi|224103147|ref|XP_002312943.1|	6e-53	predicted protein [Populus trichocarpa] >gi|222849351|gb|EEE86898.1| predicted protein [Populus trichocarpa]
contig00920	gi|255566759|ref|XP_002524363.1|	5e-72	transcription factor, putative [Ricinus communis] >gi|223536324|gb|EEF37974.1| transcription factor, putative [Ricinus communis]
contig00921	gi|297746212|emb|CBI16268.3|	4e-75	unnamed protein product [Vitis vinifera]
contig00922	gi|225440238|ref|XP_002283849.1|	4e-72	PREDICTED: hypothetical protein [Vitis vinifera] >gi|147805763|emb|CAN65016.1| hypothetical protein VITISV_034262 [Vitis vinifera] >gi|297741727|emb|CBI32859.3| unnamed protein product [Vitis vinifera]
contig00924	gi|46906217|gb|AAL48262.2|AF451980_1	0	phospholipase D2 [Papaver somniferum] >gi|46906221|gb|AAL48264.2|AF451982_1 phospholipase D2 [Papaver somniferum]
contig00925	gi|225434251|ref|XP_002276208.1|	7e-110	PREDICTED: hypothetical protein [Vitis vinifera]
contig00926	gi|225445607|ref|XP_002285432.1|	3e-39	PREDICTED: hypothetical protein [Vitis vinifera]
contig00927	gi|296086940|emb|CBI33173.3|	3e-27	unnamed protein product [Vitis vinifera]
contig00928	gi|297734075|emb|CBI15322.3|	6e-104	unnamed protein product [Vitis vinifera]
contig00929	gi|45602841|gb|AAF28357.2|AF223395_1	2e-54	S-ribonuclease binding protein SBP1 [Petunia x hybrida]
contig00930	gi|296082652|emb|CBI21657.3|	1e-30	unnamed protein product [Vitis vinifera]
contig00931	gi|255543767|ref|XP_002512946.1|	1e-52	Chaperone protein dnaJ, putative [Ricinus communis] >gi|223547957|gb|EEF49449.1| Chaperone protein dnaJ, putative [Ricinus communis]
contig00934	gi|297742598|emb|CBI34747.3|	2e-19	unnamed protein product [Vitis vinifera]
contig00936	gi|242093254|ref|XP_002437117.1|	2e-104	hypothetical protein SORBIDRAFT_10g021300 [Sorghum bicolor] >gi|241915340|gb|EER88484.1| hypothetical protein SORBIDRAFT_10g021300 [Sorghum bicolor]
contig00938	gi|148841121|gb|ABR14733.1|	4e-28	annexin [Gossypium hirsutum]
contig00939	gi|75120763|sp|Q6DQL1.1|SUCA2_SOLLC	8e-75	RecName: Full=Succinyl-CoA ligase [ADP-forming] subunit alpha-2, mitochondrial; Short=SlSCoALalpha2; Flags: Precursor >gi|49617539|gb|AAT67464.1| succinyl-CoA ligase alpha 2 subunit [Solanum lycopersicum]
contig00940	gi|224116884|ref|XP_002317418.1|	3e-78	predicted protein [Populus trichocarpa] >gi|222860483|gb|EEE98030.1| predicted protein [Populus trichocarpa]
contig00941	gi|225424434|ref|XP_002281552.1|	7e-78	PREDICTED: hypothetical protein [Vitis vinifera]
contig00943	gi|225448385|ref|XP_002269465.1|	3e-78	PREDICTED: hypothetical protein [Vitis vinifera]
contig00944	gi|225452498|ref|XP_002274748.1|	1e-42	PREDICTED: hypothetical protein [Vitis vinifera]
contig00945	gi|225434092|ref|XP_002275949.1|	2e-43	PREDICTED: hypothetical protein [Vitis vinifera]
contig00946	gi|224144210|ref|XP_002325221.1|	7e-77	f-box family protein [Populus trichocarpa] >gi|222866655|gb|EEF03786.1| f-box family protein [Populus trichocarpa]
contig00947	gi|3913066|sp|Q40578.2|AOX2_TOBAC	8e-40	RecName: Full=Alternative oxidase 2, mitochondrial; Flags: Precursor
contig00948	gi|168988213|gb|ACA35281.1|	1e-22	hydrolase family protein [Cucumis sativus]
contig00949	gi|147810961|emb|CAN59803.1|	1e-84	hypothetical protein VITISV_038875 [Vitis vinifera]
contig00950	gi|225458233|ref|XP_002281978.1|	2e-115	PREDICTED: hypothetical protein isoform 1 [Vitis vinifera]
contig00951	gi|225442190|ref|XP_002274489.1|	1e-09	PREDICTED: similar to midasin-related [Vitis vinifera]
contig00952	gi|255549052|ref|XP_002515582.1|	7e-64	conserved hypothetical protein [Ricinus communis] >gi|223545526|gb|EEF47031.1| conserved hypothetical protein [Ricinus communis]
contig00953	gi|255585518|ref|XP_002533450.1|	6e-47	conserved hypothetical protein [Ricinus communis] >gi|223526699|gb|EEF28934.1| conserved hypothetical protein [Ricinus communis]
contig00954	gi|33300530|emb|CAE18088.1|	0	acetolactate synthase [Papaver rhoeas]
contig00955	gi|255566593|ref|XP_002524281.1|	5e-55	Leucine-rich repeat receptor protein kinase EXS precursor, putative [Ricinus communis] >gi|223536472|gb|EEF38120.1| Leucine-rich repeat receptor protein kinase EXS precursor, putative [Ricinus communis]
contig00956	gi|296083671|emb|CBI23660.3|	9e-144	unnamed protein product [Vitis vinifera]
contig00957	gi|225424663|ref|XP_002285541.1|	0	PREDICTED: hypothetical protein [Vitis vinifera]
contig00958	gi|297826631|ref|XP_002881198.1|	3e-30	hypothetical protein ARALYDRAFT_902219 [Arabidopsis lyrata subsp. lyrata] >gi|297327037|gb|EFH57457.1| hypothetical protein ARALYDRAFT_902219 [Arabidopsis lyrata subsp. lyrata]
contig00959	gi|225427314|ref|XP_002282093.1|	9e-41	PREDICTED: hypothetical protein [Vitis vinifera]
contig00960	gi|296089631|emb|CBI39450.3|	3e-73	unnamed protein product [Vitis vinifera]
contig00961	gi|225440606|ref|XP_002277969.1|	2e-52	PREDICTED: similar to mRNA capping enzyme family protein [Vitis vinifera] >gi|297740251|emb|CBI30433.3| unnamed protein product [Vitis vinifera]
contig00962	gi|225449489|ref|XP_002283485.1|	3e-43	PREDICTED: hypothetical protein [Vitis vinifera] >gi|296086227|emb|CBI31668.3| unnamed protein product [Vitis vinifera]
contig00963	gi|297736505|emb|CBI25376.3|	4e-30	unnamed protein product [Vitis vinifera]
contig00964	gi|225440638|ref|XP_002278975.1|	3e-167	PREDICTED: hypothetical protein [Vitis vinifera] >gi|297740235|emb|CBI30417.3| unnamed protein product [Vitis vinifera]
contig00967	gi|225427484|ref|XP_002263043.1|	5e-58	PREDICTED: hypothetical protein [Vitis vinifera] >gi|296088481|emb|CBI37472.3| unnamed protein product [Vitis vinifera]
contig00969	gi|157265868|gb|ABV26012.1|	3e-160	phenylalanine ammonia-lyase [Musa acuminata]
contig00970	gi|164604840|dbj|BAF98472.1|	5e-75	cytochrome P450 [Coptis japonica var. dissecta]
contig00971	gi|297738495|emb|CBI27740.3|	3e-64	unnamed protein product [Vitis vinifera]
contig00973	gi|84578881|dbj|BAE72883.1|	9e-70	flavone synthase II [Verbena x hybrida]
contig00974	gi|226533156|ref|NP_001150332.1|	6e-64	mRNA decapping enzyme 2 [Zea mays] >gi|195638430|gb|ACG38683.1| mRNA decapping enzyme 2 [Zea mays] >gi|238013176|gb|ACR37623.1| unknown [Zea mays]
contig00975	gi|255572706|ref|XP_002527286.1|	1e-54	transporter, putative [Ricinus communis] >gi|223533379|gb|EEF35130.1| transporter, putative [Ricinus communis]
contig00976	gi|255538976|ref|XP_002510553.1|	5e-50	zinc finger protein, putative [Ricinus communis] >gi|223551254|gb|EEF52740.1| zinc finger protein, putative [Ricinus communis]
contig00978	gi|225451808|ref|XP_002281380.1|	3e-124	PREDICTED: hypothetical protein [Vitis vinifera] >gi|147815608|emb|CAN65976.1| hypothetical protein VITISV_036159 [Vitis vinifera] >gi|298204459|emb|CBI16939.3| unnamed protein product [Vitis vinifera]
contig00979	gi|294460161|gb|ADE75663.1|	8e-161	unknown [Picea sitchensis]
contig00980	gi|225458145|ref|XP_002280558.1|	7e-68	PREDICTED: hypothetical protein [Vitis vinifera]
contig00981	gi|225465405|ref|XP_002277751.1|	2e-168	PREDICTED: hypothetical protein [Vitis vinifera] >gi|296085442|emb|CBI29174.3| unnamed protein product [Vitis vinifera]
contig00982	gi|37727915|gb|AAP59878.1|	3e-17	Ac-like transposase THELMA13 [Silene latifolia]
contig00985	gi|302142011|emb|CBI19214.3|	2e-90	unnamed protein product [Vitis vinifera]
contig00986	gi|225447312|ref|XP_002280148.1|	3e-54	PREDICTED: hypothetical protein isoform 1 [Vitis vinifera] >gi|225447314|ref|XP_002280157.1| PREDICTED: hypothetical protein isoform 2 [Vitis vinifera] >gi|297739300|emb|CBI28951.3| unnamed protein product [Vitis vinifera]
contig00988	gi|6136121|sp|O82627.1|SSG1_ANTMA	1e-92	RecName: Full=Granule-bound starch synthase 1, chloroplastic/amyloplastic; AltName: Full=Granule-bound starch synthase I; Short=GBSS-I; Flags: Precursor >gi|3688123|emb|CAA06958.1| granule-bound starch synthase [Antirrhinum majus]
contig00989	gi|225461467|ref|XP_002285008.1|	1e-114	PREDICTED: hypothetical protein [Vitis vinifera]
contig00990	gi|225446010|ref|XP_002268176.1|	9e-156	PREDICTED: hypothetical protein [Vitis vinifera] >gi|297735418|emb|CBI17858.3| unnamed protein product [Vitis vinifera]
contig00991	gi|224077626|ref|XP_002305334.1|	0	predicted protein [Populus trichocarpa] >gi|222848298|gb|EEE85845.1| predicted protein [Populus trichocarpa]
contig00993	gi|3493172|gb|AAC33305.1|	5e-55	fiber annexin [Gossypium hirsutum]
contig00994	gi|296087768|emb|CBI35024.3|	1e-31	unnamed protein product [Vitis vinifera]
contig00995	gi|225424114|ref|XP_002282753.1|	4e-178	PREDICTED: hypothetical protein [Vitis vinifera]
contig00998	gi|297796629|ref|XP_002866199.1|	1e-21	hypothetical protein ARALYDRAFT_918901 [Arabidopsis lyrata subsp. lyrata] >gi|297312034|gb|EFH42458.1| hypothetical protein ARALYDRAFT_918901 [Arabidopsis lyrata subsp. lyrata]
contig00999	gi|224140577|ref|XP_002323659.1|	3e-19	predicted protein [Populus trichocarpa] >gi|222868289|gb|EEF05420.1| predicted protein [Populus trichocarpa]
contig01000	gi|225433414|ref|XP_002285645.1|	3e-168	PREDICTED: hypothetical protein [Vitis vinifera]
contig01001	gi|225439641|ref|XP_002269189.1|	4e-95	PREDICTED: hypothetical protein isoform 1 [Vitis vinifera] >gi|147843535|emb|CAN81218.1| hypothetical protein VITISV_040419 [Vitis vinifera] >gi|229609815|gb|ACQ83523.1| CBL-interacting protein kinase 07 [Vitis vinifera]
contig01002	gi|119507465|dbj|BAF42040.1|	2e-128	pectin methylesterase 3 [Pyrus communis]
contig01003	gi|224080998|ref|XP_002306259.1|	6e-16	predicted protein [Populus trichocarpa] >gi|222855708|gb|EEE93255.1| predicted protein [Populus trichocarpa]
contig01004	gi|217071106|gb|ACJ83913.1|	1e-35	unknown [Medicago truncatula]
contig01006	gi|224138898|ref|XP_002322929.1|	1e-83	predicted protein [Populus trichocarpa] >gi|222867559|gb|EEF04690.1| predicted protein [Populus trichocarpa]
contig01008	gi|255544878|ref|XP_002513500.1|	3e-06	conserved hypothetical protein [Ricinus communis] >gi|223547408|gb|EEF48903.1| conserved hypothetical protein [Ricinus communis]
contig01009	gi|255541906|ref|XP_002512017.1|	8e-80	Agmatine deiminase, putative [Ricinus communis] >gi|223549197|gb|EEF50686.1| Agmatine deiminase, putative [Ricinus communis]
contig01010	gi|164604840|dbj|BAF98472.1|	6e-113	cytochrome P450 [Coptis japonica var. dissecta]
contig01011	gi|226897702|gb|ACO90222.1|	1e-120	tetrahydroprotoberberine N-methyltransferase [Eschscholzia californica]
contig01013	gi|255626369|gb|ACU13529.1|	1e-27	unknown [Glycine max]
contig01015	gi|225428037|ref|XP_002278989.1|	4e-96	PREDICTED: hypothetical protein isoform 1 [Vitis vinifera] >gi|297744605|emb|CBI37867.3| unnamed protein product [Vitis vinifera]
contig01016	gi|225428483|ref|XP_002284275.1|	9e-51	PREDICTED: hypothetical protein [Vitis vinifera] >gi|297741458|emb|CBI32589.3| unnamed protein product [Vitis vinifera]
contig01017	gi|4585576|gb|AAD25541.1|AF134051_1	3e-162	fructose-1,6-bisphosphatase precursor [Solanum tuberosum]
contig01018	gi|225438347|ref|XP_002273171.1|	9e-102	PREDICTED: hypothetical protein [Vitis vinifera] >gi|296082615|emb|CBI21620.3| unnamed protein product [Vitis vinifera]
contig01020	gi|147835984|emb|CAN75094.1|	5e-120	hypothetical protein VITISV_024181 [Vitis vinifera]
contig01021	gi|255554849|ref|XP_002518462.1|	0	multicopper oxidase, putative [Ricinus communis] >gi|223542307|gb|EEF43849.1| multicopper oxidase, putative [Ricinus communis]
contig01024	gi|297830164|ref|XP_002882964.1|	2e-23	glycosyl hydrolase family 17 protein [Arabidopsis lyrata subsp. lyrata] >gi|297328804|gb|EFH59223.1| glycosyl hydrolase family 17 protein [Arabidopsis lyrata subsp. lyrata]
contig01025	gi|255572207|ref|XP_002527043.1|	2e-51	Ran GTPase binding protein, putative [Ricinus communis] >gi|223533605|gb|EEF35343.1| Ran GTPase binding protein, putative [Ricinus communis]
contig01026	gi|225425414|ref|XP_002277728.1|	1e-57	PREDICTED: hypothetical protein [Vitis vinifera] >gi|297738458|emb|CBI27659.3| unnamed protein product [Vitis vinifera]
contig01029	gi|46397044|sp|Q9M5L0.1|RL35_EUPES	2e-55	RecName: Full=60S ribosomal protein L35 >gi|6984224|gb|AAF34800.1|AF227980_1 60S ribosomal protein L35 [Euphorbia esula]
contig01031	gi|224066861|ref|XP_002302250.1|	5e-08	predicted protein [Populus trichocarpa] >gi|118483875|gb|ABK93828.1| unknown [Populus trichocarpa] >gi|118485056|gb|ABK94392.1| unknown [Populus trichocarpa] >gi|222843976|gb|EEE81523.1| predicted protein [Populus trichocarpa]
contig01032	gi|38345838|emb|CAE01842.2|	3e-70	OSJNBa0084K11.2 [Oryza sativa Japonica Group]
contig01033	gi|225464331|ref|XP_002271933.1|	1e-14	PREDICTED: hypothetical protein [Vitis vinifera] >gi|147855615|emb|CAN83466.1| hypothetical protein VITISV_038668 [Vitis vinifera]
contig01034	gi|224103999|ref|XP_002313277.1|	8e-94	predicted protein [Populus trichocarpa] >gi|222849685|gb|EEE87232.1| predicted protein [Populus trichocarpa]
contig01035	gi|171906300|gb|ACB56939.1|	2e-45	mannitol transporter [Artemisia annua]
contig01037	gi|221272636|emb|CAQ17049.1|	4e-101	121F-specific p53 inducible RNA [Lotus japonicus] >gi|221272638|emb|CAQ17050.1| 121F-specific p53 inducible RNA [Lotus japonicus]
contig01038	gi|225459006|ref|XP_002285601.1|	8e-46	PREDICTED: hypothetical protein [Vitis vinifera]
contig01039	gi|225437316|ref|XP_002263944.1|	2e-52	PREDICTED: similar to Stress-related protein [Vitis vinifera]
contig01040	gi|61808292|gb|AAX56075.1|	2e-42	pathogenesis-related 10 protein PR10-1 [Papaver somniferum]
contig01041	gi|255571107|ref|XP_002526504.1|	2e-70	protein with unknown function [Ricinus communis] >gi|223534179|gb|EEF35895.1| protein with unknown function [Ricinus communis]
contig01042	gi|296083412|emb|CBI23365.3|	0	unnamed protein product [Vitis vinifera]
contig01043	gi|255562832|ref|XP_002522421.1|	1e-113	conserved hypothetical protein [Ricinus communis] >gi|223538306|gb|EEF39913.1| conserved hypothetical protein [Ricinus communis]
contig01045	gi|255571107|ref|XP_002526504.1|	4e-27	protein with unknown function [Ricinus communis] >gi|223534179|gb|EEF35895.1| protein with unknown function [Ricinus communis]
contig01046	gi|297737452|emb|CBI26653.3|	4e-28	unnamed protein product [Vitis vinifera]
contig01047	gi|255548039|ref|XP_002515076.1|	4e-51	ribonucleoprotein, chloroplast, putative [Ricinus communis] >gi|223545556|gb|EEF47060.1| ribonucleoprotein, chloroplast, putative [Ricinus communis]
contig01048	gi|297826537|ref|XP_002881151.1|	7e-79	GTP binding protein [Arabidopsis lyrata subsp. lyrata] >gi|297326990|gb|EFH57410.1| GTP binding protein [Arabidopsis lyrata subsp. lyrata]
contig01049	gi|224070829|ref|XP_002303254.1|	2e-53	predicted protein [Populus trichocarpa] >gi|222840686|gb|EEE78233.1| predicted protein [Populus trichocarpa]
contig01050	gi|255555919|ref|XP_002518995.1|	4e-81	GTP-binding protein alpha subunit, gna, putative [Ricinus communis] >gi|223541982|gb|EEF43528.1| GTP-binding protein alpha subunit, gna, putative [Ricinus communis]
contig01051	gi|90101585|sp|Q2VEX9.1|CRTSO_DAUCA	2e-12	RecName: Full=Carotenoid isomerase, chloroplastic; Short=CrtISO; Flags: Precursor >gi|79154796|gb|ABB52069.1| putative carotenoid isomerase [Daucus carota subsp. sativus]
contig01053	gi|225429560|ref|XP_002279873.1|	2e-87	PREDICTED: hypothetical protein [Vitis vinifera] >gi|296081666|emb|CBI20671.3| unnamed protein product [Vitis vinifera]
contig01054	gi|255567778|ref|XP_002524867.1|	2e-133	cysteine synthase, putative [Ricinus communis] >gi|223535830|gb|EEF37491.1| cysteine synthase, putative [Ricinus communis]
contig01055	gi|225430025|ref|XP_002281548.1|	1e-72	PREDICTED: hypothetical protein [Vitis vinifera]
contig01056	gi|297739076|emb|CBI28565.3|	3e-86	unnamed protein product [Vitis vinifera]
contig01057	gi|224063305|ref|XP_002301087.1|	8e-42	predicted protein [Populus trichocarpa] >gi|222842813|gb|EEE80360.1| predicted protein [Populus trichocarpa]
contig01058	gi|224134020|ref|XP_002327736.1|	9e-47	predicted protein [Populus trichocarpa] >gi|222836821|gb|EEE75214.1| predicted protein [Populus trichocarpa]
contig01059	gi|224136692|ref|XP_002322392.1|	5e-42	predicted protein [Populus trichocarpa] >gi|222869388|gb|EEF06519.1| predicted protein [Populus trichocarpa]
contig01060	gi|61808292|gb|AAX56075.1|	6e-09	pathogenesis-related 10 protein PR10-1 [Papaver somniferum]
contig01061	gi|195635409|gb|ACG37173.1|	1e-38	histone H4 [Zea mays]
contig01062	gi|255570053|ref|XP_002525989.1|	2e-44	Desacetoxyvindoline 4-hydroxylase, putative [Ricinus communis] >gi|223534721|gb|EEF36413.1| Desacetoxyvindoline 4-hydroxylase, putative [Ricinus communis]
contig01063	gi|288559137|sp|A4UHT7.1|SALR_PAPBR	3e-104	RecName: Full=Salutaridine reductase >gi|144227404|gb|ABO93462.1| salutaridine reductase [Papaver bracteatum]
contig01065	gi|115187479|gb|ABI84255.1|	4e-80	translationally controlled tumor-like protein [Arachis hypogaea]
contig01066	gi|225450960|ref|XP_002284709.1|	6e-57	PREDICTED: hypothetical protein [Vitis vinifera] >gi|296088327|emb|CBI36772.3| unnamed protein product [Vitis vinifera]
contig01067	gi|126843180|gb|ABO27628.1|	1e-59	BRI1 protein [Nicotiana benthamiana]
contig01069	gi|255574131|ref|XP_002527981.1|	1e-61	conserved hypothetical protein [Ricinus communis] >gi|223532607|gb|EEF34393.1| conserved hypothetical protein [Ricinus communis]
contig01071	gi|225458281|ref|XP_002281422.1|	0	PREDICTED: hypothetical protein [Vitis vinifera] >gi|302142495|emb|CBI19698.3| unnamed protein product [Vitis vinifera]
contig01072	gi|225450960|ref|XP_002284709.1|	9e-40	PREDICTED: hypothetical protein [Vitis vinifera] >gi|296088327|emb|CBI36772.3| unnamed protein product [Vitis vinifera]
contig01073	gi|147783827|emb|CAN76975.1|	4e-80	hypothetical protein VITISV_042185 [Vitis vinifera]
contig01076	gi|224120462|ref|XP_002331054.1|	2e-34	predicted protein [Populus trichocarpa] >gi|222872984|gb|EEF10115.1| predicted protein [Populus trichocarpa]
contig01077	gi|302143674|emb|CBI22535.3|	9e-81	unnamed protein product [Vitis vinifera]
contig01078	gi|47169444|pdb|1VCR|A	2e-83	Chain A, An Icosahedral Assembly Of Light-Harvesting Chlorophyll AB Protein Complex From Pea Thylakoid Membranes
contig01079	gi|255585314|ref|XP_002533355.1|	7e-85	(R)-limonene synthase, putative [Ricinus communis] >gi|223526807|gb|EEF29028.1| (R)-limonene synthase, putative [Ricinus communis]
contig01080	gi|1370188|emb|CAA98171.1|	9e-38	RAB7D [Lotus japonicus] >gi|255626709|gb|ACU13699.1| unknown [Glycine max]
contig01082	gi|225462644|ref|XP_002266750.1|	1e-67	PREDICTED: hypothetical protein [Vitis vinifera] >gi|147836392|emb|CAN75420.1| hypothetical protein VITISV_037877 [Vitis vinifera]
contig01083	gi|114107030|ref|YP_740186.1|	3e-17	photosystem II protein I [Liriodendron tulipifera] >gi|113200978|gb|ABI32493.1| photosystem II protein I [Liriodendron tulipifera]
contig01084	gi|116780067|gb|ABK21541.1|	6e-44	unknown [Picea sitchensis]
contig01085	gi|22001642|sp|Q941Q2.1|HBL2_BRANA	8e-61	RecName: Full=Non-symbiotic hemoglobin 2; AltName: Full=BRAna GLB2; AltName: Full=Hb2 >gi|15809392|gb|AAK07741.1| class 2 non-symbiotic hemoglobin [Brassica napus]
contig01086	gi|225426534|ref|XP_002278777.1|	2e-159	PREDICTED: hypothetical protein [Vitis vinifera]
contig01087	gi|186513686|ref|NP_001119059.1|	4e-14	unknown protein [Arabidopsis thaliana]
contig01089	gi|297736505|emb|CBI25376.3|	1e-35	unnamed protein product [Vitis vinifera]
contig01098	gi|224075451|ref|XP_002304639.1|	2e-161	predicted protein [Populus trichocarpa] >gi|222842071|gb|EEE79618.1| predicted protein [Populus trichocarpa]
contig01099	gi|297847624|ref|XP_002891693.1|	3e-12	hypothetical protein ARALYDRAFT_474357 [Arabidopsis lyrata subsp. lyrata] >gi|297337535|gb|EFH67952.1| hypothetical protein ARALYDRAFT_474357 [Arabidopsis lyrata subsp. lyrata]
contig01100	gi|224072570|ref|XP_002303787.1|	5e-20	predicted protein [Populus trichocarpa] >gi|222841219|gb|EEE78766.1| predicted protein [Populus trichocarpa]
contig01101	gi|225460805|ref|XP_002276757.1|	1e-108	PREDICTED: hypothetical protein [Vitis vinifera] >gi|297737518|emb|CBI26719.3| unnamed protein product [Vitis vinifera]
contig01102	gi|255538432|ref|XP_002510281.1|	1e-55	Protein Z, putative [Ricinus communis] >gi|223550982|gb|EEF52468.1| Protein Z, putative [Ricinus communis]
contig01103	gi|296089342|emb|CBI39114.3|	5e-50	unnamed protein product [Vitis vinifera]
contig01104	gi|15219417|ref|NP_178075.1|	7e-22	protein kinase family protein [Arabidopsis thaliana] >gi|4835752|gb|AAD30219.1|AC007202_1 Is a member of the PF|00069 Eukaryotic protein kinase family. ESTs gb|T46484, gb|AF066875 and gb|N96237 come from this gene [Arabidopsis thaliana]
contig01105	gi|224094851|ref|XP_002310264.1|	3e-38	predicted protein [Populus trichocarpa] >gi|222853167|gb|EEE90714.1| predicted protein [Populus trichocarpa]
contig01106	gi|71370259|gb|AAZ30377.1|	3e-77	PHB2 [Nicotiana benthamiana]
contig01109	gi|255569512|ref|XP_002525723.1|	3e-139	conserved hypothetical protein [Ricinus communis] >gi|223535023|gb|EEF36706.1| conserved hypothetical protein [Ricinus communis]
contig01111	gi|307210367|gb|EFN86958.1|	1e-05	hypothetical protein EAI_06208 [Harpegnathos saltator]
contig01113	gi|297742921|emb|CBI35788.3|	2e-74	unnamed protein product [Vitis vinifera]
contig01114	gi|225433187|ref|XP_002285321.1|	1e-90	PREDICTED: hypothetical protein [Vitis vinifera]
contig01115	gi|225445196|ref|XP_002284247.1|	8e-29	PREDICTED: hypothetical protein [Vitis vinifera]
contig01118	gi|297735242|emb|CBI17604.3|	0	unnamed protein product [Vitis vinifera]
contig01119	gi|224067088|ref|XP_002302349.1|	0	predicted protein [Populus trichocarpa] >gi|222844075|gb|EEE81622.1| predicted protein [Populus trichocarpa]
contig01121	gi|225435510|ref|XP_002285548.1|	9e-31	PREDICTED: hypothetical protein [Vitis vinifera]
contig01122	gi|225458085|ref|XP_002280655.1|	3e-176	PREDICTED: hypothetical protein [Vitis vinifera]
contig01123	gi|302144037|emb|CBI23142.3|	6e-80	unnamed protein product [Vitis vinifera]
contig01124	gi|84688912|gb|ABC61505.1|	5e-65	AGO4-2 [Nicotiana benthamiana]
contig01125	gi|297734043|emb|CBI15290.3|	1e-35	unnamed protein product [Vitis vinifera]
contig01126	gi|18411368|ref|NP_567088.1|	1e-65	dihydrodipicolinate reductase family protein [Arabidopsis thaliana] >gi|75245889|sp|Q8LB01.1|DAPB2_ARATH RecName: Full=Dihydrodipicolinate reductase 2, chloroplastic; Short=DHPR 2; Flags: Precursor >gi|21593099|gb|AAM65048.1| unknown [Arabidopsis thaliana] >gi|111074490|gb|ABH04618.1| At3g59890 [Arabidopsis thaliana]
contig01127	gi|255581744|ref|XP_002531674.1|	5e-58	ATP-binding cassette transporter, putative [Ricinus communis] >gi|223528705|gb|EEF30718.1| ATP-binding cassette transporter, putative [Ricinus communis]
contig01128	gi|192910730|gb|ACF06473.1|	7e-45	light-inducible protein ATLS1 [Elaeis guineensis]
contig01129	gi|296084063|emb|CBI24451.3|	3e-153	unnamed protein product [Vitis vinifera]
contig01130	gi|1561575|emb|CAA69598.1|	1e-72	cyclophilin [Digitalis lanata]
contig01131	gi|255544950|ref|XP_002513536.1|	1e-73	ubiquitin-conjugating enzyme E2 C, putative [Ricinus communis] >gi|223547444|gb|EEF48939.1| ubiquitin-conjugating enzyme E2 C, putative [Ricinus communis]
contig01132	gi|255539268|ref|XP_002510699.1|	3e-126	ubiquitin-protein ligase, putative [Ricinus communis] >gi|223551400|gb|EEF52886.1| ubiquitin-protein ligase, putative [Ricinus communis]
contig01133	gi|224121514|ref|XP_002330719.1|	0	predicted protein [Populus trichocarpa] >gi|222872495|gb|EEF09626.1| predicted protein [Populus trichocarpa]
contig01134	gi|298205174|emb|CBI17233.3|	1e-48	unnamed protein product [Vitis vinifera]
contig01135	gi|296080957|emb|CBI18623.3|	4e-44	unnamed protein product [Vitis vinifera]
contig01136	gi|1561575|emb|CAA69598.1|	9e-54	cyclophilin [Digitalis lanata]
contig01139	gi|242033321|ref|XP_002464055.1|	3e-08	hypothetical protein SORBIDRAFT_01g011430 [Sorghum bicolor] >gi|241917909|gb|EER91053.1| hypothetical protein SORBIDRAFT_01g011430 [Sorghum bicolor]
contig01140	gi|146336943|gb|ABQ23585.1|	6e-67	putative KH-domain containing protein [Medicago truncatula]
contig01141	gi|296083965|emb|CBI24353.3|	5e-32	unnamed protein product [Vitis vinifera]
contig01142	gi|242056159|ref|XP_002457225.1|	4e-31	hypothetical protein SORBIDRAFT_03g003600 [Sorghum bicolor] >gi|241929200|gb|EES02345.1| hypothetical protein SORBIDRAFT_03g003600 [Sorghum bicolor]
contig01144	gi|255541684|ref|XP_002511906.1|	1e-127	BRASSINOSTEROID INSENSITIVE 1-associated receptor kinase 1 precursor, putative [Ricinus communis] >gi|223549086|gb|EEF50575.1| BRASSINOSTEROID INSENSITIVE 1-associated receptor kinase 1 precursor, putative [Ricinus communis]
contig01145	gi|38604456|gb|AAR24912.1|	2e-72	fructokinase 3 [Solanum lycopersicum]
contig01146	gi|255626197|gb|ACU13443.1|	5e-102	unknown [Glycine max]
contig01149	gi|255556141|ref|XP_002519105.1|	3e-67	Protein ariadne-1, putative [Ricinus communis] >gi|223541768|gb|EEF43316.1| Protein ariadne-1, putative [Ricinus communis]
contig01150	gi|225461001|ref|XP_002280601.1|	6e-124	PREDICTED: hypothetical protein [Vitis vinifera]
contig01153	gi|1346172|sp|P49118.1|BIP_SOLLC	0	RecName: Full=Luminal-binding protein; Short=BiP; AltName: Full=78 kDa glucose-regulated protein homolog; Short=GRP-78; Flags: Precursor >gi|170384|gb|AAA34139.1| glucose-regulated protein 78 [Solanum lycopersicum]
contig01154	gi|225446811|ref|XP_002283428.1|	2e-116	PREDICTED: hypothetical protein [Vitis vinifera] >gi|302143532|emb|CBI22093.3| unnamed protein product [Vitis vinifera]
contig01155	gi|6647535|sp|O50044.1|KDSA_PEA	2e-89	RecName: Full=2-dehydro-3-deoxyphosphooctonate aldolase; AltName: Full=3-deoxy-D-manno-octulosonic acid 8-phosphate synthase; AltName: Full=KDO-8-phosphate synthase; Short=KDO 8-P synthase; Short=KDOPS; AltName: Full=Phospho-2-dehydro-3-deoxyoctonate aldolase >gi|2695861|emb|CAA74644.1| 3-deoxy-D-manno-2-octulosonate-8-phosphate synthase [Pisum sativum] >gi|2695863|emb|CAA74645.1| 3-deoxy-D-manno…
contig01156	gi|225423985|ref|XP_002282642.1|	1e-43	PREDICTED: hypothetical protein [Vitis vinifera] >gi|297737816|emb|CBI27017.3| unnamed protein product [Vitis vinifera]
contig01157	gi|224119184|ref|XP_002318007.1|	1e-30	predicted protein [Populus trichocarpa] >gi|222858680|gb|EEE96227.1| predicted protein [Populus trichocarpa]
contig01158	gi|225457652|ref|XP_002273353.1|	2e-66	PREDICTED: hypothetical protein [Vitis vinifera]
contig01159	gi|225453977|ref|XP_002280376.1|	7e-38	PREDICTED: hypothetical protein [Vitis vinifera]
contig01160	gi|225444686|ref|XP_002277641.1|	3e-86	PREDICTED: hypothetical protein [Vitis vinifera] >gi|297738541|emb|CBI27786.3| unnamed protein product [Vitis vinifera]
contig01162	gi|255545868|ref|XP_002513994.1|	4e-30	purine transporter, putative [Ricinus communis] >gi|223547080|gb|EEF48577.1| purine transporter, putative [Ricinus communis]
contig01164	gi|145408198|gb|ABP65661.1|	4e-19	secondary wall-associated glycosyltransferase family 43B [Populus tremula x Populus alba]
contig01167	gi|217323620|gb|ACK38177.1|	2e-23	hydrogen peroxide-induced 1 [Nicotiana tabacum]
contig01168	gi|224078754|ref|XP_002305615.1|	4e-32	predicted protein [Populus trichocarpa] >gi|222848579|gb|EEE86126.1| predicted protein [Populus trichocarpa]
contig01169	gi|255537151|ref|XP_002509642.1|	2e-132	sodium-bile acid cotransporter, putative [Ricinus communis] >gi|223549541|gb|EEF51029.1| sodium-bile acid cotransporter, putative [Ricinus communis]
contig01170	gi|224115626|ref|XP_002317082.1|	9e-110	predicted protein [Populus trichocarpa] >gi|222860147|gb|EEE97694.1| predicted protein [Populus trichocarpa]
contig01171	gi|147860024|emb|CAN83125.1|	7e-27	hypothetical protein VITISV_015109 [Vitis vinifera]
contig01172	gi|225441567|ref|XP_002276675.1|	5e-56	PREDICTED: hypothetical protein [Vitis vinifera]
contig01173	gi|225432854|ref|XP_002279975.1|	8e-61	PREDICTED: hypothetical protein [Vitis vinifera]
contig01175	gi|72255619|gb|AAZ66937.1|	3e-54	117M18_18 [Brassica rapa]
contig01176	gi|255586586|ref|XP_002533927.1|	3e-98	protein binding protein, putative [Ricinus communis] >gi|223526107|gb|EEF28456.1| protein binding protein, putative [Ricinus communis]
contig01177	gi|297746510|emb|CBI16566.3|	5e-99	unnamed protein product [Vitis vinifera]
contig01178	gi|255584168|ref|XP_002532823.1|	1e-39	glutathione s-transferase, putative [Ricinus communis] >gi|223527414|gb|EEF29553.1| glutathione s-transferase, putative [Ricinus communis]
contig01179	gi|224134643|ref|XP_002321873.1|	5e-81	predicted protein [Populus trichocarpa] >gi|222868869|gb|EEF06000.1| predicted protein [Populus trichocarpa]
contig01180	gi|147856499|emb|CAN78640.1|	5e-52	hypothetical protein VITISV_031739 [Vitis vinifera]
contig01181	gi|224142908|ref|XP_002324774.1|	1e-06	predicted protein [Populus trichocarpa] >gi|222866208|gb|EEF03339.1| predicted protein [Populus trichocarpa]
contig01182	gi|225462928|ref|XP_002265858.1|	2e-20	PREDICTED: hypothetical protein [Vitis vinifera] >gi|296087792|emb|CBI35048.3| unnamed protein product [Vitis vinifera]
contig01183	gi|225426316|ref|XP_002268779.1|	1e-125	PREDICTED: hypothetical protein [Vitis vinifera] >gi|297742344|emb|CBI34493.3| unnamed protein product [Vitis vinifera]
contig01184	gi|255555839|ref|XP_002518955.1|	1e-87	Auxin-induced protein 5NG4, putative [Ricinus communis] >gi|223541942|gb|EEF43488.1| Auxin-induced protein 5NG4, putative [Ricinus communis]
contig01186	gi|297851158|ref|XP_002893460.1|	1e-39	hypothetical protein ARALYDRAFT_890252 [Arabidopsis lyrata subsp. lyrata] >gi|297339302|gb|EFH69719.1| hypothetical protein ARALYDRAFT_890252 [Arabidopsis lyrata subsp. lyrata]
contig01187	gi|225424380|ref|XP_002284904.1|	6e-144	PREDICTED: hypothetical protein [Vitis vinifera] >gi|297737627|emb|CBI26828.3| unnamed protein product [Vitis vinifera]
contig01188	gi|225427961|ref|XP_002277504.1|	1e-104	PREDICTED: hypothetical protein [Vitis vinifera]
contig01189	gi|225451381|ref|XP_002264144.1|	1e-32	PREDICTED: hypothetical protein [Vitis vinifera] >gi|296087098|emb|CBI33472.3| unnamed protein product [Vitis vinifera]
contig01190	gi|224132122|ref|XP_002321261.1|	2e-87	hypothetical protein POPTRDRAFT_573245 [Populus trichocarpa] >gi|222862034|gb|EEE99576.1| hypothetical protein POPTRDRAFT_573245 [Populus trichocarpa]
contig01191	gi|225445148|ref|XP_002280650.1|	0	PREDICTED: hypothetical protein [Vitis vinifera] >gi|297738781|emb|CBI28026.3| unnamed protein product [Vitis vinifera]
contig01192	gi|225466103|ref|XP_002266334.1|	3e-40	PREDICTED: hypothetical protein [Vitis vinifera] >gi|296084203|emb|CBI24591.3| unnamed protein product [Vitis vinifera]
contig01193	gi|225434030|ref|XP_002273888.1|	8e-94	PREDICTED: hypothetical protein [Vitis vinifera] >gi|296084247|emb|CBI24635.3| unnamed protein product [Vitis vinifera]
contig01194	gi|225459054|ref|XP_002283732.1|	5e-13	PREDICTED: hypothetical protein [Vitis vinifera]
contig01196	gi|30688196|ref|NP_850862.1|	9e-43	DNAJ heat shock N-terminal domain-containing protein [Arabidopsis thaliana] >gi|29294046|gb|AAO73883.1| DnaJ domain family [Arabidopsis thaliana]
contig01197	gi|7768151|emb|CAB90633.1|	3e-18	protein phpsphatase 2C (PP2C) [Fagus sylvatica]
contig01199	gi|255626251|gb|ACU13470.1|	1e-31	unknown [Glycine max]
contig01200	gi|147857978|emb|CAN82516.1|	6e-53	hypothetical protein VITISV_008843 [Vitis vinifera]
contig01201	gi|218194271|gb|EEC76698.1|	2e-109	hypothetical protein OsI_14701 [Oryza sativa Indica Group]
contig01202	gi|224105767|ref|XP_002333771.1|	4e-21	predicted protein [Populus trichocarpa] >gi|222838443|gb|EEE76808.1| predicted protein [Populus trichocarpa]
contig01203	gi|225440948|ref|XP_002283113.1|	4e-102	PREDICTED: hypothetical protein [Vitis vinifera] >gi|297740084|emb|CBI30266.3| unnamed protein product [Vitis vinifera]
contig01207	gi|225431336|ref|XP_002270025.1|	8e-12	PREDICTED: hypothetical protein [Vitis vinifera]
contig01208	gi|224067224|ref|XP_002302417.1|	5e-25	predicted protein [Populus trichocarpa] >gi|118482635|gb|ABK93237.1| unknown [Populus trichocarpa] >gi|222844143|gb|EEE81690.1| predicted protein [Populus trichocarpa]
contig01211	gi|297742359|emb|CBI34508.3|	6e-27	unnamed protein product [Vitis vinifera]
contig01213	gi|224108011|ref|XP_002314687.1|	4e-21	predicted protein [Populus trichocarpa] >gi|222863727|gb|EEF00858.1| predicted protein [Populus trichocarpa]
contig01214	gi|255566462|ref|XP_002524216.1|	5e-27	zinc finger protein, putative [Ricinus communis] >gi|223536493|gb|EEF38140.1| zinc finger protein, putative [Ricinus communis]
contig01215	gi|224125250|ref|XP_002319539.1|	2e-155	predicted protein [Populus trichocarpa] >gi|222857915|gb|EEE95462.1| predicted protein [Populus trichocarpa]
contig01216	gi|115475688|ref|NP_001061440.1|	2e-118	Os08g0280100 [Oryza sativa Japonica Group] >gi|37806076|dbj|BAC99527.1| putative phytase [Oryza sativa Japonica Group] >gi|113623409|dbj|BAF23354.1| Os08g0280100 [Oryza sativa Japonica Group] >gi|215701419|dbj|BAG92843.1| unnamed protein product [Oryza sativa Japonica Group]
contig01217	gi|225469515|ref|XP_002272372.1|	6e-29	PREDICTED: hypothetical protein [Vitis vinifera]
contig01218	gi|297737824|emb|CBI27025.3|	1e-17	unnamed protein product [Vitis vinifera]
contig01220	gi|224097674|ref|XP_002311037.1|	2e-18	predicted protein [Populus trichocarpa] >gi|222850857|gb|EEE88404.1| predicted protein [Populus trichocarpa]
contig01221	gi|255538406|ref|XP_002510268.1|	4e-48	transcription factor, putative [Ricinus communis] >gi|223550969|gb|EEF52455.1| transcription factor, putative [Ricinus communis]
contig01222	gi|224066446|ref|XP_002302102.1|	3e-53	predicted protein [Populus trichocarpa] >gi|222843828|gb|EEE81375.1| predicted protein [Populus trichocarpa]
contig01223	gi|222101943|gb|ACM44066.1|	4e-118	NADPH-dependent codeinone reductase-like protein [Papaver nudicaule]
contig01224	gi|296083362|emb|CBI22998.3|	0	unnamed protein product [Vitis vinifera]
contig01225	gi|225444452|ref|XP_002267170.1|	6e-131	PREDICTED: hypothetical protein [Vitis vinifera]
contig01228	gi|323649900|ref|YP_004237273.1|	2e-11	succinate dehydrogenase subunit 4 [Ricinus communis] >gi|322394280|gb|ADW96037.1| succinate dehydrogenase subunit 4 [Ricinus communis]
contig01230	gi|225464625|ref|XP_002275958.1|	4e-108	PREDICTED: hypothetical protein [Vitis vinifera]
contig01231	gi|225464249|ref|XP_002269045.1|	4e-20	PREDICTED: hypothetical protein [Vitis vinifera] >gi|296088031|emb|CBI35314.3| unnamed protein product [Vitis vinifera]
contig01232	gi|317106666|dbj|BAJ53169.1|	1e-133	JHL18I08.3 [Jatropha curcas]
contig01233	gi|255557030|ref|XP_002519548.1|	7e-99	Chaperone protein dnaJ, putative [Ricinus communis] >gi|223541411|gb|EEF42962.1| Chaperone protein dnaJ, putative [Ricinus communis]
contig01234	gi|225452861|ref|XP_002283752.1|	2e-53	PREDICTED: hypothetical protein isoform 2 [Vitis vinifera]
contig01235	gi|225463057|ref|XP_002268588.1|	1e-47	PREDICTED: hypothetical protein [Vitis vinifera] >gi|225463059|ref|XP_002268670.1| PREDICTED: hypothetical protein [Vitis vinifera] >gi|225467071|ref|XP_002266802.1| PREDICTED: hypothetical protein [Vitis vinifera]
contig01236	gi|255559917|ref|XP_002520977.1|	6e-116	NADH-ubiquinone oxidoreductase 24 kD subunit, putative [Ricinus communis] >gi|223539814|gb|EEF41394.1| NADH-ubiquinone oxidoreductase 24 kD subunit, putative [Ricinus communis]
contig01237	gi|224139604|ref|XP_002323190.1|	1e-82	predicted protein [Populus trichocarpa] >gi|222867820|gb|EEF04951.1| predicted protein [Populus trichocarpa]
contig01238	gi|225445067|ref|XP_002280299.1|	1e-35	PREDICTED: hypothetical protein [Vitis vinifera]
contig01239	gi|225434550|ref|XP_002277229.1|	2e-127	PREDICTED: hypothetical protein [Vitis vinifera]
contig01240	gi|147818767|emb|CAN65038.1|	7e-101	hypothetical protein VITISV_021706 [Vitis vinifera]
contig01241	gi|296084697|emb|CBI25839.3|	2e-54	unnamed protein product [Vitis vinifera]
contig01242	gi|297737950|emb|CBI27151.3|	2e-34	unnamed protein product [Vitis vinifera]
contig01245	gi|225428366|ref|XP_002280118.1|	2e-174	PREDICTED: hypothetical protein [Vitis vinifera]
contig01246	gi|8954298|gb|AAD27882.2|AF139470_1	4e-27	chlorophyll a/b-binding protein CP24 precursor [Vigna radiata]
contig01247	gi|225459270|ref|XP_002285780.1|	3e-151	PREDICTED: hypothetical protein isoform 1 [Vitis vinifera]
contig01249	gi|242091722|ref|XP_002436351.1|	3e-13	hypothetical protein SORBIDRAFT_10g000900 [Sorghum bicolor] >gi|241914574|gb|EER87718.1| hypothetical protein SORBIDRAFT_10g000900 [Sorghum bicolor]
contig01250	gi|224105477|ref|XP_002313824.1|	2e-16	predicted protein [Populus trichocarpa] >gi|222850232|gb|EEE87779.1| predicted protein [Populus trichocarpa]
contig01252	gi|300431227|gb|ADK12003.1|	6e-78	beta-amyrin synthase [Aralia elata]
contig01255	gi|255541790|ref|XP_002511959.1|	5e-155	protein with unknown function [Ricinus communis] >gi|223549139|gb|EEF50628.1| protein with unknown function [Ricinus communis]
contig01256	gi|225439908|ref|XP_002279741.1|	2e-59	PREDICTED: hypothetical protein [Vitis vinifera]
contig01257	gi|225442303|ref|XP_002279788.1|	2e-123	PREDICTED: hypothetical protein [Vitis vinifera]
contig01258	gi|157422234|gb|ABV55999.1|	9e-41	alpha-tubulin 7 [Populus tremuloides]
contig01259	gi|317106652|dbj|BAJ53156.1|	0	JHL10I11.2 [Jatropha curcas]
contig01260	gi|225428086|ref|XP_002280291.1|	1e-162	PREDICTED: hypothetical protein [Vitis vinifera] >gi|297744573|emb|CBI37835.3| unnamed protein product [Vitis vinifera]
contig01261	gi|242091722|ref|XP_002436351.1|	2e-09	hypothetical protein SORBIDRAFT_10g000900 [Sorghum bicolor] >gi|241914574|gb|EER87718.1| hypothetical protein SORBIDRAFT_10g000900 [Sorghum bicolor]
contig01262	gi|296084369|emb|CBI24757.3|	2e-23	unnamed protein product [Vitis vinifera]
contig01263	gi|297736889|emb|CBI26090.3|	4e-07	unnamed protein product [Vitis vinifera]
contig01264	gi|15223426|ref|NP_174029.1|	1e-79	glycine-rich protein [Arabidopsis thaliana] >gi|8778876|gb|AAF79875.1|AC000348_28 T7N9.15 [Arabidopsis thaliana] >gi|18389240|gb|AAL67063.1| unknown protein [Arabidopsis thaliana] >gi|20259227|gb|AAM14329.1| unknown protein [Arabidopsis thaliana]
contig01265	gi|225438489|ref|XP_002278435.1|	3e-44	PREDICTED: hypothetical protein [Vitis vinifera] >gi|296082539|emb|CBI21544.3| unnamed protein product [Vitis vinifera]
contig01266	gi|225433475|ref|XP_002263943.1|	8e-47	PREDICTED: hypothetical protein [Vitis vinifera]
contig01270	gi|224064053|ref|XP_002301368.1|	1e-24	predicted protein [Populus trichocarpa] >gi|222843094|gb|EEE80641.1| predicted protein [Populus trichocarpa]
contig01271	gi|162279910|ref|NP_063987.2|	4e-78	cytochrome c biogenesis protein [Beta vulgaris subsp. vulgaris] >gi|323435171|ref|YP_004222389.1| cytochrome c maturation protein CcmFN [Beta vulgaris subsp. maritima] >gi|87250875|gb|ABD36064.1| cytochrome c biogenesis Fn [Beta vulgaris subsp. vulgaris] >gi|148491412|dbj|BAA99299.2| cytochrome c biogenesis protein [Beta vulgaris subsp. vulgaris] >gi|317905622|emb|CBJ14024.1| cytochrome c biogene…
contig01272	gi|1352345|sp|P25698.2|EF1A_SOYBN	2e-10	RecName: Full=Elongation factor 1-alpha; Short=EF-1-alpha >gi|18765|emb|CAA40182.1| eEF-1a [Glycine max]
contig01273	gi|312837047|dbj|BAJ34929.1|	2e-84	fasciclin-like arabinogalactan protein [Vitis hybrid cultivar]
contig01277	gi|224082534|ref|XP_002306732.1|	4e-76	predicted protein [Populus trichocarpa] >gi|222856181|gb|EEE93728.1| predicted protein [Populus trichocarpa]
contig01278	gi|255545040|ref|XP_002513581.1|	8e-105	ATP-dependent peptidase, putative [Ricinus communis] >gi|223547489|gb|EEF48984.1| ATP-dependent peptidase, putative [Ricinus communis]
contig01279	gi|222139394|gb|ACM45716.1|	1e-92	class IV chitinase [Pyrus pyrifolia]
contig01280	gi|225438396|ref|XP_002275503.1|	5e-44	PREDICTED: hypothetical protein [Vitis vinifera]
contig01282	gi|224073955|ref|XP_002304204.1|	1e-78	predicted protein [Populus trichocarpa] >gi|222841636|gb|EEE79183.1| predicted protein [Populus trichocarpa]
contig01283	gi|225459699|ref|XP_002284688.1|	8e-26	PREDICTED: hypothetical protein [Vitis vinifera]
contig01284	gi|225439825|ref|XP_002274179.1|	2e-125	PREDICTED: hypothetical protein [Vitis vinifera]
contig01288	gi|225446891|ref|XP_002284045.1|	3e-65	PREDICTED: hypothetical protein [Vitis vinifera] >gi|296086333|emb|CBI31774.3| unnamed protein product [Vitis vinifera]
contig01289	gi|225431447|ref|XP_002274138.1|	1e-48	PREDICTED: hypothetical protein [Vitis vinifera]
contig01290	gi|225458780|ref|XP_002283265.1|	5e-49	PREDICTED: hypothetical protein [Vitis vinifera]
contig01291	gi|225463585|ref|XP_002271081.1|	3e-114	PREDICTED: hypothetical protein [Vitis vinifera] >gi|297743547|emb|CBI36414.3| unnamed protein product [Vitis vinifera]
contig01292	gi|255546039|ref|XP_002514079.1|	3e-18	ammonia ligase, putative [Ricinus communis] >gi|223546535|gb|EEF48033.1| ammonia ligase, putative [Ricinus communis]
contig01294	gi|225423521|ref|XP_002274636.1|	7e-60	PREDICTED: hypothetical protein [Vitis vinifera]
contig01297	gi|147836508|emb|CAN70887.1|	7e-27	hypothetical protein VITISV_005592 [Vitis vinifera]
contig01299	gi|225435285|ref|XP_002285084.1|	0	PREDICTED: hypothetical protein [Vitis vinifera]
contig01300	gi|225447498|ref|XP_002267417.1|	2e-114	PREDICTED: hypothetical protein [Vitis vinifera] >gi|296085053|emb|CBI28468.3| unnamed protein product [Vitis vinifera]
contig01301	gi|22121982|gb|AAM89397.1|	1e-121	glutamate/malate translocator [Nicotiana tabacum]
contig01302	gi|33286374|gb|AAQ01669.1|	4e-145	(R,S)-norcoclaurine 6-O-methyltransferase [Papaver somniferum]
contig01303	gi|148908307|gb|ABR17267.1|	1e-08	unknown [Picea sitchensis]
contig01304	gi|297735241|emb|CBI17603.3|	4e-40	unnamed protein product [Vitis vinifera]
contig01306	gi|225454344|ref|XP_002275920.1|	5e-82	PREDICTED: hypothetical protein [Vitis vinifera]
contig01307	gi|255646743|gb|ACU23845.1|	2e-12	unknown [Glycine max]
contig01308	gi|225447959|ref|XP_002267673.1|	1e-88	PREDICTED: hypothetical protein [Vitis vinifera] >gi|298204504|emb|CBI23779.3| unnamed protein product [Vitis vinifera]
contig01309	gi|225443996|ref|XP_002280819.1|	1e-105	PREDICTED: similar to putative multidrug resistance-associated protein [Vitis vinifera] >gi|297740795|emb|CBI30977.3| unnamed protein product [Vitis vinifera]
contig01312	gi|296090211|emb|CBI40030.3|	9e-36	unnamed protein product [Vitis vinifera]
contig01314	gi|224108037|ref|XP_002314698.1|	3e-47	predicted protein [Populus trichocarpa] >gi|222863738|gb|EEF00869.1| predicted protein [Populus trichocarpa]
contig01316	gi|255560011|ref|XP_002521024.1|	0	conserved hypothetical protein [Ricinus communis] >gi|223539861|gb|EEF41441.1| conserved hypothetical protein [Ricinus communis]
contig01318	gi|224121522|ref|XP_002330721.1|	9e-41	predicted protein [Populus trichocarpa] >gi|8515890|gb|AAF76227.1|AF272573_1 14-3-3 protein [Populus tremula x Populus alba] >gi|222872497|gb|EEF09628.1| predicted protein [Populus trichocarpa]
contig01321	gi|147825153|emb|CAN75497.1|	0	hypothetical protein VITISV_027347 [Vitis vinifera]
contig01322	gi|15229901|ref|NP_190005.1|	1e-129	pyridine nucleotide-disulphide oxidoreductase family protein [Arabidopsis thaliana] >gi|7635464|emb|CAB88427.1| putative protein [Arabidopsis thaliana] >gi|21536882|gb|AAM61214.1| unknown [Arabidopsis thaliana] >gi|25083044|gb|AAN72037.1| putative protein [Arabidopsis thaliana] >gi|30725576|gb|AAP37810.1| At3g44190 [Arabidopsis thaliana]
contig01323	gi|225439215|ref|XP_002270569.1|	9e-19	PREDICTED: hypothetical protein [Vitis vinifera] >gi|296085905|emb|CBI31229.3| unnamed protein product [Vitis vinifera]
contig01324	gi|225427484|ref|XP_002263043.1|	5e-54	PREDICTED: hypothetical protein [Vitis vinifera] >gi|296088481|emb|CBI37472.3| unnamed protein product [Vitis vinifera]
contig01326	gi|225437969|ref|XP_002271666.1|	3e-61	PREDICTED: hypothetical protein [Vitis vinifera] >gi|297744226|emb|CBI37196.3| unnamed protein product [Vitis vinifera]
contig01328	gi|225438924|ref|XP_002279324.1|	4e-56	PREDICTED: hypothetical protein [Vitis vinifera]
contig01329	gi|224141637|ref|XP_002324173.1|	3e-68	ZIP transporter [Populus trichocarpa] >gi|222865607|gb|EEF02738.1| ZIP transporter [Populus trichocarpa]
contig01330	gi|225454682|ref|XP_002269871.1|	9e-31	PREDICTED: hypothetical protein isoform 2 [Vitis vinifera]
contig01331	gi|225446726|ref|XP_002282527.1|	5e-51	PREDICTED: hypothetical protein [Vitis vinifera] >gi|302143487|emb|CBI22048.3| unnamed protein product [Vitis vinifera]
contig01332	gi|225459445|ref|XP_002284335.1|	4e-30	PREDICTED: hypothetical protein [Vitis vinifera]
contig01333	gi|225441147|ref|XP_002267276.1|	9e-89	PREDICTED: hypothetical protein [Vitis vinifera] >gi|297739985|emb|CBI30167.3| unnamed protein product [Vitis vinifera]
contig01335	gi|297734460|emb|CBI15707.3|	5e-18	unnamed protein product [Vitis vinifera]
contig01336	gi|255583653|ref|XP_002532581.1|	8e-21	CBL-interacting serine/threonine-protein kinase, putative [Ricinus communis] >gi|223527690|gb|EEF29798.1| CBL-interacting serine/threonine-protein kinase, putative [Ricinus communis]
contig01337	gi|224106656|ref|XP_002314239.1|	7e-39	predicted protein [Populus trichocarpa] >gi|116265928|gb|ABJ91212.1| CBL-interacting protein kinase 4 [Populus trichocarpa] >gi|222850647|gb|EEE88194.1| predicted protein [Populus trichocarpa]
contig01339	gi|255537347|ref|XP_002509740.1|	3e-19	cleavage and polyadenylation specificity factor, putative [Ricinus communis] >gi|223549639|gb|EEF51127.1| cleavage and polyadenylation specificity factor, putative [Ricinus communis]
contig01340	gi|255539120|ref|XP_002510625.1|	4e-118	estradiol 17 beta-dehydrogenase, putative [Ricinus communis] >gi|223551326|gb|EEF52812.1| estradiol 17 beta-dehydrogenase, putative [Ricinus communis]
contig01341	gi|297737935|emb|CBI27136.3|	1e-25	unnamed protein product [Vitis vinifera]
contig01342	gi|225440986|ref|XP_002283513.1|	2e-114	PREDICTED: hypothetical protein [Vitis vinifera] >gi|297740066|emb|CBI30248.3| unnamed protein product [Vitis vinifera]
contig01343	gi|307136170|gb|ADN34011.1|	7e-07	translation initiation factor [Cucumis melo subsp. melo]
contig01346	gi|225463766|ref|XP_002267930.1|	2e-56	PREDICTED: hypothetical protein [Vitis vinifera]
contig01347	gi|297737172|emb|CBI26373.3|	1e-96	unnamed protein product [Vitis vinifera]
contig01348	gi|225461667|ref|XP_002283150.1|	4e-40	PREDICTED: hypothetical protein [Vitis vinifera]
contig01349	gi|225434062|ref|XP_002274935.1|	3e-57	PREDICTED: hypothetical protein isoform 2 [Vitis vinifera]
contig01353	gi|224105295|ref|XP_002313757.1|	6e-24	predicted protein [Populus trichocarpa] >gi|222850165|gb|EEE87712.1| predicted protein [Populus trichocarpa]
contig01357	gi|255553512|ref|XP_002517797.1|	3e-88	conserved hypothetical protein [Ricinus communis] >gi|223543069|gb|EEF44604.1| conserved hypothetical protein [Ricinus communis]
contig01360	gi|297741521|emb|CBI32653.3|	8e-126	unnamed protein product [Vitis vinifera]
contig01361	gi|225442046|ref|XP_002269715.1|	4e-43	PREDICTED: hypothetical protein [Vitis vinifera] >gi|297742963|emb|CBI35830.3| unnamed protein product [Vitis vinifera]
contig01362	gi|225442046|ref|XP_002269715.1|	7e-62	PREDICTED: hypothetical protein [Vitis vinifera] >gi|297742963|emb|CBI35830.3| unnamed protein product [Vitis vinifera]
contig01364	gi|297737907|emb|CBI27108.3|	7e-68	unnamed protein product [Vitis vinifera]
contig01365	gi|225452196|ref|XP_002266527.1|	8e-64	PREDICTED: hypothetical protein [Vitis vinifera] >gi|296090268|emb|CBI40087.3| unnamed protein product [Vitis vinifera]
contig01366	gi|225469127|ref|XP_002270330.1|	6e-27	PREDICTED: hypothetical protein, partial [Vitis vinifera]
contig01367	gi|116785734|gb|ABK23839.1|	9e-28	unknown [Picea sitchensis] >gi|116789769|gb|ABK25376.1| unknown [Picea sitchensis] >gi|224286268|gb|ACN40843.1| unknown [Picea sitchensis]
contig01369	gi|255582757|ref|XP_002532155.1|	1e-101	synaptotagmin, putative [Ricinus communis] >gi|223528165|gb|EEF30229.1| synaptotagmin, putative [Ricinus communis]
contig01370	gi|225448439|ref|XP_002272022.1|	1e-34	PREDICTED: hypothetical protein [Vitis vinifera]
contig01371	gi|225435201|ref|XP_002284859.1|	2e-45	PREDICTED: hypothetical protein [Vitis vinifera]
contig01372	gi|224093862|ref|XP_002310024.1|	7e-138	predicted protein [Populus trichocarpa] >gi|222852927|gb|EEE90474.1| predicted protein [Populus trichocarpa]
contig01373	gi|224057984|ref|XP_002299422.1|	1e-46	predicted protein [Populus trichocarpa] >gi|222846680|gb|EEE84227.1| predicted protein [Populus trichocarpa]
contig01374	gi|46241274|gb|AAS82860.1|	9e-104	geranyl diphosphate synthase large subunit [Antirrhinum majus]
contig01377	gi|224067419|ref|XP_002302483.1|	1e-41	predicted protein [Populus trichocarpa] >gi|222844209|gb|EEE81756.1| predicted protein [Populus trichocarpa]
contig01378	gi|119367470|gb|ABL67651.1|	7e-43	putative auxin-repressed/dormancy-associated protein [Citrus hybrid cultivar]
contig01379	gi|147844158|emb|CAN80561.1|	2e-31	hypothetical protein VITISV_040288 [Vitis vinifera]
contig01380	gi|225432062|ref|XP_002280604.1|	0	PREDICTED: hypothetical protein [Vitis vinifera] >gi|296083203|emb|CBI22839.3| unnamed protein product [Vitis vinifera]
contig01382	gi|225439460|ref|XP_002268192.1|	1e-16	PREDICTED: similar to 40S ribosomal S4 protein [Vitis vinifera]
contig01383	gi|21542134|sp|Q06395.1|ML149_PAPSO	5e-25	RecName: Full=Major latex protein 149; Short=MLP 149 >gi|294062|gb|AAA19245.1| major latex protein [Papaver somniferum]
contig01384	gi|255573515|ref|XP_002527682.1|	1e-45	3-5 exonuclease, putative [Ricinus communis] >gi|223532913|gb|EEF34681.1| 3-5 exonuclease, putative [Ricinus communis]
contig01385	gi|242034221|ref|XP_002464505.1|	7e-30	hypothetical protein SORBIDRAFT_01g019770 [Sorghum bicolor] >gi|242042297|ref|XP_002468543.1| hypothetical protein SORBIDRAFT_01g047680 [Sorghum bicolor] >gi|242063474|ref|XP_002453026.1| hypothetical protein SORBIDRAFT_04g036970 [Sorghum bicolor] >gi|241918359|gb|EER91503.1| hypothetical protein SORBIDRAFT_01g019770 [Sorghum bicolor] >gi|241922397|gb|EER95541.1| hypothetical protein SORBIDRAFT_0…
contig01386	gi|255571891|ref|XP_002526888.1|	3e-137	anthranilate synthase component I, putative [Ricinus communis] >gi|223533787|gb|EEF35519.1| anthranilate synthase component I, putative [Ricinus communis]
contig01387	gi|118484521|gb|ABK94135.1|	2e-124	unknown [Populus trichocarpa]
contig01389	gi|225430226|ref|XP_002282530.1|	4e-43	PREDICTED: hypothetical protein [Vitis vinifera]
contig01391	gi|225452202|ref|XP_002270911.1|	5e-43	PREDICTED: hypothetical protein [Vitis vinifera]
contig01392	gi|115461953|ref|NP_001054576.1|	1e-71	Os05g0135800 [Oryza sativa Japonica Group] >gi|46485788|gb|AAS98413.1| putative Pto kinase interactor 1 [Oryza sativa Japonica Group] >gi|51038251|gb|AAT94054.1| unknown protein [Oryza sativa Japonica Group] >gi|113578127|dbj|BAF16490.1| Os05g0135800 [Oryza sativa Japonica Group] >gi|215740849|dbj|BAG97005.1| unnamed protein product [Oryza sativa Japonica Group] >gi|218196047|gb|EEC78474.1| hypot…
contig01393	gi|225470739|ref|XP_002266519.1|	4e-75	PREDICTED: hypothetical protein [Vitis vinifera]
contig01395	gi|255561468|ref|XP_002521744.1|	9e-80	sucrose phosphate syntase, putative [Ricinus communis] >gi|223538957|gb|EEF40554.1| sucrose phosphate syntase, putative [Ricinus communis]
contig01397	gi|225424793|ref|XP_002270582.1|	0	PREDICTED: hypothetical protein [Vitis vinifera] >gi|296086489|emb|CBI32078.3| unnamed protein product [Vitis vinifera]
contig01400	gi|307135835|gb|ADN33706.1|	0	dynamin [Cucumis melo subsp. melo]
contig01402	gi|255547472|ref|XP_002514793.1|	2e-26	4-nitrophenylphosphatase, putative [Ricinus communis] >gi|223545844|gb|EEF47347.1| 4-nitrophenylphosphatase, putative [Ricinus communis]
contig01403	gi|224133194|ref|XP_002327983.1|	1e-48	predicted protein [Populus trichocarpa] >gi|222837392|gb|EEE75771.1| predicted protein [Populus trichocarpa]
contig01404	gi|225460592|ref|XP_002263072.1|	8e-14	PREDICTED: hypothetical protein [Vitis vinifera] >gi|296081214|emb|CBI18240.3| unnamed protein product [Vitis vinifera]
contig01405	gi|225429756|ref|XP_002280486.1|	5e-145	PREDICTED: hypothetical protein [Vitis vinifera]
contig01406	gi|75223179|sp|O80362.1|RK10_TOBAC	8e-69	RecName: Full=50S ribosomal protein L10, chloroplastic; AltName: Full=CL10; Flags: Precursor >gi|3298441|dbj|BAA31511.1| chloroplast ribosomal protein L10 [Nicotiana tabacum]
contig01407	gi|225440298|ref|XP_002262680.1|	3e-95	PREDICTED: hypothetical protein [Vitis vinifera]
contig01409	gi|294862567|gb|ADF45668.1|	2e-84	nucleoside diphosphate kinase 1 [Solanum tuberosum]
contig01412	gi|116781901|gb|ABK22290.1|	2e-95	unknown [Picea sitchensis] >gi|148908521|gb|ABR17372.1| unknown [Picea sitchensis]
contig01413	gi|225452708|ref|XP_002277137.1|	1e-47	PREDICTED: hypothetical protein [Vitis vinifera]
contig01414	gi|28974492|gb|AAO61642.1|	6e-149	NAD-dependent isocitrate dehydrogenase alpha subunit [Brassica napus] >gi|28974494|gb|AAO61643.1| NAD-dependent isocitrate dehydrogenase alpha subunit [Brassica napus] >gi|28974496|gb|AAO61644.1| NAD-dependent isocitrate dehydrogenase alpha subunit [Brassica napus]
contig01415	gi|296087905|emb|CBI35188.3|	7e-11	unnamed protein product [Vitis vinifera]
contig01416	gi|225459573|ref|XP_002285860.1|	7e-146	PREDICTED: hypothetical protein [Vitis vinifera] >gi|302141809|emb|CBI19012.3| unnamed protein product [Vitis vinifera]
contig01418	gi|225444879|ref|XP_002281475.1|	3e-75	PREDICTED: hypothetical protein [Vitis vinifera] >gi|297738647|emb|CBI27892.3| unnamed protein product [Vitis vinifera]
contig01419	gi|297746170|emb|CBI16226.3|	6e-22	unnamed protein product [Vitis vinifera]
contig01423	gi|18483249|gb|AAL73984.1|AF466149_1	3e-127	type IIB calcium ATPase [Medicago truncatula]
contig01424	gi|255548199|ref|XP_002515156.1|	1e-14	monoxygenase, putative [Ricinus communis] >gi|223545636|gb|EEF47140.1| monoxygenase, putative [Ricinus communis]
contig01425	gi|225433243|ref|XP_002285444.1|	1e-79	PREDICTED: hypothetical protein [Vitis vinifera]
contig01426	gi|147782768|emb|CAN68334.1|	2e-24	hypothetical protein VITISV_040539 [Vitis vinifera]
contig01427	gi|296085177|emb|CBI28672.3|	2e-41	unnamed protein product [Vitis vinifera]
contig01429	gi|224093748|ref|XP_002309974.1|	7e-174	predicted protein [Populus trichocarpa] >gi|222852877|gb|EEE90424.1| predicted protein [Populus trichocarpa]
contig01430	gi|224092478|ref|XP_002309627.1|	4e-42	predicted protein [Populus trichocarpa] >gi|222855603|gb|EEE93150.1| predicted protein [Populus trichocarpa]
contig01432	gi|255585468|ref|XP_002533427.1|	5e-73	ATP binding protein, putative [Ricinus communis] >gi|223526727|gb|EEF28958.1| ATP binding protein, putative [Ricinus communis]
contig01433	gi|255560157|ref|XP_002521096.1|	2e-59	cytochrome B5 isoform 1, putative [Ricinus communis] >gi|223539665|gb|EEF41247.1| cytochrome B5 isoform 1, putative [Ricinus communis]
contig01434	gi|225447290|ref|XP_002279657.1|	2e-80	PREDICTED: similar to EMB2394 (EMBRYO DEFECTIVE 2394); structural constituent of ribosome [Vitis vinifera]
contig01435	gi|255564808|ref|XP_002523398.1|	4e-48	glucosidase II beta subunit, putative [Ricinus communis] >gi|223537348|gb|EEF38977.1| glucosidase II beta subunit, putative [Ricinus communis]
contig01436	gi|255642183|gb|ACU21356.1|	6e-86	unknown [Glycine max]
contig01438	gi|18402345|ref|NP_564532.1|	7e-23	protease inhibitor/seed storage/lipid transfer protein (LTP) family protein [Arabidopsis thaliana] >gi|15028045|gb|AAK76553.1| putative lipid transfer protein [Arabidopsis thaliana] >gi|20258875|gb|AAM14109.1| putative lipid transfer protein [Arabidopsis thaliana]
contig01439	gi|225459170|ref|XP_002285718.1|	6e-31	PREDICTED: hypothetical protein [Vitis vinifera]
contig01440	gi|297742078|emb|CBI33865.3|	8e-90	unnamed protein product [Vitis vinifera]
contig01441	gi|225458125|ref|XP_002280062.1|	6e-130	PREDICTED: hypothetical protein [Vitis vinifera]
contig01442	gi|225448759|ref|XP_002275667.1|	1e-120	PREDICTED: hypothetical protein [Vitis vinifera]
contig01444	gi|255583599|ref|XP_002532555.1|	3e-29	conserved hypothetical protein [Ricinus communis] >gi|223527710|gb|EEF29816.1| conserved hypothetical protein [Ricinus communis]
contig01445	gi|57232107|gb|AAW47739.1|	4e-89	beta-galactosidase [Prunus persica]
contig01447	gi|297744292|emb|CBI37262.3|	1e-113	unnamed protein product [Vitis vinifera]
contig01448	gi|255537858|ref|XP_002509994.1|	2e-65	protein binding protein, putative [Ricinus communis] >gi|223550695|gb|EEF52181.1| protein binding protein, putative [Ricinus communis]
contig01449	gi|227937359|gb|ACP43319.1|	4e-70	translation elongation factor [Citrus maxima]
contig01450	gi|4887020|gb|AAD32146.1|AF123508_1	1e-45	Nt-iaa28 deduced protein [Nicotiana tabacum]
contig01451	gi|225448381|ref|XP_002271317.1|	4e-37	PREDICTED: hypothetical protein [Vitis vinifera]
contig01453	gi|255540015|ref|XP_002511072.1|	0	Succinate/fumarate mitochondrial transporter, putative [Ricinus communis] >gi|223550187|gb|EEF51674.1| Succinate/fumarate mitochondrial transporter, putative [Ricinus communis]
contig01454	gi|224127961|ref|XP_002329220.1|	9e-27	predicted protein [Populus trichocarpa] >gi|222871001|gb|EEF08132.1| predicted protein [Populus trichocarpa]
contig01455	gi|312306515|gb|ADQ74072.1|	2e-73	9-cis-epoxycarotenoid dioxygenase [Solanum ochranthum] >gi|312306517|gb|ADQ74073.1| 9-cis-epoxycarotenoid dioxygenase [Solanum ochranthum]
contig01457	gi|225460231|ref|XP_002278194.1|	3e-89	PREDICTED: hypothetical protein [Vitis vinifera] >gi|296089405|emb|CBI39224.3| unnamed protein product [Vitis vinifera]
contig01458	gi|225427890|ref|XP_002273006.1|	9e-104	PREDICTED: hypothetical protein [Vitis vinifera] >gi|297744678|emb|CBI37940.3| unnamed protein product [Vitis vinifera]
contig01460	gi|255558454|ref|XP_002520252.1|	1e-25	conserved hypothetical protein [Ricinus communis] >gi|223540471|gb|EEF42038.1| conserved hypothetical protein [Ricinus communis]
contig01461	gi|225457835|ref|XP_002267135.1|	5e-10	PREDICTED: hypothetical protein [Vitis vinifera]
contig01462	gi|224060959|ref|XP_002300295.1|	1e-09	predicted protein [Populus trichocarpa] >gi|118484269|gb|ABK94014.1| unknown [Populus trichocarpa] >gi|222847553|gb|EEE85100.1| predicted protein [Populus trichocarpa]
contig01463	gi|297744835|emb|CBI38103.3|	8e-54	unnamed protein product [Vitis vinifera]
contig01465	gi|225453596|ref|XP_002267089.1|	3e-20	PREDICTED: hypothetical protein [Vitis vinifera]
contig01466	gi|224063271|ref|XP_002301070.1|	5e-18	predicted protein [Populus trichocarpa] >gi|222842796|gb|EEE80343.1| predicted protein [Populus trichocarpa]
contig01467	gi|119214865|gb|ABL61264.1|	4e-130	SGT1-2 [Solanum lycopersicum]
contig01468	gi|164449187|gb|ABY56044.1|	3e-47	phosphoenolpyruvate carboxylase [Malus x domestica]
contig01469	gi|255587562|ref|XP_002534312.1|	1e-95	40S ribosomal protein S5, putative [Ricinus communis] >gi|223525513|gb|EEF28068.1| 40S ribosomal protein S5, putative [Ricinus communis]
contig01470	gi|285028880|gb|ADC34701.1|	6e-80	flavonoid 3' hydroxylase [Actinidia chinensis]
contig01471	gi|255547075|ref|XP_002514595.1|	9e-114	UDP-glucosyltransferase, putative [Ricinus communis] >gi|223546199|gb|EEF47701.1| UDP-glucosyltransferase, putative [Ricinus communis]
contig01473	gi|225447957|ref|XP_002267621.1|	1e-48	PREDICTED: hypothetical protein [Vitis vinifera] >gi|298204502|emb|CBI23777.3| unnamed protein product [Vitis vinifera]
contig01475	gi|225462367|ref|XP_002267637.1|	5e-119	PREDICTED: hypothetical protein [Vitis vinifera]
contig01476	gi|15232146|ref|NP_189372.1|	2e-45	histone H3 [Arabidopsis thaliana] >gi|15238433|ref|NP_201339.1| histone H3 [Arabidopsis thaliana] >gi|18390992|ref|NP_563838.1| histone H3 [Arabidopsis thaliana] >gi|18416261|ref|NP_568227.1| histone H3 [Arabidopsis thaliana] >gi|18416264|ref|NP_568228.1| histone H3 [Arabidopsis thaliana] >gi|115441249|ref|NP_001044904.1| Os01g0866200 [Oryza sativa Japonica Group] >gi|115458352|ref|NP_001052776.1…
contig01477	gi|115474425|ref|NP_001060809.1|	1e-152	Os08g0109200 [Oryza sativa Japonica Group] >gi|42408374|dbj|BAD09525.1| putative alcohol dehydrogenase (Zn containing)(adh-1) [Oryza sativa Japonica Group] >gi|113622778|dbj|BAF22723.1| Os08g0109200 [Oryza sativa Japonica Group] >gi|125559893|gb|EAZ05341.1| hypothetical protein OsI_27546 [Oryza sativa Indica Group] >gi|125601940|gb|EAZ41265.1| hypothetical protein OsJ_25774 [Oryza sativa Japonica…
contig01478	gi|296085963|emb|CBI31404.3|	4e-24	unnamed protein product [Vitis vinifera]
contig01479	gi|225440137|ref|XP_002283152.1|	6e-22	PREDICTED: hypothetical protein [Vitis vinifera] >gi|297741679|emb|CBI32811.3| unnamed protein product [Vitis vinifera]
contig01480	gi|225427161|ref|XP_002279736.1|	3e-94	PREDICTED: hypothetical protein [Vitis vinifera]
contig01481	gi|147820248|emb|CAN75850.1|	4e-24	hypothetical protein VITISV_041106 [Vitis vinifera]
contig01482	gi|48209882|gb|AAT40488.1|	2e-06	putative DNA-binding protein [Solanum demissum]
contig01484	gi|224128027|ref|XP_002329236.1|	1e-95	predicted protein [Populus trichocarpa] >gi|222871017|gb|EEF08148.1| predicted protein [Populus trichocarpa]
contig01485	gi|225450645|ref|XP_002282816.1|	0	PREDICTED: hypothetical protein [Vitis vinifera] >gi|296089748|emb|CBI39567.3| unnamed protein product [Vitis vinifera]
contig01486	gi|115474609|ref|NP_001060901.1|	2e-27	Os08g0127100 [Oryza sativa Japonica Group] >gi|42407710|dbj|BAD08858.1| putative histidine amino acid transporter [Oryza sativa Japonica Group] >gi|113622870|dbj|BAF22815.1| Os08g0127100 [Oryza sativa Japonica Group] >gi|215694479|dbj|BAG89420.1| unnamed protein product [Oryza sativa Japonica Group] >gi|215716979|dbj|BAG95342.1| unnamed protein product [Oryza sativa Japonica Group] >gi|218200418|…
contig01487	gi|224057850|ref|XP_002299355.1|	5e-56	predicted protein [Populus trichocarpa] >gi|222846613|gb|EEE84160.1| predicted protein [Populus trichocarpa]
contig01489	gi|296080867|emb|CBI18797.3|	2e-18	unnamed protein product [Vitis vinifera]
contig01490	gi|225452474|ref|XP_002278536.1|	2e-16	PREDICTED: hypothetical protein [Vitis vinifera]
contig01491	gi|224074251|ref|XP_002304321.1|	9e-09	predicted protein [Populus trichocarpa] >gi|118483998|gb|ABK93886.1| unknown [Populus trichocarpa] >gi|222841753|gb|EEE79300.1| predicted protein [Populus trichocarpa]
contig01492	gi|15224373|ref|NP_181318.1|	5e-25	DC1 domain-containing protein [Arabidopsis thaliana] >gi|40823046|gb|AAR92255.1| At2g37820 [Arabidopsis thaliana] >gi|45752694|gb|AAS76245.1| At2g37820 [Arabidopsis thaliana] >gi|66865894|gb|AAY57581.1| PHD domain protein [Arabidopsis thaliana]
contig01493	gi|316953632|gb|ADQ42773.2|	1e-26	actin [Morus alba]
contig01495	gi|225441068|ref|XP_002284087.1|	7e-52	PREDICTED: hypothetical protein [Vitis vinifera]
contig01497	gi|225424568|ref|XP_002285370.1|	0	PREDICTED: hypothetical protein [Vitis vinifera]
contig01498	gi|225457913|ref|XP_002272268.1|	3e-144	PREDICTED: hypothetical protein isoform 2 [Vitis vinifera]
contig01499	gi|225443766|ref|XP_002270455.1|	0	PREDICTED: hypothetical protein [Vitis vinifera] >gi|297740523|emb|CBI30705.3| unnamed protein product [Vitis vinifera]
contig01501	gi|255547686|ref|XP_002514900.1|	2e-09	nuclear transport factor, putative [Ricinus communis] >gi|223545951|gb|EEF47454.1| nuclear transport factor, putative [Ricinus communis]
contig01502	gi|255626621|gb|ACU13655.1|	2e-60	unknown [Glycine max]
contig01503	gi|20502784|gb|AAM22625.1|AF428178_1	5e-130	expansin 11 precursor [Rumex palustris]
contig01504	gi|255567786|ref|XP_002524871.1|	1e-66	hydrolase, putative [Ricinus communis] >gi|223535834|gb|EEF37495.1| hydrolase, putative [Ricinus communis]
contig01506	gi|225446893|ref|XP_002284064.1|	3e-96	PREDICTED: similar to Citrate synthase, glyoxysomal [Vitis vinifera] >gi|296086334|emb|CBI31775.3| unnamed protein product [Vitis vinifera]
contig01508	gi|224054312|ref|XP_002298197.1|	5e-95	predicted protein [Populus trichocarpa] >gi|222845455|gb|EEE83002.1| predicted protein [Populus trichocarpa]
contig01509	gi|225441092|ref|XP_002263561.1|	2e-141	PREDICTED: hypothetical protein [Vitis vinifera]
contig01510	gi|224066507|ref|XP_002302114.1|	1e-26	predicted protein [Populus trichocarpa] >gi|222843840|gb|EEE81387.1| predicted protein [Populus trichocarpa]
contig01511	gi|147794489|emb|CAN67081.1|	1e-66	hypothetical protein VITISV_007074 [Vitis vinifera]
contig01512	gi|122003|sp|P25469.1|H2A1_SOLLC	8e-26	RecName: Full=Histone H2A.1; AltName: Full=LeH2A-1
contig01513	gi|61808292|gb|AAX56075.1|	1e-50	pathogenesis-related 10 protein PR10-1 [Papaver somniferum]
contig01514	gi|229577776|ref|YP_002836112.1|	8e-47	ribosomal protein S18 [Megaleranthis saniculifolia] >gi|226933904|gb|ACO92037.1| ribosomal protein S18 [Megaleranthis saniculifolia]
contig01516	gi|225449410|ref|XP_002277835.1|	4e-92	PREDICTED: hypothetical protein [Vitis vinifera] >gi|296086189|emb|CBI31630.3| unnamed protein product [Vitis vinifera]
contig01517	gi|255632300|gb|ACU16508.1|	5e-80	unknown [Glycine max]
contig01518	gi|255561090|ref|XP_002521557.1|	5e-45	inorganic pyrophosphatase, putative [Ricinus communis] >gi|223539235|gb|EEF40828.1| inorganic pyrophosphatase, putative [Ricinus communis]
contig01519	gi|255581182|ref|XP_002531404.1|	4e-41	conserved hypothetical protein [Ricinus communis] >gi|223528997|gb|EEF30988.1| conserved hypothetical protein [Ricinus communis]
contig01520	gi|297738635|emb|CBI27880.3|	4e-47	unnamed protein product [Vitis vinifera]
contig01521	gi|218194457|gb|EEC76884.1|	5e-08	hypothetical protein OsI_15089 [Oryza sativa Indica Group]
contig01523	gi|225452352|ref|XP_002274778.1|	0	PREDICTED: hypothetical protein [Vitis vinifera] >gi|296087615|emb|CBI34871.3| unnamed protein product [Vitis vinifera]
contig01524	gi|225424952|ref|XP_002263612.1|	3e-37	PREDICTED: hypothetical protein [Vitis vinifera] >gi|297738175|emb|CBI27376.3| unnamed protein product [Vitis vinifera]
contig01525	gi|224116684|ref|XP_002331852.1|	5e-84	predicted protein [Populus trichocarpa] >gi|222875370|gb|EEF12501.1| predicted protein [Populus trichocarpa]
contig01526	gi|147860005|emb|CAN81046.1|	2e-59	hypothetical protein VITISV_006764 [Vitis vinifera]
contig01528	gi|238014828|gb|ACR38449.1|	1e-94	unknown [Zea mays]
contig01530	gi|224103309|ref|XP_002313004.1|	1e-87	predicted protein [Populus trichocarpa] >gi|222849412|gb|EEE86959.1| predicted protein [Populus trichocarpa]
contig01532	gi|13560781|gb|AAK30204.1|AF349963_1	2e-16	endoxyloglucan transferase [Daucus carota]
contig01534	gi|225431952|ref|XP_002272572.1|	3e-61	PREDICTED: hypothetical protein [Vitis vinifera] >gi|296083248|emb|CBI22884.3| unnamed protein product [Vitis vinifera]
contig01535	gi|297741523|emb|CBI32655.3|	2e-118	unnamed protein product [Vitis vinifera]
contig01538	gi|228480464|gb|ACQ41893.1|	2e-147	cinnamoyl-CoA reductase [Camellia oleifera]
contig01539	gi|255538020|ref|XP_002510075.1|	3e-54	peptidylprolyl isomerase, putative [Ricinus communis] >gi|223550776|gb|EEF52262.1| peptidylprolyl isomerase, putative [Ricinus communis]
contig01540	gi|225433345|ref|XP_002282666.1|	3e-06	PREDICTED: hypothetical protein [Vitis vinifera]
contig01541	gi|225447814|ref|XP_002267672.1|	2e-116	PREDICTED: hypothetical protein [Vitis vinifera]
contig01542	gi|147798613|emb|CAN72185.1|	0	hypothetical protein VITISV_005654 [Vitis vinifera]
contig01543	gi|225456394|ref|XP_002280398.1|	4e-37	PREDICTED: hypothetical protein [Vitis vinifera]
contig01544	gi|224100813|ref|XP_002312024.1|	0	predicted protein [Populus trichocarpa] >gi|222851844|gb|EEE89391.1| predicted protein [Populus trichocarpa]
contig01545	gi|225456993|ref|XP_002282228.1|	9e-98	PREDICTED: hypothetical protein [Vitis vinifera] >gi|297733759|emb|CBI15006.3| unnamed protein product [Vitis vinifera]
contig01546	gi|225430814|ref|XP_002268044.1|	1e-48	PREDICTED: hypothetical protein [Vitis vinifera] >gi|297735187|emb|CBI17549.3| unnamed protein product [Vitis vinifera]
contig01548	gi|225461902|ref|XP_002266574.1|	6e-19	PREDICTED: hypothetical protein [Vitis vinifera] >gi|296089908|emb|CBI39727.3| unnamed protein product [Vitis vinifera]
contig01549	gi|224087399|ref|XP_002308151.1|	6e-53	predicted protein [Populus trichocarpa] >gi|222854127|gb|EEE91674.1| predicted protein [Populus trichocarpa]
contig01550	gi|224088242|ref|XP_002308386.1|	9e-36	predicted protein [Populus trichocarpa] >gi|222854362|gb|EEE91909.1| predicted protein [Populus trichocarpa]
contig01552	gi|217071198|gb|ACJ83959.1|	2e-89	unknown [Medicago truncatula]
contig01553	gi|224092326|ref|XP_002309559.1|	1e-68	predicted protein [Populus trichocarpa] >gi|222855535|gb|EEE93082.1| predicted protein [Populus trichocarpa]
contig01554	gi|225454890|ref|XP_002279047.1|	6e-67	PREDICTED: similar to SOH1 family protein [Vitis vinifera] >gi|297737389|emb|CBI26590.3| unnamed protein product [Vitis vinifera]
contig01555	gi|321437427|gb|ADW83724.1|	6e-19	alpha-tubulin [Musa acuminata AAA Group]
contig01556	gi|224082286|ref|XP_002306633.1|	1e-47	predicted protein [Populus trichocarpa] >gi|222856082|gb|EEE93629.1| predicted protein [Populus trichocarpa]
contig01557	gi|224109652|ref|XP_002315267.1|	4e-38	predicted protein [Populus trichocarpa] >gi|222864307|gb|EEF01438.1| predicted protein [Populus trichocarpa]
contig01560	gi|78103322|ref|YP_358636.1|	7e-47	hypothetical protein PhapfoPp090 [Phalaenopsis aphrodite subsp. formosana] >gi|110816488|sp|Q3BAI2.1|YCX91_PHAAO RecName: Full=Uncharacterized protein ORF91 >gi|58802852|gb|AAW82572.1| hypothetical protein [Phalaenopsis aphrodite subsp. formosana]
contig01562	gi|224064192|ref|XP_002301401.1|	2e-50	predicted protein [Populus trichocarpa] >gi|222843127|gb|EEE80674.1| predicted protein [Populus trichocarpa]
contig01563	gi|194696764|gb|ACF82466.1|	2e-60	unknown [Zea mays] >gi|195641426|gb|ACG40181.1| FK506 binding protein [Zea mays]
contig01566	gi|225439731|ref|XP_002272943.1|	2e-62	PREDICTED: hypothetical protein [Vitis vinifera]
contig01567	gi|115474931|ref|NP_001061062.1|	7e-22	Os08g0162800 [Oryza sativa Japonica Group] >gi|28564644|dbj|BAC57826.1| putative Acyl-CoA binding protein (ACBP) [Oryza sativa Japonica Group] >gi|37806463|dbj|BAC99898.1| putative Acyl-CoA binding protein (ACBP) [Oryza sativa Japonica Group] >gi|113623031|dbj|BAF22976.1| Os08g0162800 [Oryza sativa Japonica Group] >gi|125560245|gb|EAZ05693.1| hypothetical protein OsI_27925 [Oryza sativa Indica Gr…
contig01568	gi|224130284|ref|XP_002320799.1|	3e-33	predicted protein [Populus trichocarpa] >gi|222861572|gb|EEE99114.1| predicted protein [Populus trichocarpa]
contig01569	gi|225434439|ref|XP_002272867.1|	3e-169	PREDICTED: hypothetical protein [Vitis vinifera] >gi|147819588|emb|CAN59816.1| hypothetical protein VITISV_020320 [Vitis vinifera]
contig01570	gi|225468829|ref|XP_002265072.1|	1e-107	PREDICTED: hypothetical protein [Vitis vinifera]
contig01571	gi|255568914|ref|XP_002525427.1|	1e-26	glutamate dehydrogenase, putative [Ricinus communis] >gi|223535240|gb|EEF36917.1| glutamate dehydrogenase, putative [Ricinus communis]
contig01575	gi|225424087|ref|XP_002282940.1|	3e-28	PREDICTED: hypothetical protein [Vitis vinifera]
contig01576	gi|255560675|ref|XP_002521351.1|	2e-57	conserved hypothetical protein [Ricinus communis] >gi|223539429|gb|EEF41019.1| conserved hypothetical protein [Ricinus communis]
contig01577	gi|296082097|emb|CBI21102.3|	6e-161	unnamed protein product [Vitis vinifera]
contig01578	gi|225446643|ref|XP_002281166.1|	5e-159	PREDICTED: hypothetical protein isoform 1 [Vitis vinifera] >gi|302143438|emb|CBI21999.3| unnamed protein product [Vitis vinifera]
contig01579	gi|184097730|gb|ACC66282.1|	2e-60	alpha-terpineol synthase [Magnolia grandiflora]
contig01580	gi|147799455|emb|CAN77244.1|	6e-125	hypothetical protein VITISV_035465 [Vitis vinifera]
contig01582	gi|225424873|ref|XP_002274433.1|	1e-14	PREDICTED: hypothetical protein [Vitis vinifera]
contig01584	gi|1619321|emb|CAA68848.1|	4e-43	hin1 [Nicotiana tabacum]
contig01585	gi|225451599|ref|XP_002275847.1|	3e-19	PREDICTED: hypothetical protein [Vitis vinifera]
contig01586	gi|224108912|ref|XP_002315012.1|	5e-66	predicted protein [Populus trichocarpa] >gi|222864052|gb|EEF01183.1| predicted protein [Populus trichocarpa]
contig01587	gi|259121377|gb|ACV92008.1|	6e-38	WRKY transcription factor 6 [(Populus tomentosa x P. bolleana) x P. tomentosa]
contig01588	gi|224061501|ref|XP_002300511.1|	3e-93	predicted protein [Populus trichocarpa] >gi|222847769|gb|EEE85316.1| predicted protein [Populus trichocarpa]
contig01590	gi|225461872|ref|XP_002264338.1|	2e-78	PREDICTED: hypothetical protein [Vitis vinifera]
contig01591	gi|255557172|ref|XP_002519617.1|	4e-39	protein translocase, putative [Ricinus communis] >gi|223541207|gb|EEF42762.1| protein translocase, putative [Ricinus communis]
contig01592	gi|297736336|emb|CBI24974.3|	1e-51	unnamed protein product [Vitis vinifera]
contig01593	gi|225455256|ref|XP_002273092.1|	3e-18	PREDICTED: hypothetical protein [Vitis vinifera] >gi|147833400|emb|CAN64099.1| hypothetical protein VITISV_014898 [Vitis vinifera]
contig01594	gi|225441639|ref|XP_002282201.1|	1e-83	PREDICTED: hypothetical protein [Vitis vinifera]
contig01595	gi|225466653|ref|XP_002273608.1|	3e-161	PREDICTED: hypothetical protein [Vitis vinifera] >gi|296089007|emb|CBI38710.3| unnamed protein product [Vitis vinifera]
contig01597	gi|110224742|emb|CAL07971.1|	9e-25	chlorophyll a/b-binding protein, photosystem II [Platanus x acerifolia]
contig01598	gi|224106387|ref|XP_002314149.1|	3e-41	predicted protein [Populus trichocarpa] >gi|222850557|gb|EEE88104.1| predicted protein [Populus trichocarpa]
contig01599	gi|255547349|ref|XP_002514732.1|	8e-55	rotamase, putative [Ricinus communis] >gi|223546336|gb|EEF47838.1| rotamase, putative [Ricinus communis]
contig01601	gi|266984|sp|Q01607.1|RT12_OENEH	4e-12	RecName: Full=40S ribosomal protein S12, mitochondrial; Flags: Precursor >gi|20064|emb|CAA48176.1| ribosomal protein S12 [Oenothera elata subsp. hookeri]
contig01602	gi|225453080|ref|XP_002270702.1|	7e-59	PREDICTED: hypothetical protein [Vitis vinifera]
contig01604	gi|225452328|ref|XP_002273410.1|	2e-94	PREDICTED: hypothetical protein [Vitis vinifera]
contig01605	gi|225441106|ref|XP_002264566.1|	2e-139	PREDICTED: hypothetical protein [Vitis vinifera]
contig01606	gi|28392921|gb|AAO41896.1|	5e-07	unknown protein [Arabidopsis thaliana]
contig01608	gi|225466743|ref|XP_002269680.1|	4e-24	PREDICTED: hypothetical protein, partial [Vitis vinifera]
contig01609	gi|255570053|ref|XP_002525989.1|	4e-50	Desacetoxyvindoline 4-hydroxylase, putative [Ricinus communis] >gi|223534721|gb|EEF36413.1| Desacetoxyvindoline 4-hydroxylase, putative [Ricinus communis]
contig01611	gi|225447340|ref|XP_002280526.1|	2e-94	PREDICTED: hypothetical protein [Vitis vinifera] >gi|297739312|emb|CBI28963.3| unnamed protein product [Vitis vinifera]
contig01612	gi|118483238|gb|ABK93522.1|	2e-06	unknown [Populus trichocarpa]
contig01613	gi|255569674|ref|XP_002525802.1|	1e-101	conserved hypothetical protein [Ricinus communis] >gi|223534889|gb|EEF36576.1| conserved hypothetical protein [Ricinus communis]
contig01614	gi|225439600|ref|XP_002265851.1|	4e-64	PREDICTED: hypothetical protein [Vitis vinifera] >gi|297735584|emb|CBI18078.3| unnamed protein product [Vitis vinifera]
contig01617	gi|255556085|ref|XP_002519077.1|	7e-86	ATP-dependent Clp protease proteolytic subunit, putative [Ricinus communis] >gi|223541740|gb|EEF43288.1| ATP-dependent Clp protease proteolytic subunit, putative [Ricinus communis]
contig01618	gi|225457458|ref|XP_002265041.1|	2e-61	PREDICTED: hypothetical protein [Vitis vinifera] >gi|296088008|emb|CBI35291.3| unnamed protein product [Vitis vinifera]
contig01620	gi|302142104|emb|CBI19307.3|	2e-20	unnamed protein product [Vitis vinifera]
contig01621	gi|225426282|ref|XP_002266388.1|	9e-82	PREDICTED: similar to B2 protein [Vitis vinifera]
contig01623	gi|255576643|ref|XP_002529211.1|	4e-105	peroxisomal targeting signal type 1 (pts1) receptor, putative [Ricinus communis] >gi|223531329|gb|EEF33167.1| peroxisomal targeting signal type 1 (pts1) receptor, putative [Ricinus communis]
contig01624	gi|225455513|ref|XP_002265347.1|	3e-40	PREDICTED: hypothetical protein [Vitis vinifera] >gi|147777804|emb|CAN62522.1| hypothetical protein VITISV_002374 [Vitis vinifera]
contig01625	gi|255626721|gb|ACU13705.1|	4e-45	unknown [Glycine max]
contig01628	gi|225437501|ref|XP_002274824.1|	9e-12	PREDICTED: hypothetical protein [Vitis vinifera]
contig01630	gi|225445092|ref|XP_002280434.1|	9e-122	PREDICTED: hypothetical protein [Vitis vinifera] >gi|297738757|emb|CBI28002.3| unnamed protein product [Vitis vinifera]
contig01631	gi|147778578|emb|CAN60304.1|	1e-47	hypothetical protein VITISV_005066 [Vitis vinifera]
contig01632	gi|225447799|ref|XP_002266729.1|	2e-90	PREDICTED: hypothetical protein [Vitis vinifera]
contig01633	gi|257071834|gb|ACV41079.1|	3e-11	phosphomannomutase D1 [Triticum aestivum] >gi|257071848|gb|ACV41085.1| phosphomannomutase D1 [Aegilops tauschii]
contig01635	gi|22331208|ref|NP_188686.2|	0	PAP18 (PURPLE ACID PHOSPHATASE 18); acid phosphatase/ protein serine/threonine phosphatase [Arabidopsis thaliana] >gi|75273656|sp|Q9LJU7.1|PPA18_ARATH RecName: Full=Purple acid phosphatase 18; Flags: Precursor >gi|11994138|dbj|BAB01159.1| purple acid phosphatase-like protein [Arabidopsis thaliana] >gi|17064824|gb|AAL32566.1| purple acid phosphatase-like protein [Arabidopsis thaliana] >gi|20259848…
contig01636	gi|225432830|ref|XP_002279629.1|	0	PREDICTED: hypothetical protein [Vitis vinifera]
contig01637	gi|255582558|ref|XP_002532062.1|	7e-71	Glucan endo-1,3-beta-glucosidase precursor, putative [Ricinus communis] >gi|223528266|gb|EEF30317.1| Glucan endo-1,3-beta-glucosidase precursor, putative [Ricinus communis]
contig01638	gi|225453616|ref|XP_002267504.1|	1e-80	PREDICTED: hypothetical protein [Vitis vinifera]
contig01640	gi|225470303|ref|XP_002266562.1|	1e-64	PREDICTED: hypothetical protein [Vitis vinifera]
contig01641	gi|224104643|ref|XP_002313512.1|	0	predicted protein [Populus trichocarpa] >gi|222849920|gb|EEE87467.1| predicted protein [Populus trichocarpa]
contig01642	gi|225456656|ref|XP_002267041.1|	1e-80	PREDICTED: hypothetical protein [Vitis vinifera]
contig01643	gi|224082234|ref|XP_002306612.1|	2e-15	predicted protein [Populus trichocarpa] >gi|222856061|gb|EEE93608.1| predicted protein [Populus trichocarpa]
contig01645	gi|224124652|ref|XP_002319385.1|	6e-146	predicted protein [Populus trichocarpa] >gi|222857761|gb|EEE95308.1| predicted protein [Populus trichocarpa]
contig01646	gi|164604840|dbj|BAF98472.1|	3e-119	cytochrome P450 [Coptis japonica var. dissecta]
contig01648	gi|224112669|ref|XP_002316256.1|	2e-59	predicted protein [Populus trichocarpa] >gi|222865296|gb|EEF02427.1| predicted protein [Populus trichocarpa]
contig01649	gi|147801952|emb|CAN75054.1|	3e-68	hypothetical protein VITISV_039450 [Vitis vinifera]
contig01650	gi|297735123|emb|CBI17485.3|	4e-127	unnamed protein product [Vitis vinifera]
contig01651	gi|296084489|emb|CBI25048.3|	3e-104	unnamed protein product [Vitis vinifera]
contig01653	gi|1370182|emb|CAA98168.1|	3e-82	RAB7A [Lotus japonicus]
contig01655	gi|255560906|ref|XP_002521466.1|	1e-36	F-box/LRR-repeat protein, putative [Ricinus communis] >gi|223539365|gb|EEF40956.1| F-box/LRR-repeat protein, putative [Ricinus communis]
contig01656	gi|224117020|ref|XP_002317454.1|	5e-94	predicted protein [Populus trichocarpa] >gi|222860519|gb|EEE98066.1| predicted protein [Populus trichocarpa]
contig01657	gi|255637109|gb|ACU18886.1|	2e-174	unknown [Glycine max]
contig01658	gi|297734872|emb|CBI17106.3|	1e-43	unnamed protein product [Vitis vinifera]
contig01659	gi|255546773|ref|XP_002514445.1|	3e-123	phospholipid-transporting atpase, putative [Ricinus communis] >gi|223546441|gb|EEF47941.1| phospholipid-transporting atpase, putative [Ricinus communis]
contig01660	gi|225426938|ref|XP_002265922.1|	2e-93	PREDICTED: hypothetical protein isoform 1 [Vitis vinifera] >gi|225426940|ref|XP_002265958.1| PREDICTED: hypothetical protein isoform 2 [Vitis vinifera] >gi|297741150|emb|CBI31881.3| unnamed protein product [Vitis vinifera]
contig01661	gi|224074561|ref|XP_002304390.1|	5e-60	predicted protein [Populus trichocarpa] >gi|222841822|gb|EEE79369.1| predicted protein [Populus trichocarpa]
contig01662	gi|255588548|ref|XP_002534640.1|	3e-55	conserved hypothetical protein [Ricinus communis] >gi|223524858|gb|EEF27743.1| conserved hypothetical protein [Ricinus communis]
contig01665	gi|28972463|gb|AAO63783.1|AF366293_1	2e-52	glutamate 1-semialdehyde aminotransferase [Brassica napus]
contig01666	gi|224120428|ref|XP_002318327.1|	0	predicted protein [Populus trichocarpa] >gi|222859000|gb|EEE96547.1| predicted protein [Populus trichocarpa]
contig01668	gi|224140361|ref|XP_002323551.1|	3e-37	predicted protein [Populus trichocarpa] >gi|222868181|gb|EEF05312.1| predicted protein [Populus trichocarpa]
contig01669	gi|1346028|sp|P49351.1|FPPS1_LUPAL	8e-170	RecName: Full=Farnesyl pyrophosphate synthase 1; Short=FPP synthase 1; Short=FPS 1; AltName: Full=(2E,6E)-farnesyl diphosphate synthase 1; AltName: Full=Dimethylallyltranstransferase 1; AltName: Full=Farnesyl diphosphate synthase 1; AltName: Full=Geranyltranstransferase 1 >gi|558923|gb|AAA86687.1| farnesyl pyrophosphate synthase [Lupinus albus]
contig01670	gi|218188789|gb|EEC71216.1|	9e-48	hypothetical protein OsI_03143 [Oryza sativa Indica Group]
contig01672	gi|225450205|ref|XP_002263417.1|	1e-71	PREDICTED: hypothetical protein [Vitis vinifera]
contig01673	gi|224115794|ref|XP_002317126.1|	9e-137	predicted protein [Populus trichocarpa] >gi|222860191|gb|EEE97738.1| predicted protein [Populus trichocarpa]
contig01674	gi|225464291|ref|XP_002264817.1|	2e-50	PREDICTED: hypothetical protein [Vitis vinifera]
contig01675	gi|68035255|gb|AAY84869.1|	1e-06	pre-mRNA processing factor [Triticum aestivum]
contig01676	gi|224073212|ref|XP_002304026.1|	4e-143	predicted protein [Populus trichocarpa] >gi|222841458|gb|EEE79005.1| predicted protein [Populus trichocarpa]
contig01677	gi|224124032|ref|XP_002319228.1|	2e-65	predicted protein [Populus trichocarpa] >gi|222857604|gb|EEE95151.1| predicted protein [Populus trichocarpa]
contig01678	gi|224053517|ref|XP_002297852.1|	9e-110	predicted protein [Populus trichocarpa] >gi|222845110|gb|EEE82657.1| predicted protein [Populus trichocarpa]
contig01679	gi|224092470|ref|XP_002309623.1|	3e-128	predicted protein [Populus trichocarpa] >gi|222855599|gb|EEE93146.1| predicted protein [Populus trichocarpa]
contig01680	gi|225434170|ref|XP_002275194.1|	6e-16	PREDICTED: hypothetical protein [Vitis vinifera] >gi|296084331|emb|CBI24719.3| unnamed protein product [Vitis vinifera]
contig01681	gi|218202106|gb|EEC84533.1|	1e-29	hypothetical protein OsI_31267 [Oryza sativa Indica Group]
contig01682	gi|195636336|gb|ACG37636.1|	5e-80	exosome complex exonuclease RRP42 [Zea mays]
contig01683	gi|255545184|ref|XP_002513653.1|	3e-152	polygalacturonase, putative [Ricinus communis] >gi|223547561|gb|EEF49056.1| polygalacturonase, putative [Ricinus communis]
contig01686	gi|224142854|ref|XP_002324752.1|	1e-69	predicted protein [Populus trichocarpa] >gi|222866186|gb|EEF03317.1| predicted protein [Populus trichocarpa]
contig01687	gi|255546293|ref|XP_002514206.1|	2e-142	arginyl-tRNA synthetase, putative [Ricinus communis] >gi|223546662|gb|EEF48160.1| arginyl-tRNA synthetase, putative [Ricinus communis]
contig01689	gi|147777624|emb|CAN78205.1|	5e-51	hypothetical protein VITISV_014334 [Vitis vinifera]
contig01692	gi|225455264|ref|XP_002273477.1|	6e-57	PREDICTED: hypothetical protein [Vitis vinifera]
contig01693	gi|224101547|ref|XP_002312325.1|	8e-07	predicted protein [Populus trichocarpa] >gi|222852145|gb|EEE89692.1| predicted protein [Populus trichocarpa]
contig01694	gi|225463715|ref|XP_002263156.1|	3e-179	PREDICTED: hypothetical protein [Vitis vinifera] >gi|296084435|emb|CBI24994.3| unnamed protein product [Vitis vinifera]
contig01696	gi|118489003|gb|ABK96309.1|	5e-71	unknown [Populus trichocarpa x Populus deltoides]
contig01698	gi|255639529|gb|ACU20059.1|	0	unknown [Glycine max]
contig01699	gi|297740314|emb|CBI30496.3|	5e-124	unnamed protein product [Vitis vinifera]
contig01700	gi|296089121|emb|CBI38824.3|	9e-132	unnamed protein product [Vitis vinifera]
contig01701	gi|225451609|ref|XP_002276092.1|	2e-138	PREDICTED: hypothetical protein [Vitis vinifera]
contig01703	gi|225434492|ref|XP_002275283.1|	1e-26	PREDICTED: hypothetical protein isoform 2 [Vitis vinifera] >gi|297745847|emb|CBI15903.3| unnamed protein product [Vitis vinifera]
contig01704	gi|225458583|ref|XP_002284625.1|	4e-57	PREDICTED: hypothetical protein [Vitis vinifera] >gi|302142333|emb|CBI19536.3| unnamed protein product [Vitis vinifera]
contig01705	gi|225463329|ref|XP_002268062.1|	2e-18	PREDICTED: hypothetical protein [Vitis vinifera]
contig01706	gi|224134426|ref|XP_002321821.1|	7e-46	predicted protein [Populus trichocarpa] >gi|222868817|gb|EEF05948.1| predicted protein [Populus trichocarpa]
contig01707	gi|225425676|ref|XP_002275043.1|	8e-34	PREDICTED: hypothetical protein [Vitis vinifera]
contig01708	gi|224130802|ref|XP_002320929.1|	1e-49	predicted protein [Populus trichocarpa] >gi|222861702|gb|EEE99244.1| predicted protein [Populus trichocarpa]
contig01709	gi|225459904|ref|XP_002264217.1|	2e-34	PREDICTED: hypothetical protein [Vitis vinifera]
contig01710	gi|242081805|ref|XP_002445671.1|	6e-74	hypothetical protein SORBIDRAFT_07g023950 [Sorghum bicolor] >gi|241942021|gb|EES15166.1| hypothetical protein SORBIDRAFT_07g023950 [Sorghum bicolor]
contig01712	gi|225437465|ref|XP_002273574.1|	1e-65	PREDICTED: hypothetical protein isoform 1 [Vitis vinifera] >gi|297743935|emb|CBI36905.3| unnamed protein product [Vitis vinifera]
contig01713	gi|225423917|ref|XP_002281973.1|	4e-100	PREDICTED: hypothetical protein [Vitis vinifera]
contig01715	gi|255635898|gb|ACU18296.1|	2e-92	unknown [Glycine max]
contig01716	gi|147832962|emb|CAN66124.1|	5e-31	hypothetical protein VITISV_023425 [Vitis vinifera]
contig01717	gi|225462815|ref|XP_002266168.1|	2e-17	PREDICTED: hypothetical protein [Vitis vinifera]
contig01718	gi|14423687|sp|Q9LEI9.1|ENO2_HEVBR	2e-39	RecName: Full=Enolase 2; AltName: Full=2-phospho-D-glycerate hydro-lyase 2; AltName: Full=2-phosphoglycerate dehydratase 2; AltName: Allergen=Hev b 9 >gi|9581746|emb|CAC00533.1| enolase, isoform 2 [Hevea brasiliensis]
contig01719	gi|255587510|ref|XP_002534297.1|	5e-56	conserved hypothetical protein [Ricinus communis] >gi|223525556|gb|EEF28089.1| conserved hypothetical protein [Ricinus communis]
contig01720	gi|115483468|ref|NP_001065404.1|	5e-09	Os10g0563700 [Oryza sativa Japonica Group] >gi|12597873|gb|AAG60181.1|AC084763_1 putative nucleoside diphosphate kinase [Oryza sativa Japonica Group] >gi|31433540|gb|AAP55038.1| Nucleoside diphosphate kinase 1, putative, expressed [Oryza sativa Japonica Group] >gi|113639936|dbj|BAF27241.1| Os10g0563700 [Oryza sativa Japonica Group] >gi|125532976|gb|EAY79541.1| hypothetical protein OsI_34670 [Oryz…
contig01721	gi|296089241|emb|CBI39013.3|	0	unnamed protein product [Vitis vinifera]
contig01722	gi|255564345|ref|XP_002523169.1|	1e-58	sphingolipid fatty acid alpha hydroxylase [Ricinus communis] >gi|223537576|gb|EEF39200.1| sphingolipid fatty acid alpha hydroxylase [Ricinus communis]
contig01723	gi|225443952|ref|XP_002279808.1|	7e-27	PREDICTED: hypothetical protein [Vitis vinifera]
contig01724	gi|225426917|ref|XP_002264081.1|	4e-21	PREDICTED: hypothetical protein [Vitis vinifera]
contig01725	gi|296086650|emb|CBI32285.3|	4e-19	unnamed protein product [Vitis vinifera]
contig01726	gi|255556834|ref|XP_002519450.1|	3e-101	phosphatidylinositol-4-phosphate 5-kinase, putative [Ricinus communis] >gi|223541313|gb|EEF42864.1| phosphatidylinositol-4-phosphate 5-kinase, putative [Ricinus communis]
contig01727	gi|255572712|ref|XP_002527289.1|	2e-17	conserved hypothetical protein [Ricinus communis] >gi|223533382|gb|EEF35133.1| conserved hypothetical protein [Ricinus communis]
contig01728	gi|296090424|emb|CBI40243.3|	5e-39	unnamed protein product [Vitis vinifera]
contig01729	gi|6831665|sp|O65731.1|RS5_CICAR	4e-93	RecName: Full=40S ribosomal protein S5 >gi|3043428|emb|CAA06491.1| 40S ribosomal protein S5 [Cicer arietinum]
contig01730	gi|242056257|ref|XP_002457274.1|	4e-59	hypothetical protein SORBIDRAFT_03g004640 [Sorghum bicolor] >gi|241929249|gb|EES02394.1| hypothetical protein SORBIDRAFT_03g004640 [Sorghum bicolor]
contig01732	gi|18414996|ref|NP_567546.1|	6e-08	DNA-binding family protein [Arabidopsis thaliana] >gi|15451060|gb|AAK96801.1| putative protein [Arabidopsis thaliana] >gi|20148333|gb|AAM10057.1| putative protein [Arabidopsis thaliana] >gi|119657370|tpd|FAA00284.1| TPA: AT-hook motif nuclear localized protein 13 [Arabidopsis thaliana]
contig01733	gi|225426308|ref|XP_002268223.1|	2e-69	PREDICTED: hypothetical protein [Vitis vinifera]
contig01734	gi|225425176|ref|XP_002265076.1|	0	PREDICTED: hypothetical protein [Vitis vinifera]
contig01735	gi|224072747|ref|XP_002303861.1|	4e-35	predicted protein [Populus trichocarpa] >gi|222841293|gb|EEE78840.1| predicted protein [Populus trichocarpa]
contig01736	gi|226499860|ref|NP_001152528.1|	5e-47	stromal 70 kDa heat shock-related protein [Zea mays] >gi|195657157|gb|ACG48046.1| stromal 70 kDa heat shock-related protein [Zea mays]
contig01738	gi|255548654|ref|XP_002515383.1|	1e-101	protein phosphatase 2c, putative [Ricinus communis] >gi|223545327|gb|EEF46832.1| protein phosphatase 2c, putative [Ricinus communis]
contig01739	gi|125596516|gb|EAZ36296.1|	1e-39	hypothetical protein OsJ_20617 [Oryza sativa Japonica Group]
contig01741	gi|297723973|ref|NP_001174350.1|	1e-09	Os05g0323400 [Oryza sativa Japonica Group] >gi|55168269|gb|AAV44135.1| unknown protein [Oryza sativa Japonica Group] >gi|55168308|gb|AAV44174.1| unknown protein [Oryza sativa Japonica Group] >gi|255676245|dbj|BAH93078.1| Os05g0323400 [Oryza sativa Japonica Group]
contig01742	gi|255567588|ref|XP_002524773.1|	5e-127	serine-threonine protein kinase, plant-type, putative [Ricinus communis] >gi|223535957|gb|EEF37616.1| serine-threonine protein kinase, plant-type, putative [Ricinus communis]
contig01743	gi|255588032|ref|XP_002534483.1|	3e-23	ATP binding protein, putative [Ricinus communis] >gi|223525217|gb|EEF27900.1| ATP binding protein, putative [Ricinus communis]
contig01744	gi|225441951|ref|XP_002262959.1|	6e-120	PREDICTED: hypothetical protein isoform 1 [Vitis vinifera]
contig01745	gi|2981475|gb|AAC06319.1|	2e-112	putative cinnamyl alcohol dehydrogenase [Malus x domestica]
contig01746	gi|225444175|ref|XP_002271235.1|	5e-92	PREDICTED: hypothetical protein [Vitis vinifera] >gi|297740906|emb|CBI31088.3| unnamed protein product [Vitis vinifera]
contig01748	gi|147790104|emb|CAN67593.1|	1e-28	hypothetical protein VITISV_000699 [Vitis vinifera]
contig01749	gi|225457759|ref|XP_002263592.1|	1e-82	PREDICTED: hypothetical protein [Vitis vinifera] >gi|302142769|emb|CBI19972.3| unnamed protein product [Vitis vinifera]
contig01750	gi|10946427|gb|AAG24908.1|AF305075_1	1e-51	proliferating cell nuclear antigen [Nicotiana benthamiana]
contig01751	gi|147786913|emb|CAN68895.1|	4e-76	hypothetical protein VITISV_026039 [Vitis vinifera]
contig01752	gi|224055927|ref|XP_002298702.1|	7e-17	predicted protein [Populus trichocarpa] >gi|222845960|gb|EEE83507.1| predicted protein [Populus trichocarpa]
contig01753	gi|225435281|ref|XP_002285063.1|	3e-153	PREDICTED: hypothetical protein [Vitis vinifera] >gi|297746239|emb|CBI16295.3| unnamed protein product [Vitis vinifera]
contig01754	gi|224135729|ref|XP_002322146.1|	0	predicted protein [Populus trichocarpa] >gi|222869142|gb|EEF06273.1| predicted protein [Populus trichocarpa]
contig01755	gi|225433686|ref|XP_002265846.1|	2e-42	PREDICTED: hypothetical protein [Vitis vinifera]
contig01756	gi|255626621|gb|ACU13655.1|	2e-60	unknown [Glycine max]
contig01757	gi|224076048|ref|XP_002304888.1|	8e-80	predicted protein [Populus trichocarpa] >gi|222842320|gb|EEE79867.1| predicted protein [Populus trichocarpa]
contig01758	gi|225438434|ref|XP_002276709.1|	2e-35	PREDICTED: hypothetical protein [Vitis vinifera]
contig01760	gi|225436482|ref|XP_002275679.1|	6e-83	PREDICTED: hypothetical protein [Vitis vinifera] >gi|297734915|emb|CBI17149.3| unnamed protein product [Vitis vinifera]
contig01761	gi|122894104|gb|ABM67698.1|	6e-57	mitogen-activated protein kinase [Citrus sinensis]
contig01762	gi|2500448|sp|Q96008.1|RT12_ALLCE	1e-18	RecName: Full=Ribosomal protein S12, mitochondrial >gi|1518345|emb|CAA89851.1| ribosomal protein S12 [Allium cepa]
contig01763	gi|255538578|ref|XP_002510354.1|	4e-45	protein phosphatase 2c, putative [Ricinus communis] >gi|223551055|gb|EEF52541.1| protein phosphatase 2c, putative [Ricinus communis]
contig01765	gi|242063486|ref|XP_002453032.1|	1e-46	hypothetical protein SORBIDRAFT_04g037050 [Sorghum bicolor] >gi|241932863|gb|EES06008.1| hypothetical protein SORBIDRAFT_04g037050 [Sorghum bicolor]
contig01766	gi|225441991|ref|XP_002271263.1|	3e-177	PREDICTED: hypothetical protein [Vitis vinifera]
contig01767	gi|225444712|ref|XP_002278292.1|	0	PREDICTED: hypothetical protein [Vitis vinifera]
contig01768	gi|302144040|emb|CBI23145.3|	0	unnamed protein product [Vitis vinifera]
contig01769	gi|255538742|ref|XP_002510436.1|	3e-88	conserved hypothetical protein [Ricinus communis] >gi|223551137|gb|EEF52623.1| conserved hypothetical protein [Ricinus communis]
contig01770	gi|225463474|ref|XP_002276634.1|	8e-60	PREDICTED: hypothetical protein [Vitis vinifera]
contig01772	gi|225435822|ref|XP_002285769.1|	2e-67	PREDICTED: hypothetical protein [Vitis vinifera] >gi|297746514|emb|CBI16570.3| unnamed protein product [Vitis vinifera]
contig01773	gi|225460728|ref|XP_002271955.1|	4e-11	PREDICTED: hypothetical protein [Vitis vinifera] >gi|296081147|emb|CBI18173.3| unnamed protein product [Vitis vinifera]
contig01777	gi|225430736|ref|XP_002266534.1|	6e-101	PREDICTED: hypothetical protein [Vitis vinifera]
contig01778	gi|15637350|gb|AAL04507.1|AF406809_1	1e-39	glutaredoxin [Tilia platyphyllos]
contig01779	gi|225457955|ref|XP_002274931.1|	3e-134	PREDICTED: hypothetical protein [Vitis vinifera] >gi|302142673|emb|CBI19876.3| unnamed protein product [Vitis vinifera]
contig01781	gi|225449702|ref|XP_002265551.1|	5e-09	PREDICTED: hypothetical protein [Vitis vinifera]
contig01783	gi|309296913|gb|ADO64264.1|	2e-17	eukaryotic initiation factor iso4G [Carica papaya]
contig01784	gi|297844046|ref|XP_002889904.1|	2e-105	alanine racemase family protein [Arabidopsis lyrata subsp. lyrata] >gi|297335746|gb|EFH66163.1| alanine racemase family protein [Arabidopsis lyrata subsp. lyrata]
contig01785	gi|6478216|gb|AAF13742.1|AF108438_1	4e-43	putative NADPH-dependent oxidoreductase [Papaver somniferum]
contig01787	gi|296086694|emb|CBI32329.3|	3e-72	unnamed protein product [Vitis vinifera]
contig01788	gi|297745547|emb|CBI40712.3|	8e-66	unnamed protein product [Vitis vinifera]
contig01789	gi|323366913|gb|ADX43879.1|	3e-12	CuZn-superoxide dismutase 4 [Haberlea rhodopensis]
contig01790	gi|225445897|ref|XP_002262877.1|	3e-32	PREDICTED: hypothetical protein [Vitis vinifera]
contig01792	gi|225426684|ref|XP_002281623.1|	2e-60	PREDICTED: hypothetical protein [Vitis vinifera] >gi|297742646|emb|CBI34795.3| unnamed protein product [Vitis vinifera]
contig01793	gi|225427372|ref|XP_002282944.1|	6e-103	PREDICTED: hypothetical protein [Vitis vinifera] >gi|297742193|emb|CBI33980.3| unnamed protein product [Vitis vinifera]
contig01794	gi|255567719|ref|XP_002524838.1|	3e-48	WRKY transcription factor, putative [Ricinus communis] >gi|223535898|gb|EEF37558.1| WRKY transcription factor, putative [Ricinus communis]
contig01795	gi|225432580|ref|XP_002277845.1|	2e-42	PREDICTED: hypothetical protein [Vitis vinifera] >gi|297737011|emb|CBI26212.3| unnamed protein product [Vitis vinifera]
contig01797	gi|81176251|ref|YP_398330.1|	1e-40	photosystem I assembly protein Ycf3 [Lactuca sativa] >gi|297840977|ref|XP_002888370.1| photosystem I assembly protein Ycf3 [Arabidopsis lyrata subsp. lyrata] >gi|78675169|dbj|BAE47595.1| photosystem I assembly protein ycf3 [Lactuca sativa] >gi|255631288|gb|ACU16011.1| unknown [Glycine max] >gi|297334211|gb|EFH64629.1| photosystem I assembly protein Ycf3 [Arabidopsis lyrata subsp. lyrata] >gi|2252…
contig01798	gi|225454571|ref|XP_002263420.1|	1e-40	PREDICTED: hypothetical protein [Vitis vinifera] >gi|297737205|emb|CBI26406.3| unnamed protein product [Vitis vinifera]
contig01799	gi|255573018|ref|XP_002527439.1|	5e-79	DNA repair helicase rad5,16, putative [Ricinus communis] >gi|223533174|gb|EEF34931.1| DNA repair helicase rad5,16, putative [Ricinus communis]
contig01803	gi|255547752|ref|XP_002514933.1|	3e-89	mannosyl-oligosaccharide glucosidase, putative [Ricinus communis] >gi|223545984|gb|EEF47487.1| mannosyl-oligosaccharide glucosidase, putative [Ricinus communis]
contig01805	gi|147820621|emb|CAN67650.1|	1e-25	hypothetical protein VITISV_005081 [Vitis vinifera]
contig01806	gi|225423432|ref|XP_002273674.1|	6e-41	PREDICTED: hypothetical protein [Vitis vinifera]
contig01807	gi|302142943|emb|CBI20238.3|	1e-52	unnamed protein product [Vitis vinifera]
contig01809	gi|224063587|ref|XP_002301215.1|	3e-116	predicted protein [Populus trichocarpa] >gi|222842941|gb|EEE80488.1| predicted protein [Populus trichocarpa]
contig01810	gi|225455613|ref|XP_002270630.1|	3e-93	PREDICTED: hypothetical protein [Vitis vinifera]
contig01813	gi|225432860|ref|XP_002283908.1|	1e-112	PREDICTED: hypothetical protein [Vitis vinifera] >gi|147794687|emb|CAN69148.1| hypothetical protein VITISV_003946 [Vitis vinifera] >gi|297737139|emb|CBI26340.3| unnamed protein product [Vitis vinifera]
contig01814	gi|186491294|ref|NP_175994.2|	5e-45	electron carrier/ oxidoreductase [Arabidopsis thaliana]
contig01815	gi|225437525|ref|XP_002275502.1|	5e-95	PREDICTED: hypothetical protein [Vitis vinifera] >gi|147788962|emb|CAN73725.1| hypothetical protein VITISV_016653 [Vitis vinifera] >gi|297743961|emb|CBI36931.3| unnamed protein product [Vitis vinifera]
contig01816	gi|255539286|ref|XP_002510708.1|	9e-79	Protein MLO, putative [Ricinus communis] >gi|223551409|gb|EEF52895.1| Protein MLO, putative [Ricinus communis]
contig01817	gi|225438507|ref|XP_002279037.1|	1e-28	PREDICTED: hypothetical protein [Vitis vinifera] >gi|147792975|emb|CAN73104.1| hypothetical protein VITISV_042893 [Vitis vinifera]
contig01819	gi|225425460|ref|XP_002279240.1|	3e-104	PREDICTED: hypothetical protein [Vitis vinifera] >gi|297738431|emb|CBI27632.3| unnamed protein product [Vitis vinifera]
contig01820	gi|225457015|ref|XP_002282501.1|	0	PREDICTED: hypothetical protein [Vitis vinifera] >gi|297733771|emb|CBI15018.3| unnamed protein product [Vitis vinifera]
contig01821	gi|296087847|emb|CBI35103.3|	9e-118	unnamed protein product [Vitis vinifera]
contig01822	gi|225462170|ref|XP_002267478.1|	1e-65	PREDICTED: hypothetical protein [Vitis vinifera]
contig01823	gi|255560185|ref|XP_002521110.1|	1e-60	GTP-binding protein-plant, putative [Ricinus communis] >gi|223539679|gb|EEF41261.1| GTP-binding protein-plant, putative [Ricinus communis]
contig01824	gi|297745178|emb|CBI39170.3|	4e-40	unnamed protein product [Vitis vinifera]
contig01825	gi|225423985|ref|XP_002282642.1|	9e-44	PREDICTED: hypothetical protein [Vitis vinifera] >gi|297737816|emb|CBI27017.3| unnamed protein product [Vitis vinifera]
contig01826	gi|255583943|ref|XP_002532719.1|	2e-11	ubiquitin-protein ligase, putative [Ricinus communis] >gi|223527546|gb|EEF29668.1| ubiquitin-protein ligase, putative [Ricinus communis]
contig01827	gi|255567792|ref|XP_002524874.1|	0	Poly(A) polymerase alpha, putative [Ricinus communis] >gi|223535837|gb|EEF37498.1| Poly(A) polymerase alpha, putative [Ricinus communis]
contig01828	gi|297738684|emb|CBI27929.3|	2e-60	unnamed protein product [Vitis vinifera]
contig01830	gi|225455555|ref|XP_002267091.1|	1e-26	PREDICTED: hypothetical protein [Vitis vinifera] >gi|296084129|emb|CBI24517.3| unnamed protein product [Vitis vinifera]
contig01831	gi|255538902|ref|XP_002510516.1|	0	endo-1,4-beta-glucanase, putative [Ricinus communis] >gi|223551217|gb|EEF52703.1| endo-1,4-beta-glucanase, putative [Ricinus communis]
contig01832	gi|225426286|ref|XP_002266998.1|	2e-27	PREDICTED: hypothetical protein [Vitis vinifera]
contig01834	gi|224143447|ref|XP_002324959.1|	4e-46	predicted protein [Populus trichocarpa] >gi|222866393|gb|EEF03524.1| predicted protein [Populus trichocarpa]
contig01835	gi|224094503|ref|XP_002310171.1|	7e-61	predicted protein [Populus trichocarpa] >gi|222853074|gb|EEE90621.1| predicted protein [Populus trichocarpa]
contig01836	gi|224077396|ref|XP_002305244.1|	3e-122	predicted protein [Populus trichocarpa] >gi|222848208|gb|EEE85755.1| predicted protein [Populus trichocarpa]
contig01837	gi|297735318|emb|CBI17758.3|	1e-86	unnamed protein product [Vitis vinifera]
contig01838	gi|98962269|gb|ABF59464.1|	1e-21	unknown protein [Arabidopsis thaliana]
contig01839	gi|225461782|ref|XP_002283611.1|	5e-132	PREDICTED: hypothetical protein [Vitis vinifera] >gi|302142825|emb|CBI20120.3| unnamed protein product [Vitis vinifera]
contig01840	gi|297742315|emb|CBI34464.3|	6e-66	unnamed protein product [Vitis vinifera]
contig01841	gi|225433604|ref|XP_002271213.1|	3e-64	PREDICTED: hypothetical protein [Vitis vinifera] >gi|298205157|emb|CBI17216.3| unnamed protein product [Vitis vinifera]
contig01842	gi|255627415|gb|ACU14052.1|	1e-52	unknown [Glycine max]
contig01843	gi|297733748|emb|CBI14995.3|	4e-12	unnamed protein product [Vitis vinifera]
contig01844	gi|225462415|ref|XP_002268952.1|	5e-32	PREDICTED: hypothetical protein [Vitis vinifera]
contig01846	gi|297817854|ref|XP_002876810.1|	6e-10	hypothetical protein ARALYDRAFT_904459 [Arabidopsis lyrata subsp. lyrata] >gi|297322648|gb|EFH53069.1| hypothetical protein ARALYDRAFT_904459 [Arabidopsis lyrata subsp. lyrata]
contig01847	gi|225452302|ref|XP_002272261.1|	2e-14	PREDICTED: hypothetical protein [Vitis vinifera] >gi|296087589|emb|CBI34845.3| unnamed protein product [Vitis vinifera]
contig01848	gi|225439060|ref|XP_002266077.1|	6e-10	PREDICTED: hypothetical protein [Vitis vinifera] >gi|147770903|emb|CAN65231.1| hypothetical protein VITISV_007600 [Vitis vinifera] >gi|239056173|emb|CAQ58606.1| unknown gene [Vitis vinifera] >gi|239056193|emb|CAQ58630.1| Unknown gene [Vitis vinifera]
contig01850	gi|224119204|ref|XP_002318014.1|	7e-23	predicted protein [Populus trichocarpa] >gi|118484665|gb|ABK94203.1| unknown [Populus trichocarpa] >gi|222858687|gb|EEE96234.1| predicted protein [Populus trichocarpa]
contig01851	gi|255551022|ref|XP_002516559.1|	3e-82	protein transporter, putative [Ricinus communis] >gi|223544379|gb|EEF45900.1| protein transporter, putative [Ricinus communis]
contig01853	gi|224092806|ref|XP_002309708.1|	6e-30	predicted protein [Populus trichocarpa] >gi|222852611|gb|EEE90158.1| predicted protein [Populus trichocarpa]
contig01854	gi|296085966|emb|CBI31407.3|	9e-106	unnamed protein product [Vitis vinifera]
contig01855	gi|224053434|ref|XP_002297817.1|	8e-74	predicted protein [Populus trichocarpa] >gi|222845075|gb|EEE82622.1| predicted protein [Populus trichocarpa]
contig01856	gi|147809818|emb|CAN64876.1|	4e-12	hypothetical protein VITISV_030792 [Vitis vinifera]
contig01857	gi|147766668|emb|CAN65069.1|	2e-108	hypothetical protein VITISV_003952 [Vitis vinifera]
contig01858	gi|224083793|ref|XP_002307125.1|	7e-138	predicted protein [Populus trichocarpa] >gi|222856574|gb|EEE94121.1| predicted protein [Populus trichocarpa]
contig01859	gi|224074996|ref|XP_002304510.1|	2e-44	predicted protein [Populus trichocarpa] >gi|222841942|gb|EEE79489.1| predicted protein [Populus trichocarpa]
contig01861	gi|255579706|ref|XP_002530692.1|	6e-13	hypothetical protein RCOM_0070050 [Ricinus communis] >gi|223529748|gb|EEF31687.1| hypothetical protein RCOM_0070050 [Ricinus communis]
contig01863	gi|270308992|dbj|BAI52949.1|	5e-28	light-harvesting complex II protein [Citrullus lanatus subsp. vulgaris]
contig01864	gi|225434879|ref|XP_002283212.1|	4e-97	PREDICTED: hypothetical protein [Vitis vinifera]
contig01865	gi|224072097|ref|XP_002303624.1|	9e-39	predicted protein [Populus trichocarpa] >gi|118487400|gb|ABK95528.1| unknown [Populus trichocarpa] >gi|222841056|gb|EEE78603.1| predicted protein [Populus trichocarpa]
contig01866	gi|255575724|ref|XP_002528761.1|	8e-159	isocitrate dehydrogenase, putative [Ricinus communis] >gi|223531764|gb|EEF33583.1| isocitrate dehydrogenase, putative [Ricinus communis]
contig01867	gi|225439115|ref|XP_002266425.1|	1e-18	PREDICTED: hypothetical protein [Vitis vinifera] >gi|147841364|emb|CAN71240.1| hypothetical protein VITISV_034160 [Vitis vinifera] >gi|296085846|emb|CBI31170.3| unnamed protein product [Vitis vinifera]
contig01869	gi|225462037|ref|XP_002274648.1|	2e-74	PREDICTED: similar to Os02g0722700 isoform 1 [Vitis vinifera] >gi|296089986|emb|CBI39805.3| unnamed protein product [Vitis vinifera]
contig01871	gi|295687235|gb|ADG27843.1|	1e-68	U2 small nuclear ribonucleoprotein A [Gossypium hirsutum]
contig01872	gi|224104807|ref|XP_002313572.1|	3e-53	hypothetical protein POPTRDRAFT_820963 [Populus trichocarpa] >gi|118483271|gb|ABK93538.1| unknown [Populus trichocarpa] >gi|222849980|gb|EEE87527.1| hypothetical protein POPTRDRAFT_820963 [Populus trichocarpa]
contig01873	gi|225443292|ref|XP_002274572.1|	2e-38	PREDICTED: hypothetical protein [Vitis vinifera]
contig01874	gi|225456804|ref|XP_002275692.1|	7e-71	PREDICTED: hypothetical protein [Vitis vinifera]
contig01875	gi|255539487|ref|XP_002510808.1|	9e-51	steroid binding protein, putative [Ricinus communis] >gi|223549923|gb|EEF51410.1| steroid binding protein, putative [Ricinus communis]
contig01876	gi|296087572|emb|CBI34828.3|	6e-75	unnamed protein product [Vitis vinifera]
contig01879	gi|255567433|ref|XP_002524696.1|	3e-46	diphosphonucleoside phosphohydrolase, putative [Ricinus communis] >gi|223536057|gb|EEF37715.1| diphosphonucleoside phosphohydrolase, putative [Ricinus communis]
contig01880	gi|226498318|ref|NP_001147643.1|	1e-07	phi-1-like phosphate-induced protein [Zea mays] >gi|195612808|gb|ACG28234.1| phi-1-like phosphate-induced protein [Zea mays]
contig01882	gi|225449559|ref|XP_002283853.1|	5e-12	PREDICTED: hypothetical protein [Vitis vinifera]
contig01883	gi|255545664|ref|XP_002513892.1|	3e-101	Periplasmic beta-glucosidase precursor, putative [Ricinus communis] >gi|223546978|gb|EEF48475.1| Periplasmic beta-glucosidase precursor, putative [Ricinus communis]
contig01884	gi|61808292|gb|AAX56075.1|	2e-53	pathogenesis-related 10 protein PR10-1 [Papaver somniferum]
contig01885	gi|255574179|ref|XP_002528005.1|	2e-07	nucleolysin tia-1, putative [Ricinus communis] >gi|223532631|gb|EEF34417.1| nucleolysin tia-1, putative [Ricinus communis]
contig01886	gi|255582085|ref|XP_002531839.1|	5e-54	ankyrin repeat-containing protein, putative [Ricinus communis] >gi|223528535|gb|EEF30559.1| ankyrin repeat-containing protein, putative [Ricinus communis]
contig01887	gi|82734187|emb|CAJ44127.1|	1e-117	chalcone synthase [Misopates orontium]
contig01888	gi|225462181|ref|XP_002268483.1|	4e-21	PREDICTED: hypothetical protein [Vitis vinifera] >gi|296082773|emb|CBI21778.3| unnamed protein product [Vitis vinifera]
contig01889	gi|296087129|emb|CBI33503.3|	7e-54	unnamed protein product [Vitis vinifera]
contig01891	gi|225437374|ref|XP_002268787.1|	0	PREDICTED: hypothetical protein [Vitis vinifera]
contig01892	gi|113205167|gb|AAT40523.2|	4e-11	Mutator transposable element, putative [Solanum demissum]
contig01894	gi|224131790|ref|XP_002321179.1|	5e-80	GRAS family transcription factor [Populus trichocarpa] >gi|222861952|gb|EEE99494.1| GRAS family transcription factor [Populus trichocarpa]
contig01895	gi|225448425|ref|XP_002270733.1|	1e-23	PREDICTED: hypothetical protein [Vitis vinifera] >gi|297736609|emb|CBI25480.3| unnamed protein product [Vitis vinifera]
contig01897	gi|224056244|ref|XP_002298772.1|	3e-119	predicted protein [Populus trichocarpa] >gi|222846030|gb|EEE83577.1| predicted protein [Populus trichocarpa]
contig01898	gi|82621108|gb|ABB86242.1|	9e-33	phosphoglycerate kinase-like [Solanum tuberosum]
contig01902	gi|224093878|ref|XP_002310031.1|	3e-93	ABC transporter family protein [Populus trichocarpa] >gi|222852934|gb|EEE90481.1| ABC transporter family protein [Populus trichocarpa]
contig01904	gi|224052871|ref|XP_002297622.1|	3e-164	predicted protein [Populus trichocarpa] >gi|222844880|gb|EEE82427.1| predicted protein [Populus trichocarpa]
contig01907	gi|116519110|gb|ABJ99589.1|	3e-10	phloem protein 2 [Lycoris aurea]
contig01909	gi|255557267|ref|XP_002519664.1|	1e-14	pyruvate dehydrogenase, putative [Ricinus communis] >gi|223541081|gb|EEF42637.1| pyruvate dehydrogenase, putative [Ricinus communis]
contig01910	gi|297734043|emb|CBI15290.3|	9e-94	unnamed protein product [Vitis vinifera]
contig01911	gi|297736453|emb|CBI25324.3|	3e-88	unnamed protein product [Vitis vinifera]
contig01912	gi|255635784|gb|ACU18241.1|	3e-68	unknown [Glycine max]
contig01913	gi|225426471|ref|XP_002276930.1|	2e-20	PREDICTED: hypothetical protein isoform 2 [Vitis vinifera]
contig01914	gi|224052849|ref|XP_002297611.1|	9e-94	hypothetical protein POPTRDRAFT_547568 [Populus trichocarpa] >gi|222844869|gb|EEE82416.1| hypothetical protein POPTRDRAFT_547568 [Populus trichocarpa]
contig01916	gi|225458469|ref|XP_002284036.1|	9e-105	PREDICTED: hypothetical protein [Vitis vinifera] >gi|302142390|emb|CBI19593.3| unnamed protein product [Vitis vinifera]
contig01917	gi|225437896|ref|XP_002267519.1|	2e-60	PREDICTED: hypothetical protein [Vitis vinifera]
contig01920	gi|225435291|ref|XP_002282279.1|	2e-128	PREDICTED: hypothetical protein [Vitis vinifera]
contig01922	gi|224122382|ref|XP_002330609.1|	2e-79	predicted protein [Populus trichocarpa] >gi|222872167|gb|EEF09298.1| predicted protein [Populus trichocarpa]
contig01923	gi|297736943|emb|CBI26144.3|	3e-41	unnamed protein product [Vitis vinifera]
contig01924	gi|225469606|ref|XP_002263248.1|	3e-33	PREDICTED: hypothetical protein [Vitis vinifera]
contig01925	gi|225457839|ref|XP_002267426.1|	7e-28	PREDICTED: hypothetical protein isoform 2 [Vitis vinifera] >gi|225457841|ref|XP_002267387.1| PREDICTED: hypothetical protein isoform 1 [Vitis vinifera]
contig01926	gi|224094460|ref|XP_002310164.1|	6e-47	predicted protein [Populus trichocarpa] >gi|222853067|gb|EEE90614.1| predicted protein [Populus trichocarpa]
contig01927	gi|297740686|emb|CBI30868.3|	4e-45	unnamed protein product [Vitis vinifera]
contig01928	gi|255584168|ref|XP_002532823.1|	2e-80	glutathione s-transferase, putative [Ricinus communis] >gi|223527414|gb|EEF29553.1| glutathione s-transferase, putative [Ricinus communis]
contig01929	gi|225423961|ref|XP_002282429.1|	1e-27	PREDICTED: hypothetical protein isoform 1 [Vitis vinifera]
contig01930	gi|225462170|ref|XP_002267478.1|	5e-64	PREDICTED: hypothetical protein [Vitis vinifera]
contig01931	gi|224120542|ref|XP_002330968.1|	9e-83	predicted protein [Populus trichocarpa] >gi|222872760|gb|EEF09891.1| predicted protein [Populus trichocarpa]
contig01932	gi|225461381|ref|XP_002282052.1|	0	PREDICTED: hypothetical protein [Vitis vinifera]
contig01934	gi|224072246|ref|XP_002303671.1|	2e-54	predicted protein [Populus trichocarpa] >gi|222841103|gb|EEE78650.1| predicted protein [Populus trichocarpa]
contig01936	gi|255575888|ref|XP_002528841.1|	2e-20	conserved hypothetical protein [Ricinus communis] >gi|223531692|gb|EEF33515.1| conserved hypothetical protein [Ricinus communis]
contig01937	gi|255626107|gb|ACU13398.1|	9e-71	unknown [Glycine max]
contig01938	gi|255545329|ref|XP_002513725.1|	1e-40	calmodulin binding protein, putative [Ricinus communis] >gi|223547176|gb|EEF48672.1| calmodulin binding protein, putative [Ricinus communis]
contig01940	gi|255575261|ref|XP_002528534.1|	2e-40	conserved hypothetical protein [Ricinus communis] >gi|223532036|gb|EEF33846.1| conserved hypothetical protein [Ricinus communis]
contig01941	gi|255575122|ref|XP_002528466.1|	1e-41	30S ribosomal protein S8, putative [Ricinus communis] >gi|223532142|gb|EEF33949.1| 30S ribosomal protein S8, putative [Ricinus communis]
contig01942	gi|225467973|ref|XP_002269295.1|	1e-64	PREDICTED: hypothetical protein [Vitis vinifera] >gi|297744859|emb|CBI38273.3| unnamed protein product [Vitis vinifera]
contig01943	gi|224146182|ref|XP_002325911.1|	2e-126	predicted protein [Populus trichocarpa] >gi|222862786|gb|EEF00293.1| predicted protein [Populus trichocarpa]
contig01944	gi|313471270|sp|D4N502.1|DIOX3_PAPSO	0	RecName: Full=Codeine O-demethylase >gi|291264192|gb|ADD85331.1| codeine O-demethylase [Papaver somniferum]
contig01945	gi|255579669|ref|XP_002530674.1|	2e-133	endomembrane protein emp70, putative [Ricinus communis] >gi|223529767|gb|EEF31705.1| endomembrane protein emp70, putative [Ricinus communis]
contig01946	gi|225456989|ref|XP_002278890.1|	1e-74	PREDICTED: hypothetical protein [Vitis vinifera]
contig01947	gi|224284965|gb|ACN40212.1|	2e-57	unknown [Picea sitchensis]
contig01948	gi|147861249|emb|CAN79322.1|	3e-39	hypothetical protein VITISV_018985 [Vitis vinifera]
contig01949	gi|225445678|ref|XP_002267030.1|	6e-91	PREDICTED: hypothetical protein [Vitis vinifera] >gi|297736012|emb|CBI24050.3| unnamed protein product [Vitis vinifera]
contig01950	gi|225459495|ref|XP_002285840.1|	2e-22	PREDICTED: hypothetical protein [Vitis vinifera] >gi|147801093|emb|CAN71044.1| hypothetical protein VITISV_015657 [Vitis vinifera]
contig01952	gi|255629581|gb|ACU15138.1|	8e-29	unknown [Glycine max]
contig01953	gi|226492142|ref|NP_001148607.1|	2e-14	ribonucleoprotein A [Zea mays] >gi|195620768|gb|ACG32214.1| ribonucleoprotein A [Zea mays]
contig01954	gi|297738490|emb|CBI27735.3|	5e-103	unnamed protein product [Vitis vinifera]
contig01957	gi|255566775|ref|XP_002524371.1|	3e-53	Protease degQ precursor, putative [Ricinus communis] >gi|223536332|gb|EEF37982.1| Protease degQ precursor, putative [Ricinus communis]
contig01958	gi|297801526|ref|XP_002868647.1|	1e-20	hypothetical protein ARALYDRAFT_493934 [Arabidopsis lyrata subsp. lyrata] >gi|297314483|gb|EFH44906.1| hypothetical protein ARALYDRAFT_493934 [Arabidopsis lyrata subsp. lyrata]
contig01959	gi|297743302|emb|CBI36169.3|	1e-13	unnamed protein product [Vitis vinifera]
contig01960	gi|125982|sp|P19825.2|MLP15_PAPSO	8e-42	RecName: Full=Major latex protein 15; Short=MLP 15; AltName: Full=gMLP15 >gi|20810|emb|CAA38203.1| major latex protein [Papaver somniferum] >gi|20812|emb|CAA38202.1| major latex protein [Papaver somniferum]
contig01961	gi|147783057|emb|CAN62120.1|	6e-70	hypothetical protein VITISV_037025 [Vitis vinifera]
contig01962	gi|255558616|ref|XP_002520333.1|	3e-64	metal transporter, putative [Ricinus communis] >gi|223540552|gb|EEF42119.1| metal transporter, putative [Ricinus communis]
contig01963	gi|225469796|ref|XP_002262875.1|	2e-133	PREDICTED: hypothetical protein [Vitis vinifera]
contig01964	gi|114217393|dbj|BAF31232.1|	2e-167	beta-D-galactosidase [Persea americana]
contig01967	gi|224102515|ref|XP_002312708.1|	2e-78	porin/voltage-dependent anion-selective channel protein [Populus trichocarpa] >gi|118484777|gb|ABK94257.1| unknown [Populus trichocarpa] >gi|222852528|gb|EEE90075.1| porin/voltage-dependent anion-selective channel protein [Populus trichocarpa]
contig01968	gi|225436699|ref|XP_002263386.1|	4e-58	PREDICTED: hypothetical protein [Vitis vinifera] >gi|296086588|emb|CBI32223.3| unnamed protein product [Vitis vinifera]
contig01970	gi|225435088|ref|XP_002281454.1|	8e-149	PREDICTED: hypothetical protein [Vitis vinifera] >gi|297746141|emb|CBI16197.3| unnamed protein product [Vitis vinifera]
contig01971	gi|297737210|emb|CBI26411.3|	7e-55	unnamed protein product [Vitis vinifera]
contig01972	gi|225469484|ref|XP_002270618.1|	7e-42	PREDICTED: hypothetical protein [Vitis vinifera]
contig01974	gi|225424093|ref|XP_002282839.1|	9e-100	PREDICTED: hypothetical protein [Vitis vinifera]
contig01975	gi|296084906|emb|CBI28315.3|	3e-31	unnamed protein product [Vitis vinifera]
contig01976	gi|190895762|gb|ACE96394.1|	6e-97	esterase/lipase/thioesterase [Populus tremula] >gi|190895772|gb|ACE96399.1| esterase/lipase/thioesterase [Populus tremula]
contig01977	gi|302141931|emb|CBI19134.3|	6e-28	unnamed protein product [Vitis vinifera]
contig01978	gi|302141727|emb|CBI18930.3|	6e-21	unnamed protein product [Vitis vinifera]
contig01979	gi|294464587|gb|ADE77803.1|	3e-22	unknown [Picea sitchensis]
contig01980	gi|164685424|gb|ABY66658.1|	4e-123	cytochrome oxidase subunit I [Scaevola plumieri]
contig01982	gi|224127214|ref|XP_002329428.1|	9e-48	predicted protein [Populus trichocarpa] >gi|222870478|gb|EEF07609.1| predicted protein [Populus trichocarpa]
contig01983	gi|225448353|ref|XP_002267471.1|	5e-119	PREDICTED: hypothetical protein [Vitis vinifera] >gi|297736644|emb|CBI25515.3| unnamed protein product [Vitis vinifera]
contig01984	gi|225455475|ref|XP_002280043.1|	6e-34	PREDICTED: hypothetical protein [Vitis vinifera]
contig01986	gi|218196081|gb|EEC78508.1|	2e-102	hypothetical protein OsI_18438 [Oryza sativa Indica Group]
contig01987	gi|225450573|ref|XP_002281965.1|	4e-44	PREDICTED: hypothetical protein [Vitis vinifera] >gi|296089784|emb|CBI39603.3| unnamed protein product [Vitis vinifera]
contig01988	gi|225458852|ref|XP_002283336.1|	2e-58	PREDICTED: hypothetical protein [Vitis vinifera]
contig01989	gi|147866940|emb|CAN83057.1|	1e-55	hypothetical protein VITISV_000488 [Vitis vinifera]
contig01992	gi|224119604|ref|XP_002331201.1|	9e-130	predicted protein [Populus trichocarpa] >gi|222873322|gb|EEF10453.1| predicted protein [Populus trichocarpa]
contig01993	gi|147811059|emb|CAN63486.1|	0	hypothetical protein VITISV_017087 [Vitis vinifera]
contig01994	gi|224115970|ref|XP_002332016.1|	9e-20	predicted protein [Populus trichocarpa] >gi|222875241|gb|EEF12372.1| predicted protein [Populus trichocarpa]
contig01995	gi|225448649|ref|XP_002279573.1|	0	PREDICTED: KUP2 [Vitis vinifera]
contig01996	gi|15239143|ref|NP_196727.1|	9e-09	unknown protein [Arabidopsis thaliana] >gi|7573380|emb|CAB87684.1| putative protein [Arabidopsis thaliana]
contig01997	gi|255627347|gb|ACU14018.1|	2e-46	unknown [Glycine max]
contig01998	gi|224104295|ref|XP_002313386.1|	1e-78	predicted protein [Populus trichocarpa] >gi|222849794|gb|EEE87341.1| predicted protein [Populus trichocarpa]
contig01999	gi|15217485|ref|NP_172405.1|	2e-98	CRB (CHLOROPLAST RNA BINDING); binding / catalytic/ coenzyme binding [Arabidopsis thaliana] >gi|75313128|sp|Q9SA52.1|Y1934_ARATH RecName: Full=Uncharacterized protein At1g09340, chloroplastic; AltName: Full=Protein Gb5f; Flags: Precursor >gi|11762234|gb|AAG40395.1|AF325043_1 At1g09340 [Arabidopsis thaliana] >gi|16226247|gb|AAL16114.1|AF428282_1 At1g09340/T31J12_6 [Arabidopsis thaliana] >gi|433717…
contig02000	gi|2583130|gb|AAB82639.1|	1e-10	putative non-LTR retroelement reverse transcriptase [Arabidopsis thaliana]
contig02001	gi|310007371|gb|ADP00759.1|	1e-124	14-3-3 protein [Litchi chinensis]
contig02002	gi|224099034|ref|XP_002311356.1|	3e-37	predicted protein [Populus trichocarpa] >gi|222851176|gb|EEE88723.1| predicted protein [Populus trichocarpa]
contig02003	gi|297737464|emb|CBI26665.3|	2e-15	unnamed protein product [Vitis vinifera]
contig02005	gi|225427201|ref|XP_002280253.1|	3e-53	PREDICTED: similar to MYC transcription factor [Vitis vinifera]
contig02006	gi|224110550|ref|XP_002315554.1|	4e-114	predicted protein [Populus trichocarpa] >gi|222864594|gb|EEF01725.1| predicted protein [Populus trichocarpa]
contig02007	gi|242205330|gb|ACS88359.1|	0	cellulose synthase catalytic subunit [Gossypium hirsutum]
contig02008	gi|255540709|ref|XP_002511419.1|	6e-93	protein kinase atmrk1, putative [Ricinus communis] >gi|223550534|gb|EEF52021.1| protein kinase atmrk1, putative [Ricinus communis]
contig02009	gi|224108663|ref|XP_002314928.1|	6e-24	predicted protein [Populus trichocarpa] >gi|222863968|gb|EEF01099.1| predicted protein [Populus trichocarpa]
contig02010	gi|3127031|gb|AAC39454.1|	9e-41	(S)-N-methylcoclaurine 3'-hydroxylase [Eschscholzia californica]
contig02011	gi|225441561|ref|XP_002281267.1|	3e-65	PREDICTED: hypothetical protein [Vitis vinifera]
contig02012	gi|116780034|gb|ABK21528.1|	3e-52	unknown [Picea sitchensis] >gi|116790483|gb|ABK25630.1| unknown [Picea sitchensis] >gi|116790759|gb|ABK25729.1| unknown [Picea sitchensis]
contig02014	gi|224137192|ref|XP_002327064.1|	4e-61	predicted protein [Populus trichocarpa] >gi|222835379|gb|EEE73814.1| predicted protein [Populus trichocarpa]
contig02016	gi|225457901|ref|XP_002271105.1|	2e-131	PREDICTED: hypothetical protein [Vitis vinifera]
contig02017	gi|224113863|ref|XP_002316595.1|	4e-52	predicted protein [Populus trichocarpa] >gi|118483180|gb|ABK93494.1| unknown [Populus trichocarpa] >gi|222859660|gb|EEE97207.1| predicted protein [Populus trichocarpa]
contig02018	gi|255543102|ref|XP_002512614.1|	5e-91	pelota, putative [Ricinus communis] >gi|223548575|gb|EEF50066.1| pelota, putative [Ricinus communis]
contig02020	gi|255576331|ref|XP_002529058.1|	1e-57	cytochrome P450, putative [Ricinus communis] >gi|223531470|gb|EEF33302.1| cytochrome P450, putative [Ricinus communis]
contig02022	gi|255554066|ref|XP_002518073.1|	5e-118	elongation factor 1-alpha, putative [Ricinus communis] >gi|255554068|ref|XP_002518074.1| elongation factor 1-alpha, putative [Ricinus communis] >gi|223542669|gb|EEF44206.1| elongation factor 1-alpha, putative [Ricinus communis] >gi|223542670|gb|EEF44207.1| elongation factor 1-alpha, putative [Ricinus communis]
contig02023	gi|225423406|ref|XP_002273148.1|	4e-44	PREDICTED: hypothetical protein [Vitis vinifera]
contig02025	gi|224109926|ref|XP_002315357.1|	6e-128	predicted protein [Populus trichocarpa] >gi|222864397|gb|EEF01528.1| predicted protein [Populus trichocarpa]
contig02026	gi|225448095|ref|XP_002276595.1|	4e-36	PREDICTED: hypothetical protein [Vitis vinifera] >gi|298204604|emb|CBI23879.3| unnamed protein product [Vitis vinifera]
contig02027	gi|225425340|ref|XP_002274985.1|	6e-79	PREDICTED: hypothetical protein [Vitis vinifera] >gi|147844300|emb|CAN82115.1| hypothetical protein VITISV_031340 [Vitis vinifera]
contig02028	gi|225438410|ref|XP_002275881.1|	0	PREDICTED: hypothetical protein [Vitis vinifera]
contig02029	gi|225436442|ref|XP_002274210.1|	0	PREDICTED: hypothetical protein [Vitis vinifera] >gi|297734893|emb|CBI17127.3| unnamed protein product [Vitis vinifera]
contig02030	gi|255536887|ref|XP_002509510.1|	5e-125	ribonucleoside-diphosphate reductase small chain, putative [Ricinus communis] >gi|223549409|gb|EEF50897.1| ribonucleoside-diphosphate reductase small chain, putative [Ricinus communis]
contig02031	gi|147798431|emb|CAN65629.1|	3e-73	hypothetical protein VITISV_020152 [Vitis vinifera]
contig02033	gi|297845164|ref|XP_002890463.1|	2e-19	F-box family protein [Arabidopsis lyrata subsp. lyrata] >gi|297336305|gb|EFH66722.1| F-box family protein [Arabidopsis lyrata subsp. lyrata]
contig02035	gi|2996096|gb|AAC15413.1|	6e-120	translation elongation factor-1 alpha [Oryza sativa Japonica Group]
contig02036	gi|118484783|gb|ABK94260.1|	4e-60	unknown [Populus trichocarpa]
contig02037	gi|218191618|gb|EEC74045.1|	3e-41	hypothetical protein OsI_09033 [Oryza sativa Indica Group]
contig02038	gi|110224774|emb|CAL07987.1|	7e-69	hypothetical protein [Platanus x acerifolia]
contig02039	gi|229458368|gb|ACQ65867.1|	4e-97	transparent testa glabra 1 [Prunus persica]
contig02040	gi|225452204|ref|XP_002267088.1|	2e-161	PREDICTED: hypothetical protein isoform 1 [Vitis vinifera]
contig02043	gi|225470285|ref|XP_002266380.1|	2e-119	PREDICTED: hypothetical protein [Vitis vinifera] >gi|147794105|emb|CAN62361.1| hypothetical protein VITISV_031921 [Vitis vinifera] >gi|297742668|emb|CBI34817.3| unnamed protein product [Vitis vinifera]
contig02044	gi|255647130|gb|ACU24033.1|	3e-108	unknown [Glycine max]
contig02046	gi|225467969|ref|XP_002269096.1|	3e-81	PREDICTED: hypothetical protein [Vitis vinifera] >gi|297744856|emb|CBI38270.3| unnamed protein product [Vitis vinifera]
contig02047	gi|302399095|gb|ADL36842.1|	8e-79	TLP domain class transcription factor [Malus x domestica]
contig02048	gi|62321589|dbj|BAD95143.1|	3e-40	Short-chain acyl CoA oxidase [Arabidopsis thaliana]
contig02050	gi|224087764|ref|XP_002308225.1|	8e-40	predicted protein [Populus trichocarpa] >gi|222854201|gb|EEE91748.1| predicted protein [Populus trichocarpa]
contig02053	gi|225424176|ref|XP_002284096.1|	4e-86	PREDICTED: hypothetical protein [Vitis vinifera] >gi|297737724|emb|CBI26925.3| unnamed protein product [Vitis vinifera]
contig02055	gi|297735328|emb|CBI17768.3|	0	unnamed protein product [Vitis vinifera]
contig02056	gi|225448934|ref|XP_002272074.1|	9e-39	PREDICTED: hypothetical protein [Vitis vinifera]
contig02057	gi|297739718|emb|CBI29900.3|	2e-116	unnamed protein product [Vitis vinifera]
contig02058	gi|224137750|ref|XP_002322641.1|	2e-111	predicted protein [Populus trichocarpa] >gi|224137752|ref|XP_002322642.1| predicted protein [Populus trichocarpa] >gi|222867271|gb|EEF04402.1| predicted protein [Populus trichocarpa] >gi|222867272|gb|EEF04403.1| predicted protein [Populus trichocarpa]
contig02059	gi|297736702|emb|CBI25738.3|	8e-58	unnamed protein product [Vitis vinifera]
contig02061	gi|224063995|ref|XP_002301339.1|	3e-16	predicted protein [Populus trichocarpa] >gi|118489365|gb|ABK96487.1| unknown [Populus trichocarpa x Populus deltoides] >gi|222843065|gb|EEE80612.1| predicted protein [Populus trichocarpa]
contig02062	gi|224108317|ref|XP_002314803.1|	0	sulfate/bicarbonate/oxalate exchanger and transporter sat-1 [Populus trichocarpa] >gi|222863843|gb|EEF00974.1| sulfate/bicarbonate/oxalate exchanger and transporter sat-1 [Populus trichocarpa]
contig02065	gi|56201919|dbj|BAD73369.1|	1e-68	MAP3K delta-1 protein kinase-like [Oryza sativa Japonica Group]
contig02066	gi|67003911|gb|AAY60845.1|	0	cellulose synthase 3 [Eucalyptus grandis]
contig02067	gi|224058957|ref|XP_002299663.1|	1e-78	predicted protein [Populus trichocarpa] >gi|222846921|gb|EEE84468.1| predicted protein [Populus trichocarpa]
contig02068	gi|225429690|ref|XP_002280069.1|	3e-22	PREDICTED: hypothetical protein [Vitis vinifera] >gi|296081722|emb|CBI20727.3| unnamed protein product [Vitis vinifera]
contig02069	gi|302141950|emb|CBI19153.3|	7e-39	unnamed protein product [Vitis vinifera]
contig02070	gi|225451937|ref|XP_002282956.1|	8e-38	PREDICTED: hypothetical protein [Vitis vinifera] >gi|298204393|emb|CBI16873.3| unnamed protein product [Vitis vinifera]
contig02071	gi|225430502|ref|XP_002285549.1|	3e-124	PREDICTED: hypothetical protein [Vitis vinifera] >gi|296082144|emb|CBI21149.3| unnamed protein product [Vitis vinifera]
contig02072	gi|13448658|gb|AAK27150.1|	9e-12	MADS box transcription factor [Ipomoea batatas] >gi|22779230|dbj|BAC15561.1| IbMADS3 [Ipomoea batatas]
contig02073	gi|225432198|ref|XP_002275219.1|	4e-33	PREDICTED: hypothetical protein [Vitis vinifera]
contig02074	gi|308072477|dbj|BAJ22100.1|	1e-09	ribosomal protein S11 [Cycas taitungensis]
contig02075	gi|255549024|ref|XP_002515568.1|	7e-164	heat shock protein binding protein, putative [Ricinus communis] >gi|223545512|gb|EEF47017.1| heat shock protein binding protein, putative [Ricinus communis]
contig02079	gi|225428031|ref|XP_002278931.1|	2e-108	PREDICTED: hypothetical protein [Vitis vinifera] >gi|297744608|emb|CBI37870.3| unnamed protein product [Vitis vinifera]
contig02080	gi|225451024|ref|XP_002284899.1|	5e-27	PREDICTED: hypothetical protein isoform 1 [Vitis vinifera] >gi|147843962|emb|CAN83712.1| hypothetical protein VITISV_011102 [Vitis vinifera]
contig02081	gi|225458701|ref|XP_002284973.1|	5e-48	PREDICTED: hypothetical protein [Vitis vinifera]
contig02082	gi|255582055|ref|XP_002531824.1|	5e-96	laccase, putative [Ricinus communis] >gi|223528520|gb|EEF30544.1| laccase, putative [Ricinus communis]
contig02083	gi|224107066|ref|XP_002314363.1|	4e-83	predicted protein [Populus trichocarpa] >gi|222863403|gb|EEF00534.1| predicted protein [Populus trichocarpa]
contig02085	gi|255559875|ref|XP_002520956.1|	9e-97	chloroplast inner envelope protein, putative [Ricinus communis] >gi|223539793|gb|EEF41373.1| chloroplast inner envelope protein, putative [Ricinus communis]
contig02086	gi|242041233|ref|XP_002468011.1|	2e-97	hypothetical protein SORBIDRAFT_01g038010 [Sorghum bicolor] >gi|241921865|gb|EER95009.1| hypothetical protein SORBIDRAFT_01g038010 [Sorghum bicolor]
contig02087	gi|154240639|dbj|BAF74636.1|	7e-81	hydroxyphenylpyruvate dioxygenase [Coptis japonica var. dissecta]
contig02088	gi|115466924|ref|NP_001057061.1|	4e-06	Os06g0198700 [Oryza sativa Japonica Group] >gi|51091825|dbj|BAD36639.1| unknown protein [Oryza sativa Japonica Group] >gi|113595101|dbj|BAF18975.1| Os06g0198700 [Oryza sativa Japonica Group] >gi|125554433|gb|EAZ00039.1| hypothetical protein OsI_22040 [Oryza sativa Indica Group] >gi|125596369|gb|EAZ36149.1| hypothetical protein OsJ_20459 [Oryza sativa Japonica Group] >gi|215765572|dbj|BAG87269.1| …
contig02090	gi|255626927|gb|ACU13808.1|	1e-87	unknown [Glycine max]
contig02092	gi|225462062|ref|XP_002269575.1|	6e-22	PREDICTED: hypothetical protein [Vitis vinifera]
contig02093	gi|119368498|ref|YP_913186.1|	2e-117	PSI P700 apoprotein A2 [Gossypium barbadense] >gi|125959469|sp|A0ZZ34.1|PSAB_GOSBA RecName: Full=Photosystem I P700 chlorophyll a apoprotein A2; AltName: Full=PSI-B; AltName: Full=PsaB >gi|119224860|dbj|BAF41246.1| PSI P700 apoprotein A2 [Gossypium barbadense]
contig02094	gi|15238369|ref|NP_201325.1|	2e-39	ribosomal protein L29 family protein [Arabidopsis thaliana] >gi|46397023|sp|Q9FJP3.1|RK29_ARATH RecName: Full=50S ribosomal protein L29, chloroplastic; AltName: Full=CL29; Flags: Precursor >gi|189096148|pdb|3BBO|Z Chain Z, Homology Model For The Spinach Chloroplast 50s Subunit Fitted To 9.4a Cryo-Em Map Of The 70s Chlororibosome >gi|10178184|dbj|BAB11658.1| 50S ribosomal protein L29 [Arabidopsis …
contig02095	gi|110083901|gb|ABG49123.1|	8e-48	dehydroascorbate reductase [Malus x domestica]
contig02096	gi|224131110|ref|XP_002321003.1|	1e-48	Mg2+ and Zn2+/H+ antiporter, atmhx1-like protein [Populus trichocarpa] >gi|222861776|gb|EEE99318.1| Mg2+ and Zn2+/H+ antiporter, atmhx1-like protein [Populus trichocarpa]
contig02097	gi|110083901|gb|ABG49123.1|	1e-36	dehydroascorbate reductase [Malus x domestica]
contig02098	gi|225443326|ref|XP_002262765.1|	4e-129	PREDICTED: hypothetical protein [Vitis vinifera] >gi|297735796|emb|CBI18483.3| unnamed protein product [Vitis vinifera]
contig02099	gi|224121826|ref|XP_002318682.1|	0	predicted protein [Populus trichocarpa] >gi|222859355|gb|EEE96902.1| predicted protein [Populus trichocarpa]
contig02101	gi|224128924|ref|XP_002329000.1|	9e-36	predicted protein [Populus trichocarpa] >gi|222839234|gb|EEE77585.1| predicted protein [Populus trichocarpa]
contig02102	gi|297741221|emb|CBI32172.3|	1e-47	unnamed protein product [Vitis vinifera]
contig02103	gi|224105185|ref|XP_002313719.1|	5e-147	predicted protein [Populus trichocarpa] >gi|222850127|gb|EEE87674.1| predicted protein [Populus trichocarpa]
contig02104	gi|225436902|ref|XP_002274173.1|	5e-27	PREDICTED: hypothetical protein [Vitis vinifera] >gi|147784261|emb|CAN61809.1| hypothetical protein VITISV_014296 [Vitis vinifera] >gi|296086691|emb|CBI32326.3| unnamed protein product [Vitis vinifera]
contig02105	gi|147843547|emb|CAN79461.1|	8e-123	hypothetical protein VITISV_042494 [Vitis vinifera] >gi|297744021|emb|CBI36991.3| unnamed protein product [Vitis vinifera]
contig02106	gi|225436902|ref|XP_002274173.1|	5e-27	PREDICTED: hypothetical protein [Vitis vinifera] >gi|147784261|emb|CAN61809.1| hypothetical protein VITISV_014296 [Vitis vinifera] >gi|296086691|emb|CBI32326.3| unnamed protein product [Vitis vinifera]
contig02107	gi|225451445|ref|XP_002269795.1|	2e-14	PREDICTED: hypothetical protein [Vitis vinifera] >gi|296082346|emb|CBI21351.3| unnamed protein product [Vitis vinifera]
contig02108	gi|297745668|emb|CBI40922.3|	6e-50	unnamed protein product [Vitis vinifera]
contig02109	gi|255585466|ref|XP_002533426.1|	0	kinase, putative [Ricinus communis] >gi|223526726|gb|EEF28957.1| kinase, putative [Ricinus communis]
contig02110	gi|225454781|ref|XP_002275091.1|	1e-75	PREDICTED: hypothetical protein [Vitis vinifera] >gi|147777947|emb|CAN66798.1| hypothetical protein VITISV_044233 [Vitis vinifera]
contig02111	gi|224143792|ref|XP_002325077.1|	1e-103	predicted protein [Populus trichocarpa] >gi|222866511|gb|EEF03642.1| predicted protein [Populus trichocarpa]
contig02112	gi|224144852|ref|XP_002325438.1|	0	cationic amino acid transporter [Populus trichocarpa] >gi|222862313|gb|EEE99819.1| cationic amino acid transporter [Populus trichocarpa]
contig02113	gi|225424444|ref|XP_002281609.1|	5e-51	PREDICTED: hypothetical protein [Vitis vinifera]
contig02115	gi|225430926|ref|XP_002277168.1|	2e-101	PREDICTED: hypothetical protein [Vitis vinifera]
contig02117	gi|225435381|ref|XP_002282601.1|	9e-24	PREDICTED: hypothetical protein [Vitis vinifera]
contig02118	gi|166813|gb|AAA32844.1|	8e-24	serine threonine kinase [Arabidopsis thaliana]
contig02119	gi|297746420|emb|CBI16476.3|	2e-173	unnamed protein product [Vitis vinifera]
contig02122	gi|255566213|ref|XP_002524094.1|	5e-57	conserved hypothetical protein [Ricinus communis] >gi|223536662|gb|EEF38304.1| conserved hypothetical protein [Ricinus communis]
contig02125	gi|296082132|emb|CBI21137.3|	3e-110	unnamed protein product [Vitis vinifera]
contig02126	gi|225441756|ref|XP_002277619.1|	3e-140	PREDICTED: hypothetical protein [Vitis vinifera]
contig02127	gi|255629269|gb|ACU14979.1|	2e-17	unknown [Glycine max]
contig02128	gi|255545918|ref|XP_002514019.1|	2e-69	conserved hypothetical protein [Ricinus communis] >gi|223547105|gb|EEF48602.1| conserved hypothetical protein [Ricinus communis]
contig02129	gi|27529852|dbj|BAC53941.1|	2e-37	H2A histone [Nicotiana tabacum]
contig02130	gi|224056234|ref|XP_002298768.1|	4e-28	predicted protein [Populus trichocarpa] >gi|222846026|gb|EEE83573.1| predicted protein [Populus trichocarpa]
contig02132	gi|225462415|ref|XP_002268952.1|	2e-36	PREDICTED: hypothetical protein [Vitis vinifera]
contig02133	gi|1706329|sp|P51851.1|PDC2_PEA	2e-53	RecName: Full=Pyruvate decarboxylase isozyme 2; Short=PDC >gi|1177605|emb|CAA91445.1| pyruvate decarboxylase [Pisum sativum]
contig02134	gi|297745947|emb|CBI16003.3|	0	unnamed protein product [Vitis vinifera]
contig02136	gi|302142900|emb|CBI20195.3|	0	unnamed protein product [Vitis vinifera]
contig02137	gi|147776518|emb|CAN74009.1|	9e-09	hypothetical protein VITISV_003546 [Vitis vinifera]
contig02138	gi|255569147|ref|XP_002525542.1|	1e-05	choline/ethanolamine kinase, putative [Ricinus communis] >gi|223535121|gb|EEF36801.1| choline/ethanolamine kinase, putative [Ricinus communis]
contig02139	gi|224126399|ref|XP_002329544.1|	2e-25	predicted protein [Populus trichocarpa] >gi|222870253|gb|EEF07384.1| predicted protein [Populus trichocarpa]
contig02141	gi|255638203|gb|ACU19415.1|	3e-27	unknown [Glycine max]
contig02142	gi|225453973|ref|XP_002274330.1|	4e-14	PREDICTED: hypothetical protein [Vitis vinifera]
contig02144	gi|255540177|ref|XP_002511153.1|	5e-61	Alpha-1,4-glucan-protein synthase [UDP-forming], putative [Ricinus communis] >gi|223550268|gb|EEF51755.1| Alpha-1,4-glucan-protein synthase [UDP-forming], putative [Ricinus communis]
contig02145	gi|225442214|ref|XP_002277175.1|	6e-73	PREDICTED: hypothetical protein [Vitis vinifera] >gi|297743043|emb|CBI35910.3| unnamed protein product [Vitis vinifera]
contig02146	gi|225453744|ref|XP_002273596.1|	1e-69	PREDICTED: hypothetical protein isoform 2 [Vitis vinifera] >gi|225453746|ref|XP_002273544.1| PREDICTED: hypothetical protein isoform 1 [Vitis vinifera] >gi|296089071|emb|CBI38774.3| unnamed protein product [Vitis vinifera]
contig02147	gi|56202137|dbj|BAD73470.1|	4e-38	putative two-pore calcium channel [Oryza sativa Japonica Group]
contig02148	gi|225446893|ref|XP_002284064.1|	2e-96	PREDICTED: similar to Citrate synthase, glyoxysomal [Vitis vinifera] >gi|296086334|emb|CBI31775.3| unnamed protein product [Vitis vinifera]
contig02151	gi|224137852|ref|XP_002326456.1|	1e-15	predicted protein [Populus trichocarpa] >gi|222833778|gb|EEE72255.1| predicted protein [Populus trichocarpa]
contig02152	gi|147804845|emb|CAN66877.1|	1e-26	hypothetical protein VITISV_009278 [Vitis vinifera]
contig02153	gi|15219138|ref|NP_175706.1|	7e-12	GTP-binding family protein [Arabidopsis thaliana] >gi|12324651|gb|AAG52287.1|AC019018_24 putative GTP-binding protein; 106556-109264 [Arabidopsis thaliana]
contig02155	gi|225464047|ref|XP_002267841.1|	1e-37	PREDICTED: similar to cysteine proteinase inhibitor [Vitis vinifera]
contig02156	gi|297734621|emb|CBI16672.3|	1e-50	unnamed protein product [Vitis vinifera]
contig02158	gi|224072274|ref|XP_002303684.1|	4e-87	oligopeptide transporter OPT family [Populus trichocarpa] >gi|222841116|gb|EEE78663.1| oligopeptide transporter OPT family [Populus trichocarpa]
contig02160	gi|147791853|emb|CAN61829.1|	1e-40	hypothetical protein VITISV_027631 [Vitis vinifera]
contig02161	gi|225433375|ref|XP_002285608.1|	1e-27	PREDICTED: similar to GroEL-like chaperone, ATPase [Vitis vinifera] >gi|297741894|emb|CBI33329.3| unnamed protein product [Vitis vinifera]
contig02162	gi|224053679|ref|XP_002297925.1|	7e-74	predicted protein [Populus trichocarpa] >gi|118486798|gb|ABK95234.1| unknown [Populus trichocarpa] >gi|222845183|gb|EEE82730.1| predicted protein [Populus trichocarpa]
contig02163	gi|296084380|emb|CBI24768.3|	2e-46	unnamed protein product [Vitis vinifera]
contig02164	gi|118487745|gb|ABK95696.1|	4e-64	unknown [Populus trichocarpa]
contig02165	gi|255539483|ref|XP_002510806.1|	1e-62	conserved hypothetical protein [Ricinus communis] >gi|223549921|gb|EEF51408.1| conserved hypothetical protein [Ricinus communis]
contig02168	gi|225456884|ref|XP_002277390.1|	5e-25	PREDICTED: hypothetical protein [Vitis vinifera]
contig02169	gi|225456884|ref|XP_002277390.1|	9e-49	PREDICTED: hypothetical protein [Vitis vinifera]
contig02170	gi|255547744|ref|XP_002514929.1|	2e-130	GTP binding protein, putative [Ricinus communis] >gi|223545980|gb|EEF47483.1| GTP binding protein, putative [Ricinus communis]
contig02171	gi|297739452|emb|CBI29634.3|	1e-53	unnamed protein product [Vitis vinifera]
contig02172	gi|225423911|ref|XP_002281867.1|	0	PREDICTED: hypothetical protein [Vitis vinifera] >gi|297737853|emb|CBI27054.3| unnamed protein product [Vitis vinifera]
contig02174	gi|255557853|ref|XP_002519956.1|	2e-85	ATP-dependent clp protease ATP-binding subunit clpx, putative [Ricinus communis] >gi|223541002|gb|EEF42560.1| ATP-dependent clp protease ATP-binding subunit clpx, putative [Ricinus communis]
contig02175	gi|255564156|ref|XP_002523075.1|	2e-52	beta-glucosidase, putative [Ricinus communis] >gi|223537637|gb|EEF39260.1| beta-glucosidase, putative [Ricinus communis]
contig02177	gi|225461754|ref|XP_002285533.1|	9e-33	PREDICTED: hypothetical protein [Vitis vinifera] >gi|302142861|emb|CBI20156.3| unnamed protein product [Vitis vinifera]
contig02179	gi|224113365|ref|XP_002316470.1|	3e-109	predicted protein [Populus trichocarpa] >gi|222865510|gb|EEF02641.1| predicted protein [Populus trichocarpa]
contig02180	gi|255635143|gb|ACU17928.1|	8e-89	unknown [Glycine max]
contig02181	gi|255586331|ref|XP_002533816.1|	2e-56	conserved hypothetical protein [Ricinus communis] >gi|223526253|gb|EEF28569.1| conserved hypothetical protein [Ricinus communis]
contig02184	gi|255552277|ref|XP_002517183.1|	1e-159	conserved hypothetical protein [Ricinus communis] >gi|223543818|gb|EEF45346.1| conserved hypothetical protein [Ricinus communis]
contig02185	gi|255580943|ref|XP_002531290.1|	9e-72	protein with unknown function [Ricinus communis] >gi|223529123|gb|EEF31103.1| protein with unknown function [Ricinus communis]
contig02186	gi|225452899|ref|XP_002278752.1|	3e-33	PREDICTED: hypothetical protein [Vitis vinifera]
contig02187	gi|297735992|emb|CBI23966.3|	1e-76	unnamed protein product [Vitis vinifera]
contig02189	gi|225465819|ref|XP_002264026.1|	3e-29	PREDICTED: hypothetical protein [Vitis vinifera] >gi|296087852|emb|CBI35108.3| unnamed protein product [Vitis vinifera]
contig02190	gi|297741720|emb|CBI32852.3|	7e-57	unnamed protein product [Vitis vinifera]
contig02191	gi|211970450|emb|CAB01717.3|	1e-07	C. elegans protein C07A4.1, partially confirmed by transcript evidence [Caenorhabditis elegans]
contig02193	gi|225458830|ref|XP_002285308.1|	3e-116	PREDICTED: hypothetical protein [Vitis vinifera]
contig02194	gi|225436600|ref|XP_002279595.1|	4e-66	PREDICTED: hypothetical protein [Vitis vinifera] >gi|296083833|emb|CBI24221.3| unnamed protein product [Vitis vinifera]
contig02195	gi|297737632|emb|CBI26833.3|	2e-114	unnamed protein product [Vitis vinifera]
contig02197	gi|225458721|ref|XP_002283028.1|	1e-36	PREDICTED: hypothetical protein [Vitis vinifera]
contig02198	gi|255541074|ref|XP_002511601.1|	0	ubiquitin-protein ligase, putative [Ricinus communis] >gi|223548781|gb|EEF50270.1| ubiquitin-protein ligase, putative [Ricinus communis]
contig02199	gi|225462713|ref|XP_002267522.1|	4e-67	PREDICTED: hypothetical protein [Vitis vinifera] >gi|147771502|emb|CAN66995.1| hypothetical protein VITISV_019167 [Vitis vinifera]
contig02200	gi|255562663|ref|XP_002522337.1|	2e-132	multicopper oxidase, putative [Ricinus communis] >gi|223538415|gb|EEF40021.1| multicopper oxidase, putative [Ricinus communis]
contig02201	gi|224057988|ref|XP_002299424.1|	2e-83	predicted protein [Populus trichocarpa] >gi|222846682|gb|EEE84229.1| predicted protein [Populus trichocarpa]
contig02202	gi|297736015|emb|CBI24053.3|	1e-05	unnamed protein product [Vitis vinifera]
contig02204	gi|296082893|emb|CBI22194.3|	6e-161	unnamed protein product [Vitis vinifera]
contig02205	gi|225444824|ref|XP_002280579.1|	1e-47	PREDICTED: hypothetical protein [Vitis vinifera]
contig02206	gi|147775765|emb|CAN64797.1|	0	hypothetical protein VITISV_017316 [Vitis vinifera]
contig02207	gi|225424566|ref|XP_002282072.1|	2e-09	PREDICTED: hypothetical protein [Vitis vinifera]
contig02208	gi|225433788|ref|XP_002272866.1|	3e-18	PREDICTED: similar to FAD-binding domain-containing protein [Vitis vinifera]
contig02209	gi|225440137|ref|XP_002283152.1|	6e-112	PREDICTED: hypothetical protein [Vitis vinifera] >gi|297741679|emb|CBI32811.3| unnamed protein product [Vitis vinifera]
contig02210	gi|255580961|ref|XP_002531299.1|	2e-13	calcium ion binding protein, putative [Ricinus communis] >gi|223529132|gb|EEF31112.1| calcium ion binding protein, putative [Ricinus communis]
contig02211	gi|115472941|ref|NP_001060069.1|	4e-134	Os07g0573700 [Oryza sativa Japonica Group] >gi|34393556|dbj|BAC83154.1| putative CMP-sialic acid transporter [Oryza sativa Japonica Group] >gi|113611605|dbj|BAF21983.1| Os07g0573700 [Oryza sativa Japonica Group] >gi|215697781|dbj|BAG91974.1| unnamed protein product [Oryza sativa Japonica Group] >gi|222637320|gb|EEE67452.1| hypothetical protein OsJ_24829 [Oryza sativa Japonica Group]
contig02212	gi|147787396|emb|CAN62341.1|	3e-71	hypothetical protein VITISV_035645 [Vitis vinifera]
contig02215	gi|255587069|ref|XP_002534122.1|	4e-32	Ubiquitin carboxyl-terminal hydrolase, putative [Ricinus communis] >gi|223525817|gb|EEF28259.1| Ubiquitin carboxyl-terminal hydrolase, putative [Ricinus communis]
contig02216	gi|225442341|ref|XP_002281000.1|	2e-112	PREDICTED: hypothetical protein [Vitis vinifera] >gi|297743111|emb|CBI35978.3| unnamed protein product [Vitis vinifera]
contig02217	gi|283136126|gb|ADB11382.1|	4e-70	phi class glutathione transferase GSTF3 [Populus trichocarpa]
contig02218	gi|242036579|ref|XP_002465684.1|	7e-12	hypothetical protein SORBIDRAFT_01g043710 [Sorghum bicolor] >gi|241919538|gb|EER92682.1| hypothetical protein SORBIDRAFT_01g043710 [Sorghum bicolor]
contig02219	gi|225429764|ref|XP_002280551.1|	2e-76	PREDICTED: hypothetical protein [Vitis vinifera]
contig02220	gi|297849868|ref|XP_002892815.1|	2e-62	hypothetical protein ARALYDRAFT_471628 [Arabidopsis lyrata subsp. lyrata] >gi|297338657|gb|EFH69074.1| hypothetical protein ARALYDRAFT_471628 [Arabidopsis lyrata subsp. lyrata]
contig02221	gi|294460047|gb|ADE75607.1|	1e-85	unknown [Picea sitchensis]
contig02222	gi|225435832|ref|XP_002283784.1|	3e-17	PREDICTED: hypothetical protein [Vitis vinifera]
contig02223	gi|217071944|gb|ACJ84332.1|	6e-87	unknown [Medicago truncatula]
contig02224	gi|297746292|emb|CBI16348.3|	2e-69	unnamed protein product [Vitis vinifera]
contig02225	gi|507209|gb|AAA61632.1|	6e-35	low molecular weight heat-shock protein [Papaver somniferum]
contig02227	gi|255569968|ref|XP_002525947.1|	9e-77	conserved hypothetical protein [Ricinus communis] >gi|223534776|gb|EEF36467.1| conserved hypothetical protein [Ricinus communis]
contig02228	gi|116779255|gb|ABK21203.1|	6e-59	unknown [Picea sitchensis]
contig02229	gi|297733696|emb|CBI14943.3|	7e-54	unnamed protein product [Vitis vinifera]
contig02230	gi|255561899|ref|XP_002521958.1|	1e-51	conserved hypothetical protein [Ricinus communis] >gi|223538762|gb|EEF40362.1| conserved hypothetical protein [Ricinus communis]
contig02231	gi|255581180|ref|XP_002531403.1|	1e-93	conserved hypothetical protein [Ricinus communis] >gi|223528996|gb|EEF30987.1| conserved hypothetical protein [Ricinus communis]
contig02232	gi|297797417|ref|XP_002866593.1|	4e-23	protease inhibitor/seed storage/lipid transfer protein family protein [Arabidopsis lyrata subsp. lyrata] >gi|297312428|gb|EFH42852.1| protease inhibitor/seed storage/lipid transfer protein family protein [Arabidopsis lyrata subsp. lyrata]
contig02233	gi|302141987|emb|CBI19190.3|	5e-168	unnamed protein product [Vitis vinifera]
contig02234	gi|30523391|gb|AAP31578.1|	3e-66	ubiquitin [Hevea brasiliensis]
contig02236	gi|209395233|gb|ACI45392.1|	4e-160	salutaridinol 7-O-acetyltransferase [Papaver bracteatum]
contig02237	gi|225433720|ref|XP_002268786.1|	5e-38	PREDICTED: hypothetical protein [Vitis vinifera]
contig02238	gi|225448294|ref|XP_002263487.1|	1e-20	PREDICTED: hypothetical protein [Vitis vinifera] >gi|297745525|emb|CBI40690.3| unnamed protein product [Vitis vinifera]
contig02239	gi|224116712|ref|XP_002331859.1|	1e-25	predicted protein [Populus trichocarpa] >gi|222875377|gb|EEF12508.1| predicted protein [Populus trichocarpa]
contig02240	gi|217074350|gb|ACJ85535.1|	1e-60	unknown [Medicago truncatula]
contig02243	gi|115479097|ref|NP_001063142.1|	2e-11	Os09g0408600 [Oryza sativa Japonica Group] >gi|51091515|dbj|BAD36253.1| putative mono-lipoyl E2 [Oryza sativa Japonica Group] >gi|113631375|dbj|BAF25056.1| Os09g0408600 [Oryza sativa Japonica Group] >gi|215765814|dbj|BAG87511.1| unnamed protein product [Oryza sativa Japonica Group]
contig02244	gi|224129074|ref|XP_002320494.1|	5e-118	predicted protein [Populus trichocarpa] >gi|222861267|gb|EEE98809.1| predicted protein [Populus trichocarpa]
contig02245	gi|225444948|ref|XP_002282397.1|	6e-14	PREDICTED: hypothetical protein [Vitis vinifera]
contig02246	gi|296087695|emb|CBI34951.3|	2e-76	unnamed protein product [Vitis vinifera]
contig02247	gi|255585273|ref|XP_002533336.1|	1e-31	pentatricopeptide repeat-containing protein, putative [Ricinus communis] >gi|223526827|gb|EEF29045.1| pentatricopeptide repeat-containing protein, putative [Ricinus communis]
contig02248	gi|222629233|gb|EEE61365.1|	3e-17	hypothetical protein OsJ_15511 [Oryza sativa Japonica Group]
contig02249	gi|225426888|ref|XP_002262882.1|	2e-70	PREDICTED: serine/threonine kinase-like [Vitis vinifera] >gi|225470317|ref|XP_002267710.1| PREDICTED: similar to putative serine/threonine kinase [Vitis vinifera] >gi|28629126|gb|AAO49473.1| putative serine/threonine kinase [Vitis vinifera] >gi|296082851|emb|CBI22152.3| unnamed protein product [Vitis vinifera]
contig02250	gi|225457500|ref|XP_002269119.1|	0	PREDICTED: hypothetical protein [Vitis vinifera]
contig02251	gi|225428324|ref|XP_002283038.1|	1e-41	PREDICTED: hypothetical protein [Vitis vinifera]
contig02252	gi|170660047|gb|ACB28472.1|	1e-21	polyprotein [Ananas comosus]
contig02253	gi|225449208|ref|XP_002279488.1|	8e-101	PREDICTED: hypothetical protein [Vitis vinifera] >gi|296086092|emb|CBI31533.3| unnamed protein product [Vitis vinifera]
contig02254	gi|297734882|emb|CBI17116.3|	5e-66	unnamed protein product [Vitis vinifera]
contig02258	gi|225446239|ref|XP_002263728.1|	1e-44	PREDICTED: hypothetical protein [Vitis vinifera]
contig02259	gi|255571320|ref|XP_002526609.1|	5e-53	mgatp-energized glutathione s-conjugate pump, putative [Ricinus communis] >gi|223534049|gb|EEF35768.1| mgatp-energized glutathione s-conjugate pump, putative [Ricinus communis]
contig02260	gi|224069094|ref|XP_002326273.1|	2e-64	predicted protein [Populus trichocarpa] >gi|222833466|gb|EEE71943.1| predicted protein [Populus trichocarpa]
contig02261	gi|225427488|ref|XP_002263208.1|	6e-63	PREDICTED: hypothetical protein [Vitis vinifera] >gi|296088479|emb|CBI37470.3| unnamed protein product [Vitis vinifera]
contig02263	gi|297741007|emb|CBI31319.3|	1e-75	unnamed protein product [Vitis vinifera]
contig02264	gi|51703306|gb|AAR84410.2|	2e-163	glyceraldehyde 3-phosphate dehydrogenase [Daucus carota]
contig02265	gi|302143511|emb|CBI22072.3|	2e-58	unnamed protein product [Vitis vinifera]
contig02266	gi|297740521|emb|CBI30703.3|	0	unnamed protein product [Vitis vinifera]
contig02268	gi|255626219|gb|ACU13454.1|	7e-66	unknown [Glycine max]
contig02270	gi|225464089|ref|XP_002271011.1|	6e-80	PREDICTED: hypothetical protein [Vitis vinifera] >gi|296088775|emb|CBI38225.3| unnamed protein product [Vitis vinifera]
contig02271	gi|257071834|gb|ACV41079.1|	3e-103	phosphomannomutase D1 [Triticum aestivum] >gi|257071848|gb|ACV41085.1| phosphomannomutase D1 [Aegilops tauschii]
contig02272	gi|109628385|gb|ABG34548.1|	7e-96	cellulose synthase-like A2 [Pinus taeda]
contig02273	gi|224111206|ref|XP_002315780.1|	2e-85	predicted protein [Populus trichocarpa] >gi|222864820|gb|EEF01951.1| predicted protein [Populus trichocarpa]
contig02275	gi|297734072|emb|CBI15319.3|	2e-25	unnamed protein product [Vitis vinifera]
contig02276	gi|297735630|emb|CBI18124.3|	0	unnamed protein product [Vitis vinifera]
contig02277	gi|225437455|ref|XP_002273033.1|	0	PREDICTED: hypothetical protein [Vitis vinifera] >gi|297743928|emb|CBI36898.3| unnamed protein product [Vitis vinifera]
contig02278	gi|224128350|ref|XP_002329140.1|	3e-34	predicted protein [Populus trichocarpa] >gi|222869809|gb|EEF06940.1| predicted protein [Populus trichocarpa]
contig02279	gi|225433756|ref|XP_002267730.1|	7e-35	PREDICTED: hypothetical protein [Vitis vinifera]
contig02281	gi|224126245|ref|XP_002319791.1|	3e-13	predicted protein [Populus trichocarpa] >gi|222858167|gb|EEE95714.1| predicted protein [Populus trichocarpa]
contig02282	gi|225434032|ref|XP_002273924.1|	1e-142	PREDICTED: hypothetical protein [Vitis vinifera] >gi|296084248|emb|CBI24636.3| unnamed protein product [Vitis vinifera]
contig02285	gi|55736079|gb|AAV63567.1|	3e-07	auxin-induced putative B3 domain-containing DNA-binding protein [Arachis hypogaea]
contig02286	gi|255542346|ref|XP_002512236.1|	7e-112	conserved hypothetical protein [Ricinus communis] >gi|223548197|gb|EEF49688.1| conserved hypothetical protein [Ricinus communis]
contig02287	gi|224093788|ref|XP_002309992.1|	3e-81	predicted protein [Populus trichocarpa] >gi|222852895|gb|EEE90442.1| predicted protein [Populus trichocarpa]
contig02289	gi|163717539|gb|ABY40730.1|	9e-68	F-box protein [Citrus trifoliata]
contig02290	gi|297736960|emb|CBI26161.3|	3e-74	unnamed protein product [Vitis vinifera]
contig02291	gi|224118550|ref|XP_002331390.1|	3e-146	predicted protein [Populus trichocarpa] >gi|222873604|gb|EEF10735.1| predicted protein [Populus trichocarpa]
contig02292	gi|118487390|gb|ABK95523.1|	1e-54	unknown [Populus trichocarpa]
contig02293	gi|297740768|emb|CBI30950.3|	7e-141	unnamed protein product [Vitis vinifera]
contig02295	gi|225444207|ref|XP_002276285.1|	8e-47	PREDICTED: hypothetical protein [Vitis vinifera] >gi|296089230|emb|CBI39002.3| unnamed protein product [Vitis vinifera]
contig02296	gi|3790100|gb|AAC67586.1|	2e-50	pyrophosphate-dependent phosphofructokinase beta subunit [Citrus x paradisi]
contig02297	gi|255556860|ref|XP_002519463.1|	1e-145	protein phosphatase 2a, regulatory subunit, putative [Ricinus communis] >gi|223541326|gb|EEF42877.1| protein phosphatase 2a, regulatory subunit, putative [Ricinus communis]
contig02298	gi|225443794|ref|XP_002272882.1|	2e-52	PREDICTED: hypothetical protein [Vitis vinifera]
contig02299	gi|296089272|emb|CBI39044.3|	2e-171	unnamed protein product [Vitis vinifera]
contig02300	gi|224110804|ref|XP_002315641.1|	3e-109	predicted protein [Populus trichocarpa] >gi|222864681|gb|EEF01812.1| predicted protein [Populus trichocarpa]
contig02303	gi|147856641|emb|CAN82460.1|	1e-111	hypothetical protein VITISV_005515 [Vitis vinifera]
contig02304	gi|224137478|ref|XP_002327136.1|	1e-55	light-harvesting complex I protein Lhca5 [Populus trichocarpa] >gi|222835451|gb|EEE73886.1| light-harvesting complex I protein Lhca5 [Populus trichocarpa]
contig02305	gi|255545672|ref|XP_002513896.1|	4e-23	Endoplasmic reticulum-Golgi intermediate compartment protein, putative [Ricinus communis] >gi|223546982|gb|EEF48479.1| Endoplasmic reticulum-Golgi intermediate compartment protein, putative [Ricinus communis]
contig02308	gi|147790753|emb|CAN63789.1|	3e-55	hypothetical protein VITISV_000289 [Vitis vinifera]
contig02309	gi|225467329|ref|XP_002263878.1|	9e-125	PREDICTED: hypothetical protein [Vitis vinifera]
contig02310	gi|217075580|gb|ACJ86150.1|	5e-49	unknown [Medicago truncatula]
contig02311	gi|255554933|ref|XP_002518504.1|	2e-66	Derlin-2, putative [Ricinus communis] >gi|223542349|gb|EEF43891.1| Derlin-2, putative [Ricinus communis]
contig02312	gi|225436458|ref|XP_002274709.1|	6e-24	PREDICTED: hypothetical protein [Vitis vinifera] >gi|297734901|emb|CBI17135.3| unnamed protein product [Vitis vinifera]
contig02313	gi|296084826|emb|CBI27708.3|	3e-80	unnamed protein product [Vitis vinifera]
contig02316	gi|225443738|ref|XP_002265546.1|	0	PREDICTED: hypothetical protein [Vitis vinifera] >gi|297740537|emb|CBI30719.3| unnamed protein product [Vitis vinifera]
contig02317	gi|400198|sp|P31336.1|PST2_GOSHI	4e-14	RecName: Full=Photosystem II 5 kDa protein, chloroplastic; Short=PSII-T; AltName: Full=Light-regulated unknown 11 kDa protein; Flags: Precursor >gi|18512|emb|CAA38027.1| hypothetical protein [Gossypium hirsutum]
contig02318	gi|7672163|emb|CAB89288.1|	2e-87	chloroplast FtsZ-like protein [Nicotiana tabacum]
contig02320	gi|225426379|ref|XP_002271860.1|	2e-55	PREDICTED: hypothetical protein isoform 2 [Vitis vinifera] >gi|297742540|emb|CBI34689.3| unnamed protein product [Vitis vinifera]
contig02321	gi|255548956|ref|XP_002515534.1|	7e-41	ADP,ATP carrier protein, putative [Ricinus communis] >gi|223545478|gb|EEF46983.1| ADP,ATP carrier protein, putative [Ricinus communis]
contig02325	gi|1170745|sp|P46518.1|LEA14_GOSHI	1e-15	RecName: Full=Late embryogenesis abundant protein Lea14-A >gi|167326|gb|AAA18542.1| Group 4 late embryogenesis-abundant protein [Gossypium hirsutum] >gi|167328|gb|AAA18543.1| Group 4 late embryogenesis-abundant protein [Gossypium hirsutum]
contig02326	gi|225446561|ref|XP_002279857.1|	5e-83	PREDICTED: hypothetical protein [Vitis vinifera]
contig02327	gi|224115620|ref|XP_002332101.1|	6e-20	cc-nbs-lrr resistance protein [Populus trichocarpa] >gi|222874921|gb|EEF12052.1| cc-nbs-lrr resistance protein [Populus trichocarpa]
contig02328	gi|147804852|emb|CAN64691.1|	3e-39	hypothetical protein VITISV_030670 [Vitis vinifera]
contig02329	gi|225426751|ref|XP_002275855.1|	2e-62	PREDICTED: hypothetical protein [Vitis vinifera]
contig02330	gi|225436831|ref|XP_002270535.1|	2e-74	PREDICTED: hypothetical protein [Vitis vinifera]
contig02331	gi|225462041|ref|XP_002274754.1|	5e-143	PREDICTED: hypothetical protein [Vitis vinifera] >gi|147789347|emb|CAN62349.1| hypothetical protein VITISV_004943 [Vitis vinifera] >gi|296089987|emb|CBI39806.3| unnamed protein product [Vitis vinifera]
contig02332	gi|225438323|ref|XP_002273073.1|	5e-18	PREDICTED: hypothetical protein [Vitis vinifera] >gi|296082630|emb|CBI21635.3| unnamed protein product [Vitis vinifera]
contig02333	gi|225452080|ref|XP_002284052.1|	0	PREDICTED: plastid hexose transporter [Vitis vinifera] >gi|51574116|gb|AAU07980.1| plastid hexose transporter [Vitis vinifera] >gi|296087262|emb|CBI33636.3| unnamed protein product [Vitis vinifera]
contig02335	gi|115487952|ref|NP_001066463.1|	5e-143	Os12g0236500 [Oryza sativa Japonica Group] >gi|77554110|gb|ABA96906.1| Aspartyl aminopeptidase, putative, expressed [Oryza sativa Japonica Group] >gi|113648970|dbj|BAF29482.1| Os12g0236500 [Oryza sativa Japonica Group] >gi|125536203|gb|EAY82691.1| hypothetical protein OsI_37907 [Oryza sativa Indica Group] >gi|125578926|gb|EAZ20072.1| hypothetical protein OsJ_35672 [Oryza sativa Japonica Group]
contig02336	gi|224100709|ref|XP_002311983.1|	8e-25	NAC domain protein, IPR003441 [Populus trichocarpa] >gi|222851803|gb|EEE89350.1| NAC domain protein, IPR003441 [Populus trichocarpa]
contig02337	gi|225433001|ref|XP_002284547.1|	4e-42	PREDICTED: hypothetical protein [Vitis vinifera]
contig02338	gi|225448649|ref|XP_002279573.1|	1e-90	PREDICTED: KUP2 [Vitis vinifera]
contig02339	gi|225458850|ref|XP_002285355.1|	8e-92	PREDICTED: hypothetical protein [Vitis vinifera] >gi|147785329|emb|CAN72849.1| hypothetical protein VITISV_013939 [Vitis vinifera] >gi|302142193|emb|CBI19396.3| unnamed protein product [Vitis vinifera]
contig02340	gi|297741557|emb|CBI32689.3|	2e-76	unnamed protein product [Vitis vinifera]
contig02341	gi|297735630|emb|CBI18124.3|	6e-159	unnamed protein product [Vitis vinifera]
contig02344	gi|224131432|ref|XP_002321083.1|	5e-20	predicted protein [Populus trichocarpa] >gi|118486447|gb|ABK95063.1| unknown [Populus trichocarpa] >gi|222861856|gb|EEE99398.1| predicted protein [Populus trichocarpa]
contig02345	gi|255551440|ref|XP_002516766.1|	9e-07	hypothetical protein RCOM_1729470 [Ricinus communis] >gi|223544139|gb|EEF45664.1| hypothetical protein RCOM_1729470 [Ricinus communis]
contig02346	gi|225453525|ref|XP_002278559.1|	2e-37	PREDICTED: hypothetical protein [Vitis vinifera] >gi|297734537|emb|CBI16588.3| unnamed protein product [Vitis vinifera]
contig02349	gi|255556725|ref|XP_002519396.1|	5e-87	conserved hypothetical protein [Ricinus communis] >gi|223541463|gb|EEF43013.1| conserved hypothetical protein [Ricinus communis]
contig02350	gi|219944401|gb|ACL54982.1|	2e-97	nuclear cap-binding protein CBP20 [Solanum tuberosum] >gi|219944403|gb|ACL54983.1| nuclear cap-binding protein CBP20 [Solanum tuberosum] >gi|224460057|gb|ACN43579.1| nuclear cap-binding protein [Solanum tuberosum]
contig02353	gi|147787091|emb|CAN60337.1|	6e-06	hypothetical protein VITISV_000460 [Vitis vinifera]
contig02354	gi|56542167|emb|CAD89675.2|	7e-44	vacuolar pyrophosphatase [Vitis vinifera]
contig02355	gi|255551781|ref|XP_002516936.1|	9e-07	conserved hypothetical protein [Ricinus communis] >gi|223544024|gb|EEF45550.1| conserved hypothetical protein [Ricinus communis]
contig02357	gi|42566730|ref|NP_193010.2|	1e-40	adenine-DNA glycosylase-related / MYH-related [Arabidopsis thaliana]
contig02359	gi|226497846|ref|NP_001147090.1|	4e-13	LOC100280699 [Zea mays] >gi|194707284|gb|ACF87726.1| unknown [Zea mays] >gi|195607152|gb|ACG25406.1| FK506-binding protein 4 [Zea mays] >gi|238014900|gb|ACR38485.1| unknown [Zea mays]
contig02361	gi|296087281|emb|CBI33655.3|	6e-35	unnamed protein product [Vitis vinifera]
contig02362	gi|255539833|ref|XP_002510981.1|	3e-53	conserved hypothetical protein [Ricinus communis] >gi|223550096|gb|EEF51583.1| conserved hypothetical protein [Ricinus communis]
contig02364	gi|897640|gb|AAA84682.1|	2e-11	unknown protein [Nicotiana tabacum] >gi|224352|prf||1102209F ORF 6
contig02365	gi|224131906|ref|XP_002328137.1|	9e-08	calcium dependent protein kinase 6 [Populus trichocarpa] >gi|222837652|gb|EEE76017.1| calcium dependent protein kinase 6 [Populus trichocarpa]
contig02368	gi|255584961|ref|XP_002533192.1|	2e-137	aspartate semialdehyde dehydrogenase, putative [Ricinus communis] >gi|223526990|gb|EEF29184.1| aspartate semialdehyde dehydrogenase, putative [Ricinus communis]
contig02369	gi|225459544|ref|XP_002285850.1|	7e-147	PREDICTED: hypothetical protein isoform 1 [Vitis vinifera] >gi|225459546|ref|XP_002285851.1| PREDICTED: hypothetical protein isoform 2 [Vitis vinifera] >gi|147794987|emb|CAN67423.1| hypothetical protein VITISV_006650 [Vitis vinifera] >gi|302141824|emb|CBI19027.3| unnamed protein product [Vitis vinifera]
contig02371	gi|225433744|ref|XP_002267358.1|	5e-12	PREDICTED: hypothetical protein [Vitis vinifera]
contig02373	gi|307135970|gb|ADN33829.1|	3e-126	naphthoate synthase [Cucumis melo subsp. melo]
contig02374	gi|224143875|ref|XP_002325105.1|	0	predicted protein [Populus trichocarpa] >gi|118487180|gb|ABK95418.1| unknown [Populus trichocarpa] >gi|222866539|gb|EEF03670.1| predicted protein [Populus trichocarpa]
contig02375	gi|225435261|ref|XP_002285017.1|	5e-120	PREDICTED: hypothetical protein [Vitis vinifera]
contig02376	gi|255590302|ref|XP_002535232.1|	7e-17	metal ion binding protein, putative [Ricinus communis] >gi|223523696|gb|EEF27151.1| metal ion binding protein, putative [Ricinus communis]
contig02382	gi|147806401|emb|CAN67621.1|	2e-101	hypothetical protein VITISV_014711 [Vitis vinifera]
contig02383	gi|225442227|ref|XP_002278010.1|	2e-64	PREDICTED: hypothetical protein [Vitis vinifera]
contig02384	gi|296083915|emb|CBI24303.3|	4e-88	unnamed protein product [Vitis vinifera]
contig02386	gi|225453366|ref|XP_002272562.1|	6e-58	PREDICTED: hypothetical protein [Vitis vinifera] >gi|297734622|emb|CBI16673.3| unnamed protein product [Vitis vinifera]
contig02387	gi|296082316|emb|CBI21321.3|	6e-61	unnamed protein product [Vitis vinifera]
contig02390	gi|255568155|ref|XP_002525053.1|	9e-136	receptor serine-threonine protein kinase, putative [Ricinus communis] >gi|223535634|gb|EEF37300.1| receptor serine-threonine protein kinase, putative [Ricinus communis]
contig02391	gi|225440602|ref|XP_002277825.1|	6e-47	PREDICTED: hypothetical protein [Vitis vinifera]
contig02392	gi|297740253|emb|CBI30435.3|	5e-33	unnamed protein product [Vitis vinifera]
contig02393	gi|225457050|ref|XP_002279713.1|	2e-14	PREDICTED: hypothetical protein [Vitis vinifera]
contig02394	gi|225443379|ref|XP_002266544.1|	1e-27	PREDICTED: hypothetical protein [Vitis vinifera] >gi|297735759|emb|CBI18446.3| unnamed protein product [Vitis vinifera]
contig02398	gi|225464820|ref|XP_002270105.1|	2e-44	PREDICTED: hypothetical protein [Vitis vinifera] >gi|296084850|emb|CBI28259.3| unnamed protein product [Vitis vinifera]
contig02399	gi|255581605|ref|XP_002531607.1|	4e-69	Calcium-binding protein, putative [Ricinus communis] >gi|223528774|gb|EEF30782.1| Calcium-binding protein, putative [Ricinus communis]
contig02401	gi|154269264|gb|ABS72192.1|	2e-39	mitochondrial NADH-ubiquinone oxidoreductase [Corchorus olitorius]
contig02402	gi|87240702|gb|ABD32560.1|	3e-112	Mitochondrial substrate carrier [Medicago truncatula]
contig02406	gi|255647823|gb|ACU24371.1|	6e-114	unknown [Glycine max]
contig02407	gi|37030000|gb|AAQ88100.1|	1e-160	1-aminocyclopropane-1-carboxylate synthase [Rosa hybrid cultivar]
contig02409	gi|255575598|ref|XP_002528699.1|	1e-59	transcription elongation factor s-II, putative [Ricinus communis] >gi|223531871|gb|EEF33688.1| transcription elongation factor s-II, putative [Ricinus communis]
contig02410	gi|2501231|sp|Q39635.1|Y38K_CORSE	7e-72	RecName: Full=Uncharacterized 38.1 kDa protein >gi|18258|emb|CAA45139.1| protein of unknown function [Corydalis sempervirens] >gi|444333|prf||1906382A pCSC71 protein
contig02411	gi|297742078|emb|CBI33865.3|	2e-82	unnamed protein product [Vitis vinifera]
contig02412	gi|225441817|ref|XP_002278051.1|	3e-150	PREDICTED: hypothetical protein [Vitis vinifera] >gi|147777287|emb|CAN69090.1| hypothetical protein VITISV_009158 [Vitis vinifera]
contig02413	gi|225452175|ref|XP_002264926.1|	2e-29	PREDICTED: hypothetical protein [Vitis vinifera] >gi|296090257|emb|CBI40076.3| unnamed protein product [Vitis vinifera]
contig02414	gi|224108095|ref|XP_002314718.1|	1e-66	predicted protein [Populus trichocarpa] >gi|222863758|gb|EEF00889.1| predicted protein [Populus trichocarpa]
contig02415	gi|225467721|ref|XP_002262800.1|	5e-55	PREDICTED: hypothetical protein [Vitis vinifera] >gi|225468772|ref|XP_002275295.1| PREDICTED: hypothetical protein [Vitis vinifera]
contig02416	gi|225436347|ref|XP_002270926.1|	7e-86	PREDICTED: hypothetical protein [Vitis vinifera] >gi|297734852|emb|CBI17086.3| unnamed protein product [Vitis vinifera]
contig02417	gi|224142972|ref|XP_002324801.1|	3e-51	predicted protein [Populus trichocarpa] >gi|222866235|gb|EEF03366.1| predicted protein [Populus trichocarpa]
contig02419	gi|57639078|gb|AAW55475.1|	1e-66	ER-binding protein [Malus pumila]
contig02420	gi|255579550|ref|XP_002530617.1|	3e-91	DNA-damage inducible protein ddi1, putative [Ricinus communis] >gi|223529827|gb|EEF31760.1| DNA-damage inducible protein ddi1, putative [Ricinus communis]
contig02422	gi|457709|emb|CAA82991.1|	3e-37	protein kinase [Spinacia oleracea]
contig02423	gi|296084496|emb|CBI25055.3|	6e-16	unnamed protein product [Vitis vinifera]
contig02425	gi|224117438|ref|XP_002331712.1|	2e-27	polyphenol oxidase [Populus trichocarpa] >gi|222874318|gb|EEF11449.1| polyphenol oxidase [Populus trichocarpa]
contig02426	gi|225454115|ref|XP_002269352.1|	3e-51	PREDICTED: similar to KEA1 (K EFFLUX ANTIPORTER 1); potassium:hydrogen antiporter [Vitis vinifera]
contig02427	gi|242051042|ref|XP_002463265.1|	6e-125	hypothetical protein SORBIDRAFT_02g040810 [Sorghum bicolor] >gi|241926642|gb|EER99786.1| hypothetical protein SORBIDRAFT_02g040810 [Sorghum bicolor]
contig02429	gi|225443954|ref|XP_002272288.1|	2e-82	PREDICTED: hypothetical protein [Vitis vinifera]
contig02430	gi|242082347|ref|XP_002445942.1|	2e-48	hypothetical protein SORBIDRAFT_07g028460 [Sorghum bicolor] >gi|241942292|gb|EES15437.1| hypothetical protein SORBIDRAFT_07g028460 [Sorghum bicolor]
contig02431	gi|290487926|gb|ADD30347.1|	3e-19	ribosomal protein L14 [Ilex cornuta]
contig02434	gi|255546517|ref|XP_002514318.1|	2e-07	conserved hypothetical protein [Ricinus communis] >gi|223546774|gb|EEF48272.1| conserved hypothetical protein [Ricinus communis]
contig02435	gi|225438505|ref|XP_002279024.1|	1e-38	PREDICTED: hypothetical protein [Vitis vinifera] >gi|296082529|emb|CBI21534.3| unnamed protein product [Vitis vinifera]
contig02436	gi|225448331|ref|XP_002270770.1|	7e-25	PREDICTED: hypothetical protein [Vitis vinifera]
contig02437	gi|225450904|ref|XP_002284480.1|	1e-109	PREDICTED: hypothetical protein [Vitis vinifera]
contig02440	gi|225437270|ref|XP_002282468.1|	3e-58	PREDICTED: hypothetical protein [Vitis vinifera] >gi|297735521|emb|CBI17961.3| unnamed protein product [Vitis vinifera]
contig02444	gi|255571784|ref|XP_002526835.1|	3e-155	glutamate-1-semialdehyde 2,1-aminomutase, putative [Ricinus communis] >gi|223533839|gb|EEF35570.1| glutamate-1-semialdehyde 2,1-aminomutase, putative [Ricinus communis]
contig02445	gi|225459635|ref|XP_002285877.1|	0	PREDICTED: hypothetical protein isoform 2 [Vitis vinifera]
contig02446	gi|297739314|emb|CBI28965.3|	0	unnamed protein product [Vitis vinifera]
contig02447	gi|255543887|ref|XP_002513006.1|	6e-122	aldo-keto reductase, putative [Ricinus communis] >gi|223548017|gb|EEF49509.1| aldo-keto reductase, putative [Ricinus communis]
contig02448	gi|225435375|ref|XP_002285314.1|	2e-16	PREDICTED: hypothetical protein [Vitis vinifera]
contig02449	gi|224082802|ref|XP_002306845.1|	9e-134	high affinity inorganic phosphate transporter [Populus trichocarpa] >gi|222856294|gb|EEE93841.1| high affinity inorganic phosphate transporter [Populus trichocarpa]
contig02450	gi|297733634|emb|CBI14881.3|	4e-27	unnamed protein product [Vitis vinifera]
contig02451	gi|255585243|ref|XP_002533323.1|	3e-45	leucine-rich repeat transmembrane protein kinase, putative [Ricinus communis] >gi|223526845|gb|EEF29059.1| leucine-rich repeat transmembrane protein kinase, putative [Ricinus communis]
contig02452	gi|255558556|ref|XP_002520303.1|	5e-13	protein with unknown function [Ricinus communis] >gi|223540522|gb|EEF42089.1| protein with unknown function [Ricinus communis]
contig02453	gi|302142841|emb|CBI20136.3|	8e-30	unnamed protein product [Vitis vinifera]
contig02455	gi|225441951|ref|XP_002262959.1|	2e-122	PREDICTED: hypothetical protein isoform 1 [Vitis vinifera]
contig02456	gi|147770975|emb|CAN71308.1|	2e-20	hypothetical protein VITISV_014287 [Vitis vinifera]
contig02457	gi|224131548|ref|XP_002328567.1|	6e-87	predicted protein [Populus trichocarpa] >gi|222838282|gb|EEE76647.1| predicted protein [Populus trichocarpa]
contig02458	gi|224127734|ref|XP_002329164.1|	6e-64	predicted protein [Populus trichocarpa] >gi|222870945|gb|EEF08076.1| predicted protein [Populus trichocarpa]
contig02459	gi|255571542|ref|XP_002526717.1|	7e-106	nucleic acid binding protein, putative [Ricinus communis] >gi|223533906|gb|EEF35631.1| nucleic acid binding protein, putative [Ricinus communis]
contig02460	gi|225463364|ref|XP_002272365.1|	4e-94	PREDICTED: hypothetical protein [Vitis vinifera] >gi|297740624|emb|CBI30806.3| unnamed protein product [Vitis vinifera]
contig02461	gi|225439512|ref|XP_002269481.1|	1e-20	PREDICTED: hypothetical protein [Vitis vinifera]
contig02462	gi|224093270|ref|XP_002309860.1|	4e-33	predicted protein [Populus trichocarpa] >gi|222852763|gb|EEE90310.1| predicted protein [Populus trichocarpa]
contig02463	gi|13160653|gb|AAK13318.1|AF290958_1	2e-28	ATP:citrate lyase [Capsicum annuum]
contig02464	gi|225445005|ref|XP_002282984.1|	4e-45	PREDICTED: hypothetical protein [Vitis vinifera]
contig02466	gi|136640|sp|P25866.1|UBC2_WHEAT	2e-84	RecName: Full=Ubiquitin-conjugating enzyme E2 2; AltName: Full=Ubiquitin carrier protein 2; AltName: Full=Ubiquitin-conjugating enzyme E2-16 kDa; AltName: Full=Ubiquitin-protein ligase 2 >gi|170785|gb|AAA34310.1| ubiquitin carrier protein [Triticum aestivum]
contig02467	gi|255537603|ref|XP_002509868.1|	1e-148	serine/threonine protein phosphatase, putative [Ricinus communis] >gi|223549767|gb|EEF51255.1| serine/threonine protein phosphatase, putative [Ricinus communis]
contig02468	gi|225439412|ref|XP_002264350.1|	0	PREDICTED: hypothetical protein [Vitis vinifera]
contig02469	gi|116783795|gb|ABK23086.1|	3e-36	unknown [Picea sitchensis] >gi|224285577|gb|ACN40507.1| unknown [Picea sitchensis]
contig02471	gi|78499694|gb|ABB45848.1|	3e-50	hypothetical protein [Thellungiella halophila]
contig02472	gi|255538430|ref|XP_002510280.1|	2e-21	purine permease, putative [Ricinus communis] >gi|223550981|gb|EEF52467.1| purine permease, putative [Ricinus communis]
contig02473	gi|255573909|ref|XP_002527873.1|	5e-39	nut2, putative [Ricinus communis] >gi|223532724|gb|EEF34504.1| nut2, putative [Ricinus communis]
contig02474	gi|225431100|ref|XP_002264558.1|	1e-140	PREDICTED: hypothetical protein [Vitis vinifera] >gi|297734994|emb|CBI17356.3| unnamed protein product [Vitis vinifera]
contig02475	gi|218198909|gb|EEC81336.1|	0	hypothetical protein OsI_24516 [Oryza sativa Indica Group]
contig02476	gi|224081190|ref|XP_002306327.1|	3e-28	predicted protein [Populus trichocarpa] >gi|222855776|gb|EEE93323.1| predicted protein [Populus trichocarpa]
contig02477	gi|225445388|ref|XP_002284977.1|	4e-161	PREDICTED: hypothetical protein [Vitis vinifera]
contig02478	gi|255547748|ref|XP_002514931.1|	1e-104	Protein AFR, putative [Ricinus communis] >gi|223545982|gb|EEF47485.1| Protein AFR, putative [Ricinus communis]
contig02480	gi|225445772|ref|XP_002273237.1|	6e-66	PREDICTED: hypothetical protein [Vitis vinifera] >gi|297743697|emb|CBI36580.3| unnamed protein product [Vitis vinifera]
contig02481	gi|225457054|ref|XP_002282957.1|	2e-107	PREDICTED: hypothetical protein [Vitis vinifera]
contig02482	gi|224145164|ref|XP_002325549.1|	3e-27	predicted protein [Populus trichocarpa] >gi|222862424|gb|EEE99930.1| predicted protein [Populus trichocarpa]
contig02483	gi|225437734|ref|XP_002280642.1|	2e-95	PREDICTED: hypothetical protein [Vitis vinifera]
contig02484	gi|297739996|emb|CBI30178.3|	2e-69	unnamed protein product [Vitis vinifera]
contig02485	gi|297742532|emb|CBI34681.3|	5e-55	unnamed protein product [Vitis vinifera]
contig02487	gi|242077178|ref|XP_002448525.1|	1e-51	hypothetical protein SORBIDRAFT_06g028430 [Sorghum bicolor] >gi|241939708|gb|EES12853.1| hypothetical protein SORBIDRAFT_06g028430 [Sorghum bicolor]
contig02488	gi|255630000|gb|ACU15352.1|	3e-42	unknown [Glycine max]
contig02490	gi|225424514|ref|XP_002285248.1|	2e-39	PREDICTED: hypothetical protein [Vitis vinifera] >gi|297737560|emb|CBI26761.3| unnamed protein product [Vitis vinifera]
contig02491	gi|255644567|gb|ACU22786.1|	7e-17	unknown [Glycine max]
contig02492	gi|225447743|ref|XP_002262917.1|	4e-95	PREDICTED: hypothetical protein [Vitis vinifera]
contig02493	gi|225449154|ref|XP_002275423.1|	3e-48	PREDICTED: hypothetical protein [Vitis vinifera]
contig02494	gi|115470136|ref|NP_001058667.1|	4e-68	Os06g0731900 [Oryza sativa Japonica Group] >gi|54291575|dbj|BAD62499.1| putative lysine ketoglutarate reductase trans-splicing related 1 [Oryza sativa Japonica Group] >gi|113596707|dbj|BAF20581.1| Os06g0731900 [Oryza sativa Japonica Group] >gi|215693852|dbj|BAG89051.1| unnamed protein product [Oryza sativa Japonica Group]
contig02495	gi|225459115|ref|XP_002283889.1|	8e-77	PREDICTED: hypothetical protein [Vitis vinifera]
contig02497	gi|225459671|ref|XP_002285883.1|	7e-41	PREDICTED: hypothetical protein [Vitis vinifera] >gi|302141760|emb|CBI18963.3| unnamed protein product [Vitis vinifera]
contig02499	gi|225450448|ref|XP_002276424.1|	1e-12	PREDICTED: hypothetical protein [Vitis vinifera]
contig02500	gi|82582915|gb|ABB84383.1|	5e-66	diacylglycerol acyltransferase [Jatropha curcas] >gi|169212095|gb|ACA49853.1| diacylglycerol acyltransferase 1 [Jatropha curcas]
contig02501	gi|225428590|ref|XP_002284714.1|	2e-06	PREDICTED: hypothetical protein [Vitis vinifera]
contig02502	gi|255542774|ref|XP_002512450.1|	8e-89	conserved hypothetical protein [Ricinus communis] >gi|223548411|gb|EEF49902.1| conserved hypothetical protein [Ricinus communis]
contig02503	gi|297733860|emb|CBI15107.3|	9e-20	unnamed protein product [Vitis vinifera]
contig02509	gi|296089512|emb|CBI39331.3|	1e-40	unnamed protein product [Vitis vinifera]
contig02510	gi|224094248|ref|XP_002310108.1|	3e-18	predicted protein [Populus trichocarpa] >gi|222853011|gb|EEE90558.1| predicted protein [Populus trichocarpa]
contig02512	gi|255546377|ref|XP_002514248.1|	5e-62	catalytic, putative [Ricinus communis] >gi|223546704|gb|EEF48202.1| catalytic, putative [Ricinus communis]
contig02514	gi|297802106|ref|XP_002868937.1|	6e-18	hypothetical protein ARALYDRAFT_912489 [Arabidopsis lyrata subsp. lyrata] >gi|297314773|gb|EFH45196.1| hypothetical protein ARALYDRAFT_912489 [Arabidopsis lyrata subsp. lyrata]
contig02515	gi|255549032|ref|XP_002515572.1|	1e-77	syntaxin, putative [Ricinus communis] >gi|223545516|gb|EEF47021.1| syntaxin, putative [Ricinus communis]
contig02516	gi|225451747|ref|XP_002280135.1|	5e-52	PREDICTED: hypothetical protein [Vitis vinifera]
contig02517	gi|225457437|ref|XP_002262922.1|	7e-43	PREDICTED: hypothetical protein [Vitis vinifera]
contig02519	gi|225459302|ref|XP_002284147.1|	2e-20	PREDICTED: hypothetical protein [Vitis vinifera]
contig02520	gi|296083591|emb|CBI23580.3|	5e-48	unnamed protein product [Vitis vinifera]
contig02522	gi|255626741|gb|ACU13715.1|	1e-24	unknown [Glycine max]
contig02523	gi|225446791|ref|XP_002283209.1|	1e-79	PREDICTED: hypothetical protein [Vitis vinifera] >gi|302143519|emb|CBI22080.3| unnamed protein product [Vitis vinifera]
contig02524	gi|225434540|ref|XP_002276855.1|	4e-122	PREDICTED: hypothetical protein [Vitis vinifera] >gi|297745873|emb|CBI15929.3| unnamed protein product [Vitis vinifera]
contig02525	gi|255576860|ref|XP_002529316.1|	4e-26	ethylene receptor, putative [Ricinus communis] >gi|223531240|gb|EEF33085.1| ethylene receptor, putative [Ricinus communis]
contig02526	gi|225454954|ref|XP_002280495.1|	8e-59	PREDICTED: hypothetical protein [Vitis vinifera]
contig02527	gi|255571475|ref|XP_002526685.1|	1e-42	light-inducible protein atls1, putative [Ricinus communis] >gi|223533985|gb|EEF35707.1| light-inducible protein atls1, putative [Ricinus communis]
contig02528	gi|225445005|ref|XP_002282984.1|	3e-42	PREDICTED: hypothetical protein [Vitis vinifera]
contig02531	gi|224114359|ref|XP_002332378.1|	2e-97	hypothetical protein POPTRDRAFT_746911 [Populus trichocarpa] >gi|222832202|gb|EEE70679.1| hypothetical protein POPTRDRAFT_746911 [Populus trichocarpa]
contig02533	gi|116785734|gb|ABK23839.1|	6e-30	unknown [Picea sitchensis] >gi|116789769|gb|ABK25376.1| unknown [Picea sitchensis] >gi|224286268|gb|ACN40843.1| unknown [Picea sitchensis]
contig02534	gi|116778705|gb|ABK20967.1|	8e-42	unknown [Picea sitchensis] >gi|116790854|gb|ABK25764.1| unknown [Picea sitchensis]
contig02535	gi|147812093|emb|CAN74740.1|	2e-19	hypothetical protein VITISV_040899 [Vitis vinifera]
contig02537	gi|224092294|ref|XP_002309547.1|	2e-73	predicted protein [Populus trichocarpa] >gi|222855523|gb|EEE93070.1| predicted protein [Populus trichocarpa]
contig02538	gi|225449044|ref|XP_002274159.1|	8e-93	PREDICTED: hypothetical protein [Vitis vinifera] >gi|296086015|emb|CBI31456.3| unnamed protein product [Vitis vinifera]
contig02539	gi|224088338|ref|XP_002308415.1|	2e-28	predicted protein [Populus trichocarpa] >gi|222854391|gb|EEE91938.1| predicted protein [Populus trichocarpa]
contig02540	gi|255576895|ref|XP_002529333.1|	1e-48	conserved hypothetical protein [Ricinus communis] >gi|223531204|gb|EEF33050.1| conserved hypothetical protein [Ricinus communis]
contig02541	gi|225431920|ref|XP_002276973.1|	4e-54	PREDICTED: hypothetical protein [Vitis vinifera]
contig02542	gi|297848950|ref|XP_002892356.1|	3e-23	hypothetical protein ARALYDRAFT_470695 [Arabidopsis lyrata subsp. lyrata] >gi|297338198|gb|EFH68615.1| hypothetical protein ARALYDRAFT_470695 [Arabidopsis lyrata subsp. lyrata]
contig02543	gi|225443940|ref|XP_002279222.1|	1e-162	PREDICTED: hypothetical protein [Vitis vinifera] >gi|297740758|emb|CBI30940.3| unnamed protein product [Vitis vinifera]
contig02544	gi|225462958|ref|XP_002268796.1|	8e-46	PREDICTED: hypothetical protein [Vitis vinifera] >gi|296082825|emb|CBI22126.3| unnamed protein product [Vitis vinifera]
contig02545	gi|255638130|gb|ACU19379.1|	2e-64	unknown [Glycine max]
contig02547	gi|224109586|ref|XP_002315245.1|	5e-71	predicted protein [Populus trichocarpa] >gi|222864285|gb|EEF01416.1| predicted protein [Populus trichocarpa]
contig02548	gi|255627485|gb|ACU14087.1|	4e-104	unknown [Glycine max]
contig02549	gi|147838853|emb|CAN72364.1|	6e-21	hypothetical protein VITISV_016465 [Vitis vinifera]
contig02550	gi|147807822|emb|CAN73131.1|	4e-51	hypothetical protein VITISV_030259 [Vitis vinifera]
contig02551	gi|296086206|emb|CBI31647.3|	0	unnamed protein product [Vitis vinifera]
contig02553	gi|225438527|ref|XP_002279361.1|	1e-59	PREDICTED: hypothetical protein [Vitis vinifera] >gi|296082521|emb|CBI21526.3| unnamed protein product [Vitis vinifera]
contig02555	gi|75138338|sp|Q75SY5.1|PRXQ_GENTR	8e-74	RecName: Full=Peroxiredoxin Q, chloroplastic; AltName: Full=Thioredoxin reductase; Flags: Precursor >gi|39748708|dbj|BAD04985.1| peroxiredoxin Q [Gentiana triflora]
contig02558	gi|225427138|ref|XP_002278649.1|	9e-68	PREDICTED: hypothetical protein [Vitis vinifera] >gi|147791633|emb|CAN75135.1| hypothetical protein VITISV_018887 [Vitis vinifera] >gi|297742058|emb|CBI33845.3| unnamed protein product [Vitis vinifera]
contig02560	gi|125558581|gb|EAZ04117.1|	9e-09	hypothetical protein OsI_26263 [Oryza sativa Indica Group]
contig02561	gi|68300884|gb|AAY89374.1|	5e-106	beta-amylase 1 [Nicotiana langsdorffii x Nicotiana sanderae]
contig02564	gi|225431322|ref|XP_002269804.1|	7e-42	PREDICTED: hypothetical protein [Vitis vinifera]
contig02565	gi|225435532|ref|XP_002283024.1|	1e-79	PREDICTED: hypothetical protein [Vitis vinifera]
contig02566	gi|255586547|ref|XP_002533910.1|	2e-107	conserved hypothetical protein [Ricinus communis] >gi|223526131|gb|EEF28475.1| conserved hypothetical protein [Ricinus communis]
contig02567	gi|297740127|emb|CBI30309.3|	1e-164	unnamed protein product [Vitis vinifera]
contig02571	gi|225437926|ref|XP_002268450.1|	7e-119	PREDICTED: hypothetical protein [Vitis vinifera]
contig02573	gi|225424770|ref|XP_002268811.1|	6e-125	PREDICTED: hypothetical protein [Vitis vinifera] >gi|296086499|emb|CBI32088.3| unnamed protein product [Vitis vinifera]
contig02575	gi|225463916|ref|XP_002266803.1|	2e-62	PREDICTED: hypothetical protein [Vitis vinifera]
contig02576	gi|225459699|ref|XP_002284688.1|	2e-36	PREDICTED: hypothetical protein [Vitis vinifera]
contig02578	gi|224143501|ref|XP_002324977.1|	6e-78	predicted protein [Populus trichocarpa] >gi|222866411|gb|EEF03542.1| predicted protein [Populus trichocarpa]
contig02579	gi|224146215|ref|XP_002336294.1|	1e-63	predicted protein [Populus trichocarpa] >gi|222834226|gb|EEE72703.1| predicted protein [Populus trichocarpa]
contig02580	gi|224143559|ref|XP_002324997.1|	0	predicted protein [Populus trichocarpa] >gi|118488006|gb|ABK95824.1| unknown [Populus trichocarpa] >gi|222866431|gb|EEF03562.1| predicted protein [Populus trichocarpa]
contig02581	gi|255543174|ref|XP_002512650.1|	1e-35	RNA polymerase II ctd phosphatase, putative [Ricinus communis] >gi|223548611|gb|EEF50102.1| RNA polymerase II ctd phosphatase, putative [Ricinus communis]
contig02582	gi|225462984|ref|XP_002263220.1|	5e-42	PREDICTED: hypothetical protein [Vitis vinifera]
contig02583	gi|225440554|ref|XP_002276280.1|	0	PREDICTED: hypothetical protein [Vitis vinifera] >gi|297740276|emb|CBI30458.3| unnamed protein product [Vitis vinifera]
contig02585	gi|225449855|ref|XP_002265000.1|	1e-63	PREDICTED: hypothetical protein [Vitis vinifera] >gi|147852972|emb|CAN79077.1| hypothetical protein VITISV_016344 [Vitis vinifera] >gi|296081279|emb|CBI17723.3| unnamed protein product [Vitis vinifera]
contig02586	gi|225452304|ref|XP_002272292.1|	2e-163	PREDICTED: hypothetical protein [Vitis vinifera] >gi|296087590|emb|CBI34846.3| unnamed protein product [Vitis vinifera]
contig02587	gi|224066759|ref|XP_002302201.1|	4e-161	GRAS family transcription factor [Populus trichocarpa] >gi|222843927|gb|EEE81474.1| GRAS family transcription factor [Populus trichocarpa]
contig02588	gi|297738859|emb|CBI28104.3|	9e-56	unnamed protein product [Vitis vinifera]
contig02589	gi|225457937|ref|XP_002273919.1|	3e-58	PREDICTED: hypothetical protein [Vitis vinifera] >gi|302142683|emb|CBI19886.3| unnamed protein product [Vitis vinifera]
contig02592	gi|118487557|gb|ABK95605.1|	2e-155	unknown [Populus trichocarpa]
contig02593	gi|30694819|ref|NP_851137.1|	2e-51	60S ribosomal protein L11 (RPL11D) [Arabidopsis thaliana] >gi|21592338|gb|AAM64289.1| ribosomal protein L11, cytosolic [Arabidopsis thaliana]
contig02594	gi|255543276|ref|XP_002512701.1|	2e-47	conserved hypothetical protein [Ricinus communis] >gi|223548662|gb|EEF50153.1| conserved hypothetical protein [Ricinus communis]
contig02595	gi|225441086|ref|XP_002263047.1|	2e-66	PREDICTED: hypothetical protein isoform 1 [Vitis vinifera] >gi|297740017|emb|CBI30199.3| unnamed protein product [Vitis vinifera]
contig02596	gi|3915165|sp|O50046.1|TRPB_CAMAC	1e-131	RecName: Full=Tryptophan synthase beta chain 2, chloroplastic; Flags: Precursor >gi|2792520|gb|AAB97087.1| tryptophan synthase beta subunit [Camptotheca acuminata] >gi|2801771|gb|AAB97526.1| tryptophan synthase beta [Camptotheca acuminata]
contig02597	gi|3915165|sp|O50046.1|TRPB_CAMAC	2e-61	RecName: Full=Tryptophan synthase beta chain 2, chloroplastic; Flags: Precursor >gi|2792520|gb|AAB97087.1| tryptophan synthase beta subunit [Camptotheca acuminata] >gi|2801771|gb|AAB97526.1| tryptophan synthase beta [Camptotheca acuminata]
contig02600	gi|296081790|emb|CBI20795.3|	3e-76	unnamed protein product [Vitis vinifera]
contig02601	gi|224121322|ref|XP_002330798.1|	8e-16	cc-nbs-lrr resistance protein [Populus trichocarpa] >gi|222872600|gb|EEF09731.1| cc-nbs-lrr resistance protein [Populus trichocarpa]
contig02602	gi|255629581|gb|ACU15138.1|	1e-28	unknown [Glycine max]
contig02603	gi|321437427|gb|ADW83724.1|	2e-28	alpha-tubulin [Musa acuminata AAA Group]
contig02605	gi|225470348|ref|XP_002269604.1|	1e-88	PREDICTED: hypothetical protein [Vitis vinifera] >gi|296090651|emb|CBI41051.3| unnamed protein product [Vitis vinifera]
contig02606	gi|51980204|gb|AAU20766.1|	8e-66	(S)-coclaurine N-methyltransferase [Thalictrum flavum subsp. glaucum]
contig02607	gi|225428509|ref|XP_002284427.1|	2e-99	PREDICTED: hypothetical protein isoform 1 [Vitis vinifera] >gi|225428511|ref|XP_002284433.1| PREDICTED: hypothetical protein isoform 2 [Vitis vinifera] >gi|147783576|emb|CAN61313.1| hypothetical protein VITISV_013388 [Vitis vinifera]
contig02608	gi|255564755|ref|XP_002523372.1|	1e-98	conserved hypothetical protein [Ricinus communis] >gi|223537460|gb|EEF39088.1| conserved hypothetical protein [Ricinus communis]
contig02609	gi|255641270|gb|ACU20912.1|	2e-19	unknown [Glycine max]
contig02610	gi|255539677|ref|XP_002510903.1|	2e-46	conserved hypothetical protein [Ricinus communis] >gi|223550018|gb|EEF51505.1| conserved hypothetical protein [Ricinus communis]
contig02611	gi|6006609|emb|CAB56850.1|	1e-145	catalase [Prunus persica]
contig02612	gi|224112737|ref|XP_002316278.1|	4e-73	GRAS family transcription factor [Populus trichocarpa] >gi|222865318|gb|EEF02449.1| GRAS family transcription factor [Populus trichocarpa]
contig02613	gi|255567788|ref|XP_002524872.1|	1e-102	oxidoreductase, putative [Ricinus communis] >gi|223535835|gb|EEF37496.1| oxidoreductase, putative [Ricinus communis]
contig02615	gi|255562988|ref|XP_002522498.1|	1e-77	Auxin response factor, putative [Ricinus communis] >gi|223538189|gb|EEF39798.1| Auxin response factor, putative [Ricinus communis]
contig02616	gi|255580317|ref|XP_002530987.1|	4e-15	conserved hypothetical protein [Ricinus communis] >gi|223529439|gb|EEF31399.1| conserved hypothetical protein [Ricinus communis]
contig02617	gi|225436170|ref|XP_002266075.1|	3e-73	PREDICTED: hypothetical protein [Vitis vinifera] >gi|296090151|emb|CBI39970.3| unnamed protein product [Vitis vinifera]
contig02620	gi|168020844|ref|XP_001762952.1|	1e-10	predicted protein [Physcomitrella patens subsp. patens] >gi|162685764|gb|EDQ72157.1| predicted protein [Physcomitrella patens subsp. patens]
contig02621	gi|225462438|ref|XP_002264570.1|	9e-102	PREDICTED: similar to GTP-binding family protein [Vitis vinifera]
contig02622	gi|225463284|ref|XP_002264531.1|	4e-10	PREDICTED: hypothetical protein [Vitis vinifera] >gi|296089373|emb|CBI39145.3| unnamed protein product [Vitis vinifera]
contig02624	gi|225444519|ref|XP_002268884.1|	3e-79	PREDICTED: hypothetical protein [Vitis vinifera]
contig02626	gi|145361806|ref|NP_850585.2|	2e-24	(S)-2-hydroxy-acid oxidase, peroxisomal, putative / glycolate oxidase, putative / short chain alpha-hydroxy acid oxidase, putative [Arabidopsis thaliana]
contig02627	gi|225432356|ref|XP_002275310.1|	5e-108	PREDICTED: hypothetical protein [Vitis vinifera] >gi|297736897|emb|CBI26098.3| unnamed protein product [Vitis vinifera]
contig02628	gi|225434664|ref|XP_002280187.1|	1e-45	PREDICTED: hypothetical protein [Vitis vinifera] >gi|297745939|emb|CBI15995.3| unnamed protein product [Vitis vinifera]
contig02629	gi|224077724|ref|XP_002305380.1|	7e-114	predicted protein [Populus trichocarpa] >gi|222848344|gb|EEE85891.1| predicted protein [Populus trichocarpa]
contig02630	gi|225447822|ref|XP_002267948.1|	2e-71	PREDICTED: similar to phosphatidylserine decarboxylase [Vitis vinifera]
contig02631	gi|224106113|ref|XP_002314048.1|	5e-133	predicted protein [Populus trichocarpa] >gi|222850456|gb|EEE88003.1| predicted protein [Populus trichocarpa]
contig02632	gi|242055593|ref|XP_002456942.1|	2e-58	hypothetical protein SORBIDRAFT_03g046010 [Sorghum bicolor] >gi|241928917|gb|EES02062.1| hypothetical protein SORBIDRAFT_03g046010 [Sorghum bicolor]
contig02634	gi|223975867|gb|ACN32121.1|	6e-19	unknown [Zea mays]
contig02635	gi|297742170|emb|CBI33957.3|	4e-174	unnamed protein product [Vitis vinifera]
contig02637	gi|226897716|gb|ACO90229.1|	6e-38	putative tyrosine/dopa decarboxylase [Papaver bracteatum]
contig02639	gi|225458974|ref|XP_002283604.1|	2e-116	PREDICTED: hypothetical protein [Vitis vinifera]
contig02640	gi|225427091|ref|XP_002276625.1|	1e-46	PREDICTED: hypothetical protein [Vitis vinifera] >gi|297742030|emb|CBI33817.3| unnamed protein product [Vitis vinifera]
contig02642	gi|229914866|gb|ACQ90591.1|	0	putative transmembrane transporter [Thellungiella halophila]
contig02643	gi|307715372|gb|ADN88093.1|	2e-67	homeodomain-leucine zipper protein HD2 [Gossypium hirsutum]
[truncated: 51,448 more rows]
