# Supplementary material for: Comparative Transcriptome Analysis Using High Papaverine Mutant of Papaver somniferum Reveals Pathway and Uncharacterized Steps of Papaverine Biosynthesis
Source: PLoS One. 2013 May 30;8(5):e65622. doi: 10.1371/journal.pone.0065622 (PMC3667846; doi:10.1371/journal.pone.0065622)
Supplement: Table S3 — Annotation of unigenes of pap1 using TAIR database. (XLS) [file pone.0065622.s007.xls]

## Sheet: poppy_lane1_agiprsd
Supplementry Table S3: Annotation of unigenes of pap1 using TAIR database
Query id	Subject id	e-value	annotation
contig00002	AT4G21620.1	2e-15	glycine-rich protein | chr4:11491519-11491914 FORWARD
contig00005	AT5G03555.1	3e-87	permease, cytosine/purines, uracil, thiamine, allantoin family protein | chr5:898354-900153 REVERSE
contig00006	AT1G06800.1	4e-175	lipase class 3 family protein | chr1:2089538-2091443 REVERSE
contig00007	AT5G09400.1	2e-123	KUP7 | KUP7; potassium ion transmembrane transporter | chr5:2916377-2920604 FORWARD
contig00008	AT1G29930.1	3e-121	CAB1, AB140, CAB140, LHCB1.3 | CAB1 (CHLOROPHYLL A/B BINDING PROTEIN 1); chlorophyll binding | chr1:10478071-10478874 FORWARD
contig00010	AT4G24530.1	3e-45	unknown protein | chr4:12667424-12669713 REVERSE
contig00011	AT4G35160.1	5e-33	O-methyltransferase family 2 protein | chr4:16730989-16732808 REVERSE
contig00012	AT5G06060.1	6e-74	tropinone reductase, putative / tropine dehydrogenase, putative | chr5:1824066-1825833 REVERSE
contig00013	AT1G47420.1	1e-49	FUNCTIONS IN: molecular_function unknown; INVOLVED IN: biological_process unknown; LOCATED IN: mitochondrion, nucleus; EXPRESSED IN: 26 plant structures; EXPRESSED DURING: 15 growth stages; BEST Arabidopsis thaliana protein match is: GAMMA CA2 (GAMMA CARBONIC ANHYDRASE 2); carbonate dehydratase (TAIR:AT1G47260.1); Has 85 Blast hits to 85 proteins in 16 species: Archae - 0; Bacteria - 0; Metazoa -…
contig00014	AT2G38710.2	3e-89	AMMECR1 family | chr2:16184517-16186764 REVERSE
contig00015	AT4G28650.1	0	leucine-rich repeat transmembrane protein kinase, putative | chr4:14144155-14147276 REVERSE
contig00016	AT1G47128.1	1e-42	RD21, RD21A | RD21 (responsive to dehydration 21); cysteine-type endopeptidase/ cysteine-type peptidase | chr1:17283139-17285609 REVERSE
contig00019	AT4G18100.1	8e-49	60S ribosomal protein L32 (RPL32A) | chr4:10035715-10036475 REVERSE
contig00023	AT3G54400.1	2e-138	aspartyl protease family protein | chr3:20140291-20142599 REVERSE
contig00024	ATMG00730.1	6e-55	COX3 | Encodes cytochrome c oxidase subunit 3. | chrM:218280-219077 FORWARD
contig00025	AT2G26690.1	0	nitrate transporter (NTP2) | chr2:11347347-11350916 REVERSE
contig00026	AT3G50820.1	1e-32	PSBO2, PSBO-2, OEC33 | PSBO2 (PHOTOSYSTEM II SUBUNIT O-2); oxygen evolving/ poly(U) binding | chr3:18891008-18892311 REVERSE
contig00027	AT1G26770.2	2e-105	ATEXPA10, AT-EXP10, ATEXP10, ATHEXP ALPHA 1.1, EXP10 | ATEXPA10 (ARABIDOPSIS THALIANA EXPANSIN A 10); structural constituent of cell wall | chr1:9259775-9260792 FORWARD
contig00028	AT4G00570.1	0	malate oxidoreductase, putative | chr4:242817-246522 REVERSE
contig00032	AT4G34640.1	6e-151	SQS1, ERG9 | SQS1 (SQUALENE SYNTHASE 1); farnesyl-diphosphate farnesyltransferase | chr4:16538489-16541655 FORWARD
contig00033	AT2G25490.1	3e-65	EBF1, FBL6 | EBF1 (EIN3-BINDING F BOX PROTEIN 1); protein binding / ubiquitin-protein ligase | chr2:10848018-10850275 REVERSE
contig00034	AT1G03220.1	8e-56	extracellular dermal glycoprotein, putative / EDGP, putative | chr1:787143-788444 FORWARD
contig00036	AT5G07050.1	3e-36	LOCATED IN: membrane; CONTAINS InterPro DOMAIN/s: Protein of unknown function DUF6, transmembrane (InterPro:IPR000620); BEST Arabidopsis thaliana protein match is: nodulin MtN21 family protein (TAIR:AT2G40900.1); Has 2288 Blast hits to 2270 proteins in 280 species: Archae - 23; Bacteria - 774; Metazoa - 5; Fungi - 0; Plants - 641; Viruses - 0; Other Eukaryotes - 845 (source: NCBI BLink). | chr5:2…
contig00039	AT3G20820.1	7e-117	leucine-rich repeat family protein | chr3:7280930-7282027 FORWARD
contig00040	AT1G43170.3	0	ARP1, RPL3A | ARP1 (ARABIDOPSIS RIBOSOMAL PROTEIN 1); structural constituent of ribosome | chr1:16266992-16268631 FORWARD
contig00041	AT5G17540.1	4e-60	transferase family protein | chr5:5782061-5783682 REVERSE
contig00042	AT1G49760.1	3e-39	PAB8, PABP8 | PAB8 (POLY(A) BINDING PROTEIN 8); RNA binding / translation initiation factor | chr1:18416740-18419753 FORWARD
contig00043	AT4G34110.1	8e-106	PAB2, PABP2, ATPAB2 | PAB2 (POLY(A) BINDING 2); RNA binding / translation initiation factor | chr4:16336732-16339892 FORWARD
contig00044	AT3G45770.1	4e-146	oxidoreductase, zinc-binding dehydrogenase family protein | chr3:16805753-16807774 REVERSE
contig00045	AT1G50010.1	1e-51	TUA2 | TUA2; structural constituent of cytoskeleton | chr1:18517737-18519729 FORWARD
contig00046	AT5G33320.1	1e-66	CUE1, PPT, ARAPPT | CUE1 (CAB UNDEREXPRESSED 1); antiporter/ triose-phosphate transmembrane transporter | chr5:12588950-12591408 FORWARD
contig00047	AT1G30730.1	3e-22	FAD-binding domain-containing protein | chr1:10900854-10902434 FORWARD
contig00049	AT5G33320.1	1e-62	CUE1, PPT, ARAPPT | CUE1 (CAB UNDEREXPRESSED 1); antiporter/ triose-phosphate transmembrane transporter | chr5:12588950-12591408 FORWARD
contig00051	AT4G33220.1	8e-07	PME44, ATPME44 | enzyme inhibitor/ pectinesterase | chr4:16022506-16026130 FORWARD
contig00052	AT5G64250.2	2e-91	2-nitropropane dioxygenase family / NPD family | chr5:25697623-25698945 REVERSE
contig00053	AT5G58420.1	1e-129	40S ribosomal protein S4 (RPS4D) | chr5:23619599-23620896 FORWARD
contig00054	AT5G38410.3	5e-08	ribulose bisphosphate carboxylase small chain 3B / RuBisCO small subunit 3B (RBCS-3B) (ATS3B) | chr5:15377501-15378306 REVERSE
contig00055	AT2G14740.2	1e-146	ATVSR3 | ATVSR3 (ARABIDOPSIS THALIANA VACULOLAR SORTING RECEPTOR 3); calcium ion binding | chr2:6308895-6312303 FORWARD
contig00057	AT5G64250.2	1e-88	2-nitropropane dioxygenase family / NPD family | chr5:25697623-25698945 REVERSE
contig00060	AT2G16850.1	2e-79	PIP3B, PIP2;8 | PIP2;8 (PLASMA MEMBRANE INTRINSIC PROTEIN 2;8); water channel | chr2:7301647-7303180 FORWARD
contig00061	AT4G09730.1	6e-93	DEAD/DEAH box helicase, putative | chr4:6136333-6139510 FORWARD
contig00062	AT2G39220.1	1e-132	PLP6, PLA IIB | PLP6 (PATATIN-LIKE PROTEIN 6); nutrient reservoir | chr2:16375055-16376663 REVERSE
contig00064	AT1G27000.1	1e-59	bZIP family transcription factor | chr1:9374068-9376422 FORWARD
contig00066	AT5G50210.1	9e-32	QS, OLD5, SUFE3 | QS (QUINOLINATE SYNTHASE); 4 iron, 4 sulfur cluster binding / enzyme activator/ protein homodimerization/ quinolinate synthetase A | chr5:20442803-20445706 FORWARD
contig00067	AT5G62000.3	6e-76	ARF2, ARF1-BP, HSS | ARF2 (AUXIN RESPONSE FACTOR 2); protein binding / transcription factor | chr5:24910859-24914680 FORWARD
contig00068	AT5G49460.1	0	ACLB-2 | ACLB-2 (ATP CITRATE LYASE SUBUNIT B 2); ATP citrate synthase | chr5:20055048-20058195 FORWARD
contig00069	AT1G68010.1	2e-95	HPR | HPR; glycerate dehydrogenase/ poly(U) binding | chr1:25493418-25495720 FORWARD
contig00070	AT5G49720.1	4e-175	ATGH9A1, DEC, KOR, RSW2, IRX2, KOR1 | ATGH9A1 (ARABIDOPSIS THALIANA GLYCOSYL HYDROLASE 9A1); cellulase/ hydrolase, hydrolyzing O-glycosyl compounds | chr5:20197765-20200168 REVERSE
contig00071	AT1G60900.1	1e-168	U2 snRNP auxiliary factor large subunit, putative | chr1:22424008-22427806 FORWARD
contig00074	AT1G70890.1	3e-19	MLP43 | MLP43 (MLP-LIKE PROTEIN 43) | chr1:26725912-26726489 REVERSE
contig00075	AT3G08580.2	1e-33	AAC1 | AAC1 (ADP/ATP CARRIER 1); ATP:ADP antiporter/ binding | chr3:2605706-2607030 REVERSE
contig00076	AT2G24240.1	2e-77	potassium channel tetramerisation domain-containing protein | chr2:10310838-10312163 FORWARD
contig00077	AT1G12740.1	3e-175	CYP87A2 | CYP87A2; electron carrier/ heme binding / iron ion binding / monooxygenase/ oxygen binding | chr1:4342462-4344569 FORWARD
contig00078	AT5G23860.1	5e-26	TUB8 | TUB8; structural constituent of cytoskeleton | chr5:8042962-8044528 FORWARD
contig00079	AT1G78260.1	4e-36	RNA recognition motif (RRM)-containing protein | chr1:29447317-29450181 FORWARD
contig00080	AT5G51970.2	3e-10	sorbitol dehydrogenase, putative / L-iditol 2-dehydrogenase, putative | chr5:21111820-21113284 FORWARD
contig00081	AT3G52880.1	0	ATMDAR1 | monodehydroascorbate reductase, putative | chr3:19601477-19604366 REVERSE
contig00085	AT4G03280.2	5e-70	PETC, PGR1 | PETC (PHOTOSYNTHETIC ELECTRON TRANSFER C); electron transporter, transferring electrons from cytochrome b6/f complex of photosystem II | chr4:1440462-1441717 FORWARD
contig00086	AT3G45140.1	0	LOX2, ATLOX2 | LOX2 (LIPOXYGENASE 2); lipoxygenase | chr3:16525437-16529233 FORWARD
contig00088	AT3G54690.1	9e-90	sugar isomerase (SIS) domain-containing protein / CBS domain-containing protein | chr3:20246586-20247810 FORWARD
contig00089	AT2G01460.1	7e-30	ATP binding / kinase | chr2:206136-211765 FORWARD
contig00090	AT5G35590.1	3e-122	PAA1 | PAA1 (PROTEASOME ALPHA SUBUNIT A 1); endopeptidase/ peptidase/ threonine-type endopeptidase | chr5:13765417-13767768 REVERSE
contig00092	AT2G42010.1	4e-69	PLDBETA1, PLDBETA | PLDBETA1 (PHOSPHOLIPASE D BETA 1); phospholipase D | chr2:17533018-17537990 REVERSE
contig00093	AT1G49600.1	4e-65	ATRBP47A | ATRBP47A (Arabidopsis thaliana RNA-binding protein 47a); RNA binding | chr1:18357236-18360150 REVERSE
contig00094	AT1G47500.1	3e-32	ATRBP47C' | ATRBP47C' (RNA-binding protein 47C'); RNA binding | chr1:17432682-17434805 FORWARD
contig00095	AT4G10710.1	5e-28	SPT16 | SPT16 (global transcription factor C) | chr4:6602226-6605450 REVERSE
contig00096	AT4G05160.1	2e-75	4-coumarate--CoA ligase, putative / 4-coumaroyl-CoA synthase, putative | chr4:2664451-2666547 FORWARD
contig00098	AT4G21620.1	5e-15	glycine-rich protein | chr4:11491519-11491914 FORWARD
contig00101	AT1G15820.1	8e-107	LHCB6, CP24 | LHCB6 (LIGHT HARVESTING COMPLEX PSII SUBUNIT 6); chlorophyll binding | chr1:5446685-5447676 REVERSE
contig00102	AT5G58290.1	9e-180	RPT3 | RPT3 (REGULATORY PARTICLE TRIPLE-A ATPASE 3); ATPase | chr5:23569155-23571116 FORWARD
contig00104	ATCG00040.1	2e-126	MATK | Encodes a maturase located in the trnK intron in the chloroplast genome. | chrC:2056-3636 REVERSE
contig00107	AT2G29050.1	2e-22	ATRBL1 | ATRBL1 (Arabidopsis thaliana Rhomboid-like 1) | chr2:12478245-12480121 FORWARD
contig00109	AT4G24000.1	2e-91	ATCSLG2, CSLG2 | ATCSLG2; cellulose synthase/ transferase/ transferase, transferring glycosyl groups | chr4:12462142-12465471 FORWARD
contig00110	AT3G61890.1	8e-25	ATHB-12, ATHB12 | ATHB-12 (ARABIDOPSIS THALIANA HOMEOBOX 12); transcription activator/ transcription factor | chr3:22914346-22915239 REVERSE
contig00111	AT1G26910.1	4e-106	60S ribosomal protein L10 (RPL10B) | chr1:9321709-9322813 FORWARD
contig00112	AT3G15730.1	6e-122	PLDALPHA1, PLD | PLDALPHA1 (PHOSPHOLIPASE D ALPHA 1); phospholipase D | chr3:5330835-5333474 FORWARD
contig00113	AT3G25810.1	1e-113	myrcene/ocimene synthase, putative | chr3:9430805-9433844 FORWARD
contig00114	AT2G13690.1	3e-52	PRLI-interacting factor, putative | chr2:5706704-5708895 REVERSE
contig00115	AT1G33110.1	4e-177	MATE efflux family protein | chr1:12005084-12008618 FORWARD
contig00116	AT2G02800.2	1e-159	APK2B | APK2B (PROTEIN KINASE 2B); ATP binding / kinase/ protein kinase/ protein serine/threonine kinase | chr2:796889-799250 REVERSE
contig00117	AT4G15475.1	1e-61	F-box family protein (FBL4) | chr4:8845927-8848701 FORWARD
contig00118	AT3G54400.1	3e-138	aspartyl protease family protein | chr3:20140291-20142599 REVERSE
contig00120	AT5G37660.2	1e-71	PDLP7 | PDLP7 (PLASMODESMATA-LOCATED PROTEIN 7) | chr5:14959842-14961165 FORWARD
contig00121	AT1G35620.1	7e-145	ATPDIL5-2, ATPDI8, PDI8 | ATPDIL5-2 (PDI-LIKE 5-2); protein disulfide isomerase | chr1:13156504-13158280 FORWARD
contig00122	AT5G39960.1	2e-72	GTP-binding family protein | chr5:15994195-15996820 FORWARD
contig00123	AT5G57280.1	1e-40	methyltransferase | chr5:23204533-23206485 FORWARD
contig00125	AT5G18580.1	0	FASS, TON2, EMB40, FS1, GDO, FASS 2 | FASS (FASS 1); protein phosphatase type 2B regulator | chr5:6175154-6178214 FORWARD
contig00126	AT5G48020.1	8e-157	unknown protein | chr5:19462888-19464790 REVERSE
contig00127	AT3G20015.1	8e-128	aspartic-type endopeptidase | chr3:6978746-6980158 REVERSE
contig00128	AT1G02130.1	2e-80	ATRAB1B, ARA5, ARA-5, ATRABD2A, RABD2A | ARA-5 (ARABIDOPSIS RAS 5); GTP binding | chr1:400350-401788 REVERSE
contig00129	AT2G27690.1	2e-53	CYP94C1 | CYP94C1; fatty acid (omega-1)-hydroxylase/ oxygen binding | chr2:11809373-11810860 FORWARD
contig00130	AT3G12120.2	2e-158	FAD2 | FAD2 (FATTY ACID DESATURASE 2); delta12-fatty acid dehydrogenase/ omega-6 fatty acid desaturase | chr3:3860592-3861743 REVERSE
contig00131	AT3G49220.1	4e-160	pectinesterase family protein | chr3:18249840-18253647 FORWARD
contig00132	AT5G01880.1	2e-39	zinc finger (C3HC4-type RING finger) family protein | chr5:339017-339496 FORWARD
contig00133	AT3G17240.3	4e-165	mtLPD2 | mtLPD2 (LIPOAMIDE DEHYDROGENASE 2); ATP binding / dihydrolipoyl dehydrogenase | chr3:5890278-5892166 REVERSE
contig00136	AT1G49380.1	2e-25	cytochrome c biogenesis protein family | chr1:18276794-18279204 FORWARD
contig00137	AT4G22340.3	4e-31	phosphatidate cytidylyltransferase, putative / CDP-diglyceride synthetase, putative | chr4:11800150-11802621 REVERSE
contig00138	AT5G08570.1	0	pyruvate kinase, putative | chr5:2778433-2780300 FORWARD
contig00139	AT5G08570.1	0	pyruvate kinase, putative | chr5:2778433-2780300 FORWARD
contig00140	AT1G75280.1	5e-120	isoflavone reductase, putative | chr1:28252030-28253355 FORWARD
contig00141	AT3G56150.1	3e-68	EIF3C, ATEIF3C-1, EIF3C-1, ATTIF3C1, TIF3C1 | EIF3C (EUKARYOTIC TRANSLATION INITIATION FACTOR 3C); translation initiation factor | chr3:20833790-20836820 REVERSE
contig00143	AT2G39350.1	2e-102	ABC transporter family protein | chr2:16430174-16432396 REVERSE
contig00147	AT3G51860.1	3e-110	CAX3, ATHCX1, CAX1-LIKE, ATCAX3 | CAX3 (CATION EXCHANGER 3); calcium:cation antiporter/ calcium:hydrogen antiporter/ cation:cation antiporter | chr3:19239458-19242519 FORWARD
contig00148	AT5G58560.1	6e-63	phosphatidate cytidylyltransferase family protein | chr5:23670513-23672570 FORWARD
contig00149	AT5G43470.2	9e-17	RPP8, HRT, RCY1 | RPP8 (RECOGNITION OF PERONOSPORA PARASITICA 8); nucleotide binding | chr5:17463130-17466658 REVERSE
contig00150	AT3G57490.1	6e-115	40S ribosomal protein S2 (RPS2D) | chr3:21279824-21280887 REVERSE
contig00151	AT4G29120.1	2e-48	6-phosphogluconate dehydrogenase NAD-binding domain-containing protein | chr4:14350861-14351865 FORWARD
contig00152	ATCG00520.1	9e-25	YCF4 | Encodes a protein required for photosystem I assembly and stability. In cyanobacteria, loss of function mutation in this gene increases PSII/PSI ratio without any influence on photoautotrophic growth. | chrC:59772-60326 FORWARD
contig00153	AT2G31440.1	3e-79	protein binding | chr2:13399309-13400971 REVERSE
contig00154	AT3G54420.1	9e-81	ATEP3, ATCHITIV, CHIV | ATEP3; chitinase | chr3:20145935-20147034 FORWARD
contig00155	AT4G36130.1	1e-24	60S ribosomal protein L8 (RPL8C) | chr4:17097613-17098656 FORWARD
contig00156	AT1G76490.1	4e-78	HMG1, HMGR1 | HMG1 (HYDROXY METHYLGLUTARYL COA REDUCTASE 1); hydroxymethylglutaryl-CoA reductase | chr1:28695801-28698206 FORWARD
contig00157	AT4G38130.1	0	HD1, HDA19, ATHD1, HDA1, RPD3A | HD1 (HISTONE DEACETYLASE 1); basal transcription repressor/ histone deacetylase/ protein binding | chr4:17896493-17899057 REVERSE
contig00158	AT2G39730.3	8e-53	RCA | RCA (RUBISCO ACTIVASE); ADP binding / ATP binding / enzyme regulator/ ribulose-1,5-bisphosphate carboxylase/oxygenase activator | chr2:16571174-16573345 REVERSE
contig00159	AT5G13630.2	0	GUN5, CCH, CHLH, CCH1 | GUN5 (GENOMES UNCOUPLED 5); magnesium chelatase | chr5:4387920-4392082 REVERSE
contig00162	AT3G04770.2	4e-53	RPSAb | RPSAb (40S ribosomal protein SA B); structural constituent of ribosome | chr3:1309544-1310846 REVERSE
contig00163	AT3G27090.1	2e-08	FUNCTIONS IN: molecular_function unknown; INVOLVED IN: biological_process unknown; LOCATED IN: cellular_component unknown; EXPRESSED IN: 24 plant structures; EXPRESSED DURING: 15 growth stages; CONTAINS InterPro DOMAIN/s: Development and cell death domain (InterPro:IPR013989), Kelch related (InterPro:IPR013089); BEST Arabidopsis thaliana protein match is: unknown protein (TAIR:AT5G42050.1); Has 6…
contig00164	AT3G27090.1	2e-07	FUNCTIONS IN: molecular_function unknown; INVOLVED IN: biological_process unknown; LOCATED IN: cellular_component unknown; EXPRESSED IN: 24 plant structures; EXPRESSED DURING: 15 growth stages; CONTAINS InterPro DOMAIN/s: Development and cell death domain (InterPro:IPR013989), Kelch related (InterPro:IPR013089); BEST Arabidopsis thaliana protein match is: unknown protein (TAIR:AT5G42050.1); Has 6…
contig00165	AT5G46800.1	1e-103	BOU | BOU (A BOUT DE SOUFFLE); binding / transporter | chr5:18988779-18989810 REVERSE
contig00166	AT1G25510.1	4e-39	aspartyl protease family protein | chr1:8959372-8960823 REVERSE
contig00167	AT5G65260.1	6e-60	polyadenylate-binding protein family protein / PABP family protein | chr5:26080501-26082984 REVERSE
contig00168	AT5G35630.3	1e-156	GS2, GLN2, ATGSL1 | GS2 (GLUTAMINE SYNTHETASE 2); glutamate-ammonia ligase | chr5:13831220-13833239 FORWARD
contig00170	AT3G53690.1	1e-30	zinc finger (C3HC4-type RING finger) family protein | chr3:19898997-19900044 REVERSE
contig00172	AT3G29075.1	3e-08	glycine-rich protein | chr3:11051645-11052629 REVERSE
contig00176	AT3G13920.1	0	EIF4A1, RH4, TIF4A1 | EIF4A1 (EUKARYOTIC TRANSLATION INITIATION FACTOR 4A1); ATP-dependent helicase/ translation initiation factor | chr3:4592635-4594128 REVERSE
contig00177	AT2G27690.1	1e-101	CYP94C1 | CYP94C1; fatty acid (omega-1)-hydroxylase/ oxygen binding | chr2:11809373-11810860 FORWARD
contig00178	AT4G12300.1	1e-25	CYP706A4 | CYP706A4; electron carrier/ heme binding / iron ion binding / monooxygenase/ oxygen binding | chr4:7308016-7309692 REVERSE
contig00179	AT4G25500.1	3e-88	ATRSP35, ATRSP40, AT-SRP40, RSP35 | ATRSP35; RNA binding / nucleic acid binding / nucleotide binding | chr4:13025168-13027243 FORWARD
contig00180	AT1G53320.1	4e-133	AtTLP7 | AtTLP7 (TUBBY LIKE PROTEIN 7); phosphoric diester hydrolase/ transcription factor | chr1:19891237-19893429 REVERSE
contig00181	AT4G24190.1	0	SHD, HSP90.7 | SHD (SHEPHERD); ATP binding / unfolded protein binding | chr4:12551902-12555851 REVERSE
contig00182	AT3G55440.1	2e-89	ATCTIMC, TPI | TPI (TRIOSEPHOSPHATE ISOMERASE); triose-phosphate isomerase | chr3:20553794-20556078 FORWARD
contig00185	AT1G56580.1	6e-14	unknown protein | chr1:21198402-21198902 REVERSE
contig00187	AT5G13630.1	5e-61	GUN5, CCH, CHLH, CCH1 | GUN5 (GENOMES UNCOUPLED 5); magnesium chelatase | chr5:4387567-4392082 REVERSE
contig00188	AT4G24190.2	5e-19	SHD | SHD (SHEPHERD); ATP binding / unfolded protein binding | chr4:12551902-12555851 REVERSE
contig00191	AT1G61870.1	6e-68	PPR336 | PPR336 (pentatricopeptide repeat 336) | chr1:22865326-22866552 REVERSE
contig00192	AT5G25150.1	3e-54	TAF5 | TAF5 (TBP-ASSOCIATED FACTOR 5); nucleotide binding / transcription regulator | chr5:8677117-8682058 FORWARD
contig00193	AT1G68370.1	0	ARG1 | ARG1 (ALTERED RESPONSE TO GRAVITY 1); cytoskeletal protein binding | chr1:25632046-25634527 REVERSE
contig00194	AT3G51800.1	8e-65	ATG2 | ATG2; aminopeptidase/ metalloexopeptidase | chr3:19211261-19213568 REVERSE
contig00195	AT4G16780.1	2e-40	ATHB-2, HAT4, ATHB2 | ATHB-2 (ARABIDOPSIS THALIANA HOMEOBOX PROTEIN 2); DNA binding / protein homodimerization/ sequence-specific DNA binding / transcription factor | chr4:9449291-9450604 FORWARD
contig00196	AT3G52290.1	4e-07	IQD3 | IQD3 (IQ-domain 3); calmodulin binding | chr3:19394441-19396196 FORWARD
contig00197	AT1G79620.1	2e-126	leucine-rich repeat transmembrane protein kinase, putative | chr1:29957633-29962174 REVERSE
contig00199	AT5G03040.2	2e-77	iqd2 | iqd2 (IQ-domain 2); calmodulin binding | chr5:710380-712406 REVERSE
contig00200	AT3G05420.2	3e-115	ACBP4 | ACBP4 (ACYL-COA BINDING PROTEIN 4); acyl-CoA binding | chr3:1561880-1567047 FORWARD
contig00201	AT5G48580.1	2e-43	FKBP15-2 | FKBP15-2; FK506 binding / peptidyl-prolyl cis-trans isomerase | chr5:19696156-19697304 REVERSE
contig00202	AT5G43940.1	3e-30	HOT5, ADH2, GSNOR | HOT5 (sensitive to hot temperatures 5); S-(hydroxymethyl)glutathione dehydrogenase/ S-nitrosoglutathione reductase | chr5:17684265-17686379 FORWARD
contig00204	AT1G52140.1	2e-13	unknown protein | chr1:19407559-19408185 REVERSE
contig00205	AT5G35180.3	3e-25	phosphoinositide binding | chr5:13424538-13430831 FORWARD
contig00206	AT4G09150.1	1e-54	T-complex protein 11 | chr4:5828753-5833475 FORWARD
contig00207	AT5G03340.1	0	cell division cycle protein 48, putative / CDC48, putative | chr5:810091-813133 REVERSE
contig00209	AT2G30540.1	9e-31	glutaredoxin family protein | chr2:13011259-13011567 REVERSE
contig00210	AT5G64813.1	5e-45	LIP1 | LIP1 (Light Insensitive Period1); GTPase | chr5:25910836-25912625 FORWARD
contig00211	AT1G08830.2	6e-63	CSD1 | CSD1 (COPPER/ZINC SUPEROXIDE DISMUTASE 1); superoxide dismutase | chr1:2827700-2829053 FORWARD
contig00212	AT2G26920.1	5e-31	ubiquitin-associated (UBA)/TS-N domain-containing protein | chr2:11489648-11491588 FORWARD
contig00213	AT3G01980.4	7e-28	short-chain dehydrogenase/reductase (SDR) family protein | chr3:327747-328833 REVERSE
contig00214	AT4G38540.1	1e-34	monooxygenase, putative (MO2) | chr4:18023187-18024827 FORWARD
contig00215	AT4G24830.1	1e-45	arginosuccinate synthase family | chr4:12793085-12795857 REVERSE
contig00218	AT5G56030.1	0	HSP81-2, ERD8, HSP90.2 | HSP81-2 (HEAT SHOCK PROTEIN 81-2); ATP binding | chr5:22686923-22689433 FORWARD
contig00219	AT1G56700.3	3e-68	pyrrolidone-carboxylate peptidase family protein | chr1:21256830-21257640 FORWARD
contig00220	AT4G12650.1	0	LOCATED IN: integral to membrane, Golgi apparatus, plasma membrane, vacuole; EXPRESSED IN: 25 plant structures; EXPRESSED DURING: 13 growth stages; CONTAINS InterPro DOMAIN/s: Nonaspanin (TM9SF) (InterPro:IPR004240); BEST Arabidopsis thaliana protein match is: unknown protein (TAIR:AT5G35160.1); Has 983 Blast hits to 980 proteins in 161 species: Archae - 0; Bacteria - 0; Metazoa - 434; Fungi - 14…
contig00221	AT4G00900.1	3e-148	ECA2, ATECA2 | ECA2 (ER-TYPE CA2+-ATPASE 2); calcium-transporting ATPase | chr4:382690-386226 REVERSE
contig00222	AT2G21330.1	0	fructose-bisphosphate aldolase, putative | chr2:9128416-9130152 REVERSE
contig00223	AT1G47128.1	3e-34	RD21, RD21A | RD21 (responsive to dehydration 21); cysteine-type endopeptidase/ cysteine-type peptidase | chr1:17283139-17285609 REVERSE
contig00224	AT4G12420.1	3e-15	SKU5 | SKU5; copper ion binding / oxidoreductase | chr4:7349941-7352868 REVERSE
contig00225	AT4G12420.1	8e-21	SKU5 | SKU5; copper ion binding / oxidoreductase | chr4:7349941-7352868 REVERSE
contig00226	AT4G12420.1	0	SKU5 | SKU5; copper ion binding / oxidoreductase | chr4:7349941-7352868 REVERSE
contig00227	AT3G16480.1	3e-106	MPPalpha | MPPalpha (mitochondrial processing peptidase alpha subunit); catalytic/ metal ion binding / metalloendopeptidase/ zinc ion binding | chr3:5599906-5602716 FORWARD
contig00228	AT3G57380.1	4e-59	transferase, transferring glycosyl groups | chr3:21230002-21231672 FORWARD
contig00229	AT3G55460.1	1e-15	SCL30 | SCL30; RNA binding / nucleic acid binding / nucleotide binding | chr3:20561024-20563502 FORWARD
contig00230	AT4G05180.1	8e-43	PSBQ, PSBQ-2, PSII-Q | PSBQ-2; calcium ion binding | chr4:2672093-2673170 REVERSE
contig00231	AT5G06860.1	8e-71	PGIP1, ATPGIP1 | PGIP1 (POLYGALACTURONASE INHIBITING PROTEIN 1); protein binding | chr5:2132373-2133434 FORWARD
contig00233	AT2G22670.3	3e-64	IAA8 | IAA8; transcription factor | chr2:9637136-9638459 FORWARD
contig00234	AT5G22650.2	2e-14	HD2B, HDT02, HDT2, ATHD2B, HDA4, HD2 | HD2B (HISTONE DEACETYLASE 2B); histone deacetylase | chr5:7534120-7536054 FORWARD
contig00235	AT1G80350.1	3e-162	ERH3, AAA1, FRA2, LUE1, ATKTN1, KTN1, FRC2, BOT1, FTR | ERH3 (ECTOPIC ROOT HAIR 3); ATP binding / nucleoside-triphosphatase/ nucleotide binding | chr1:30205499-30208050 REVERSE
contig00236	AT1G06620.1	2e-100	2-oxoglutarate-dependent dioxygenase, putative | chr1:2025618-2027094 FORWARD
contig00237	AT1G23480.2	1e-74	ATCSLA03, CSLA03, ATCSLA3 | ATCSLA03 (CELLULOSE SYNTHASE-LIKE A3); cellulose synthase/ transferase, transferring glycosyl groups | chr1:8333917-8336230 FORWARD
contig00238	AT3G54420.1	1e-92	ATEP3, ATCHITIV, CHIV | ATEP3; chitinase | chr3:20145935-20147034 FORWARD
contig00240	AT5G12010.1	2e-170	unknown protein | chr5:3877975-3879483 REVERSE
contig00241	AT5G58620.1	3e-29	zinc finger (CCCH-type) family protein | chr5:23693959-23695782 FORWARD
contig00242	AT5G02230.2	2e-74	haloacid dehalogenase-like hydrolase family protein | chr5:449132-450507 FORWARD
contig00243	AT1G65260.1	3e-121	PTAC4 | PTAC4 (PLASTID TRANSCRIPTIONALLY ACTIVE4) | chr1:24236329-24240428 FORWARD
contig00244	AT4G14300.1	7e-79	heterogeneous nuclear ribonucleoprotein, putative / hnRNP, putative | chr4:8231179-8232785 FORWARD
contig00245	AT1G76950.1	9e-43	PRAF1 | PRAF1; Ran GTPase binding / chromatin binding / zinc ion binding | chr1:28906952-28911325 FORWARD
contig00248	AT2G04160.1	2e-141	AIR3 | AIR3; serine-type endopeptidase | chr2:1401450-1407694 REVERSE
contig00250	AT2G29200.1	0	APUM1 | APUM1 (Arabidopsis Pumilio 1); RNA binding / binding | chr2:12549483-12553185 REVERSE
contig00251	AT1G80280.1	7e-33	hydrolase, alpha/beta fold family protein | chr1:30183839-30186141 REVERSE
contig00252	AT3G15270.1	1e-27	SPL5 | SPL5 (SQUAMOSA PROMOTER BINDING PROTEIN-LIKE 5); DNA binding / transcription factor | chr3:5140624-5141256 REVERSE
contig00254	AT1G54690.1	3e-49	HTA3, H2AXB, G-H2AX, GAMMA-H2AX | GAMMA-H2AX (GAMMA HISTONE VARIANT H2AX); DNA binding | chr1:20414607-20415206 REVERSE
contig00255	AT4G35160.1	1e-10	O-methyltransferase family 2 protein | chr4:16730989-16732808 REVERSE
contig00256	AT5G04590.1	0	SIR | SIR; sulfite reductase (ferredoxin)/ sulfite reductase | chr5:1319404-1322298 FORWARD
contig00257	AT1G51990.2	1e-27	O-methyltransferase family 2 protein | chr1:19330949-19332667 FORWARD
contig00258	AT5G41360.1	0	XPB2, ATXPB2 | XPB2; ATP binding / ATP-dependent DNA helicase/ ATP-dependent helicase/ DNA binding / helicase/ hydrolase/ nucleic acid binding | chr5:16544574-16549121 FORWARD
contig00259	AT1G49820.1	1e-10	ATMTK | ATMTK (ARABIDOPSIS THALIANA S-METHYL-5-THIORIBOSE KINASE); S-methyl-5-thioribose kinase | chr1:18443005-18444907 FORWARD
contig00260	AT5G22620.2	3e-22	phosphoglycerate/bisphosphoglycerate mutase family protein | chr5:7517731-7520223 REVERSE
contig00261	AT5G17920.2	2e-144	ATCIMS | ATMS1; 5-methyltetrahydropteroyltriglutamate-homocysteine S-methyltransferase/ methionine synthase | chr5:5935771-5939195 FORWARD
contig00262	AT3G12915.1	5e-46	GTP binding / GTPase | chr3:4112999-4115708 FORWARD
contig00263	AT4G10340.1	3e-109	LHCB5 | LHCB5 (LIGHT HARVESTING COMPLEX OF PHOTOSYSTEM II 5); chlorophyll binding | chr4:6408200-6409496 FORWARD
contig00265	AT2G41473.1	6e-06	FUNCTIONS IN: molecular_function unknown; INVOLVED IN: biological_process unknown; LOCATED IN: cellular_component unknown; CONTAINS InterPro DOMAIN/s: Cyclin-like F-box (InterPro:IPR001810); BEST Arabidopsis thaliana protein match is: F-box family protein (TAIR:AT3G17710.1). | chr2:17294453-17294728 REVERSE
contig00266	AT4G16490.1	7e-56	binding | chr4:9293891-9295530 REVERSE
contig00267	AT5G54380.1	0	THE1 | THE1 (THESEUS1); kinase/ protein kinase | chr5:22077313-22079880 REVERSE
contig00268	AT1G57790.1	1e-18	F-box family protein | chr1:21404578-21405636 REVERSE
contig00269	AT1G64790.1	2e-22	binding | chr1:24065232-24081908 REVERSE
contig00273	AT1G14930.1	3e-20	major latex protein-related / MLP-related | chr1:5152465-5153035 REVERSE
contig00274	AT2G38540.1	4e-32	LP1, LTP1, ATLTP1 | LP1; calmodulin binding | chr2:16130418-16130893 FORWARD
contig00275	AT3G06650.1	0	ACLB-1 | ACLB-1; ATP citrate synthase | chr3:2079247-2082633 REVERSE
contig00276	AT1G14670.1	0	endomembrane protein 70, putative | chr1:5037669-5040199 FORWARD
contig00278	AT1G28340.1	2e-33	AtRLP4 | AtRLP4 (Receptor Like Protein 4); protein binding | chr1:9940175-9943252 FORWARD
contig00279	AT2G39770.1	2e-90	CYT1, VTC1, SOZ1, EMB101, GMP1 | CYT1 (CYTOKINESIS DEFECTIVE 1); mannose-1-phosphate guanylyltransferase/ nucleotidyltransferase | chr2:16589401-16590741 FORWARD
contig00280	AT2G19410.1	3e-67	protein kinase family protein | chr2:8404901-8409012 REVERSE
contig00282	AT5G34850.1	0	ATPAP26, PAP26 | PAP26 (PURPLE ACID PHOSPHATASE 26); acid phosphatase/ protein serine/threonine phosphatase | chr5:13108475-13111217 REVERSE
contig00284	AT1G13980.1	4e-103	GN, VAN7, EMB30 | GN (GNOM); GTP:GDP antiporter/ protein homodimerization | chr1:4789587-4794397 FORWARD
contig00285	AT4G34450.1	4e-18	coatomer gamma-2 subunit, putative / gamma-2 coat protein, putative / gamma-2 COP, putative | chr4:16471956-16476795 FORWARD
contig00287	AT1G16180.1	4e-82	TMS membrane family protein / tumour differentially expressed (TDE) family protein | chr1:5540905-5542670 FORWARD
contig00288	AT5G62000.3	1e-33	ARF2, ARF1-BP, HSS | ARF2 (AUXIN RESPONSE FACTOR 2); protein binding / transcription factor | chr5:24910859-24914680 FORWARD
contig00289	AT1G17745.1	1e-61	PGDH | PGDH (3-PHOSPHOGLYCERATE DEHYDROGENASE); phosphoglycerate dehydrogenase | chr1:6101157-6104979 FORWARD
contig00290	AT1G02640.1	6e-135	BXL2, ATBXL2 | BXL2 (BETA-XYLOSIDASE 2); hydrolase, hydrolyzing O-glycosyl compounds | chr1:564293-567580 FORWARD
contig00292	AT4G02840.1	5e-24	small nuclear ribonucleoprotein D1, putative / snRNP core protein D1, putative / Sm protein D1, putative | chr4:1264726-1266253 FORWARD
contig00293	AT3G47780.1	4e-110	ATATH6, ATH6 | ATATH6; ATPase, coupled to transmembrane movement of substances / transporter | chr3:17624500-17628972 FORWARD
contig00294	AT2G40430.2	1e-25	FUNCTIONS IN: molecular_function unknown; INVOLVED IN: biological_process unknown; LOCATED IN: cellular_component unknown; EXPRESSED IN: 22 plant structures; EXPRESSED DURING: 13 growth stages; CONTAINS InterPro DOMAIN/s: Tumor suppressor protein Gltscr2 (InterPro:IPR011211), P60-like (InterPro:IPR011687); Has 608 Blast hits to 551 proteins in 148 species: Archae - 0; Bacteria - 22; Metazoa - 203…
contig00295	AT1G71360.1	3e-75	FUNCTIONS IN: molecular_function unknown; INVOLVED IN: biological_process unknown; LOCATED IN: mitochondrion; CONTAINS InterPro DOMAIN/s: Sad1/UNC-like, C-terminal (InterPro:IPR012919), Galactose-binding like (InterPro:IPR008979); BEST Arabidopsis thaliana protein match is: unknown protein (TAIR:AT1G22882.1); Has 9785 Blast hits to 6992 proteins in 496 species: Archae - 108; Bacteria - 691; Metaz…
contig00296	AT4G36800.2	3e-88	RCE1 | RCE1 (RUB1 CONJUGATING ENZYME 1); NEDD8 ligase/ small conjugating protein ligase | chr4:17341237-17342148 REVERSE
contig00297	AT4G04640.1	2e-41	ATPC1 | ATPC1; enzyme regulator | chr4:2350761-2351882 REVERSE
contig00298	AT4G24750.1	8e-40	FUNCTIONS IN: molecular_function unknown; INVOLVED IN: biological_process unknown; LOCATED IN: chloroplast; EXPRESSED IN: 22 plant structures; EXPRESSED DURING: 13 growth stages; CONTAINS InterPro DOMAIN/s: Rhodanese-like (InterPro:IPR001763); BEST Arabidopsis thaliana protein match is: rhodanese-like domain-containing protein (TAIR:AT3G08920.1); Has 222 Blast hits to 222 proteins in 59 species: …
contig00299	AT5G24010.1	1e-75	protein kinase family protein | chr5:8113910-8116384 FORWARD
contig00301	AT5G48570.1	1e-27	ROF2, ATFKBP65 | peptidyl-prolyl cis-trans isomerase, putative / FK506-binding protein, putative | chr5:19690746-19693656 REVERSE
contig00303	AT4G17100.1	2e-117	unknown protein | chr4:9610164-9612513 REVERSE
contig00304	AT1G55490.2	0	CPN60B, LEN1 | CPN60B (CHAPERONIN 60 BETA); ATP binding / protein binding | chr1:20715717-20718673 REVERSE
contig00306	AT5G56500.2	6e-80	ATP binding / protein binding | chr5:22874058-22876966 FORWARD
contig00307	AT4G34830.1	1e-54	LOCATED IN: chloroplast; EXPRESSED IN: 21 plant structures; EXPRESSED DURING: 13 growth stages; CONTAINS InterPro DOMAIN/s: Pentatricopeptide repeat (InterPro:IPR002885); BEST Arabidopsis thaliana protein match is: EMB2745 (EMBRYO DEFECTIVE 2745) (TAIR:AT5G39710.1); Has 19818 Blast hits to 5849 proteins in 171 species: Archae - 3; Bacteria - 16; Metazoa - 570; Fungi - 397; Plants - 17732; Viruses…
contig00309	AT3G48820.1	3e-169	glycosyl transferase family 29 protein / sialyltransferase family protein | chr3:18100106-18102852 REVERSE
contig00310	AT4G17100.1	3e-20	unknown protein | chr4:9610164-9612513 REVERSE
contig00311	AT1G70170.1	2e-33	MMP | MMP (MATRIX METALLOPROTEINASE); metalloendopeptidase/ metallopeptidase | chr1:26424005-26425141 FORWARD
contig00313	AT2G26170.1	0	CYP711A1, MAX1 | CYP711A1; electron carrier/ heme binding / iron ion binding / monooxygenase/ oxygen binding | chr2:11140851-11143270 FORWARD
contig00314	AT4G38600.1	0	KAK, UPL3 | KAK (KAKTUS); ubiquitin-protein ligase | chr4:18041503-18049292 REVERSE
contig00315	AT4G24550.2	8e-152	clathrin adaptor complexes medium subunit family protein | chr4:12675873-12678903 FORWARD
contig00317	AT2G01110.1	5e-88	APG2, UNE3, PGA2, TATC | APG2 (ALBINO AND PALE GREEN 2); proton motive force dependent protein transmembrane transporter | chr2:83786-85088 REVERSE
contig00318	AT2G19940.2	7e-153	N-acetyl-gamma-glutamyl-phosphate reductase/ NAD or NADH binding / binding / catalytic/ oxidoreductase, acting on the aldehyde or oxo group of donors, NAD or NADP as acceptor / protein dimerization | chr2:8613168-8615649 FORWARD
contig00319	AT1G55490.2	0	CPN60B, LEN1 | CPN60B (CHAPERONIN 60 BETA); ATP binding / protein binding | chr1:20715717-20718673 REVERSE
contig00320	AT3G55010.2	2e-140	ATPURM, PUR5 | PUR5; ATP binding / phosphoribosylformylglycinamidine cyclo-ligase | chr3:20386818-20388549 FORWARD
contig00321	AT4G03390.1	1e-106	SRF3 | SRF3 (STRUBBELIG-RECEPTOR FAMILY 3); ATP binding / kinase/ protein serine/threonine kinase | chr4:1490912-1494553 REVERSE
contig00322	AT3G07140.1	9e-178	GPI transamidase component Gpi16 subunit family protein | chr3:2261278-2263632 FORWARD
contig00323	AT2G28260.1	0	ATCNGC15, CNGC15 | ATCNGC15; calmodulin binding / cation channel/ cyclic nucleotide binding | chr2:12049989-12052453 FORWARD
contig00324	AT1G76550.1	0	pyrophosphate--fructose-6-phosphate 1-phosphotransferase alpha subunit, putative / pyrophosphate-dependent 6-phosphofructose-1-kinase, putative | chr1:28722900-28726929 REVERSE
contig00325	AT4G10710.1	2e-17	SPT16 | SPT16 (global transcription factor C) | chr4:6602226-6605450 REVERSE
contig00327	AT4G10710.1	2e-13	SPT16 | SPT16 (global transcription factor C) | chr4:6602226-6605450 REVERSE
contig00328	AT1G02140.1	2e-77	MEE63, MAGO, HAP1 | MAGO (MAGO NASHI); protein binding | chr1:403467-404401 REVERSE
contig00329	AT5G19760.1	1e-104	dicarboxylate/tricarboxylate carrier (DTC) | chr5:6679591-6681845 REVERSE
contig00331	AT2G02800.2	2e-69	APK2B | APK2B (PROTEIN KINASE 2B); ATP binding / kinase/ protein kinase/ protein serine/threonine kinase | chr2:796889-799250 REVERSE
contig00332	ATCG00020.1	0	PSBA | Encodes chlorophyll binding protein D1, a part of the photosystem II reaction center core | chrC:383-1444 REVERSE
contig00333	AT4G18030.1	0	dehydration-responsive family protein | chr4:10012850-10015267 REVERSE
contig00334	AT4G34100.2	2e-114	protein binding / zinc ion binding | chr4:16330590-16334864 FORWARD
contig00335	AT4G04350.1	0	EMB2369 | EMB2369 (EMBRYO DEFECTIVE 2369); ATP binding / aminoacyl-tRNA ligase/ leucine-tRNA ligase/ nucleotide binding | chr4:2128129-2133030 FORWARD
contig00336	AT5G09590.1	0	MTHSC70-2, HSC70-5 | MTHSC70-2 (MITOCHONDRIAL HSP70 2); ATP binding | chr5:2975721-2978508 FORWARD
contig00337	AT3G49220.1	1e-158	pectinesterase family protein | chr3:18249840-18253647 FORWARD
contig00340	AT4G30890.2	7e-124	UBP24 | UBP24 (UBIQUITIN-SPECIFIC PROTEASE 24); ubiquitin thiolesterase/ ubiquitin-specific protease | chr4:15036383-15038825 REVERSE
contig00343	AT4G00630.1	3e-147	KEA2, ATKEA2 | KEA2; potassium ion transmembrane transporter/ potassium:hydrogen antiporter | chr4:261655-267789 REVERSE
contig00344	AT5G62190.1	5e-44	PRH75 | PRH75; ATP-dependent helicase/ DEAD/H-box RNA helicase binding | chr5:24980542-24983879 REVERSE
contig00346	AT5G05260.1	1e-177	CYP79A2 | CYP79A2 (CYTOCHROME P450 79A2); oxidoreductase, acting on paired donors, with incorporation or reduction of molecular oxygen, NADH or NADPH as one donor, and incorporation of one atom of oxygen / oxygen binding | chr5:1559778-1561765 REVERSE
contig00347	AT2G20340.1	3e-41	tyrosine decarboxylase, putative | chr2:8779804-8782490 FORWARD
contig00348	AT1G09070.1	7e-26	SRC2, (AT)SRC2 | SRC2 (SOYBEAN GENE REGULATED BY COLD-2); protein binding | chr1:2927767-2928741 FORWARD
contig00349	AT3G01820.1	8e-48	adenylate kinase family protein | chr3:293981-295357 REVERSE
contig00350	AT3G03430.1	2e-12	polcalcin, putative / calcium-binding pollen allergen, putative | chr3:814481-814732 FORWARD
contig00351	AT3G58500.1	2e-177	PP2A-3, EP7 | PP2A-3 (PROTEIN PHOSPHATASE 2A-3); protein serine/threonine phosphatase | chr3:21635503-21638911 REVERSE
contig00352	AT5G10450.2	5e-101	GRF6, AFT1, 14-3-3lambda | GRF6 (G-box regulating factor 6); protein binding / protein phosphorylated amino acid binding | chr5:3284452-3286261 REVERSE
contig00353	AT3G61790.1	5e-125	seven in absentia (SINA) family protein | chr3:22871974-22873543 REVERSE
contig00355	AT4G11010.1	6e-08	NDPK3 | NDPK3 (NUCLEOSIDE DIPHOSPHATE KINASE 3); ATP binding / nucleoside diphosphate kinase | chr4:6732780-6734298 REVERSE
contig00356	AT5G20280.1	0	ATSPS1F | ATSPS1F (sucrose phosphate synthase 1F); sucrose-phosphate synthase/ transferase, transferring glycosyl groups | chr5:6844994-6849997 REVERSE
contig00357	AT1G03220.1	3e-30	extracellular dermal glycoprotein, putative / EDGP, putative | chr1:787143-788444 FORWARD
contig00358	AT5G17020.1	5e-141	XPO1A, ATCRM1, ATXPO1, XPO1 | XPO1A; protein binding / protein transporter/ receptor | chr5:5594904-5602467 FORWARD
contig00359	AT1G55740.1	3e-88	AtSIP1 | AtSIP1 (Arabidopsis thaliana seed imbibition 1); hydrolase, hydrolyzing O-glycosyl compounds | chr1:20835507-20838707 REVERSE
contig00360	AT1G55850.1	4e-26	ATCSLE1, CSLE1 | ATCSLE1; cellulose synthase/ transferase, transferring glycosyl groups | chr1:20876752-20879414 FORWARD
contig00361	AT3G48420.1	1e-84	haloacid dehalogenase-like hydrolase family protein | chr3:17929743-17931551 FORWARD
contig00362	AT5G17330.1	3e-59	GAD, GAD1 | GAD; calmodulin binding / glutamate decarboxylase | chr5:5711141-5714839 FORWARD
contig00364	AT3G26650.1	5e-55	GAPA, GAPA-1 | GAPA (GLYCERALDEHYDE 3-PHOSPHATE DEHYDROGENASE A SUBUNIT); glyceraldehyde-3-phosphate dehydrogenase/ protein binding | chr3:9795226-9796848 FORWARD
contig00365	AT1G12900.1	5e-122	GAPA-2 | GAPA-2 (GLYCERALDEHYDE 3-PHOSPHATE DEHYDROGENASE A SUBUNIT 2); NAD or NADH binding / binding / catalytic/ glyceraldehyde-3-phosphate dehydrogenase (phosphorylating)/ glyceraldehyde-3-phosphate dehydrogenase | chr1:4392634-4394283 REVERSE
contig00366	AT1G50920.1	2e-160	GTP-binding protein-related | chr1:18870555-18872570 FORWARD
contig00367	AT3G48420.1	2e-10	haloacid dehalogenase-like hydrolase family protein | chr3:17929743-17931551 FORWARD
contig00368	AT1G76680.1	1e-74	OPR1, ATOPR1 | OPR1; 12-oxophytodienoate reductase | chr1:28776982-28778271 FORWARD
contig00370	AT5G26770.1	1e-52	unknown protein | chr5:9407981-9409735 REVERSE
contig00371	AT1G68010.1	9e-96	HPR | HPR; glycerate dehydrogenase/ poly(U) binding | chr1:25493418-25495720 FORWARD
contig00372	AT1G76680.2	3e-53	OPR1 | OPR1; 12-oxophytodienoate reductase | chr1:28776982-28778271 FORWARD
contig00374	AT1G19300.1	8e-14	GATL1, PARVUS, GLZ1 | PARVUS (PARVUS); polygalacturonate 4-alpha-galacturonosyltransferase/ transferase, transferring glycosyl groups / transferase, transferring hexosyl groups | chr1:6671451-6672506 REVERSE
contig00375	AT1G31820.1	0	amino acid permease family protein | chr1:11416691-11418139 REVERSE
contig00376	AT1G53580.1	4e-108	GLX2-3, ETHE1, GLY3 | GLY3 (GLYOXALASE II 3); hydrolase/ hydroxyacylglutathione hydrolase | chr1:19991542-19993250 REVERSE
contig00378	AT1G08480.1	2e-24	unknown protein | chr1:2684340-2685395 FORWARD
contig00379	AT3G28040.1	8e-58	leucine-rich repeat transmembrane protein kinase, putative | chr3:10435139-10438268 FORWARD
contig00380	AT5G42810.1	3e-93	ATIPK1 | ATIPK1 (Inositol-pentakisphosphate 2-kinase 1); inositol pentakisphosphate 2-kinase/ inositol tetrakisphosphate 2-kinase | chr5:17167073-17169337 FORWARD
contig00381	AT5G36110.1	1e-107	CYP716A1 | CYP716A1; electron carrier/ heme binding / iron ion binding / monooxygenase/ oxygen binding | chr5:14195377-14197613 FORWARD
contig00383	AT4G36130.1	2e-78	60S ribosomal protein L8 (RPL8C) | chr4:17097613-17098656 FORWARD
contig00384	AT1G48320.1	7e-46	thioesterase family protein | chr1:17855024-17855577 REVERSE
contig00386	AT4G32720.2	1e-25	AtLa1 | AtLa1 (Arabidopsis thaliana La protein 1); RNA binding | chr4:15787313-15789498 FORWARD
contig00387	AT3G51100.3	2e-12	unknown protein | chr3:18980531-18982174 REVERSE
contig00389	AT2G28760.3	0	UXS6 | NAD-dependent epimerase/dehydratase family protein | chr2:12336469-12338642 REVERSE
contig00390	AT5G37510.2	2e-21	EMB1467 | EMB1467 (embryo defective 1467); NADH dehydrogenase (ubiquinone)/ NADH dehydrogenase/ electron carrier/ iron-sulfur cluster binding / oxidoreductase/ oxidoreductase, acting on NADH or NADPH | chr5:14897490-14900447 FORWARD
contig00392	AT5G62890.3	1e-14	permease, putative | chr5:25243723-25247075 FORWARD
contig00393	AT5G53050.3	4e-115	hydrolase, alpha/beta fold family protein | chr5:21510534-21513432 REVERSE
contig00394	AT1G57720.2	9e-32	elongation factor 1B-gamma, putative / eEF-1B gamma, putative | chr1:21377873-21380114 FORWARD
contig00396	AT2G21430.1	3e-77	cysteine proteinase A494, putative / thiol protease, putative | chr2:9171964-9173301 REVERSE
contig00397	ATCG00430.1	6e-110	PSBG | Encodes a protein which was originally thought to be part of photosystem II but its wheat homolog was later shown to encode for subunit K of NADH dehydrogenase. | chrC:49257-49934 REVERSE
contig00398	AT5G62890.4	3e-126	permease, putative | chr5:25243723-25246748 FORWARD
contig00399	AT4G29410.2	1e-52	60S ribosomal protein L28 (RPL28C) | chr4:14468439-14469964 REVERSE
contig00400	AT5G06260.1	6e-112	nucleolar protein-related | chr5:1902755-1904835 REVERSE
contig00401	AT4G25810.1	2e-116	XTR6, XTH23 | XTR6 (XYLOGLUCAN ENDOTRANSGLYCOSYLASE 6); hydrolase, acting on glycosyl bonds / hydrolase, hydrolyzing O-glycosyl compounds / xyloglucan:xyloglucosyl transferase | chr4:13128694-13129715 FORWARD
contig00402	AT1G32380.1	9e-36	ribose-phosphate pyrophosphokinase 2 / phosphoribosyl diphosphate synthetase 2 (PRS2) | chr1:11682033-11684229 FORWARD
contig00403	AT1G24260.2	3e-23	SEP3, AGL9 | SEP3 (SEPALLATA3); DNA binding / protein binding / transcription factor | chr1:8593790-8595862 REVERSE
contig00404	AT5G14030.4	1e-60	translocon-associated protein beta (TRAPB) family protein | chr5:4526878-4528253 FORWARD
contig00407	AT4G34190.1	5e-14	SEP1 | SEP1 (STRESS ENHANCED PROTEIN 1); chlorophyll binding | chr4:16372606-16373511 REVERSE
contig00408	AT1G02780.1	4e-86	emb2386 | emb2386 (embryo defective 2386); structural constituent of ribosome | chr1:608120-609391 REVERSE
contig00409	AT4G11860.1	3e-56	FUNCTIONS IN: molecular_function unknown; INVOLVED IN: biological_process unknown; LOCATED IN: cytosol, nucleus, plasma membrane; EXPRESSED IN: 25 plant structures; EXPRESSED DURING: 14 growth stages; CONTAINS InterPro DOMAIN/s: Protein of unknown function DUF544 (InterPro:IPR007518), Ubiquitin interacting motif (InterPro:IPR003903); BEST Arabidopsis thaliana protein match is: unknown protein (TA…
contig00410	AT5G26010.1	1e-68	catalytic/ protein serine/threonine phosphatase | chr5:9085512-9087372 REVERSE
contig00411	AT5G35790.1	2e-125	G6PD1 | G6PD1 (GLUCOSE-6-PHOSPHATE DEHYDROGENASE 1); glucose-6-phosphate dehydrogenase | chr5:13956879-13959686 REVERSE
contig00412	AT5G13000.2	2e-77	ATGSL12, gsl12 | ATGSL12 (glucan synthase-like 12); 1,3-beta-glucan synthase/ transferase, transferring glycosyl groups | chr5:4110445-4121202 REVERSE
contig00413	AT2G48030.1	9e-125	endonuclease/exonuclease/phosphatase family protein | chr2:19647834-19649988 REVERSE
contig00414	AT1G11910.1	1e-116	aspartyl protease family protein | chr1:4017119-4019874 REVERSE
contig00417	AT2G26780.1	2e-79	binding | chr2:11410125-11423598 FORWARD
contig00418	AT5G58420.1	1e-124	40S ribosomal protein S4 (RPS4D) | chr5:23619599-23620896 FORWARD
contig00419	AT1G80910.1	5e-51	unknown protein | chr1:30401143-30403466 FORWARD
contig00420	AT5G52470.1	2e-127	FIB1, FBR1, ATFIB1, ATFBR1, SKIP7 | FIB1 (FIBRILLARIN 1); snoRNA binding | chr5:21294290-21296509 FORWARD
contig00421	AT3G10340.1	8e-87	PAL4 | PAL4 (Phenylalanine ammonia-lyase 4); ammonia ligase/ ammonia-lyase/ catalytic | chr3:3204260-3207809 FORWARD
contig00422	AT4G35300.1	0	TMT2 | TMT2 (TONOPLAST MONOSACCHARIDE TRANSPORTER2); carbohydrate transmembrane transporter/ nucleoside transmembrane transporter/ sugar:hydrogen symporter | chr4:16796432-16799071 REVERSE
contig00423	AT1G32090.1	3e-51	early-responsive to dehydration protein-related / ERD protein-related | chr1:11540244-11544041 REVERSE
contig00424	AT5G19810.1	3e-06	proline-rich extensin-like family protein | chr5:6693052-6693801 FORWARD
contig00427	AT3G18080.1	4e-160	BGLU44 | BGLU44 (B-S GLUCOSIDASE 44); (R)-amygdalin beta-glucosidase/ 4-methylumbelliferyl-beta-D-glucopyranoside beta-glucosidase/ beta-gentiobiose beta-glucosidase/ cellobiose glucosidase/ esculin beta-glucosidase/ hydrolase, hydrolyzing O-glycosyl compounds | chr3:6191586-6194124 FORWARD
contig00428	AT1G59950.1	4e-96	aldo/keto reductase, putative | chr1:22068033-22070588 REVERSE
contig00430	AT1G73560.1	6e-13	protease inhibitor/seed storage/lipid transfer protein (LTP) family protein | chr1:27649768-27650456 REVERSE
contig00432	AT1G26810.1	3e-25	GALT1 | GALT1 (GALACTOSYLTRANSFERASE1); UDP-galactose:N-glycan beta-1,3-galactosyltransferase/ transferase, transferring glycosyl groups / transferase, transferring hexosyl groups | chr1:9286862-9289327 REVERSE
contig00434	AT4G17830.1	3e-106	peptidase M20/M25/M40 family protein | chr4:9915916-9918049 FORWARD
contig00435	AT1G02205.2	3e-32	CER1 | CER1 (ECERIFERUM 1); octadecanal decarbonylase | chr1:418818-422154 FORWARD
contig00437	AT5G57460.1	4e-44	unknown protein | chr5:23275321-23277261 FORWARD
contig00438	AT2G40890.1	2e-50	CYP98A3 | CYP98A3 (cytochrome P450, family 98, subfamily A, polypeptide 3); monooxygenase/ p-coumarate 3-hydroxylase | chr2:17058291-17060532 REVERSE
contig00439	AT4G16130.1	3e-34	ARA1, ISA1, ATISA1 | ARA1 (ARABINOSE KINASE); ATP binding / L-arabinokinase/ galactokinase | chr4:9120875-9127656 FORWARD
contig00441	AT5G14170.1	8e-140	CHC1 | CHC1 | chr5:4568696-4570444 REVERSE
contig00443	AT4G35160.1	3e-51	O-methyltransferase family 2 protein | chr4:16730989-16732808 REVERSE
contig00445	AT4G13170.1	3e-46	60S ribosomal protein L13A (RPL13aC) | chr4:7655133-7656542 REVERSE
contig00446	AT3G55480.2	1e-61	adaptin family protein | chr3:20566372-20571171 REVERSE
contig00448	AT1G16560.4	2e-95	Per1-like family protein | chr1:5669234-5670343 FORWARD
contig00449	AT5G24650.1	9e-27	mitochondrial import inner membrane translocase subunit Tim17/Tim22/Tim23 family protein | chr5:8437123-8438859 FORWARD
contig00450	AT5G24318.1	2e-56	catalytic/ cation binding / hydrolase, hydrolyzing O-glycosyl compounds | chr5:8282285-8283956 REVERSE
contig00451	AT4G35160.1	3e-33	O-methyltransferase family 2 protein | chr4:16730989-16732808 REVERSE
contig00452	AT5G54960.1	0	PDC2 | PDC2 (pyruvate decarboxylase-2); carboxy-lyase/ catalytic/ magnesium ion binding / pyruvate decarboxylase/ thiamin pyrophosphate binding | chr5:22310858-22312681 REVERSE
contig00453	AT4G33080.1	0	protein kinase, putative | chr4:15960146-15964296 FORWARD
contig00455	AT3G54710.1	5e-13	ATCDT1B, CDT1B, CDT1 | CDT1B (ARABIDOPSIS HOMOLOG OF YEAST CDT1 BARABIDOPSIS HOMOLOG OF YEAST CDT1 B); cyclin-dependent protein kinase | chr3:20251885-20254031 FORWARD
contig00456	AT2G17410.1	5e-105	ARID/BRIGHT DNA-binding domain-containing protein | chr2:7559869-7563474 FORWARD
contig00457	AT1G06870.1	6e-74	signal peptidase, putative | chr1:2108832-2110642 FORWARD
contig00458	AT3G04790.1	4e-104	ribose 5-phosphate isomerase-related | chr3:1313365-1314195 FORWARD
contig00459	AT4G27960.2	6e-86	UBC9 | UBC9 (UBIQUITIN CONJUGATING ENZYME 9); ubiquitin-protein ligase | chr4:13916065-13917293 REVERSE
contig00460	AT3G53700.1	5e-16	MEE40 | MEE40 (maternal effect embryo arrest 40) | chr3:19900303-19902567 FORWARD
contig00461	AT4G31470.1	4e-48	pathogenesis-related protein, putative | chr4:15261746-15262303 REVERSE
contig00462	AT5G03720.1	7e-31	AT-HSFA3, HSFA3 | AT-HSFA3; DNA binding / transcription factor | chr5:971913-973683 REVERSE
contig00463	AT2G47850.3	8e-46	zinc finger (CCCH-type) family protein | chr2:19595953-19598119 FORWARD
contig00464	AT1G52140.1	3e-09	unknown protein | chr1:19407559-19408185 REVERSE
contig00465	AT2G37220.1	1e-74	29 kDa ribonucleoprotein, chloroplast, putative / RNA-binding protein cp29, putative | chr2:15634980-15636331 REVERSE
contig00466	AT5G46700.1	1e-87	TET1, TRN2 | TRN2 (TORNADO 2) | chr5:18951035-18952439 FORWARD
contig00467	AT4G14710.3	1e-11	ATARD2 | acireductone dioxygenase [iron(II)-requiring]/ metal ion binding | chr4:8424897-8426360 REVERSE
contig00468	AT3G05910.1	2e-15	pectinacetylesterase, putative | chr3:1764509-1767240 REVERSE
contig00469	AT4G14710.3	2e-12	ATARD2 | acireductone dioxygenase [iron(II)-requiring]/ metal ion binding | chr4:8424897-8426360 REVERSE
contig00470	AT4G31940.1	4e-78	CYP82C4 | CYP82C4; electron carrier/ heme binding / iron ion binding / monooxygenase/ oxygen binding | chr4:15452040-15453966 FORWARD
contig00471	AT1G01490.2	3e-11	heavy-metal-associated domain-containing protein | chr1:180401-182066 REVERSE
contig00472	AT1G12940.1	3e-41	ATNRT2.5 | ATNRT2.5 (nitrate transporter2.5); nitrate transmembrane transporter | chr1:4416405-4418337 FORWARD
contig00474	AT2G20420.1	0	succinyl-CoA ligase (GDP-forming) beta-chain, mitochondrial, putative / succinyl-CoA synthetase, beta chain, putative / SCS-beta, putative | chr2:8805574-8807858 FORWARD
contig00475	AT1G14150.1	2e-38	oxygen evolving enhancer 3 (PsbQ) family protein | chr1:4839885-4840632 FORWARD
contig00476	AT3G50120.1	8e-135	unknown protein | chr3:18585157-18587246 REVERSE
contig00477	AT1G61620.1	9e-66	phosphoinositide binding | chr1:22737653-22739209 FORWARD
contig00479	AT5G20080.1	4e-109	NADH-cytochrome b5 reductase, putative | chr5:6782708-6786360 FORWARD
contig00480	AT4G32940.1	0	GAMMA-VPE, GAMMAVPE | GAMMA-VPE (GAMMA VACUOLAR PROCESSING ENZYME); cysteine-type endopeptidase | chr4:15900557-15903161 REVERSE
contig00482	AT4G10490.1	1e-121	oxidoreductase, 2OG-Fe(II) oxygenase family protein | chr4:6483900-6485179 FORWARD
contig00483	AT2G30020.1	5e-101	protein phosphatase 2C, putative / PP2C, putative | chr2:12814437-12815904 FORWARD
contig00485	AT1G29900.1	1e-84	CARB | CARB (CARBAMOYL PHOSPHATE SYNTHETASE B); ATP binding / carbamoyl-phosphate synthase/ catalytic | chr1:10468164-10471976 FORWARD
contig00486	AT1G55740.1	3e-116	AtSIP1 | AtSIP1 (Arabidopsis thaliana seed imbibition 1); hydrolase, hydrolyzing O-glycosyl compounds | chr1:20835507-20838707 REVERSE
contig00487	AT4G38520.2	5e-168	protein phosphatase 2C family protein / PP2C family protein | chr4:18015999-18017514 REVERSE
contig00488	AT5G65460.1	6e-58	kinesin motor protein-related | chr5:26161831-26169001 REVERSE
contig00490	AT3G62290.1	2e-101	ATARFA1E | ATARFA1E (ADP-ribosylation factor A1E); GTP binding / phospholipase activator/ protein binding | chr3:23052287-23053545 FORWARD
contig00492	AT1G74050.1	7e-88	60S ribosomal protein L6 (RPL6C) | chr1:27847256-27848680 REVERSE
contig00493	AT1G26355.1	1e-13	SP1L1 | SP1L1 (SPIRAL1-LIKE1) | chr1:9117950-9118611 REVERSE
contig00494	AT4G38220.1	7e-125	aminoacylase, putative / N-acyl-L-amino-acid amidohydrolase, putative | chr4:17925251-17926919 FORWARD
contig00495	AT1G71040.1	0	LPR2 | LPR2 (Low Phosphate Root2); copper ion binding / oxidoreductase | chr1:26797201-26800224 REVERSE
contig00496	AT2G37570.1	2e-10	SLT1 | SLT1 (sodium- and lithium-tolerant 1) | chr2:15761466-15762950 REVERSE
contig00498	AT5G02140.1	1e-43	thaumatin-like protein, putative | chr5:423384-424437 FORWARD
contig00499	AT3G56310.1	3e-126	alpha-galactosidase, putative / melibiase, putative / alpha-D-galactoside galactohydrolase, putative | chr3:20882886-20885745 FORWARD
contig00500	AT2G37570.1	6e-76	SLT1 | SLT1 (sodium- and lithium-tolerant 1) | chr2:15761466-15762950 REVERSE
contig00501	AT3G12010.1	4e-30	FUNCTIONS IN: molecular_function unknown; INVOLVED IN: biological_process unknown; EXPRESSED IN: sperm cell, cultured cell; CONTAINS InterPro DOMAIN/s: Colon cancer-associated Mic1-like (InterPro:IPR009755); Has 126 Blast hits to 120 proteins in 58 species: Archae - 0; Bacteria - 0; Metazoa - 93; Fungi - 0; Plants - 16; Viruses - 0; Other Eukaryotes - 17 (source: NCBI BLink). | chr3:3821337-38255…
contig00502	AT2G37570.1	5e-97	SLT1 | SLT1 (sodium- and lithium-tolerant 1) | chr2:15761466-15762950 REVERSE
contig00503	AT2G37570.1	4e-97	SLT1 | SLT1 (sodium- and lithium-tolerant 1) | chr2:15761466-15762950 REVERSE
contig00505	AT1G19580.1	5e-128	GAMMA CA1 | GAMMA CA1 (GAMMA CARBONIC ANHYDRASE 1); carbonate dehydratase | chr1:6774937-6777092 FORWARD
contig00506	AT5G23310.1	7e-88	FSD3 | FSD3 (FE SUPEROXIDE DISMUTASE 3); superoxide dismutase | chr5:7850624-7852241 FORWARD
contig00507	AT3G26060.1	5e-72	ATPRX Q | ATPRX Q; antioxidant/ peroxiredoxin | chr3:9524807-9526123 FORWARD
contig00508	AT3G55200.1	2e-84	splicing factor, putative | chr3:20460533-20464361 FORWARD
contig00509	AT1G22690.1	1e-25	gibberellin-responsive protein, putative | chr1:8027328-8027961 FORWARD
contig00510	AT4G10850.1	1e-60	nodulin MtN3 family protein | chr4:6675068-6676718 FORWARD
contig00511	AT2G38290.1	7e-133	ATAMT2, AMT2;1 | ATAMT2 (AMMONIUM TRANSPORTER 2); ammonium transmembrane transporter/ high affinity secondary active ammonium transmembrane transporter | chr2:16039672-16042291 REVERSE
contig00514	AT3G14920.1	8e-93	unknown protein | chr3:5018275-5020104 FORWARD
contig00515	AT2G21660.1	1e-28	ATGRP7, CCR2, GR-RBP7, GRP7 | CCR2 (COLD, CIRCADIAN RHYTHM, AND RNA BINDING 2); RNA binding / double-stranded DNA binding / single-stranded DNA binding | chr2:9265477-9266316 REVERSE
contig00516	AT5G48570.1	2e-26	ROF2, ATFKBP65 | peptidyl-prolyl cis-trans isomerase, putative / FK506-binding protein, putative | chr5:19690746-19693656 REVERSE
contig00517	AT3G57380.1	6e-29	transferase, transferring glycosyl groups | chr3:21230002-21231672 FORWARD
contig00518	AT4G22220.1	2e-41	ISU1, ATISU1 | ISU1; structural molecule | chr4:11759444-11760881 REVERSE
contig00519	AT5G59890.1	3e-54	ADF4, ATADF4 | ADF4 (ACTIN DEPOLYMERIZING FACTOR 4); actin binding | chr5:24122545-24123596 FORWARD
contig00520	AT5G08415.1	3e-138	lipoic acid synthase family protein | chr5:2710983-2713101 REVERSE
contig00521	AT4G24290.2	6e-172	FUNCTIONS IN: molecular_function unknown; INVOLVED IN: biological_process unknown; LOCATED IN: plasma membrane; EXPRESSED IN: 18 plant structures; EXPRESSED DURING: 9 growth stages; CONTAINS InterPro DOMAIN/s: Membrane attack complex component/perforin/complement C9 (InterPro:IPR001862); BEST Arabidopsis thaliana protein match is: NSL1 (necrotic spotted lesions 1) (TAIR:AT1G28380.1); Has 150 Blas…
contig00528	AT3G57360.1	2e-25	unknown protein | chr3:21225571-21226621 FORWARD
contig00531	AT5G47750.1	0	D6PKL2, PK5 | D6PKL2 (D6 PROTEIN KINASE LIKE 2); kinase | chr5:19339947-19341864 REVERSE
contig00532	AT4G29840.1	2e-90	MTO2, TS | MTO2 (METHIONINE OVER-ACCUMULATOR 2); threonine synthase | chr4:14599434-14601014 REVERSE
contig00534	AT5G11420.1	1e-92	FUNCTIONS IN: molecular_function unknown; INVOLVED IN: biological_process unknown; LOCATED IN: cell wall, plant-type cell wall; EXPRESSED IN: 23 plant structures; EXPRESSED DURING: 13 growth stages; CONTAINS InterPro DOMAIN/s: Protein of unknown function DUF642 (InterPro:IPR006946), Galactose-binding like (InterPro:IPR008979); BEST Arabidopsis thaliana protein match is: unknown protein (TAIR:AT5G…
contig00536	AT5G45750.1	1e-98	AtRABA1c | AtRABA1c (Arabidopsis Rab GTPase homolog A1c); GTP binding | chr5:18559318-18560639 FORWARD
contig00539	AT1G64980.1	8e-30	unknown protein | chr1:24137840-24138619 REVERSE
contig00540	AT1G64980.1	8e-30	unknown protein | chr1:24137840-24138619 REVERSE
contig00541	AT5G43940.1	4e-98	HOT5, ADH2, GSNOR | HOT5 (sensitive to hot temperatures 5); S-(hydroxymethyl)glutathione dehydrogenase/ S-nitrosoglutathione reductase | chr5:17684265-17686379 FORWARD
contig00542	AT1G65840.1	7e-68	ATPAO4, PAO4 | ATPAO4 (ARABIDOPSIS THALIANA POLYAMINE OXIDASE 4); amine oxidase/ polyamine oxidase | chr1:24490173-24492728 FORWARD
contig00543	AT5G54140.1	3e-47	ILL3 | ILL3; IAA-amino acid conjugate hydrolase/ metallopeptidase | chr5:21965833-21967834 FORWARD
contig00545	AT3G49720.2	5e-72	unknown protein | chr3:18440192-18441655 REVERSE
contig00547	AT5G57260.1	3e-129	CYP71B10 | CYP71B10; electron carrier/ heme binding / iron ion binding / monooxygenase/ oxygen binding | chr5:23198694-23200273 REVERSE
contig00550	AT4G38580.1	3e-60	ATFP6, HIPP26 | ATFP6 (FARNESYLATED PROTEIN 6); metal ion binding | chr4:18034596-18035693 FORWARD
contig00551	AT1G07080.1	2e-40	gamma interferon responsive lysosomal thiol reductase family protein / GILT family protein | chr1:2170069-2171861 FORWARD
contig00552	AT3G04090.1	3e-18	SIP1;1, SIP1A | SIP1A (SMALL AND BASIC INTRINSIC PROTEIN 1A); water channel | chr3:1072340-1074031 REVERSE
contig00553	AT1G32860.1	8e-122	glycosyl hydrolase family 17 protein | chr1:11907308-11908803 REVERSE
contig00554	AT4G13170.1	4e-46	60S ribosomal protein L13A (RPL13aC) | chr4:7655133-7656542 REVERSE
contig00555	AT1G48170.1	1e-45	unknown protein | chr1:17788810-17789635 FORWARD
contig00556	AT5G40950.1	3e-59	RPL27 | RPL27 (RIBOSOMAL PROTEIN LARGE SUBUNIT 27); structural constituent of ribosome | chr5:16410866-16411845 FORWARD
contig00557	AT5G57360.1	2e-22	ZTL, LKP1, ADO1, FKL2 | ZTL (ZEITLUPE); protein binding / ubiquitin-protein ligase | chr5:23241597-23244256 FORWARD
contig00558	AT3G16990.1	2e-67	TENA/THI-4 family protein | chr3:5795937-5796783 REVERSE
contig00559	AT5G65670.2	3e-80	IAA9 | IAA9 (INDOLE-3-ACETIC ACID INDUCIBLE 9); transcription factor | chr5:26254463-26256134 FORWARD
contig00560	AT2G45510.1	4e-56	CYP704A2 | CYP704A2; electron carrier/ heme binding / iron ion binding / monooxygenase/ oxygen binding | chr2:18753085-18754944 FORWARD
contig00562	AT3G52870.1	2e-134	calmodulin-binding family protein | chr3:19593365-19595686 REVERSE
contig00563	AT3G07080.1	1e-24	membrane protein | chr3:2241360-2242934 FORWARD
contig00564	AT4G30400.1	5e-15	zinc finger (C3HC4-type RING finger) family protein | chr4:14867068-14868486 FORWARD
contig00568	AT2G45510.1	7e-89	CYP704A2 | CYP704A2; electron carrier/ heme binding / iron ion binding / monooxygenase/ oxygen binding | chr2:18753085-18754944 FORWARD
contig00569	AT3G45080.1	3e-14	sulfotransferase family protein | chr3:16488716-16489705 REVERSE
contig00570	AT5G54250.2	1e-179	ATCNGC4, CNGC4, HLM1, DND2 | ATCNGC4 (CYCLIC NUCLEOTIDE-GATED CATION CHANNEL 4); calmodulin binding / cation channel/ cation transmembrane transporter/ cyclic nucleotide binding | chr5:22025684-22029971 REVERSE
contig00571	AT2G33150.1	4e-85	PKT3, PED1, KAT2 | PKT3 (PEROXISOMAL 3-KETOACYL-COA THIOLASE 3); acetyl-CoA C-acyltransferase | chr2:14047814-14050983 REVERSE
contig00572	AT5G20165.1	4e-23	unknown protein | chr5:6805803-6806730 REVERSE
contig00573	AT2G42810.1	0	PAPP5, PP5 | PP5.2 (PROTEIN PHOSPHATASE 5.2); phosphoprotein phosphatase/ protein binding / protein serine/threonine phosphatase | chr2:17812336-17815896 REVERSE
contig00574	AT3G27690.1	4e-71	LHCB2.4, LHCB2.3, LHCB2 | LHCB2.3; chlorophyll binding | chr3:10256002-10256921 FORWARD
contig00575	AT2G25140.1	9e-46	HSP98.7, CLPB-M, CLPB4 | CLPB4 (CASEIN LYTIC PROTEINASE B4); ATP binding / ATPase/ nucleoside-triphosphatase/ nucleotide binding / protein binding | chr2:10697877-10701998 REVERSE
contig00576	AT5G64250.2	2e-77	2-nitropropane dioxygenase family / NPD family | chr5:25697623-25698945 REVERSE
contig00577	AT5G13390.1	4e-62	NEF1 | NEF1 (NO EXINE FORMATION 1) | chr5:4292809-4296572 FORWARD
contig00578	AT5G07590.1	2e-115	WD-40 repeat protein family | chr5:2401712-2403731 REVERSE
contig00580	AT5G62290.2	3e-15	nucleotide-sensitive chloride conductance regulator (ICln) family protein | chr5:25019568-25020972 FORWARD
contig00581	AT5G66330.1	5e-24	leucine-rich repeat family protein | chr5:26500531-26501787 REVERSE
contig00582	AT2G36460.1	2e-161	fructose-bisphosphate aldolase, putative | chr2:15296929-15298387 REVERSE
contig00585	AT5G63770.1	0	ATDGK2 | ATDGK2 (Diacylglycerol kinase 2); diacylglycerol kinase | chr5:25519293-25522404 FORWARD
contig00586	AT4G01100.1	3e-16	ADNT1 | ADNT1 (ADENINE NUCLEOTIDE TRANSPORTER 1); ADP transmembrane transporter/ AMP transmembrane transporter/ ATP transmembrane transporter/ binding | chr4:477411-479590 FORWARD
contig00587	AT3G21690.1	2e-33	MATE efflux family protein | chr3:7638750-7641861 FORWARD
contig00588	AT1G70320.1	0	UPL2 | UPL2 (UBIQUITIN-PROTEIN LIGASE 2); ubiquitin-protein ligase | chr1:26488745-26501281 REVERSE
contig00589	AT1G77120.1	3e-119	ADH1, ADH, ATADH, ATADH1 | ADH1 (ALCOHOL DEHYDROGENASE 1); alcohol dehydrogenase | chr1:28975509-28977216 FORWARD
contig00590	AT2G04030.1	0	CR88, EMB1956, HSP90.5 | CR88; ATP binding | chr2:1281983-1285909 FORWARD
contig00591	AT1G53000.1	1e-131	cytidylyltransferase family | chr1:19745330-19747133 REVERSE
contig00592	AT5G44390.1	4e-106	FAD-binding domain-containing protein | chr5:17882329-17884906 REVERSE
contig00593	AT2G05920.1	0	subtilase family protein | chr2:2269831-2272207 REVERSE
contig00594	AT3G63410.1	7e-126	APG1, VTE3, IEP37, E37 | APG1 (ALBINO OR PALE GREEN MUTANT 1); 2-methyl-6-phytyl-1,4-benzoquinone methyltransferase/ S-adenosylmethionine-dependent methyltransferase/ methyltransferase | chr3:23415816-23417002 REVERSE
contig00595	AT5G20950.2	1e-37	glycosyl hydrolase family 3 protein | chr5:7107609-7110775 REVERSE
contig00597	AT1G70830.1	5e-18	MLP28 | MLP28 (MLP-LIKE PROTEIN 28) | chr1:26710203-26711395 REVERSE
contig00598	AT5G66810.1	7e-68	FUNCTIONS IN: molecular_function unknown; INVOLVED IN: biological_process unknown; LOCATED IN: cellular_component unknown; EXPRESSED IN: 23 plant structures; EXPRESSED DURING: 15 growth stages; CONTAINS InterPro DOMAIN/s: CTLH, C-terminal to LisH motif (InterPro:IPR006595); BEST Arabidopsis thaliana protein match is: unknown protein (TAIR:AT1G61150.6); Has 214 Blast hits to 160 proteins in 56 spe…
contig00599	AT5G03260.1	0	LAC11 | LAC11 (laccase 11); laccase | chr5:777198-779338 REVERSE
contig00600	AT3G55620.1	6e-127	emb1624 | emb1624 (embryo defective 1624); ribosome binding / translation initiation factor | chr3:20634581-20636312 FORWARD
contig00601	AT2G20340.1	4e-81	tyrosine decarboxylase, putative | chr2:8779804-8782490 FORWARD
contig00602	AT1G70090.2	3e-53	GATL9, LGT8 | LGT8 (GLUCOSYL TRANSFERASE FAMILY 8); polygalacturonate 4-alpha-galacturonosyltransferase/ transferase, transferring glycosyl groups / transferase, transferring hexosyl groups | chr1:26400927-26402099 FORWARD
contig00603	AT4G34890.1	8e-135	ATXDH1, XDH1 | XDH1 (XANTHINE DEHYDROGENASE 1); xanthine dehydrogenase | chr4:16618736-16624983 REVERSE
contig00604	AT3G63250.1	1e-103	HMT-2, ATHMT-2, HMT2 | HMT2 (HOMOCYSTEINE METHYLTRANSFERASE 2); homocysteine S-methyltransferase | chr3:23370575-23372587 REVERSE
contig00605	AT5G27640.2	2e-35	TIF3B1, EIF3B, ATEIF3B-1, EIF3B-1, ATTIF3B1 | TIF3B1 (TRANSLATION INITIATION FACTOR 3B1); nucleic acid binding / translation initiation factor | chr5:9781207-9784759 REVERSE
contig00606	AT5G27640.1	7e-152	TIF3B1, EIF3B, ATEIF3B-1, EIF3B-1, ATTIF3B1 | TIF3B1 (TRANSLATION INITIATION FACTOR 3B1); nucleic acid binding / translation initiation factor | chr5:9781207-9784759 REVERSE
contig00607	AT5G60410.5	1e-24	ATSIZ1, SIZ1 | SIZ1; DNA binding / SUMO ligase | chr5:24295226-24300792 FORWARD
contig00608	AT3G57490.1	3e-64	40S ribosomal protein S2 (RPS2D) | chr3:21279824-21280887 REVERSE
contig00609	AT2G25810.1	8e-41	TIP4;1 | TIP4;1 (tonoplast intrinsic protein 4;1); water channel | chr2:11012658-11013906 FORWARD
contig00610	AT2G25810.1	3e-49	TIP4;1 | TIP4;1 (tonoplast intrinsic protein 4;1); water channel | chr2:11012658-11013906 FORWARD
contig00612	AT4G02570.3	4e-21	ATCUL1, CUL1, AXR6 | ATCUL1 (ARABIDOPSIS THALIANA CULLIN 1); protein binding | chr4:1129315-1133435 FORWARD
contig00613	AT1G07230.1	0	hydrolase, acting on ester bonds | chr1:2220509-2222778 REVERSE
contig00614	AT5G13120.1	1e-32	peptidyl-prolyl cis-trans isomerase cyclophilin-type family protein | chr5:4162714-4164720 REVERSE
contig00615	AT4G23940.1	7e-60	FtsH protease, putative | chr4:12437108-12441841 FORWARD
contig00617	AT5G47920.1	1e-38	unknown protein | chr5:19403458-19404021 REVERSE
contig00618	AT1G10580.1	1e-163	transducin family protein / WD-40 repeat family protein | chr1:3491560-3493665 REVERSE
contig00619	AT3G12270.1	2e-72	ATPRMT3, PRMT3 | PRMT3 (PROTEIN ARGININE METHYLTRANSFERASE 3); methyltransferase/ zinc ion binding | chr3:3910642-3913122 FORWARD
contig00620	AT1G08450.1	4e-170	CRT3 | CRT3 (CALRETICULIN 3); calcium ion binding / unfolded protein binding | chr1:2668008-2671800 REVERSE
contig00621	AT1G18800.1	3e-57	NRP2 | NRP2 (NAP1-RELATED PROTEIN 2); DNA binding / chromatin binding / histone binding | chr1:6481466-6483463 REVERSE
contig00622	AT4G04885.1	3e-85	PCFS4 | PCFS4 (PCF11P-SIMILAR PROTEIN 4); zinc ion binding | chr4:2472083-2475417 FORWARD
contig00623	AT3G12530.1	4e-43	PSF2 | PSF2 | chr3:3972604-3973864 REVERSE
contig00624	AT5G48760.2	8e-95	60S ribosomal protein L13A (RPL13aD) | chr5:19771315-19772686 REVERSE
contig00626	AT2G40360.1	2e-66	transducin family protein / WD-40 repeat family protein | chr2:16853123-16856635 REVERSE
contig00627	AT4G19185.1	4e-79	integral membrane family protein | chr4:10489201-10491488 REVERSE
contig00628	AT1G11755.1	2e-48	LEW1 | LEW1 (LEAF WILTING 1); dehydrodolichyl diphosphate synthase | chr1:3969987-3971488 REVERSE
contig00629	AT1G79870.1	1e-102	oxidoreductase family protein | chr1:30044794-30045851 FORWARD
contig00630	AT2G42910.1	3e-27	ribose-phosphate pyrophosphokinase 4 / phosphoribosyl diphosphate synthetase 4 (PRS4) | chr2:17856396-17858394 FORWARD
contig00631	AT3G19820.2	5e-80	DWF1, DIM, EVE1, DIM1, CBB1 | DWF1 (DWARF 1); calmodulin binding / catalytic | chr3:6879835-6881616 REVERSE
contig00632	AT3G09630.1	5e-170	60S ribosomal protein L4/L1 (RPL4A) | chr3:2953813-2955444 FORWARD
contig00634	ATMG00090.1	1e-52	ribosomal protein S3 | chrM:25482-28733 REVERSE
contig00635	AT5G49630.1	4e-67	AAP6 | AAP6 (AMINO ACID PERMEASE 6); acidic amino acid transmembrane transporter/ amino acid transmembrane transporter/ neutral amino acid transmembrane transporter | chr5:20142681-20146441 REVERSE
contig00636	AT5G13640.1	0	ATPDAT, PDAT | ATPDAT; phosphatidylcholine-sterol O-acyltransferase | chr5:4393529-4397213 FORWARD
contig00637	AT3G24160.1	6e-24	PMP | PMP (PUTATIVE TYPE 1 MEMBRANE PROTEIN) | chr3:8726241-8729023 FORWARD
contig00638	AT5G41350.1	1e-22	zinc finger (C3HC4-type RING finger) family protein | chr5:16542026-16543092 REVERSE
contig00639	AT1G05140.1	8e-124	membrane-associated zinc metalloprotease, putative | chr1:1482681-1484006 FORWARD
contig00641	AT1G22740.1	2e-52	RAB7, ATRABG3B, RAB75, RABG3B | RABG3B; GTP binding | chr1:8049247-8050494 FORWARD
contig00642	AT5G14780.1	1e-170	FDH | FDH (FORMATE DEHYDROGENASE); NAD or NADH binding / binding / catalytic/ cofactor binding / oxidoreductase, acting on the CH-OH group of donors, NAD or NADP as acceptor | chr5:4777043-4779190 FORWARD
contig00644	AT4G14880.2	4e-130	OASA1, CYTACS1, ATCYS-3A | OASA1 (O-ACETYLSERINE (THIOL) LYASE (OAS-TL) ISOFORM A1); cysteine synthase | chr4:8518209-8520050 REVERSE
contig00645	AT2G20340.1	3e-51	tyrosine decarboxylase, putative | chr2:8779804-8782490 FORWARD
contig00646	AT4G23100.2	0	RML1, PAD2, GSH1, CAD2 | GSH1 (GLUTAMATE-CYSTEINE LIGASE); glutamate-cysteine ligase | chr4:12103779-12106751 REVERSE
contig00647	AT5G04430.1	6e-16	BTR1, BTR1S | BTR1L (BINDING TO TOMV RNA 1L (LONG FORM)); nucleic acid binding / single-stranded RNA binding | chr5:1250602-1253523 REVERSE
contig00649	AT3G17810.1	3e-09	dihydroorotate dehydrogenase family protein / dihydroorotate oxidase family protein | chr3:6094279-6096289 FORWARD
contig00650	AT3G17810.1	3e-09	dihydroorotate dehydrogenase family protein / dihydroorotate oxidase family protein | chr3:6094279-6096289 FORWARD
contig00653	AT4G13780.1	1e-51	methionine--tRNA ligase, putative / methionyl-tRNA synthetase, putative / MetRS, putative | chr4:7993366-7998433 REVERSE
contig00654	AT1G12230.1	4e-95	transaldolase, putative | chr1:4148050-4150708 FORWARD
contig00656	AT5G22330.1	2e-134	ATTIP49A, RIN1 | RIN1 (RESISTANCE TO PSEUDOMONAS SYRINGAE PV MACULICOLA INTERACTOR 1); protein binding | chr5:7391026-7394071 REVERSE
contig00657	AT1G24020.1	3e-36	MLP423 | MLP423 (MLP-LIKE PROTEIN 423) | chr1:8500653-8501458 REVERSE
contig00658	AT5G20165.1	4e-32	unknown protein | chr5:6805803-6806730 REVERSE
contig00660	AT5G20630.1	4e-66	GLP3, GLP3A, GLP3B, ATGER3, GER3 | GER3 (GERMIN 3); oxalate oxidase | chr5:6975315-6975950 REVERSE
contig00661	AT5G49800.1	1e-77	FUNCTIONS IN: molecular_function unknown; INVOLVED IN: biological_process unknown; EXPRESSED IN: 12 plant structures; EXPRESSED DURING: 4 anthesis, F mature embryo stage, C globular stage, petal differentiation and expansion stage, D bilateral stage; CONTAINS InterPro DOMAIN/s: Lipid-binding START (InterPro:IPR002913); Has 156 Blast hits to 155 proteins in 50 species: Archae - 0; Bacteria - 14; M…
contig00663	AT3G52905.1	1e-31	DNA binding / hydrolase, acting on ester bonds / nuclease/ nucleic acid binding / recombinase | chr3:19614142-19615471 REVERSE
contig00664	AT4G19460.1	1e-103	glycosyl transferase family 1 protein | chr4:10610422-10611972 REVERSE
contig00667	AT1G73040.1	1e-45	jacalin lectin family protein | chr1:27475159-27475777 REVERSE
contig00668	AT3G54850.1	4e-19	ATPUB14, PUB14 | PUB14; ubiquitin-protein ligase | chr3:20321524-20323848 FORWARD
contig00669	AT2G18196.1	2e-55	metal ion binding | chr2:7920793-7922268 REVERSE
contig00670	AT5G21930.2	0	PAA2, HMA8 | PAA2 (P-TYPE ATPASE OF ARABIDOPSIS 2); ATPase, coupled to transmembrane movement of ions, phosphorylative mechanism / copper ion transmembrane transporter | chr5:7243129-7248721 FORWARD
contig00671	AT1G14320.1	1e-92	SAC52 | SAC52 (SUPPRESSOR OF ACAULIS 52); structural constituent of ribosome | chr1:4888270-4889408 FORWARD
contig00672	AT4G18905.1	1e-86	transducin family protein / WD-40 repeat family protein | chr4:10360234-10362991 FORWARD
contig00673	AT1G49850.1	1e-19	zinc finger (C3HC4-type RING finger) family protein | chr1:18455326-18456444 REVERSE
contig00674	AT2G16440.1	0	MCM4 | DNA replication licensing factor, putative | chr2:7126536-7130665 REVERSE
contig00676	AT5G62180.1	1e-61	AtCXE20 | AtCXE20 (Arabidopsis thaliana carboxyesterase 20); carboxylesterase | chr5:24978866-24979849 REVERSE
contig00677	AT2G42620.1	9e-158	MAX2, ORE9, PP2 | MAX2 (MORE AXILLARY BRANCHES 2); ubiquitin-protein ligase | chr2:17756170-17758251 FORWARD
contig00678	AT5G47630.2	9e-19	mtACP3 | mtACP3 (mitochondrial acyl carrier protein 3); acyl carrier/ cofactor binding | chr5:19306397-19306885 FORWARD
contig00679	AT5G06860.1	3e-70	PGIP1, ATPGIP1 | PGIP1 (POLYGALACTURONASE INHIBITING PROTEIN 1); protein binding | chr5:2132373-2133434 FORWARD
contig00681	AT5G53310.1	8e-58	myosin heavy chain-related | chr5:21634657-21636094 FORWARD
contig00683	AT2G45720.2	5e-143	armadillo/beta-catenin repeat family protein | chr2:18834468-18836129 FORWARD
contig00685	AT5G50420.1	2e-68	unknown protein | chr5:20530453-20532635 REVERSE
contig00686	AT5G39740.1	6e-28	OLI7, RPL5B | 60S ribosomal protein L5 (RPL5B) | chr5:15903365-15905185 FORWARD
contig00687	AT5G63040.2	6e-56	unknown protein | chr5:25288950-25290326 FORWARD
contig00688	AT1G57720.2	3e-170	elongation factor 1B-gamma, putative / eEF-1B gamma, putative | chr1:21377873-21380114 FORWARD
contig00692	AT5G39740.1	4e-15	OLI7, RPL5B | 60S ribosomal protein L5 (RPL5B) | chr5:15903365-15905185 FORWARD
contig00693	AT1G71695.1	7e-101	peroxidase 12 (PER12) (P12) (PRXR6) | chr1:26964359-26966557 FORWARD
contig00694	AT3G25520.1	2e-12	ATL5, PGY3, OLI5, RPL5A | ATL5 (A. THALIANA RIBOSOMAL PROTEIN L5); 5S rRNA binding / structural constituent of ribosome | chr3:9269573-9271327 REVERSE
contig00696	AT1G65930.1	1e-104	isocitrate dehydrogenase, putative / NADP+ isocitrate dehydrogenase, putative | chr1:24539088-24541861 FORWARD
contig00697	AT2G13560.1	2e-41	malate oxidoreductase, putative | chr2:5650089-5655103 FORWARD
contig00698	AT5G10030.1	3e-47	TGA4, OBF4 | TGA4 (TGACG MOTIF-BINDING FACTOR 4); DNA binding / calmodulin binding / transcription factor | chr5:3137648-3139295 REVERSE
contig00700	AT5G05520.1	3e-73	outer membrane OMP85 family protein | chr5:1632912-1635104 FORWARD
contig00701	AT1G04850.1	7e-149	ubiquitin-associated (UBA)/TS-N domain-containing protein | chr1:1365311-1368706 REVERSE
contig00703	AT5G50850.1	2e-99	MAB1 | MAB1 (MACCI-BOU); catalytic/ pyruvate dehydrogenase (acetyl-transferring) | chr5:20689671-20692976 FORWARD
contig00704	AT1G61110.1	3e-12	anac025 | anac025 (Arabidopsis NAC domain containing protein 25); transcription factor | chr1:22516730-22518055 FORWARD
contig00705	AT4G15093.1	9e-83	catalytic LigB subunit of aromatic ring-opening dioxygenase family | chr4:8618454-8619472 FORWARD
contig00706	AT1G25390.1	2e-104	protein kinase family protein | chr1:8906640-8908800 REVERSE
contig00707	AT5G07990.1	3e-149	TT7, CYP75B1, D501 | TT7 (TRANSPARENT TESTA 7); flavonoid 3'-monooxygenase/ oxygen binding | chr5:2560437-2562859 FORWARD
contig00708	AT1G19090.1	8e-25	RKF2 | RKF2 (receptor-like serine/threonine kinase 2); kinase/ receptor signaling protein serine/threonine kinase | chr1:6590350-6592615 FORWARD
contig00709	AT4G28780.1	4e-37	GDSL-motif lipase/hydrolase family protein | chr4:14215603-14217159 FORWARD
contig00710	AT4G25810.1	7e-99	XTR6, XTH23 | XTR6 (XYLOGLUCAN ENDOTRANSGLYCOSYLASE 6); hydrolase, acting on glycosyl bonds / hydrolase, hydrolyzing O-glycosyl compounds / xyloglucan:xyloglucosyl transferase | chr4:13128694-13129715 FORWARD
contig00711	AT4G39220.1	6e-06	ATRER1A | ATRER1A | chr4:18264280-18265531 FORWARD
contig00713	AT3G51240.1	2e-155	F3H, TT6, F3'H | F3H (FLAVANONE 3-HYDROXYLASE); naringenin 3-dioxygenase | chr3:19025409-19026658 FORWARD
contig00714	AT4G39230.1	2e-123	isoflavone reductase, putative | chr4:18266024-18267604 REVERSE
contig00715	AT5G23050.1	0	AAE17 | AAE17 (ACYL-ACTIVATING ENZYME 17); catalytic/ ligase | chr5:7731513-7735399 REVERSE
contig00716	AT5G57660.1	7e-25	ATCOL5, COL5 | zinc finger (B-box type) family protein | chr5:23355573-23356729 FORWARD
contig00718	AT1G09380.1	3e-106	integral membrane family protein / nodulin MtN21-related | chr1:3026351-3029322 REVERSE
contig00720	AT2G01270.1	4e-149	AtQSOX2 | AtQSOX2 (quiescin-sulfhydryl oxidase 2); thiol oxidase | chr2:139457-142141 FORWARD
contig00721	AT5G40280.1	1e-89	ERA1, ATFTB, WIG | ERA1 (ENHANCED RESPONSE TO ABA 1); farnesyltranstransferase/ protein farnesyltransferase | chr5:16101391-16104783 FORWARD
contig00723	AT1G64260.1	4e-10	zinc finger protein-related | chr1:23847756-23849915 FORWARD
contig00724	AT3G22104.1	7e-37	phototropic-responsive NPH3 protein-related | chr3:7789814-7792179 FORWARD
contig00725	AT4G31470.1	7e-45	pathogenesis-related protein, putative | chr4:15261746-15262303 REVERSE
contig00727	AT5G39510.1	2e-37	VTI11, ATVTI1A, ATVTI11, ZIG, SGR4, VTI1A | SGR4 (SHOOT GRAVITROPSIM 4); receptor | chr5:15822035-15823591 FORWARD
contig00728	AT5G41040.2	6e-19	transferase family protein | chr5:16431582-16433086 FORWARD
contig00729	AT3G14460.1	7e-23	disease resistance protein (NBS-LRR class), putative | chr3:4851990-4856264 REVERSE
contig00730	AT3G22630.1	2e-89	PBD1, PRCGB | PBD1 (20S PROTEASOME BETA SUBUNIT D1); peptidase/ threonine-type endopeptidase | chr3:8009709-8010774 REVERSE
contig00731	AT4G17390.1	2e-07	60S ribosomal protein L15 (RPL15B) | chr4:9714407-9715545 REVERSE
contig00732	AT1G78300.1	1e-29	GRF2, 14-3-3OMEGA, GF14 OMEGA | GRF2 (GENERAL REGULATORY FACTOR 2); protein binding / protein phosphorylated amino acid binding | chr1:29461883-29463052 FORWARD
contig00733	AT1G20760.1	2e-16	calcium-binding EF hand family protein | chr1:7209515-7214773 FORWARD
contig00734	AT2G28200.1	1e-12	nucleic acid binding / transcription factor/ zinc ion binding | chr2:12024321-12025181 FORWARD
contig00735	AT5G54270.1	1e-130	LHCB3, LHCB3*1 | LHCB3 (LIGHT-HARVESTING CHLOROPHYLL B-BINDING PROTEIN 3); structural molecule | chr5:22038424-22039383 FORWARD
contig00736	AT5G17165.1	4e-13	unknown protein | chr5:5643143-5647702 REVERSE
contig00737	AT5G63310.1	2e-77	NDPK2, NDPK1A, NDPK IA IA, NDPK IA, ATNDPK2 | NDPK2 (NUCLEOSIDE DIPHOSPHATE KINASE 2); ATP binding / nucleoside diphosphate kinase/ protein binding | chr5:25372122-25373838 REVERSE
contig00738	AT1G63690.1	2e-50	protease-associated (PA) domain-containing protein | chr1:23618490-23622082 FORWARD
contig00739	AT5G03430.1	8e-62	phosphoadenosine phosphosulfate (PAPS) reductase family protein | chr5:849237-852867 REVERSE
contig00740	AT1G63690.1	1e-51	protease-associated (PA) domain-containing protein | chr1:23618490-23622082 FORWARD
contig00741	AT1G09580.1	2e-46	emp24/gp25L/p24 family protein | chr1:3104657-3106092 FORWARD
contig00742	AT2G17970.1	7e-45	oxidoreductase, 2OG-Fe(II) oxygenase family protein | chr2:7819116-7821276 REVERSE
contig00745	AT1G14930.1	5e-15	major latex protein-related / MLP-related | chr1:5152465-5153035 REVERSE
contig00746	AT2G27600.1	1e-31	SKD1, VPS4 | SKD1 (SUPPRESSOR OF K+ TRANSPORT GROWTH DEFECT1); ATP binding / nucleoside-triphosphatase/ nucleotide binding | chr2:11781226-11783730 FORWARD
contig00747	AT1G63690.1	4e-74	protease-associated (PA) domain-containing protein | chr1:23618490-23622082 FORWARD
contig00748	AT5G49930.1	9e-13	emb1441 | emb1441 (embryo defective 1441); nucleic acid binding / zinc ion binding | chr5:20308260-20312736 REVERSE
contig00749	AT1G14000.1	0	VIK | VIK (VH1-INTERACTING KINASE); ATP binding / protein kinase/ protein serine/threonine/tyrosine kinase | chr1:4797606-4800043 FORWARD
contig00750	AT4G09020.1	0	ATISA3, ISA3 | ISA3 (ISOAMYLASE 3); alpha-amylase/ isoamylase | chr4:5784099-5788839 FORWARD
contig00751	AT1G16880.1	4e-101	uridylyltransferase-related | chr1:5773796-5776125 FORWARD
contig00752	AT5G58420.1	8e-130	40S ribosomal protein S4 (RPS4D) | chr5:23619599-23620896 FORWARD
contig00753	AT1G77670.1	1e-148	aminotransferase class I and II family protein | chr1:29189043-29190901 REVERSE
contig00755	AT5G58000.1	1e-35	LOCATED IN: endoplasmic reticulum, chloroplast; CONTAINS InterPro DOMAIN/s: Reticulon (InterPro:IPR003388); BEST Arabidopsis thaliana protein match is: reticulon family protein (TAIR:AT4G28430.1); Has 1047 Blast hits to 1034 proteins in 125 species: Archae - 0; Bacteria - 2; Metazoa - 715; Fungi - 46; Plants - 58; Viruses - 4; Other Eukaryotes - 222 (source: NCBI BLink). | chr5:23477416-23479496 …
contig00757	AT4G01690.1	6e-69	PPOX, HEMG1, PPO1 | PPOX; protoporphyrinogen oxidase | chr4:729929-732309 FORWARD
contig00758	AT1G58440.1	1e-34	XF1, SQE1 | XF1; squalene monooxygenase | chr1:21714094-21717246 REVERSE
contig00759	AT1G09390.1	1e-50	GDSL-motif lipase/hydrolase family protein | chr1:3031264-3033415 FORWARD
contig00760	AT2G37770.2	2e-100	aldo/keto reductase family protein | chr2:15834888-15836659 FORWARD
contig00761	AT1G72370.1	2e-54	P40, AP40, RP40, RPSAA | P40; structural constituent of ribosome | chr1:27243148-27244842 REVERSE
contig00762	AT2G22540.2	2e-07	SVP, AGL22 | SVP (SHORT VEGETATIVE PHASE); transcription factor/ translation repressor, nucleic acid binding | chr2:9580417-9583603 FORWARD
contig00763	AT5G65400.1	8e-19	unknown protein | chr5:26131448-26133062 FORWARD
contig00764	AT2G37130.1	6e-130	peroxidase 21 (PER21) (P21) (PRXR5) | chr2:15598225-15600004 REVERSE
contig00765	AT3G22530.1	5e-25	unknown protein | chr3:7977774-7978370 REVERSE
contig00766	AT3G26510.4	2e-31	octicosapeptide/Phox/Bem1p (PB1) domain-containing protein | chr3:9711886-9712588 REVERSE
contig00767	AT3G55550.1	2e-104	lectin protein kinase, putative | chr3:20600019-20602073 REVERSE
contig00768	AT3G28540.2	5e-94	AAA-type ATPase family protein | chr3:10694444-10696009 FORWARD
contig00770	AT2G01170.1	9e-105	BAT1 | BAT1 (BIDIRECTIONAL AMINO ACID TRANSPORTER 1); amino acid transmembrane transporter | chr2:102364-104462 REVERSE
contig00771	AT2G37020.1	5e-72	DNA binding / sequence-specific DNA binding | chr2:15546514-15548792 FORWARD
contig00776	AT5G01990.1	2e-147	auxin efflux carrier family protein | chr5:377373-379600 REVERSE
contig00777	AT1G60660.1	4e-31	B5 >5, ATCB5LP, CB5LP | CB5LP (CYTOCHROME B5-LIKE PROTEIN); heme binding | chr1:22342589-22342954 REVERSE
contig00778	AT1G12580.1	1e-94	PEPKR1 | PEPKR1 (Phosphoenolpyruvate carboxylase-related kinase 1); ATP binding / kinase/ protein kinase/ protein serine/threonine kinase | chr1:4283635-4285675 FORWARD
contig00779	AT4G28510.1	4e-126	ATPHB1 | ATPHB1 (PROHIBITIN 1) | chr4:14084970-14086372 REVERSE
contig00781	AT4G22580.1	8e-24	exostosin family protein | chr4:11889382-11890689 REVERSE
contig00782	AT5G49220.1	1e-64	unknown protein | chr5:19956627-19958453 FORWARD
contig00785	AT3G25120.1	2e-18	mitochondrial import inner membrane translocase subunit Tim17/Tim22/Tim23 family protein | chr3:9149785-9151068 REVERSE
contig00786	AT3G03050.1	0	CSLD3, KJK, ATCSLD3 | CSLD3 (CELLULOSE SYNTHASE-LIKE D3); cellulose synthase/ transferase, transferring glycosyl groups | chr3:687873-691629 FORWARD
contig00787	AT3G10640.1	3e-97	VPS60.1 | VPS60.1 | chr3:3323501-3324905 REVERSE
contig00788	AT3G56460.1	5e-11	oxidoreductase, zinc-binding dehydrogenase family protein | chr3:20933029-20934425 REVERSE
contig00790	AT5G01020.1	0	protein kinase family protein | chr5:6309-8270 REVERSE
contig00791	AT1G26640.1	4e-108	aspartate/glutamate/uridylate kinase family protein | chr1:9207620-9209766 REVERSE
contig00792	AT3G16190.1	2e-55	isochorismatase hydrolase family protein | chr3:5489883-5491195 REVERSE
contig00793	AT1G77120.1	4e-118	ADH1, ADH, ATADH, ATADH1 | ADH1 (ALCOHOL DEHYDROGENASE 1); alcohol dehydrogenase | chr1:28975509-28977216 FORWARD
contig00794	AT1G49820.1	5e-143	ATMTK | ATMTK (ARABIDOPSIS THALIANA S-METHYL-5-THIORIBOSE KINASE); S-methyl-5-thioribose kinase | chr1:18443005-18444907 FORWARD
contig00796	AT2G39000.1	1e-48	GCN5-related N-acetyltransferase (GNAT) family protein | chr2:16286454-16287941 REVERSE
contig00797	AT5G60020.1	2e-137	LAC17, ATLAC17 | LAC17 (laccase 17); laccase | chr5:24168072-24170223 FORWARD
contig00798	AT5G19140.1	1e-28	ATAILP1, AILP1 | AILP1 | chr5:6423398-6425785 FORWARD
contig00799	AT1G32790.1	6e-10	CID11 | RNA-binding protein, putative | chr1:11875174-11877188 REVERSE
contig00800	AT3G45960.2	6e-31	ATEXLA3, EXPL3, ATEXPL3, ATHEXP BETA 2.3 | ATEXLA3 (arabidopsis thaliana expansin-like a3) | chr3:16892826-16893789 FORWARD
contig00802	AT2G46080.1	7e-71	INVOLVED IN: biological_process unknown; EXPRESSED IN: 23 plant structures; EXPRESSED DURING: 13 growth stages; BEST Arabidopsis thaliana protein match is: BPS1 (BYPASS 1) (TAIR:AT1G01550.2); Has 94 Blast hits to 83 proteins in 14 species: Archae - 0; Bacteria - 2; Metazoa - 1; Fungi - 0; Plants - 91; Viruses - 0; Other Eukaryotes - 0 (source: NCBI BLink). | chr2:18948317-18949360 REVERSE
contig00803	AT1G19570.2	4e-34	DHAR1, ATDHAR1 | DHAR1 (dehydroascorbate reductase); glutathione dehydrogenase (ascorbate) | chr1:6773462-6774413 REVERSE
contig00804	AT3G54050.1	5e-69	fructose-1,6-bisphosphatase, putative / D-fructose-1,6-bisphosphate 1-phosphohydrolase, putative / FBPase, putative | chr3:20016951-20018527 FORWARD
contig00805	AT5G07000.1	2e-75	ATST2B, ST2B | ST2B (SULFOTRANSFERASE 2B); hydroxyjasmonate sulfotransferase/ sulfotransferase | chr5:2171651-2172694 REVERSE
contig00807	AT3G23430.1	4e-64	PHO1, ATPHO1 | PHO1 (phosphate 1) | chr3:8387818-8393242 REVERSE
contig00808	AT3G02090.1	3e-66	MPPBETA | mitochondrial processing peptidase beta subunit, putative | chr3:365624-368526 FORWARD
contig00809	AT3G62870.1	1e-104	60S ribosomal protein L7A (RPL7aB) | chr3:23242862-23244273 REVERSE
contig00810	AT2G37550.2	1e-97	ASP1 | AGD7; ARF GTPase activator/ DNA binding / zinc ion binding | chr2:15755544-15757456 REVERSE
contig00811	AT2G36885.1	2e-47	unknown protein | chr2:15482167-15483676 REVERSE
contig00812	AT3G06190.1	3e-55	ATBPM2, BPM2 | BPM2 (BTB-POZ AND MATH DOMAIN 2); protein binding | chr3:1874577-1876575 REVERSE
contig00813	AT1G65720.1	2e-14	unknown protein | chr1:24440471-24441013 REVERSE
contig00814	AT4G33985.1	1e-33	unknown protein | chr4:16288301-16288857 REVERSE
contig00816	AT4G14340.1	4e-180	CKI1, CKL11 | CKI1 (CASEIN KINASE I); kinase/ protein serine/threonine kinase | chr4:8248532-8251668 REVERSE
contig00817	AT3G56510.2	1e-40	TBP-binding protein, putative | chr3:20944348-20946235 REVERSE
contig00818	AT3G43810.1	3e-81	CAM7 | CAM7 (CALMODULIN 7); calcium ion binding | chr3:15664619-15666355 REVERSE
contig00820	AT5G19640.1	2e-32	proton-dependent oligopeptide transport (POT) family protein | chr5:6636460-6638590 FORWARD
contig00823	AT2G22250.3	3e-06	ATAAT, AAT, MEE17 | aminotransferase class I and II family protein | chr2:9458011-9460297 REVERSE
contig00824	AT5G62200.1	2e-47	embryo-specific protein-related | chr5:24984463-24985674 REVERSE
contig00826	AT5G40340.1	2e-25	PWWP domain-containing protein | chr5:16131654-16134680 REVERSE
contig00827	AT4G24280.1	8e-35	cpHsc70-1 | cpHsc70-1 (chloroplast heat shock protein 70-1); ATP binding | chr4:12590094-12593437 FORWARD
contig00828	AT3G01370.1	5e-51	ATCFM2, CFM2 | ATCFM2 (CRM FAMILY MEMBER 2); RNA binding | chr3:139033-143477 FORWARD
contig00829	AT1G57790.1	1e-06	F-box family protein | chr1:21404578-21405636 REVERSE
contig00830	AT3G07900.1	0	unknown protein | chr3:2520826-2523008 FORWARD
contig00831	AT5G04830.2	8e-62	unknown protein | chr5:1402294-1403671 REVERSE
contig00832	AT2G37110.1	1e-49	unknown protein | chr2:15592689-15593726 FORWARD
contig00833	AT5G11420.1	1e-144	FUNCTIONS IN: molecular_function unknown; INVOLVED IN: biological_process unknown; LOCATED IN: cell wall, plant-type cell wall; EXPRESSED IN: 23 plant structures; EXPRESSED DURING: 13 growth stages; CONTAINS InterPro DOMAIN/s: Protein of unknown function DUF642 (InterPro:IPR006946), Galactose-binding like (InterPro:IPR008979); BEST Arabidopsis thaliana protein match is: unknown protein (TAIR:AT5G…
contig00834	AT1G76410.1	8e-28	ATL8 | ATL8; protein binding / zinc ion binding | chr1:28668915-28669472 FORWARD
contig00836	AT1G65820.1	3e-54	microsomal glutathione s-transferase, putative | chr1:24485213-24486682 FORWARD
contig00837	AT3G17730.1	2e-47	anac057 | anac057 (Arabidopsis NAC domain containing protein 57); transcription factor | chr3:6064379-6065813 FORWARD
contig00838	AT5G60710.1	1e-178	zinc finger (C3HC4-type RING finger) family protein | chr5:24410953-24414849 REVERSE
contig00840	AT2G44750.2	7e-52	TPK2 | TPK2 (Thiamin pyrophosphokinase 2); thiamin diphosphokinase | chr2:18451510-18452754 FORWARD
contig00841	AT3G30390.2	6e-119	amino acid transporter family protein | chr3:11977112-11978827 REVERSE
contig00842	AT5G01090.1	3e-35	legume lectin family protein | chr5:33055-34116 FORWARD
contig00843	AT5G51640.1	3e-122	YLS7 | YLS7 | chr5:20975401-20977378 REVERSE
contig00844	AT3G11330.1	2e-109	leucine-rich repeat family protein | chr3:3552330-3554695 REVERSE
contig00846	AT1G69040.2	7e-55	ACR4 | ACR4 (ACT REPEAT 4); amino acid binding | chr1:25957843-25960079 FORWARD
contig00847	AT5G51570.1	1e-12	band 7 family protein | chr5:20949511-20951234 FORWARD
contig00848	AT2G45540.1	6e-75	WD-40 repeat family protein / beige-related | chr2:18757881-18772229 REVERSE
contig00850	AT5G62600.1	4e-38	transportin-SR-related | chr5:25123337-25132473 REVERSE
contig00853	AT2G43210.2	1e-46	UBX domain-containing protein | chr2:17960942-17963560 FORWARD
contig00854	AT1G01320.1	4e-19	tetratricopeptide repeat (TPR)-containing protein | chr1:121582-130099 REVERSE
contig00855	AT1G56180.1	9e-39	unknown protein | chr1:21026243-21028047 REVERSE
contig00856	AT5G56550.1	8e-08	OXS3, ATOXS3 | OXS3 (OXIDATIVE STRESS 3) | chr5:22895847-22896502 REVERSE
contig00860	AT3G10520.1	5e-63	AHB2, GLB2, ARATH GLB2, NSHB2 | AHB2 (ARABIDOPSIS HAEMOGLOBIN 2); oxygen transporter | chr3:3276516-3277765 REVERSE
contig00863	AT3G12710.1	7e-31	methyladenine glycosylase family protein | chr3:4040572-4041828 REVERSE
contig00864	AT5G19670.1	2e-73	exostosin family protein | chr5:6647025-6649358 FORWARD
contig00865	AT5G18170.1	3e-26	GDH1 | GDH1 (GLUTAMATE DEHYDROGENASE 1); ATP binding / glutamate dehydrogenase [NAD(P)+]/ oxidoreductase | chr5:6006172-6008248 FORWARD
contig00867	AT4G08950.1	4e-16	EXO | EXO (EXORDIUM) | chr4:5740378-5741322 FORWARD
contig00868	AT2G47730.1	6e-68	ATGSTF8, ATGSTF5, GST6, GSTF8 | ATGSTF8 (ARABIDOPSIS THALIANA GLUTATHIONE S-TRANSFERASE PHI 8); glutathione binding / glutathione transferase | chr2:19558213-19559266 FORWARD
contig00869	AT4G37640.1	0	ACA2 | ACA2 (CALCIUM ATPASE 2); calcium ion transmembrane transporter/ calcium-transporting ATPase/ calmodulin binding | chr4:17683225-17686808 REVERSE
contig00871	AT5G45140.1	6e-62	NRPC2 | NRPC2; DNA binding / DNA-directed RNA polymerase/ ribonucleoside binding | chr5:18247416-18257713 REVERSE
contig00872	AT3G56940.1	6e-168	CRD1, CHL27, ACSF | CRD1 (COPPER RESPONSE DEFECT 1); DNA binding / magnesium-protoporphyrin IX monomethyl ester (oxidative) cyclase | chr3:21076594-21078269 FORWARD
contig00874	AT4G29960.1	1e-42	unknown protein | chr4:14660753-14662274 REVERSE
contig00875	AT4G23500.1	2e-145	glycoside hydrolase family 28 protein / polygalacturonase (pectinase) family protein | chr4:12264640-12267074 FORWARD
contig00876	AT5G26210.1	3e-25	AL4 | AL4 (ALFIN-LIKE 4); DNA binding / methylated histone residue binding | chr5:9158566-9160221 REVERSE
contig00877	AT2G20520.1	7e-48	FLA6 | FLA6 (FASCICLIN-LIKE ARABINOGALACTAN 6) | chr2:8840663-8841406 FORWARD
contig00878	AT5G04120.1	4e-92	phosphoglycerate/bisphosphoglycerate mutase family protein | chr5:1120091-1121605 FORWARD
contig00879	AT5G45930.1	7e-83	CHLI2, CHL I2, CHLI-2 | CHLI2 (MAGNESIUM CHELATASE I2); ATPase/ magnesium chelatase | chr5:18628095-18629565 FORWARD
contig00880	AT3G63250.1	1e-117	HMT-2, ATHMT-2, HMT2 | HMT2 (HOMOCYSTEINE METHYLTRANSFERASE 2); homocysteine S-methyltransferase | chr3:23370575-23372587 REVERSE
contig00881	AT1G62750.1	0	ATSCO1, ATSCO1/CPEF-G, SCO1 | SCO1 (SNOWY COTYLEDON 1); ATP binding / translation elongation factor/ translation factor, nucleic acid binding | chr1:23233622-23236321 REVERSE
contig00882	AT4G21320.1	1e-112	HSA32 | HSA32 (HEAT-STRESS-ASSOCIATED 32); catalytic | chr4:11340492-11341732 FORWARD
contig00883	AT4G02770.1	4e-24	PSAD-1 | PSAD-1 (photosystem I subunit D-1) | chr4:1229247-1229873 REVERSE
contig00884	AT2G36830.1	2e-82	GAMMA-TIP, TIP1;1, GAMMA-TIP1 | GAMMA-TIP (GAMMA TONOPLAST INTRINSIC PROTEIN); water channel | chr2:15445490-15446336 FORWARD
contig00886	AT4G26970.1	1e-69	aconitate hydratase/ copper ion binding | chr4:13543077-13548427 FORWARD
contig00887	AT5G42790.1	1e-49	PAF1, ATPSM30 | PAF1; endopeptidase/ peptidase/ threonine-type endopeptidase | chr5:17159270-17160975 REVERSE
contig00888	AT2G30860.1	1e-83	ATGSTF9, GLUTTR, ATGSTF7 | ATGSTF9 (GLUTATHIONE S-TRANSFERASE PHI 9); copper ion binding / glutathione binding / glutathione peroxidase/ glutathione transferase | chr2:13139132-13140057 FORWARD
contig00889	AT3G26520.1	5e-35	TIP2, SITIP, GAMMA-TIP2, TIP1;2 | TIP2 (TONOPLAST INTRINSIC PROTEIN 2); water channel | chr3:9722770-9723703 REVERSE
contig00891	AT2G19390.1	6e-07	unknown protein | chr2:8390136-8396477 REVERSE
contig00892	AT5G64350.1	7e-21	FKBP12, ATFKBP12 | FKBP12 (FK506-BINDING PROTEIN); FK506 binding / peptidyl-prolyl cis-trans isomerase | chr5:25734810-25735990 REVERSE
contig00893	AT1G67490.2	8e-64	GCS1, KNF | GCS1 (GLUCOSIDASE 1); alpha-glucosidase | chr1:25280633-25286581 REVERSE
contig00894	AT4G11970.1	1e-34	YT521-B-like family protein | chr4:7181223-7182953 FORWARD
contig00895	AT1G12000.1	2e-35	pyrophosphate--fructose-6-phosphate 1-phosphotransferase beta subunit, putative / pyrophosphate-dependent 6-phosphofructose-1-kinase, putative | chr1:4050159-4053727 REVERSE
contig00896	AT3G51100.2	5e-23	unknown protein | chr3:18980921-18982174 REVERSE
contig00897	AT3G55460.1	5e-09	SCL30 | SCL30; RNA binding / nucleic acid binding / nucleotide binding | chr3:20561024-20563502 FORWARD
contig00898	AT2G33310.3	3e-19	IAA13 | IAA13; transcription factor | chr2:14114569-14115757 REVERSE
contig00899	AT2G21160.1	2e-71	translocon-associated protein alpha (TRAP alpha) family protein | chr2:9068428-9070207 FORWARD
contig00900	AT2G34980.1	4e-101	SETH1 | SETH1; phosphatidylinositol N-acetylglucosaminyltransferase/ transferase | chr2:14748967-14749878 FORWARD
contig00901	AT1G73390.4	2e-29	unknown protein | chr1:27591486-27594148 REVERSE
contig00902	AT5G09260.1	7e-26	VPS20.2 | VPS20.2 (VACUOLAR PROTEIN SORTING-ASSOCIATED PROTEIN 20.2) | chr5:2876797-2878355 FORWARD
contig00903	AT4G19210.1	2e-56	ATRLI2, RLI2 | ATRLI2; transporter | chr4:10501906-10504776 FORWARD
contig00904	AT2G41560.1	2e-66	ACA4 | ACA4 (AUTO-INHIBITED CA(2+)-ATPASE, ISOFORM 4); calcium-transporting ATPase/ calmodulin binding | chr2:17332256-17337179 REVERSE
contig00906	AT2G16250.1	1e-64	leucine-rich repeat transmembrane protein kinase, putative | chr2:7039682-7042933 REVERSE
contig00909	AT1G57590.1	5e-16	carboxylesterase | chr1:21327458-21329707 REVERSE
contig00910	AT4G34450.1	4e-18	coatomer gamma-2 subunit, putative / gamma-2 coat protein, putative / gamma-2 COP, putative | chr4:16471956-16476795 FORWARD
contig00914	AT1G49780.1	8e-143	PUB26 | PUB26 (PLANT U-BOX 26); binding / ubiquitin-protein ligase | chr1:18429024-18430289 REVERSE
contig00915	AT2G24270.1	3e-46	ALDH11A3 | ALDH11A3; 3-chloroallyl aldehyde dehydrogenase/ glyceraldehyde-3-phosphate dehydrogenase (NADP+) | chr2:10327325-10329601 REVERSE
contig00919	AT3G54930.1	1e-33	serine/threonine protein phosphatase 2A (PP2A) regulatory subunit B', putative | chr3:20351084-20352659 REVERSE
contig00920	AT5G47110.1	1e-68	lil3 protein, putative | chr5:19134218-19135238 REVERSE
contig00921	AT1G07910.2	8e-67	ATRNL, RNL | RNL (RNA LIGASE); 2',3'-cyclic-nucleotide 3'-phosphodiesterase/ RNA ligase (ATP)/ polynucleotide kinase | chr1:2446712-2454386 FORWARD
contig00922	AT2G27020.1	1e-95	PAG1 | PAG1; endopeptidase/ peptidase/ threonine-type endopeptidase | chr2:11528515-11530858 REVERSE
contig00924	AT3G15730.1	1e-171	PLDALPHA1, PLD | PLDALPHA1 (PHOSPHOLIPASE D ALPHA 1); phospholipase D | chr3:5330835-5333474 FORWARD
contig00925	AT2G31890.1	3e-102	ATRAP, RAP | RAP | chr2:13557100-13559715 REVERSE
contig00926	AT2G10940.2	2e-37	protease inhibitor/seed storage/lipid transfer protein (LTP) family protein | chr2:4311160-4312035 REVERSE
contig00927	AT3G55180.1	2e-24	esterase/lipase/thioesterase family protein | chr3:20454903-20456682 FORWARD
contig00928	AT1G18610.1	1e-107	FUNCTIONS IN: molecular_function unknown; INVOLVED IN: biological_process unknown; LOCATED IN: cellular_component unknown; EXPRESSED IN: 24 plant structures; EXPRESSED DURING: 15 growth stages; CONTAINS InterPro DOMAIN/s: Galactose oxidase/kelch, beta-propeller (InterPro:IPR011043), Kelch repeat type 1 (InterPro:IPR006652), Kelch repeat type 2 (InterPro:IPR011498), Kelch-type beta propeller (Inte…
contig00929	AT1G45976.1	2e-47	SBP1 | SBP1 (s-ribonuclease binding protein 1); protein binding / zinc ion binding | chr1:17199371-17200680 FORWARD
contig00930	AT1G05970.2	1e-21	unknown protein | chr1:1816253-1816991 REVERSE
contig00931	AT4G39150.1	3e-49	DNAJ heat shock N-terminal domain-containing protein | chr4:18233651-18235740 REVERSE
contig00934	AT1G12640.1	3e-17	membrane bound O-acyl transferase (MBOAT) family protein | chr1:4303586-4305666 REVERSE
contig00936	AT5G34930.1	6e-92	arogenate dehydrogenase | chr5:13233391-13235522 FORWARD
contig00938	AT5G65020.2	3e-29	ANNAT2 | ANNAT2 (Annexin Arabidopsis 2); calcium ion binding / calcium-dependent phospholipid binding | chr5:25974366-25975554 FORWARD
contig00939	AT5G23250.2	6e-74	succinyl-CoA ligase (GDP-forming) alpha-chain, mitochondrial, putative / succinyl-CoA synthetase, alpha chain, putative / SCS-alpha, putative | chr5:7830460-7832265 FORWARD
contig00940	AT1G09850.1	6e-59	XBCP3 | XBCP3 (xylem bark cysteine peptidase 3); cysteine-type endopeptidase/ cysteine-type peptidase | chr1:3201848-3203875 FORWARD
contig00941	AT3G02840.1	5e-47	immediate-early fungal elicitor family protein | chr3:618480-619619 FORWARD
contig00943	AT2G20760.1	9e-66	protein binding / structural molecule | chr2:8943279-8945108 REVERSE
contig00944	AT2G16890.2	1e-36	UDP-glucoronosyl/UDP-glucosyl transferase family protein | chr2:7316938-7319022 FORWARD
contig00945	AT2G30695.2	2e-20	FUNCTIONS IN: molecular_function unknown; INVOLVED IN: protein folding, protein transport; LOCATED IN: chloroplast; EXPRESSED IN: 23 plant structures; EXPRESSED DURING: 13 growth stages; CONTAINS InterPro DOMAIN/s: Trigger factor, ribosome-binding, bacterial (InterPro:IPR008881); Has 207 Blast hits to 207 proteins in 55 species: Archae - 0; Bacteria - 110; Metazoa - 0; Fungi - 0; Plants - 22; Vir…
contig00946	AT2G25490.1	5e-64	EBF1, FBL6 | EBF1 (EIN3-BINDING F BOX PROTEIN 1); protein binding / ubiquitin-protein ligase | chr2:10848018-10850275 REVERSE
contig00947	AT3G22370.1	1e-38	AOX1A, ATAOX1A | AOX1A (ALTERNATIVE OXIDASE 1A); alternative oxidase | chr3:7906890-7908416 FORWARD
contig00948	AT3G48410.1	2e-22	hydrolase, alpha/beta fold family protein | chr3:17925786-17928100 REVERSE
contig00949	AT5G14670.1	4e-86	ATARFA1B | ATARFA1B (ADP-ribosylation factor A1B); GTP binding / phospholipase activator/ protein binding | chr5:4729319-4730495 FORWARD
contig00950	AT1G19600.1	3e-111	pfkB-type carbohydrate kinase family protein | chr1:6779085-6780898 FORWARD
contig00951	AT1G30620.3	5e-08	HSR8, MUR4, UXE1 | MUR4 (MURUS 4); UDP-arabinose 4-epimerase/ catalytic | chr1:10855496-10857970 FORWARD
contig00952	AT3G24440.1	1e-27	VRN5, VIL1 | VRN5 (VERNALIZATION 5) | chr3:8876207-8878171 REVERSE
contig00953	AT3G17780.1	1e-42	unknown protein | chr3:6087016-6088128 FORWARD
contig00954	AT3G48560.1	5e-159	CSR1, ALS, AHAS, TZP5, IMR1 | CSR1 (CHLORSULFURON/IMIDAZOLINONE RESISTANT 1); acetolactate synthase/ pyruvate decarboxylase | chr3:18001530-18003542 REVERSE
contig00955	AT5G63930.1	1e-40	leucine-rich repeat transmembrane protein kinase, putative | chr5:25583006-25586392 FORWARD
contig00956	AT3G23340.1	1e-139	ckl10 | ckl10 (Casein Kinase I-like 10); ATP binding / kinase/ protein kinase/ protein serine/threonine kinase | chr3:8351047-8353791 FORWARD
contig00957	AT1G12990.1	0	glycosyl transferase family 17 protein | chr1:4433973-4435552 FORWARD
contig00958	AT2G31840.1	4e-40	LOCATED IN: chloroplast; EXPRESSED IN: 21 plant structures; EXPRESSED DURING: 13 growth stages; CONTAINS InterPro DOMAIN/s: Thioredoxin-like fold (InterPro:IPR012336); BEST Arabidopsis thaliana protein match is: unknown protein (TAIR:AT4G28590.1); Has 865 Blast hits to 660 proteins in 98 species: Archae - 0; Bacteria - 14; Metazoa - 354; Fungi - 73; Plants - 57; Viruses - 25; Other Eukaryotes - 3…
contig00959	AT1G26850.2	2e-39	dehydration-responsive family protein | chr1:9301146-9303432 REVERSE
contig00960	AT2G43120.1	2e-59	pirin, putative | chr2:17927339-17928871 FORWARD
contig00961	AT5G01290.1	3e-49	mRNA guanylyltransferase/ phosphatase/ polynucleotide 5'-phosphatase/ protein tyrosine phosphatase/ protein tyrosine/serine/threonine phosphatase | chr5:117520-121392 FORWARD
contig00962	AT3G55470.2	2e-31	C2 domain-containing protein | chr3:20564356-20566092 FORWARD
contig00963	AT2G40590.1	5e-30	40S ribosomal protein S26 (RPS26B) | chr2:16945215-16946345 REVERSE
contig00964	AT5G05780.1	4e-159	RPN8A, AE3, ATHMOV34 | RPN8A (RP NON-ATPASE SUBUNIT 8A) | chr5:1735862-1738176 FORWARD
contig00967	AT5G45380.1	3e-66	ATDUR3, DUR3 | sodium:solute symporter family protein | chr5:18391337-18395696 FORWARD
contig00969	AT3G53260.1	0	PAL2, ATPAL2 | PAL2; phenylalanine ammonia-lyase | chr3:19744256-19746619 REVERSE
contig00970	AT4G31970.1	1e-106	CYP82C2 | CYP82C2; electron carrier/ heme binding / iron ion binding / monooxygenase/ oxygen binding | chr4:15462408-15464358 FORWARD
contig00971	AT4G33150.3	1e-54	lysine-ketoglutarate reductase/saccharopine dehydrogenase bifunctional enzyme | chr4:15985479-15988055 REVERSE
contig00973	AT5G06900.1	4e-81	CYP93D1 | CYP93D1; electron carrier/ heme binding / iron ion binding / monooxygenase/ oxygen binding | chr5:2136160-2137925 REVERSE
contig00974	AT5G13570.1	1e-61	DCP2, TDT, ATDCP2 | DCP2 (DECAPPING 2); hydrolase/ m7G(5')pppN diphosphatase/ mRNA binding / protein homodimerization | chr5:4367532-4369992 FORWARD
contig00975	AT3G07525.1	4e-49	ATG10, ATATG10 | ATG10 (autophagy 10); transporter/ ubiquitin activating enzyme | chr3:2399277-2400380 REVERSE
contig00976	AT5G64920.1	1e-45	CIP8 | CIP8 (COP1-INTERACTING PROTEIN 8); protein binding / zinc ion binding | chr5:25944338-25945342 REVERSE
contig00978	AT5G15810.1	9e-114	N2,N2-dimethylguanosine tRNA methyltransferase family protein | chr5:5157798-5161121 FORWARD
contig00979	AT3G26618.1	3e-158	ERF1-3 | ERF1-3 (eukaryotic release factor 1-3); translation release factor | chr3:9788854-9790161 FORWARD
contig00980	AT1G75460.1	6e-83	ATP-dependent protease La (LON) domain-containing protein | chr1:28327986-28328822 FORWARD
contig00981	AT3G43790.1	2e-155	ZIFL2 | ZIFL2 (ZINC INDUCED FACILITATOR-like 2); carbohydrate transmembrane transporter/ sugar:hydrogen symporter | chr3:15655443-15658848 FORWARD
contig00982	AT3G42170.1	7e-12	DNA binding | chr3:14321838-14323928 FORWARD
contig00985	AT2G36690.1	1e-56	oxidoreductase, 2OG-Fe(II) oxygenase family protein | chr2:15379930-15381987 FORWARD
contig00986	AT4G27130.1	9e-55	eukaryotic translation initiation factor SUI1, putative | chr4:13604814-13605525 REVERSE
contig00988	AT1G32900.1	6e-87	starch synthase, putative | chr1:11920582-11923506 REVERSE
contig00989	AT1G53050.1	6e-111	protein kinase family protein | chr1:19772574-19775531 FORWARD
contig00990	AT5G57330.1	8e-139	aldose 1-epimerase family protein | chr5:23218392-23220664 FORWARD
contig00991	AT5G46290.1	0	KAS I | KAS I (3-KETOACYL-ACYL CARRIER PROTEIN SYNTHASE I); catalytic/ fatty-acid synthase/ transferase, transferring acyl groups other than amino-acyl groups | chr5:18774439-18776629 REVERSE
contig00993	AT5G65020.2	7e-49	ANNAT2 | ANNAT2 (Annexin Arabidopsis 2); calcium ion binding / calcium-dependent phospholipid binding | chr5:25974366-25975554 FORWARD
contig00994	AT3G50940.1	3e-31	AAA-type ATPase family protein | chr3:18934086-18935528 FORWARD
contig00995	AT2G01140.1	9e-176	fructose-bisphosphate aldolase, putative | chr2:95006-96491 REVERSE
contig00998	AT5G57290.2	7e-23	60S acidic ribosomal protein P3 (RPP3B) | chr5:23207049-23207835 REVERSE
contig00999	AT3G51650.1	6e-10	unknown protein | chr3:19159497-19162267 FORWARD
contig01000	AT1G04690.1	2e-165	KAB1, KV-BETA1 | KAB1 (POTASSIUM CHANNEL BETA SUBUNIT); oxidoreductase/ potassium channel | chr1:1313662-1315420 FORWARD
contig01001	AT2G25090.1	1e-90	CIPK16, SnRK3.18 | CIPK16 (CBL-INTERACTING PROTEIN KINASE 16); ATP binding / kinase/ protein kinase/ protein serine/threonine kinase | chr2:10670542-10672610 REVERSE
contig01002	AT2G47550.1	2e-144	pectinesterase family protein | chr2:19509024-19511604 FORWARD
contig01003	AT1G29470.2	7e-15	dehydration-responsive protein-related | chr1:10310424-10313369 REVERSE
contig01004	AT3G06035.1	1e-50	unknown protein | chr3:1823172-1824110 REVERSE
contig01006	AT3G53950.1	5e-82	glyoxal oxidase-related | chr3:19975704-19977341 FORWARD
contig01008	AT5G40460.1	4e-08	unknown protein | chr5:16202465-16202803 FORWARD
contig01009	AT5G08170.1	1e-77	EMB1873, ATAIH | EMB1873 (EMBRYO DEFECTIVE 1873); agmatine deiminase | chr5:2628663-2631047 REVERSE
contig01010	AT4G31940.1	9e-107	CYP82C4 | CYP82C4; electron carrier/ heme binding / iron ion binding / monooxygenase/ oxygen binding | chr4:15452040-15453966 FORWARD
contig01011	AT4G33110.1	1e-82	coclaurine N-methyltransferase, putative | chr4:15972497-15974531 REVERSE
contig01013	AT5G02560.1	3e-29	HTA12 | HTA12; DNA binding | chr5:575437-576456 FORWARD
contig01015	AT1G68000.1	7e-92	ATPIS1, ATPIS | ATPIS1 (PHOSPHATIDYLINOSITOL SYNTHASE 1); CDP-diacylglycerol-inositol 3-phosphatidyltransferase | chr1:25491346-25492930 FORWARD
contig01016	AT4G39280.1	1e-51	phenylalanyl-tRNA synthetase, putative / phenylalanine--tRNA ligase, putative | chr4:18281641-18284831 REVERSE
contig01017	AT3G54050.1	7e-162	fructose-1,6-bisphosphatase, putative / D-fructose-1,6-bisphosphate 1-phosphohydrolase, putative / FBPase, putative | chr3:20016951-20018527 FORWARD
contig01018	AT5G63610.1	1e-94	HEN3, CDKE;1, ATCDK8 | CDKE;1 (CYCLIN-DEPENDENT KINASE E;1); ATP binding / kinase/ protein kinase/ protein serine/threonine kinase | chr5:25463645-25465057 REVERSE
contig01020	AT1G09620.1	0	ATP binding / aminoacyl-tRNA ligase/ leucine-tRNA ligase/ nucleotide binding | chr1:3113077-3116455 REVERSE
contig01021	AT4G22010.1	0	sks4 | sks4 (SKU5 Similar 4); copper ion binding / oxidoreductase | chr4:11663429-11666463 FORWARD
contig01024	AT3G15800.1	2e-25	glycosyl hydrolase family 17 protein | chr3:5345051-5346988 FORWARD
contig01025	AT5G19420.1	3e-36	Ran GTPase binding / chromatin binding / zinc ion binding | chr5:6547945-6552866 REVERSE
contig01026	AT1G27385.1	3e-53	unknown protein | chr1:9511129-9512820 REVERSE
contig01029	AT5G02610.1	3e-57	60S ribosomal protein L35 (RPL35D) | chr5:587611-588547 FORWARD
contig01031	AT4G08240.1	3e-09	unknown protein | chr4:5194713-5195756 FORWARD
contig01032	AT4G23400.1	4e-72	PIP1D, PIP1;5 | PIP1;5 (PLASMA MEMBRANE INTRINSIC PROTEIN 1;5); water channel | chr4:12220792-12222155 FORWARD
contig01033	AT4G31590.1	2e-15	ATCSLC05, CSLC05, ATCSLC5 | ATCSLC5 (CELLULOSE-SYNTHASE LIKE C5); cellulose synthase/ transferase, transferring glycosyl groups | chr4:15309889-15312336 REVERSE
contig01034	AT5G19485.1	1e-87	transferase | chr5:6573907-6576352 REVERSE
contig01035	AT3G18830.1	1e-60	ATPLT5 | ATPLT5 (POLYOL TRANSPORTER 5); D-ribose transmembrane transporter/ D-xylose transmembrane transporter/ carbohydrate transmembrane transporter/ galactose transmembrane transporter/ glucose transmembrane transporter/ glycerol transmembrane transporter/ mann | chr3:6489000-6491209 REVERSE
contig01037	AT5G18410.2	5e-162	PIR, KLK, PIR121, SRA1, PIRP | PIR121; transcription activator | chr5:6097456-6104783 REVERSE
contig01038	AT5G09620.1	2e-26	octicosapeptide/Phox/Bem1p (PB1) domain-containing protein | chr5:2983757-2985352 REVERSE
contig01039	AT3G05500.1	4e-50	rubber elongation factor (REF) family protein | chr3:1593540-1594802 FORWARD
contig01041	AT2G44610.1	5e-71	RAB6, ATRABH1B, ATRAB6A, RAB6A | RAB6A; GTP binding / protein binding | chr2:18411778-18413883 REVERSE
contig01042	AT2G42490.1	0	copper amine oxidase, putative | chr2:17691600-17695526 REVERSE
contig01043	AT1G14300.1	2e-110	binding | chr1:4882654-4884686 REVERSE
contig01045	AT2G44610.1	1e-27	RAB6, ATRABH1B, ATRAB6A, RAB6A | RAB6A; GTP binding / protein binding | chr2:18411778-18413883 REVERSE
contig01046	AT3G20480.1	3e-23	tetraacyldisaccharide 4'-kinase family protein | chr3:7151497-7153369 REVERSE
contig01047	AT1G01080.1	2e-46	33 kDa ribonucleoprotein, chloroplast, putative / RNA-binding protein cp33, putative | chr1:45503-46789 REVERSE
contig01048	AT2G31060.2	3e-86	elongation factor family protein | chr2:13213496-13218544 REVERSE
contig01049	AT1G52600.1	8e-56	signal peptidase, putative | chr1:19590612-19592486 FORWARD
contig01050	AT1G31930.2	7e-71	XLG3 | XLG3 (extra-large GTP-binding protein 3); guanyl nucleotide binding / signal transducer | chr1:11465832-11468961 FORWARD
contig01051	AT1G06820.1	6e-13	CRTISO, CCR2 | CRTISO (CAROTENOID ISOMERASE); carotenoid isomerase | chr1:2093145-2096220 REVERSE
contig01053	AT5G11810.1	3e-69	unknown protein | chr5:3808739-3810440 FORWARD
contig01054	AT2G43750.1	8e-127	OASB, ACS1, CPACS1, ATCS-B | OASB (O-ACETYLSERINE (THIOL) LYASE B); cysteine synthase | chr2:18129604-18132322 REVERSE
contig01055	AT5G25752.1	4e-72	ATRBL11, RBL11 | RBL11 (RHOMBOID-LIKE PROTEIN 11) | chr5:8951503-8953323 REVERSE
contig01056	AT5G05670.1	5e-84	signal recognition particle binding | chr5:1695916-1697534 REVERSE
contig01057	AT4G24610.1	1e-35	unknown protein | chr4:12700837-12707899 REVERSE
contig01058	AT1G23770.1	7e-30	F-box family protein | chr1:8405214-8406266 REVERSE
contig01059	AT5G35810.1	2e-40	FUNCTIONS IN: molecular_function unknown; INVOLVED IN: biological_process unknown; LOCATED IN: endomembrane system; CONTAINS InterPro DOMAIN/s: Ankyrin (InterPro:IPR002110); BEST Arabidopsis thaliana protein match is: ankyrin repeat family protein (TAIR:AT3G54070.1); Has 446 Blast hits to 440 proteins in 9 species: Archae - 0; Bacteria - 0; Metazoa - 0; Fungi - 0; Plants - 446; Viruses - 0; Other…
contig01061	AT5G59970.1	9e-41	histone H4 | chr5:24146352-24146663 REVERSE
contig01062	AT1G03400.1	4e-28	2-oxoglutarate-dependent dioxygenase, putative | chr1:842895-844158 REVERSE
contig01063	AT1G01800.1	4e-81	short-chain dehydrogenase/reductase (SDR) family protein | chr1:293396-294888 FORWARD
contig01065	AT3G16640.1	4e-71	TCTP | TCTP (TRANSLATIONALLY CONTROLLED TUMOR PROTEIN) | chr3:5669709-5670729 REVERSE
contig01066	AT1G66070.1	5e-46	translation initiation factor-related | chr1:24596194-24597520 REVERSE
contig01067	AT4G39400.1	6e-53	BRI1, CBB2, DWF2, BIN1, ATBRI1 | BRI1 (BRASSINOSTEROID INSENSITIVE 1); kinase/ protein binding / protein heterodimerization/ protein homodimerization/ protein kinase/ protein serine/threonine kinase | chr4:18324826-18328416 FORWARD
contig01069	AT2G24420.2	2e-52	DNA repair ATPase-related | chr2:10380147-10382624 FORWARD
contig01071	AT1G75210.1	0	5' nucleotidase family protein | chr1:28223990-28228751 FORWARD
contig01072	AT1G66070.1	3e-40	translation initiation factor-related | chr1:24596194-24597520 REVERSE
contig01073	AT5G22510.1	3e-74	beta-fructofuranosidase, putative / invertase, putative / saccharase, putative / beta-fructosidase, putative | chr5:7474974-7477479 REVERSE
contig01076	AT1G15740.1	2e-64	leucine-rich repeat family protein | chr1:5411509-5414544 FORWARD
contig01077	AT5G53170.1	2e-109	FTSH11 | FTSH11 (FtsH protease 11); ATP-dependent peptidase/ ATPase/ metallopeptidase | chr5:21563023-21567922 REVERSE
contig01078	AT2G34420.1	3e-80	LHB1B2, LHCB1.5 | LHB1B2; chlorophyll binding | chr2:14522716-14523513 REVERSE
contig01079	AT3G25810.1	3e-78	myrcene/ocimene synthase, putative | chr3:9430805-9433844 FORWARD
contig01080	AT1G52280.1	5e-33	AtRABG3d | AtRABG3d (Arabidopsis Rab GTPase homolog G3d); GTP binding | chr1:19468150-19469449 REVERSE
contig01082	AT3G62250.1	4e-67	UBQ5 | UBQ5 (ubiquitin 5); protein binding / structural constituent of ribosome | chr3:23037138-23037611 FORWARD
contig01083	ATCG00080.1	3e-14	PSBI | PSII I protein | chrC:7583-7693 FORWARD
contig01084	AT5G20910.1	1e-72	zinc finger (C3HC4-type RING finger) family protein | chr5:7092663-7094310 REVERSE
contig01085	AT3G10520.1	8e-63	AHB2, GLB2, ARATH GLB2, NSHB2 | AHB2 (ARABIDOPSIS HAEMOGLOBIN 2); oxygen transporter | chr3:3276516-3277765 REVERSE
contig01086	AT1G64720.1	9e-123	CP5 | CP5 | chr1:24046887-24048537 REVERSE
contig01087	AT4G26055.1	2e-16	unknown protein | chr4:13214098-13214429 REVERSE
contig01089	AT2G40590.1	5e-35	40S ribosomal protein S26 (RPS26B) | chr2:16945215-16946345 REVERSE
contig01098	AT1G29880.1	4e-159	glycyl-tRNA synthetase / glycine--tRNA ligase | chr1:10459662-10462781 REVERSE
contig01099	AT1G79990.5	9e-15	protein binding / structural molecule | chr1:30085910-30091949 FORWARD
contig01100	AT1G67310.1	3e-19	calmodulin binding / transcription regulator | chr1:25198182-25203126 REVERSE
contig01101	AT5G55480.1	2e-102	SVL1 | SVL1 (SHV3-LIKE 1); glycerophosphodiester phosphodiesterase/ phosphoric diester hydrolase | chr5:22474277-22477819 FORWARD
contig01102	AT1G47710.1	2e-46	serpin, putative / serine protease inhibitor, putative | chr1:17558271-17560061 FORWARD
contig01103	AT5G64570.1	1e-49	XYL4, ATBXL4 | XYL4; hydrolase, hydrolyzing O-glycosyl compounds / xylan 1,4-beta-xylosidase | chr5:25810227-25813309 REVERSE
contig01104	AT1G79570.1	4e-24	protein kinase family protein | chr1:29932856-29937540 REVERSE
contig01105	AT3G50930.1	5e-37	BCS1 | BCS1 (CYTOCHROME BC1 SYNTHESIS); ATP binding / ATPase/ nucleoside-triphosphatase/ nucleotide binding | chr3:18929817-18931547 FORWARD
contig01106	AT4G28510.1	2e-95	ATPHB1 | ATPHB1 (PROHIBITIN 1) | chr4:14084970-14086372 REVERSE
contig01109	AT5G17980.1	0	C2 domain-containing protein | chr5:5953596-5956745 FORWARD
contig01113	AT1G53800.2	5e-62	endonuclease | chr1:20081888-20084320 FORWARD
contig01114	AT2G33470.2	2e-88	GLTP1 | GLTP1 (glycolipid transfer protein 1); glycolipid binding / glycolipid transporter | chr2:14176599-14177950 REVERSE
contig01115	AT4G28990.2	3e-15	RNA-binding protein-related | chr4:14291205-14293018 FORWARD
contig01118	AT1G08450.1	3e-169	CRT3 | CRT3 (CALRETICULIN 3); calcium ion binding / unfolded protein binding | chr1:2668008-2671800 REVERSE
contig01119	AT4G37870.1	0	PCK1, PEPCK | PCK1 (PHOSPHOENOLPYRUVATE CARBOXYKINASE 1); ATP binding / phosphoenolpyruvate carboxykinase (ATP)/ phosphoenolpyruvate carboxykinase/ purine nucleotide binding | chr4:17802974-17806332 REVERSE
contig01121	AT5G12960.1	2e-29	catalytic | chr5:4097788-4101518 FORWARD
contig01122	AT4G24160.1	4e-175	hydrolase, alpha/beta fold family protein | chr4:12539871-12542210 FORWARD
contig01123	AT5G06160.1	9e-78	ATO | ATO (ATROPOS); nucleic acid binding / zinc ion binding | chr5:1862623-1866298 REVERSE
contig01124	AT2G27040.1	1e-59	AGO4, OCP11 | AGO4 (ARGONAUTE 4); nucleic acid binding | chr2:11536795-11541503 REVERSE
contig01125	AT3G47910.2	3e-48	ubiquitin thiolesterase/ zinc ion binding | chr3:17674737-17681444 REVERSE
contig01126	AT3G59890.1	5e-68	dihydrodipicolinate reductase family protein | chr3:22124497-22126491 REVERSE
contig01127	AT1G51500.1	2e-57	CER5, D3, ABCG12, WBC12, ATWBC12 | CER5 (ECERIFERUM 5); ATPase, coupled to transmembrane movement of substances | chr1:19097967-19100972 REVERSE
contig01128	AT5G01650.1	8e-45	macrophage migration inhibitory factor family protein / MIF family protein | chr5:242734-244033 REVERSE
contig01129	AT4G35790.2	3e-142	ATPLDDELTA, PLDDELTA | ATPLDDELTA; phospholipase D | chr4:16955774-16959875 REVERSE
contig01130	AT4G38740.1	5e-69	ROC1 | ROC1 (ROTAMASE CYP 1); peptidyl-prolyl cis-trans isomerase | chr4:18083620-18084138 REVERSE
contig01131	AT1G50490.1	7e-76	UBC20 | UBC20 (ubiquitin-conjugating enzyme 20); ubiquitin-protein ligase | chr1:18705005-18706303 REVERSE
contig01132	AT1G20780.1	4e-136	PUB44, ATPUB44, SAUL1 | SAUL1 (SENESCENCE-ASSOCIATED E3 UBIQUITIN LIGASE 1); ubiquitin-protein ligase | chr1:7217812-7220609 FORWARD
contig01133	AT3G14940.1	0	ATPPC3 | ATPPC3 (PHOSPHOENOLPYRUVATE CARBOXYLASE 3); phosphoenolpyruvate carboxylase | chr3:5025584-5029476 FORWARD
contig01134	AT1G06720.1	2e-48	INVOLVED IN: ribosome biogenesis; LOCATED IN: nucleus; EXPRESSED IN: 21 plant structures; EXPRESSED DURING: 13 growth stages; CONTAINS InterPro DOMAIN/s: AARP2CN (InterPro:IPR012948), Protein of unknown function DUF663 (InterPro:IPR007034); BEST Arabidopsis thaliana protein match is: unknown protein (TAIR:AT1G42440.1); Has 7944 Blast hits to 5342 proteins in 373 species: Archae - 33; Bacteria - 6…
contig01135	AT1G65610.1	2e-66	ATGH9A2, KOR2 | KOR2; catalytic/ hydrolase, hydrolyzing O-glycosyl compounds | chr1:24391823-24395261 REVERSE
contig01136	AT4G34870.1	1e-49	ROC5, ATCYP1 | ROC5 (ROTAMASE CYCLOPHILIN 5); peptidyl-prolyl cis-trans isomerase | chr4:16614451-16614969 FORWARD
contig01139	AT5G27700.1	7e-09	structural constituent of ribosome | chr5:9807541-9808048 REVERSE
contig01140	AT5G04430.2	4e-105	BTR1, BTR1L | BTR1L (BINDING TO TOMV RNA 1L (LONG FORM)); nucleic acid binding | chr5:1250602-1253523 REVERSE
contig01141	AT2G21530.1	8e-26	forkhead-associated domain-containing protein / FHA domain-containing protein | chr2:9219372-9220464 FORWARD
contig01142	AT5G23190.1	2e-31	CYP86B1 | CYP86B1; electron carrier/ heme binding / iron ion binding / monooxygenase/ oxygen binding | chr5:7803478-7805659 REVERSE
contig01144	AT1G01540.2	3e-145	protein kinase family protein | chr1:195980-198383 FORWARD
contig01145	AT1G66430.1	1e-69	pfkB-type carbohydrate kinase family protein | chr1:24778400-24780393 FORWARD
contig01146	AT4G02080.1	1e-103	ASAR1, ATSARA1C, ATSAR2 | ATSAR2 (ARABIDOPSIS THALIANA SECRETION-ASSOCIATED RAS SUPER FAMILY 2); GTP binding | chr4:921554-922547 FORWARD
contig01149	AT2G16090.1	3e-61	ATARI12, ARI12 | zinc finger protein-related | chr2:6987367-6989822 REVERSE
contig01150	AT1G11650.2	1e-114	ATRBP45B, RBP45B | RNA-binding protein 45 (RBP45), putative | chr1:3914895-3917941 FORWARD
contig01153	AT5G28540.1	0	BIP1 | BIP1; ATP binding | chr5:10540665-10543274 REVERSE
contig01154	AT2G38020.1	5e-131	VCL1, MAN, EMB258 | VCL1 (VACUOLELESS 1) | chr2:15910098-15914190 REVERSE
contig01155	AT1G79500.4	1e-89	AtkdsA1 | 2-dehydro-3-deoxyphosphooctonate aldolase / phospho-2-dehydro-3-deoxyoctonate aldolase / 3-deoxy-D-manno-octulosonic acid 8-phosphate synthetase (KDSA) | chr1:29903604-29905989 FORWARD
contig01156	AT1G13380.1	3e-35	unknown protein | chr1:4589218-4590362 REVERSE
contig01157	AT2G42500.1	7e-35	PP2A-4 | PP2A-4; hydrolase/ protein serine/threonine phosphatase | chr2:17698099-17701226 REVERSE
contig01158	AT1G76460.1	3e-60	RNA recognition motif (RRM)-containing protein | chr1:28686932-28688506 REVERSE
contig01159	AT2G45200.1	3e-39	GOS12, ATGOS12 | GOS12 (GOLGI SNARE 12); SNARE binding | chr2:18637689-18639640 REVERSE
contig01160	AT1G19110.1	9e-82	inter-alpha-trypsin inhibitor heavy chain-related | chr1:6602270-6605766 FORWARD
contig01162	AT2G33750.2	8e-64	ATPUP2 | ATPUP2; purine transmembrane transporter | chr2:14271794-14273265 REVERSE
contig01164	AT2G37090.1	1e-17	IRX9 | IRX9 (IRREGULAR XYLEM 9); transferase, transferring glycosyl groups / xylosyltransferase | chr2:15587671-15589223 REVERSE
contig01167	AT5G17165.1	1e-13	unknown protein | chr5:5643143-5647702 REVERSE
contig01168	AT1G61770.1	4e-30	DNAJ heat shock N-terminal domain-containing protein | chr1:22810220-22812370 FORWARD
contig01169	AT4G22840.1	1e-124	bile acid:sodium symporter family protein | chr4:11991636-11993676 REVERSE
contig01170	AT5G44450.1	2e-110	methyltransferase | chr5:17914360-17916017 REVERSE
contig01172	AT3G11960.2	2e-42	cleavage and polyadenylation specificity factor (CPSF) A subunit C-terminal domain-containing protein | chr3:3786431-3793160 FORWARD
contig01173	AT3G22960.1	2e-66	PKP1, PKP-ALPHA | PKP-ALPHA; pyruvate kinase | chr3:8139369-8141771 FORWARD
contig01175	AT4G31700.1	6e-55	RPS6 | RPS6 (RIBOSOMAL PROTEIN S6); structural constituent of ribosome | chr4:15346306-15347714 REVERSE
contig01176	AT2G22120.1	3e-140	protein binding / zinc ion binding | chr2:9394026-9396768 FORWARD
contig01177	AT5G56360.1	4e-74	calmodulin-binding protein | chr5:22823586-22827950 REVERSE
contig01178	AT1G78380.1	1e-34	ATGSTU19, GST8 | ATGSTU19 (GLUTATHIONE S-TRANSFERASE TAU 19); glutathione binding / glutathione transferase | chr1:29486659-29487819 REVERSE
contig01179	AT5G51880.1	4e-75	iron ion binding / oxidoreductase, acting on paired donors, with incorporation or reduction of molecular oxygen, 2-oxoglutarate as one donor, and incorporation of one atom each of oxygen into both donors | chr5:21089395-21090775 FORWARD
contig01180	AT1G17630.1	3e-41	pentatricopeptide (PPR) repeat-containing protein | chr1:6064525-6066720 FORWARD
contig01181	AT4G26060.1	6e-09	unknown protein | chr4:13214972-13215955 REVERSE
contig01182	AT1G14020.1	4e-17	unknown protein | chr1:4802930-4805111 FORWARD
contig01183	AT4G10960.1	6e-120	UGE5 | UGE5 (UDP-D-glucose/UDP-D-galactose 4-epimerase 5); UDP-glucose 4-epimerase/ protein dimerization | chr4:6716083-6718472 REVERSE
contig01184	AT3G30340.1	7e-76	nodulin MtN21 family protein | chr3:11956626-11958969 FORWARD
contig01186	AT1G27310.1	3e-41	NTF2A | NTF2A (NUCLEAR TRANSPORT FACTOR 2A); Ran GTPase binding / protein transporter | chr1:9484615-9485790 REVERSE
contig01187	AT1G68060.1	2e-126	ATMAP70-1 | ATMAP70-1 (microtubule-associated proteins 70-1); microtubule binding | chr1:25511392-25514226 REVERSE
contig01188	AT2G16640.1	2e-117	ATTOC132, TOC132 | TOC132 (MULTIMERIC TRANSLOCON COMPLEX IN THE OUTER ENVELOPE MEMBRANE 132); transmembrane receptor | chr2:7211489-7215109 REVERSE
contig01189	AT3G52640.1	4e-32	nicastrin-related | chr3:19515078-19520290 REVERSE
contig01190	AT5G42960.1	3e-81	unknown protein | chr5:17235184-17236478 FORWARD
contig01191	AT2G20050.1	0	ATP binding / cAMP-dependent protein kinase regulator/ catalytic/ protein kinase/ protein serine/threonine phosphatase | chr2:8649779-8654193 REVERSE
contig01192	AT4G25230.2	3e-39	RIN2 | RIN2 (RPM1 INTERACTING PROTEIN 2); protein binding / ubiquitin-protein ligase/ zinc ion binding | chr4:12924446-12928671 FORWARD
contig01193	AT5G62270.1	3e-86	FUNCTIONS IN: molecular_function unknown; INVOLVED IN: biological_process unknown; LOCATED IN: cellular_component unknown; BEST Arabidopsis thaliana protein match is: mucin-related (TAIR:AT2G02880.1); Has 48 Blast hits to 48 proteins in 16 species: Archae - 0; Bacteria - 0; Metazoa - 3; Fungi - 4; Plants - 40; Viruses - 0; Other Eukaryotes - 1 (source: NCBI BLink). | chr5:25012227-25014007 FORWARD
contig01194	AT1G07840.1	1e-05	leucine zipper factor-related | chr1:2424603-2426425 FORWARD
contig01196	AT5G21430.1	4e-45	DNAJ heat shock N-terminal domain-containing protein | chr5:7222294-7223400 FORWARD
contig01197	AT3G11410.1	4e-15	ATPP2CA, AHG3, PP2CA | PP2CA (ARABIDOPSIS THALIANA PROTEIN PHOSPHATASE 2CA); protein binding / protein serine/threonine phosphatase | chr3:3584181-3585649 REVERSE
contig01199	AT2G30540.1	2e-30	glutaredoxin family protein | chr2:13011259-13011567 REVERSE
contig01200	AT3G01300.1	8e-48	protein kinase, putative | chr3:90817-93335 REVERSE
contig01201	AT3G07020.1	5e-109	UDP-glucose:sterol glucosyltransferase (UGT80A2) | chr3:2217841-2221590 REVERSE
contig01202	AT4G31480.1	3e-22	coatomer beta subunit, putative / beta-coat protein, putative / beta-COP, putative | chr4:15264076-15267384 FORWARD
contig01203	AT5G03610.1	1e-97	GDSL-motif lipase/hydrolase family protein | chr5:915650-918326 FORWARD
contig01207	AT4G35890.1	6e-09	La domain-containing protein | chr4:16997433-17000410 FORWARD
contig01208	AT2G23090.1	3e-25	unknown protein | chr2:9829657-9830274 REVERSE
contig01211	AT5G42050.1	3e-27	FUNCTIONS IN: molecular_function unknown; EXPRESSED IN: 22 plant structures; EXPRESSED DURING: 13 growth stages; CONTAINS InterPro DOMAIN/s: Development and cell death domain (InterPro:IPR013989), Kelch related (InterPro:IPR013089); BEST Arabidopsis thaliana protein match is: unknown protein (TAIR:AT3G27090.1); Has 5084 Blast hits to 2870 proteins in 85 species: Archae - 0; Bacteria - 24; Metazoa…
contig01213	AT2G32040.1	3e-23	integral membrane transporter family protein | chr2:13635116-13637592 FORWARD
contig01214	AT2G39740.1	4e-23	unknown protein | chr2:16576250-16578704 FORWARD
contig01215	AT1G09010.1	9e-137	glycoside hydrolase family 2 protein | chr1:2895259-2899287 REVERSE
contig01216	AT3G07130.1	9e-90	ATPAP15, PAP15 | PAP15 (PURPLE ACID PHOSPHATASE 15); acid phosphatase/ protein serine/threonine phosphatase | chr3:2255763-2257981 REVERSE
contig01217	AT5G47780.1	1e-28	GAUT4 | GAUT4 (Galacturonosyltransferase 4); polygalacturonate 4-alpha-galacturonosyltransferase/ transferase, transferring glycosyl groups | chr5:19347991-19350517 FORWARD
contig01218	AT5G64750.1	3e-17	ABR1 | ABR1 (ABA REPRESSOR1); DNA binding / transcription factor | chr5:25891679-25893656 FORWARD
contig01220	AT3G52240.1	6e-15	unknown protein | chr3:19372902-19375799 REVERSE
contig01221	AT4G37080.2	3e-55	unknown protein | chr4:17473719-17476716 FORWARD
contig01222	AT1G03080.1	9e-34	FUNCTIONS IN: molecular_function unknown; INVOLVED IN: biological_process unknown; LOCATED IN: plasma membrane; EXPRESSED IN: 22 plant structures; EXPRESSED DURING: 13 growth stages; CONTAINS InterPro DOMAIN/s: Prefoldin (InterPro:IPR009053), KIP1-like (InterPro:IPR011684); BEST Arabidopsis thaliana protein match is: kinase interacting family protein (TAIR:AT3G22790.1); Has 169162 Blast hits to 6…
contig01223	AT1G59950.1	1e-89	aldo/keto reductase, putative | chr1:22068033-22070588 REVERSE
contig01224	AT4G15900.1	0	PRL1 | PRL1 (PLEIOTROPIC REGULATORY LOCUS 1); basal transcription repressor/ nucleotide binding / protein binding | chr4:9023775-9027443 FORWARD
contig01225	AT4G22130.1	0	SRF8 | SRF8 (STRUBBELIG-RECEPTOR FAMILY 8); ATP binding / kinase/ protein binding / protein kinase/ protein serine/threonine kinase/ protein tyrosine kinase | chr4:11723733-11727331 FORWARD
contig01228	AT2G46505.1	4e-08	SDH4 | SDH4; succinate dehydrogenase (ubiquinone) | chr2:19090013-19090468 REVERSE
contig01230	AT1G79940.3	7e-98	ATERDJ2A | ATERDJ2A; heat shock protein binding / unfolded protein binding | chr1:30070023-30073237 FORWARD
contig01231	AT3G10330.1	2e-19	transcription initiation factor IIB-2 / general transcription factor TFIIB-2 (TFIIB2) | chr3:3199907-3201642 FORWARD
contig01232	AT1G09850.1	2e-127	XBCP3 | XBCP3 (xylem bark cysteine peptidase 3); cysteine-type endopeptidase/ cysteine-type peptidase | chr1:3201848-3203875 FORWARD
contig01233	AT5G03160.1	2e-138	ATP58IPK | ATP58IPK (ARABIDOPSIS HOMOLOG OF MAMALLIAN P58IPK); binding / heat shock protein binding | chr5:750286-752671 FORWARD
contig01234	AT3G01150.2	5e-44	PTB | PTB1 (POLYPYRIMIDINE TRACT-BINDING PROTEIN 1); RNA binding / nucleic acid binding / nucleotide binding | chr3:51732-54344 FORWARD
contig01235	AT5G25280.2	2e-33	serine-rich protein-related | chr5:8773882-8774544 FORWARD
contig01236	AT4G02580.1	6e-113	NADH-ubiquinone oxidoreductase 24 kDa subunit, putative | chr4:1134586-1136906 FORWARD
contig01237	AT4G14965.1	6e-81	AtMAPR4 | AtMAPR4 (Arabidopsis thaliana membrane-associated progesterone binding protein 4); heme binding | chr4:8551356-8553368 FORWARD
contig01238	AT4G26300.1	2e-35	emb1027 | emb1027 (embryo defective 1027); ATP binding / aminoacyl-tRNA ligase/ arginine-tRNA ligase/ nucleotide binding | chr4:13308400-13313109 REVERSE
contig01239	AT5G58600.1	2e-111	PMR5 | PMR5 (POWDERY MILDEW RESISTANT 5) | chr5:23683944-23685679 REVERSE
contig01240	AT1G21200.1	1e-75	transcription factor | chr1:7421483-7422814 FORWARD
contig01241	AT3G01160.1	1e-50	unknown protein | chr3:54655-57449 REVERSE
contig01242	AT1G14650.2	6e-32	SWAP (Suppressor-of-White-APricot)/surp domain-containing protein / ubiquitin family protein | chr1:5028077-5030520 FORWARD
contig01245	AT5G58140.1	2e-167	PHOT2, NPL1 | PHOT2 (PHOTOTROPIN 2); FMN binding / blue light photoreceptor/ kinase/ protein serine/threonine kinase | chr5:23524771-23529993 FORWARD
contig01246	AT1G15820.1	3e-26	LHCB6, CP24 | LHCB6 (LIGHT HARVESTING COMPLEX PSII SUBUNIT 6); chlorophyll binding | chr1:5446685-5447676 REVERSE
contig01247	AT1G22380.1	4e-136	AtUGT85A3 | AtUGT85A3 (UDP-glucosyl transferase 85A3); glucuronosyltransferase/ transcription factor/ transferase, transferring glycosyl groups | chr1:7900522-7902332 REVERSE
contig01249	AT5G40580.2	3e-10	PBB2 | PBB2; endopeptidase/ peptidase/ threonine-type endopeptidase | chr5:16248511-16250451 REVERSE
contig01250	AT2G15970.1	5e-18	COR413-PM1, WCOR413, WCOR413-LIKE, ATCOR413-PM1, FL3-5A3 | COR413-PM1 | chr2:6950163-6951012 FORWARD
contig01252	AT1G78955.1	2e-71	CAMS1 | CAMS1 (Camelliol C synthase 1); beta-amyrin synthase | chr1:29689153-29694255 REVERSE
contig01255	AT1G49050.1	3e-137	aspartyl protease family protein | chr1:18150638-18153186 FORWARD
contig01256	AT5G03080.1	1e-65	phosphatidic acid phosphatase-related / PAP2-related | chr5:721976-722656 FORWARD
contig01257	AT3G13790.1	4e-111	ATCWINV1, ATBFRUCT1 | ATBFRUCT1; beta-fructofuranosidase/ hydrolase, hydrolyzing O-glycosyl compounds | chr3:4533084-4535831 REVERSE
contig01258	AT4G14960.2	3e-41	TUA6 | TUA6; structural constituent of cytoskeleton | chr4:8548769-8550319 REVERSE
contig01259	AT1G74030.1	0	enolase, putative | chr1:27839465-27841901 REVERSE
contig01260	AT4G38510.4	2e-163	vacuolar ATP synthase subunit B, putative / V-ATPase B subunit, putative / vacuolar proton pump B subunit, putative / V-ATPase 57 kDa subunit, putative | chr4:18011155-18014789 REVERSE
contig01261	AT5G40580.2	3e-07	PBB2 | PBB2; endopeptidase/ peptidase/ threonine-type endopeptidase | chr5:16248511-16250451 REVERSE
contig01262	AT2G43980.1	2e-15	AtITPK4 | AtITPK4 (inositol 1,3,4-trisphosphate 5/6-kinase 4); ATP binding / catalytic/ inositol tetrakisphosphate 1-kinase/ inositol-1,3,4-trisphosphate 5/6-kinase/ magnesium ion binding | chr2:18208437-18211604 REVERSE
contig01263	AT5G07900.1	6e-09	mitochondrial transcription termination factor family protein / mTERF family protein | chr5:2520188-2521405 FORWARD
contig01264	AT1G27090.1	6e-82	glycine-rich protein | chr1:9404041-9406098 REVERSE
contig01265	AT4G09830.1	7e-35	FUNCTIONS IN: molecular_function unknown; INVOLVED IN: biological_process unknown; LOCATED IN: cellular_component unknown; EXPRESSED IN: 24 plant structures; EXPRESSED DURING: 15 growth stages; CONTAINS InterPro DOMAIN/s: Uncharacterised conserved protein UCP009193 (InterPro:IPR016549); BEST Arabidopsis thaliana protein match is: unknown protein (TAIR:AT5G64780.1); Has 56 Blast hits to 56 protein…
contig01266	AT4G30990.1	2e-30	binding | chr4:15084456-15097860 FORWARD
contig01270	AT3G61480.1	3e-22	FUNCTIONS IN: molecular_function unknown; INVOLVED IN: biological_process unknown; LOCATED IN: cellular_component unknown; EXPRESSED IN: male gametophyte, cultured cell, pollen tube; EXPRESSED DURING: L mature pollen stage, M germinated pollen stage; CONTAINS InterPro DOMAIN/s: Protein of unknown function DUF1339 (InterPro:IPR009771), WD40/YVTN repeat-like (InterPro:IPR015943), Quinoprotein amine…
contig01271	ATMG00960.1	4e-69	CCB203 | Encodes a protein of the mitochondrial membrane which has been shown to be present in a number of unidentified complexes including a 500-KDa complex postulated to have heme lyase activity, in which another protein (AtCCMH, AT1G15220) is also involved. cytochrome c biogenesis orf203. | chrM:256865-257476 REVERSE
contig01272	AT5G60390.3	1e-11	elongation factor 1-alpha / EF-1-alpha | chr5:24289226-24290675 FORWARD
contig01273	AT2G45470.1	7e-76	FLA8, AGP8 | FLA8 (FASCICLIN-LIKE ARABINOGALACTAN PROTEIN 8) | chr2:18742797-18744059 REVERSE
contig01277	AT4G09670.1	8e-80	oxidoreductase family protein | chr4:6107382-6109049 REVERSE
contig01278	AT5G53170.1	9e-100	FTSH11 | FTSH11 (FtsH protease 11); ATP-dependent peptidase/ ATPase/ metallopeptidase | chr5:21563023-21567922 REVERSE
contig01279	AT3G54420.1	1e-91	ATEP3, ATCHITIV, CHIV | ATEP3; chitinase | chr3:20145935-20147034 FORWARD
contig01280	AT5G39450.1	5e-35	F-box family protein | chr5:15786045-15787877 FORWARD
contig01282	AT3G24600.1	1e-51	INVOLVED IN: antigen processing and presentation; LOCATED IN: MHC class I protein complex, membrane; CONTAINS InterPro DOMAIN/s: MHC class I, alpha chain, C-terminal (InterPro:IPR010579), Harpin-induced 1 (InterPro:IPR010847); BEST Arabidopsis thaliana protein match is: unknown protein (TAIR:AT4G35170.1); Has 181 Blast hits to 96 proteins in 11 species: Archae - 0; Bacteria - 0; Metazoa - 0; Fung…
contig01283	AT1G79670.2	4e-25	RFO1, WAKL22 | RFO1 (RESISTANCE TO FUSARIUM OXYSPORUM 1); kinase | chr1:29976887-29979337 REVERSE
contig01284	AT3G09570.1	8e-126	FUNCTIONS IN: molecular_function unknown; INVOLVED IN: biological_process unknown; LOCATED IN: endomembrane system, integral to membrane; EXPRESSED IN: 24 plant structures; EXPRESSED DURING: 15 growth stages; CONTAINS InterPro DOMAIN/s: Transmembrane receptor, eukaryota (InterPro:IPR009637); BEST Arabidopsis thaliana protein match is: unknown protein (TAIR:AT5G18520.1); Has 385 Blast hits to 385 …
contig01288	AT3G22290.1	4e-58	unknown protein | chr3:7882082-7885260 FORWARD
contig01289	AT4G33440.1	3e-40	glycoside hydrolase family 28 protein / polygalacturonase (pectinase) family protein | chr4:16092020-16094732 FORWARD
contig01290	AT5G43120.1	5e-41	tetratricopeptide repeat (TPR)-containing protein | chr5:17312602-17314368 FORWARD
contig01291	AT2G34260.1	6e-101	transducin family protein / WD-40 repeat family protein | chr2:14465899-14468416 FORWARD
contig01292	AT3G53260.1	3e-19	PAL2, ATPAL2 | PAL2; phenylalanine ammonia-lyase | chr3:19744256-19746619 REVERSE
contig01294	AT1G26560.1	6e-71	BGLU40 | BGLU40 (BETA GLUCOSIDASE 40); catalytic/ cation binding / hydrolase, hydrolyzing O-glycosyl compounds | chr1:9178513-9181726 FORWARD
contig01297	AT5G52640.1	3e-24	HSP81-1, ATHS83, HSP81.1, HSP83, ATHSP90.1 | ATHSP90.1 (HEAT SHOCK PROTEIN 90.1); ATP binding / unfolded protein binding | chr5:21352542-21355147 FORWARD
contig01299	AT2G28470.1	0	BGAL8 | BGAL8 (beta-galactosidase 8); beta-galactosidase/ catalytic/ cation binding / sugar binding | chr2:12169047-12173164 REVERSE
contig01300	AT2G04350.2	1e-112	long-chain-fatty-acid--CoA ligase family protein / long-chain acyl-CoA synthetase family protein (LACS8) | chr2:1516086-1519178 FORWARD
contig01301	AT5G64290.1	7e-179	DCT, DIT2.1 | DIT2.1 (DICARBOXYLATE TRANSPORT 2.1); oxoglutarate:malate antiporter | chr5:25714495-25716642 REVERSE
contig01302	AT4G35160.1	5e-50	O-methyltransferase family 2 protein | chr4:16730989-16732808 REVERSE
contig01303	AT1G22520.2	7e-08	unknown protein | chr1:7952996-7954304 REVERSE
contig01304	AT1G65290.1	2e-40	mtACP2 | mtACP2 (mitochondrial acyl carrier protein 2); acyl carrier/ metal ion binding | chr1:24249088-24250366 REVERSE
contig01306	AT4G00290.1	4e-79	mechanosensitive ion channel domain-containing protein / MS ion channel domain-containing protein | chr4:123097-125300 REVERSE
contig01307	AT3G27200.1	8e-12	plastocyanin-like domain-containing protein | chr3:10043738-10044340 REVERSE
contig01308	AT4G27640.1	3e-81	importin beta-2 subunit family protein | chr4:13798013-13802976 REVERSE
contig01309	AT2G34660.1	1e-135	ATMRP2, EST4, MRP2 | ATMRP2 (ARABIDOPSIS THALIANA MULTIDRUG RESISTANCE-ASSOCIATED PROTEIN 2); ATPase, coupled to transmembrane movement of substances | chr2:14603267-14612387 FORWARD
contig01312	AT3G54280.1	3e-35	CHR16, CHA16, RGD3, ATBTAF1, BTAF1 | RGD3 (ROOT GROWTH DEFECTIVE 3); ATP binding / DNA binding / binding / helicase/ nucleic acid binding | chr3:20092361-20103807 FORWARD
contig01314	AT4G14890.1	1e-44	ferredoxin family protein | chr4:8520887-8521351 FORWARD
contig01316	AT1G70280.2	4e-152	NHL repeat-containing protein | chr1:26466086-26468471 REVERSE
contig01318	AT2G42590.2	2e-38	GRF9, GF14 MU | GRF9 (GENERAL REGULATORY FACTOR 9); calcium ion binding / protein binding / protein phosphorylated amino acid binding | chr2:17732118-17733775 REVERSE
contig01321	AT3G54190.1	0	FUNCTIONS IN: molecular_function unknown; INVOLVED IN: biological_process unknown; EXPRESSED IN: 22 plant structures; EXPRESSED DURING: 13 growth stages; CONTAINS InterPro DOMAIN/s: WD40 repeat-like (InterPro:IPR011046); BEST Arabidopsis thaliana protein match is: unknown protein (TAIR:AT2G38630.1); Has 77 Blast hits to 77 proteins in 20 species: Archae - 0; Bacteria - 0; Metazoa - 0; Fungi - 0; …
contig01322	AT3G44190.1	5e-132	pyridine nucleotide-disulphide oxidoreductase family protein | chr3:15902004-15903402 REVERSE
contig01323	AT3G04440.1	3e-20	unknown protein | chr3:1178718-1180537 FORWARD
contig01324	AT5G45380.1	1e-43	ATDUR3, DUR3 | sodium:solute symporter family protein | chr5:18391337-18395696 FORWARD
contig01326	AT4G28660.1	3e-52	PSB28 | PSB28 (PHOTOSYSTEM II REACTION CENTER PSB28 PROTEIN) | chr4:14150008-14150933 FORWARD
contig01328	AT4G33920.1	3e-48	protein phosphatase 2C family protein / PP2C family protein | chr4:16260876-16262703 FORWARD
contig01329	AT1G10970.1	2e-66	ZIP4, ATZIP4 | ZIP4 (ZINC TRANSPORTER 4 PRECURSOR); cation transmembrane transporter/ copper ion transmembrane transporter | chr1:3665201-3666933 REVERSE
contig01330	AT1G64980.1	7e-32	unknown protein | chr1:24137840-24138619 REVERSE
contig01331	AT2G42780.1	2e-40	FUNCTIONS IN: molecular_function unknown; INVOLVED IN: regulation of transcription; LOCATED IN: integral to membrane, nucleus; EXPRESSED IN: 20 plant structures; EXPRESSED DURING: 11 growth stages; CONTAINS InterPro DOMAIN/s: RNA polymerase II transcription factor SIII, subunit A (InterPro:IPR010684); Has 143 Blast hits to 142 proteins in 57 species: Archae - 0; Bacteria - 0; Metazoa - 96; Fungi …
contig01332	AT1G77800.1	1e-24	PHD finger family protein | chr1:29253800-29260190 FORWARD
contig01333	AT5G03530.1	2e-90	ATRAB ALPHA, ATRAB, ATRAB18B, ATRABC2A, RABC2A | RABC2A (RAB GTPASE HOMOLOG C2A); GTP binding / GTP-dependent protein binding / myosin XI tail binding | chr5:885741-887061 REVERSE
contig01335	AT5G50780.1	2e-25	ATP binding | chr5:20650269-20654948 FORWARD
contig01336	AT2G26980.5	3e-21	CIPK3 | CIPK3 (CBL-INTERACTING PROTEIN KINASE 3); kinase/ protein kinase/ protein serine/threonine kinase | chr2:11515458-11518205 REVERSE
contig01337	AT2G26980.5	4e-40	CIPK3 | CIPK3 (CBL-INTERACTING PROTEIN KINASE 3); kinase/ protein kinase/ protein serine/threonine kinase | chr2:11515458-11518205 REVERSE
contig01339	AT1G12760.2	2e-21	protein binding / ubiquitin-protein ligase/ zinc ion binding | chr1:4348941-4350512 FORWARD
contig01340	AT1G76150.1	1e-111	ECH2, ATECH2 | maoC-like dehydratase domain-containing protein | chr1:28575236-28577637 REVERSE
contig01341	AT3G18610.1	1e-23	ATRANGAP1, PARLL1 | ATRANGAP1 (RAN GTPASE-ACTIVATING PROTEIN 1); nucleic acid binding / nucleotide binding | chr3:6404270-6407822 REVERSE
contig01342	AT3G23620.1	4e-105	brix domain-containing protein | chr3:8480147-8481873 FORWARD
contig01346	AT3G20015.1	3e-60	aspartic-type endopeptidase | chr3:6978746-6980158 REVERSE
contig01347	AT3G23090.1	2e-55	FUNCTIONS IN: molecular_function unknown; INVOLVED IN: biological_process unknown; LOCATED IN: cellular_component unknown; EXPRESSED IN: inflorescence meristem, leaf apex, hypocotyl, flower, root; EXPRESSED DURING: petal differentiation and expansion stage; CONTAINS InterPro DOMAIN/s: Targeting for Xklp2 (InterPro:IPR009675); BEST Arabidopsis thaliana protein match is: WDL1 (TAIR:AT3G04630.3); Ha…
contig01348	AT1G78820.1	7e-54	curculin-like (mannose-binding) lectin family protein / PAN domain-containing protein | chr1:29634401-29635768 REVERSE
contig01349	AT2G43590.1	8e-60	chitinase, putative | chr2:18081592-18082749 REVERSE
contig01353	AT4G34700.1	9e-23	complex 1 family protein / LVR family protein | chr4:16556874-16558362 FORWARD
contig01357	AT3G08030.2	9e-81	unknown protein | chr3:2564517-2565819 FORWARD
contig01360	AT5G18520.1	6e-126	LOCATED IN: endomembrane system, integral to membrane; EXPRESSED IN: 24 plant structures; EXPRESSED DURING: 14 growth stages; CONTAINS InterPro DOMAIN/s: Transmembrane receptor, eukaryota (InterPro:IPR009637); BEST Arabidopsis thaliana protein match is: unknown protein (TAIR:AT3G09570.1); Has 385 Blast hits to 381 proteins in 83 species: Archae - 0; Bacteria - 2; Metazoa - 213; Fungi - 14; Plants…
contig01361	AT1G11890.1	4e-43	SEC22, ATSEC22 | SEC22; transporter | chr1:4011509-4012835 FORWARD
contig01362	AT1G11890.1	5e-60	SEC22, ATSEC22 | SEC22; transporter | chr1:4011509-4012835 FORWARD
contig01364	AT1G68720.1	2e-60	TADA | TADA (TRNA ARGININE ADENOSINE DEAMINASE); catalytic/ hydrolase/ zinc ion binding | chr1:25804547-25808820 FORWARD
contig01365	AT5G40760.1	3e-58	G6PD6 | G6PD6 (GLUCOSE-6-PHOSPHATE DEHYDROGENASE 6); glucose-6-phosphate dehydrogenase | chr5:16311284-16314556 FORWARD
contig01366	AT2G32950.1	2e-27	COP1, ATCOP1, DET340, FUS1, EMB168 | COP1 (CONSTITUTIVE PHOTOMORPHOGENIC 1); protein binding / ubiquitin-protein ligase | chr2:13978000-13983282 FORWARD
contig01367	AT2G16360.1	1e-29	40S ribosomal protein S25 (RPS25A) | chr2:7076713-7077366 REVERSE
contig01369	AT3G18370.1	3e-86	SYTF, ATSYTF, NTMC2TYPE3, NTMC2T3 | ATSYTF | chr3:6306362-6310256 FORWARD
contig01370	AT3G55950.1	8e-37	CCR3, ATCRR3 | CCR3 (ARABIDOPSIS THALIANA CRINKLY4 RELATED 3); kinase | chr3:20753903-20756347 REVERSE
contig01371	AT2G28510.1	3e-32	Dof-type zinc finger domain-containing protein | chr2:12199383-12200627 REVERSE
contig01372	AT5G64860.1	2e-133	DPE1 | DPE1 (DISPROPORTIONATING ENZYME); 4-alpha-glucanotransferase/ catalytic/ cation binding | chr5:25925373-25928788 REVERSE
contig01373	AT5G42090.1	1e-56	LOCATED IN: endomembrane system, integral to membrane; EXPRESSED IN: 24 plant structures; EXPRESSED DURING: 14 growth stages; CONTAINS InterPro DOMAIN/s: Transmembrane receptor, eukaryota (InterPro:IPR009637); BEST Arabidopsis thaliana protein match is: unknown protein (TAIR:AT3G09570.1); Has 303 Blast hits to 300 proteins in 77 species: Archae - 0; Bacteria - 0; Metazoa - 180; Fungi - 10; Plants…
contig01374	AT4G36810.1	2e-102	GGPS1 | GGPS1 (GERANYLGERANYL PYROPHOSPHATE SYNTHASE 1); farnesyltranstransferase | chr4:17343513-17344628 FORWARD
contig01377	AT2G13560.1	4e-40	malate oxidoreductase, putative | chr2:5650089-5655103 FORWARD
contig01378	AT1G28330.4	3e-36	DYL1 (DORMANCY-ASSOCIATED PROTEIN-LIKE 1) | chr1:9934134-9935216 REVERSE
contig01379	AT1G79280.1	6e-17	NUA | NUA (NUCLEAR PORE ANCHOR) | chr1:29819176-29832809 REVERSE
contig01380	AT5G30510.1	2e-168	RPS1, ARRPS1 | RPS1 (RIBOSOMAL PROTEIN S1); RNA binding / structural constituent of ribosome | chr5:11619262-11621223 REVERSE
contig01382	AT5G07090.2	2e-16	40S ribosomal protein S4 (RPS4B) | chr5:2202783-2203805 FORWARD
contig01383	AT5G28010.1	5e-09	Bet v I allergen family protein | chr5:10024813-10025382 FORWARD
contig01384	AT3G12410.1	1e-22	3'-5' exonuclease/ nucleic acid binding | chr3:3946267-3946959 REVERSE
contig01385	AT3G04400.1	1e-31	emb2171 | emb2171 (embryo defective 2171); structural constituent of ribosome | chr3:1167339-1168308 FORWARD
contig01386	AT5G05730.1	5e-131	ASA1, TRP5, AMT1, WEI2 | ASA1 (ANTHRANILATE SYNTHASE ALPHA SUBUNIT 1); anthranilate synthase | chr5:1719740-1722811 REVERSE
contig01387	AT4G30900.2	2e-121	FUNCTIONS IN: molecular_function unknown; INVOLVED IN: biological_process unknown; LOCATED IN: plasma membrane; EXPRESSED IN: 23 plant structures; EXPRESSED DURING: 14 growth stages; CONTAINS InterPro DOMAIN/s: Endonuclease/exonuclease/phosphatase (InterPro:IPR005135); Has 408 Blast hits to 408 proteins in 132 species: Archae - 4; Bacteria - 213; Metazoa - 1; Fungi - 69; Plants - 10; Viruses - 0;…
contig01388	AT4G19850.1	2e-07	ATPP2-A2, PP2A2, PP2-A2 | ATPP2-A2; carbohydrate binding | chr4:10776925-10777509 FORWARD
contig01389	AT3G50120.1	2e-36	unknown protein | chr3:18585157-18587246 REVERSE
contig01391	AT3G26020.2	4e-49	serine/threonine protein phosphatase 2A (PP2A) regulatory subunit B', putative | chr3:9514363-9516585 FORWARD
contig01392	AT3G17410.1	6e-135	serine/threonine protein kinase, putative | chr3:5956601-5958882 FORWARD
contig01393	AT1G17100.1	3e-71	SOUL heme-binding family protein | chr1:5844766-5845539 FORWARD
contig01395	AT5G20280.1	4e-100	ATSPS1F | ATSPS1F (sucrose phosphate synthase 1F); sucrose-phosphate synthase/ transferase, transferring glycosyl groups | chr5:6844994-6849997 REVERSE
contig01397	AT1G70160.1	0	unknown protein | chr1:26420159-26422345 FORWARD
contig01400	AT1G14830.1	0	ADL1C, ADL5, DRP1C | ADL1C (ARABIDOPSIS DYNAMIN-LIKE PROTEIN 1C); GTP binding / GTPase | chr1:5107699-5111470 REVERSE
contig01402	AT5G36790.2	8e-27	phosphoglycolate phosphatase, putative | chr5:14481229-14483730 REVERSE
contig01403	AT1G06040.1	3e-63	STO | STO (SALT TOLERANCE); DNA binding / protein binding / transcription factor/ zinc ion binding | chr1:1828662-1829659 REVERSE
contig01404	AT1G34010.1	2e-10	unknown protein | chr1:12359821-12360838 REVERSE
contig01405	AT4G31540.1	0	ATEXO70G1 | ATEXO70G1 (exocyst subunit EXO70 family protein G1); protein binding | chr4:15284739-15286802 REVERSE
contig01406	AT5G13510.1	2e-66	ribosomal protein L10 family protein | chr5:4341294-4341956 FORWARD
contig01407	AT3G53720.1	4e-126	ATCHX20, CHX20 | ATCHX20 (CATION/H+ EXCHANGER 20); monovalent cation:proton antiporter/ sodium:hydrogen antiporter | chr3:19905826-19910027 REVERSE
contig01409	AT4G11010.1	2e-80	NDPK3 | NDPK3 (NUCLEOSIDE DIPHOSPHATE KINASE 3); ATP binding / nucleoside diphosphate kinase | chr4:6732780-6734298 REVERSE
contig01412	AT5G22440.2	2e-92	60S ribosomal protein L10A (RPL10aC) | chr5:7435328-7436486 REVERSE
contig01413	AT3G28720.1	2e-45	unknown protein | chr3:10782276-10784339 FORWARD
contig01414	AT5G03290.1	7e-151	isocitrate dehydrogenase, putative / NAD+ isocitrate dehydrogenase, putative | chr5:794043-795939 FORWARD
contig01415	AT1G10340.2	3e-11	ankyrin repeat family protein | chr1:3390475-3392481 REVERSE
contig01416	AT1G21780.2	2e-133	BTB/POZ domain-containing protein | chr1:7652476-7653866 FORWARD
contig01418	AT1G64280.1	1e-51	NPR1, SAI1, NIM1, ATNPR1 | NPR1 (NONEXPRESSER OF PR GENES 1); protein binding / transcription activator | chr1:23853329-23855407 REVERSE
contig01419	AT5G60040.1	4e-18	NRPC1 | NRPC1; DNA binding / DNA-directed RNA polymerase/ ribonucleoside binding / zinc ion binding | chr5:24173590-24183269 FORWARD
contig01423	AT2G41560.1	0	ACA4 | ACA4 (AUTO-INHIBITED CA(2+)-ATPASE, ISOFORM 4); calcium-transporting ATPase/ calmodulin binding | chr2:17332256-17337179 REVERSE
contig01424	AT4G15760.1	3e-13	MO1 | MO1 (MONOOXYGENASE 1); electron carrier/ oxidoreductase | chr4:8972785-8974548 REVERSE
contig01425	AT5G35620.1	9e-63	LSP1, EIF(ISO)4E, LSP, EIF4E2 | LSP1 (LOSS OF SUSCEPTIBILITY TO POTYVIRUS 1); RNA 7-methylguanosine cap binding / RNA binding / translation initiation factor | chr5:13824946-13826331 REVERSE
contig01426	AT5G03610.1	7e-50	GDSL-motif lipase/hydrolase family protein | chr5:915650-918326 FORWARD
contig01427	AT2G38430.1	9e-29	unknown protein | chr2:16092950-16094810 REVERSE
contig01429	AT5G10290.1	3e-174	leucine-rich repeat family protein / protein kinase family protein | chr5:3235462-3238171 REVERSE
contig01430	AT4G32330.3	4e-47	FUNCTIONS IN: molecular_function unknown; INVOLVED IN: biological_process unknown; LOCATED IN: cellular_component unknown; EXPRESSED IN: 23 plant structures; EXPRESSED DURING: 13 growth stages; CONTAINS InterPro DOMAIN/s: Targeting for Xklp2 (InterPro:IPR009675); BEST Arabidopsis thaliana protein match is: unknown protein (TAIR:AT2G25480.1); Has 4728 Blast hits to 3313 proteins in 331 species: Ar…
contig01432	AT1G48480.1	6e-71	RKL1 | RKL1; ATP binding / kinase/ protein serine/threonine kinase | chr1:17918475-17920743 FORWARD
contig01433	AT2G32720.1	1e-58	B5 >4, ATCB5-B, CB5-B | CB5-B (CYTOCHROME B5 ISOFORM B); heme binding | chr2:13877013-13878447 REVERSE
contig01434	AT1G05190.1	8e-77	emb2394 | emb2394 (embryo defective 2394); structural constituent of ribosome | chr1:1502515-1503738 REVERSE
contig01435	AT5G56360.1	1e-42	calmodulin-binding protein | chr5:22823586-22827950 REVERSE
contig01436	AT5G49630.1	5e-84	AAP6 | AAP6 (AMINO ACID PERMEASE 6); acidic amino acid transmembrane transporter/ amino acid transmembrane transporter/ neutral amino acid transmembrane transporter | chr5:20142681-20146441 REVERSE
contig01438	AT1G48750.1	4e-25	protease inhibitor/seed storage/lipid transfer protein (LTP) family protein | chr1:18036019-18036303 FORWARD
contig01439	AT1G28220.1	2e-28	ATPUP3 | ATPUP3; purine transmembrane transporter | chr1:9860303-9861434 REVERSE
contig01440	AT3G57270.1	1e-76	BG1 | BG1 (BETA-1,3-GLUCANASE 1); catalytic/ cation binding / hydrolase, hydrolyzing O-glycosyl compounds | chr3:21191336-21193118 REVERSE
contig01441	AT1G75500.1	3e-121	nodulin MtN21 family protein | chr1:28338282-28340091 REVERSE
contig01442	AT4G08790.1	3e-113	nitrilase, putative | chr4:5608489-5611118 REVERSE
contig01444	AT1G57790.1	2e-25	F-box family protein | chr1:21404578-21405636 REVERSE
contig01445	AT4G36360.2	7e-89	BGAL3 | BGAL3 (beta-galactosidase 3); beta-galactosidase/ catalytic/ cation binding / sugar binding | chr4:17176840-17181143 REVERSE
contig01447	AT3G24660.1	0	TMKL1 | TMKL1 (transmembrane kinase-like 1); ATP binding / kinase/ protein serine/threonine kinase | chr3:9003641-9005751 FORWARD
contig01448	AT5G49665.1	7e-53	zinc finger (C3HC4-type RING finger) family protein | chr5:20167119-20169420 REVERSE
contig01449	AT1G57720.2	5e-66	elongation factor 1B-gamma, putative / eEF-1B gamma, putative | chr1:21377873-21380114 FORWARD
contig01450	AT3G04730.1	1e-60	IAA16 | IAA16; transcription factor | chr3:1288993-1290415 REVERSE
contig01451	AT3G47580.1	4e-31	leucine-rich repeat transmembrane protein kinase, putative | chr3:17532687-17535810 FORWARD
contig01453	AT5G51050.1	0	mitochondrial substrate carrier family protein | chr5:20753381-20755714 FORWARD
contig01454	AT2G40815.1	2e-25	FUNCTIONS IN: molecular_function unknown; INVOLVED IN: biological_process unknown; LOCATED IN: cellular_component unknown; CONTAINS InterPro DOMAIN/s: C2 calcium-dependent membrane targeting (InterPro:IPR000008). | chr2:17034736-17036110 REVERSE
contig01455	AT3G14440.1	5e-77	NCED3, ATNCED3, STO1, SIS7 | NCED3 (NINE-CIS-EPOXYCAROTENOID DIOXYGENASE 3); 9-cis-epoxycarotenoid dioxygenase | chr3:4831678-4833477 REVERSE
contig01457	AT1G33811.1	2e-81	GDSL-motif lipase/hydrolase family protein | chr1:12267918-12269690 FORWARD
contig01458	AT4G38800.1	2e-90	ATMTN1, ATMTAN1, MTN1, MTAN1 | ATMTN1; catalytic/ methylthioadenosine nucleosidase | chr4:18113355-18114996 REVERSE
contig01460	AT4G19950.1	1e-14	unknown protein | chr4:10809977-10810942 FORWARD
contig01461	AT1G31130.1	4e-06	unknown protein | chr1:11114963-11115928 REVERSE
contig01462	AT3G49720.2	2e-06	unknown protein | chr3:18440192-18441655 REVERSE
contig01463	AT2G34970.1	4e-76	eIF4-gamma/eIF5/eIF2-epsilon domain-containing protein | chr2:14746340-14748532 FORWARD
contig01465	AT1G01140.1	7e-20	CIPK9, SnRK3.12, PKS6 | CIPK9 (CBL-INTERACTING PROTEIN KINASE 9); ATP binding / kinase/ protein kinase/ protein serine/threonine kinase | chr1:64398-67512 REVERSE
contig01466	AT2G33750.1	5e-30	ATPUP2 | ATPUP2; purine transmembrane transporter | chr2:14271794-14273265 REVERSE
contig01467	AT4G23570.2	1e-114	SGT1A | SGT1A; protein binding | chr4:12300015-12302493 FORWARD
contig01468	AT1G53310.3	2e-47	ATPPC1 | ATPPC1 (PHOSPHOENOLPYRUVATE CARBOXYLASE 1); catalytic/ phosphoenolpyruvate carboxylase | chr1:19884261-19888070 REVERSE
contig01469	AT3G11940.2	3e-95	ATRPS5A, AML1 | ATRPS5A (RIBOSOMAL PROTEIN 5A); structural constituent of ribosome | chr3:3778175-3779354 REVERSE
contig01470	AT4G12300.1	5e-46	CYP706A4 | CYP706A4; electron carrier/ heme binding / iron ion binding / monooxygenase/ oxygen binding | chr4:7308016-7309692 REVERSE
contig01471	AT1G73880.1	9e-102	UGT89B1 | UGT89B1 (UDP-GLUCOSYL TRANSFERASE 89B1); UDP-glycosyltransferase/ quercetin 3-O-glucosyltransferase/ quercetin 4'-O-glucosyltransferase/ quercetin 7-O-glucosyltransferase/ transferase, transferring glycosyl groups / transferase, transferring hexosyl group | chr1:27785143-27786564 FORWARD
contig01473	AT1G71190.1	6e-46	SAG18 | SAG18 (SENESCENCE ASSOCIATED GENE 18) | chr1:26833597-26834982 REVERSE
contig01475	AT3G14590.2	2e-131	NTMC2TYPE6.2, NTMC2T6.2 | NTMC2T6.2; CONTAINS InterPro DOMAIN/s: C2 membrane targeting protein (InterPro:IPR018029), C2 calcium/lipid-binding region, CaLB (InterPro:IPR008973), C2 calcium-dependent membrane targeting (InterPro:IPR000008); BEST Arabidopsis thaliana protein match is: NTMC2T6.1 (TAIR:AT1G53590.1); Has 3086 Blast hits to 2715 proteins in 189 species: Archae - 0; Bacteria - 2; Metazoa…
contig01476	AT5G65360.1	9e-48	histone H3 | chr5:26120099-26120509 REVERSE
contig01477	AT5G63620.1	3e-146	oxidoreductase, zinc-binding dehydrogenase family protein | chr5:25466380-25468296 REVERSE
contig01478	AT5G04280.1	8e-15	glycine-rich RNA-binding protein | chr5:1192461-1195413 FORWARD
contig01479	AT3G11520.1	2e-19	CYCB1;3, CYC2 | CYCB1;3 (CYCLIN B1;3); cyclin-dependent protein kinase regulator | chr3:3625475-3627139 REVERSE
contig01480	AT5G16760.1	2e-74	inositol 1,3,4-trisphosphate 5/6-kinase | chr5:5509890-5510849 FORWARD
contig01481	AT2G31670.1	6e-18	FUNCTIONS IN: molecular_function unknown; INVOLVED IN: biological_process unknown; LOCATED IN: peroxisome, chloroplast stroma, chloroplast; EXPRESSED IN: 22 plant structures; EXPRESSED DURING: 16 growth stages; CONTAINS InterPro DOMAIN/s: Stress responsive alpha-beta barrel (InterPro:IPR013097), Dimeric alpha-beta barrel (InterPro:IPR011008); BEST Arabidopsis thaliana protein match is: DABB1 (DIM…
contig01482	AT1G26960.1	4e-07	AtHB23 | AtHB23 (ARABIDOPSIS THALIANA HOMEOBOX PROTEIN 23); DNA binding / transcription factor | chr1:9356126-9357239 FORWARD
contig01484	AT3G10870.1	3e-83	MES17, ATMES17 | MES17 (METHYL ESTERASE 17); hydrolase/ hydrolase, acting on ester bonds / methyl indole-3-acetate esterase | chr3:3401228-3402612 REVERSE
contig01485	AT4G16143.2	0	IMPA-2 | IMPA-2 (IMPORTIN ALPHA ISOFORM 2); binding / protein transporter | chr4:9134450-9137134 REVERSE
contig01486	AT1G67640.1	1e-54	lysine and histidine specific transporter, putative | chr1:25352128-25353908 REVERSE
contig01487	AT1G01630.1	6e-70	SEC14 cytosolic factor, putative / phosphoglyceride transfer protein, putative | chr1:229206-230675 FORWARD
contig01489	AT5G08280.1	1e-18	HEMC | HEMC (HYDROXYMETHYLBILANE SYNTHASE); hydroxymethylbilane synthase | chr5:2663763-2665596 REVERSE
contig01490	AT1G23750.1	9e-15	DNA-binding protein-related | chr1:8400638-8401171 FORWARD
contig01491	AT3G49910.1	8e-10	60S ribosomal protein L26 (RPL26A) | chr3:18504311-18504751 FORWARD
contig01492	AT2G37820.1	2e-27	DC1 domain-containing protein | chr2:15847541-15848413 FORWARD
contig01493	AT5G09810.1	2e-28	ACT2, ACT7 | ACT7 (ACTIN 7); structural constituent of cytoskeleton | chr5:3052809-3054220 FORWARD
contig01495	AT5G03810.1	2e-50	carboxylesterase/ hydrolase, acting on ester bonds / lipase | chr5:1013939-1015345 REVERSE
contig01497	AT1G13180.1	0	DIS1, ARP3, ATARP3 | DIS1 (DISTORTED TRICHOMES 1); ATP binding / actin binding / protein binding / structural constituent of cytoskeleton | chr1:4495394-4498204 FORWARD
contig01498	AT1G75850.1	8e-135	VPS35B | VPS35B (VPS35 HOMOLOG B) | chr1:28478053-28483874 REVERSE
contig01499	AT4G18710.1	0	BIN2, DWF12, UCU1, ATSK21, SK21 | BIN2 (BRASSINOSTEROID-INSENSITIVE 2); glycogen synthase kinase 3/ kinase/ protein kinase | chr4:10296474-10298913 FORWARD
contig01501	AT1G27970.2	1e-11	NTF2B | NTF2B (NUCLEAR TRANSPORT FACTOR 2B); Ran GTPase binding / protein transporter | chr1:9746921-9748306 FORWARD
contig01502	AT2G24020.1	1e-57	unknown protein | chr2:10217869-10219269 REVERSE
contig01503	AT2G28950.1	7e-129	ATEXPA6, ATEXP6, ATHEXP ALPHA 1.8 | ATEXPA6 (ARABIDOPSIS THALIANA EXPANSIN A6) | chr2:12431840-12433482 REVERSE
contig01504	AT1G18480.1	1e-70	calcineurin-like phosphoesterase family protein | chr1:6361639-6362814 FORWARD
contig01506	AT2G42790.1	3e-95	CSY3 | CSY3 (citrate synthase 3); citrate (SI)-synthase | chr2:17803132-17805991 REVERSE
contig01508	AT5G64570.1	3e-93	XYL4, ATBXL4 | XYL4; hydrolase, hydrolyzing O-glycosyl compounds / xylan 1,4-beta-xylosidase | chr5:25810227-25813309 REVERSE
contig01509	AT3G53110.1	1e-119	LOS4 | LOS4 (LOW EXPRESSION OF OSMOTICALLY RESPONSIVE GENES 4); ATP-dependent helicase/ RNA helicase/ RNA-dependent ATPase | chr3:19687968-19690423 FORWARD
contig01510	AT3G63140.1	3e-28	CSP41A | CSP41A (CHLOROPLAST STEM-LOOP BINDING PROTEIN OF 41 KDA); mRNA binding / poly(U) binding | chr3:23327006-23328620 REVERSE
contig01511	AT3G04610.1	5e-65	FLK | FLK (flowering locus KH domain); RNA binding / nucleic acid binding | chr3:1250762-1254272 REVERSE
contig01512	AT5G59870.1	5e-25	HTA6 | HTA6; DNA binding | chr5:24115605-24116144 REVERSE
contig01514	ATCG00650.1	1e-43	RPS18 | chloroplast-encoded ribosomal protein S18 | chrC:67917-68222 FORWARD
contig01516	AT5G06060.1	6e-91	tropinone reductase, putative / tropine dehydrogenase, putative | chr5:1824066-1825833 REVERSE
contig01517	AT3G07680.1	4e-74	emp24/gp25L/p24 family protein | chr3:2455627-2456652 FORWARD
contig01518	AT2G18230.1	3e-42	AtPPa2 | AtPPa2 (Arabidopsis thaliana pyrophosphorylase 2); inorganic diphosphatase/ pyrophosphatase | chr2:7932139-7933560 REVERSE
contig01519	AT1G24050.1	1e-33	unknown protein | chr1:8507057-8508439 FORWARD
contig01520	AT1G54220.2	6e-77	dihydrolipoamide S-acetyltransferase, putative | chr1:20246460-20250208 REVERSE
contig01521	AT5G66040.1	2e-06	STR16 | STR16 (SULFURTRANSFERASE PROTEIN 16) | chr5:26410557-26411139 FORWARD
contig01523	AT5G14520.1	0	pescadillo-related | chr5:4680789-4684330 REVERSE
contig01524	AT5G44680.1	4e-34	methyladenine glycosylase family protein | chr5:18024461-18025893 REVERSE
contig01525	AT1G29790.2	3e-75	FUNCTIONS IN: molecular_function unknown; INVOLVED IN: biological_process unknown; LOCATED IN: Golgi apparatus, plasma membrane; EXPRESSED IN: 23 plant structures; EXPRESSED DURING: 12 growth stages; BEST Arabidopsis thaliana protein match is: methyltransferase (TAIR:AT5G40830.2); Has 127 Blast hits to 127 proteins in 12 species: Archae - 0; Bacteria - 0; Metazoa - 0; Fungi - 0; Plants - 127; Vir…
contig01526	AT5G59610.1	4e-55	DNAJ heat shock N-terminal domain-containing protein | chr5:24013165-24014954 FORWARD
contig01528	AT4G27680.1	2e-94	MSP1 protein, putative / intramitochondrial sorting protein, putative | chr4:13821263-13823083 FORWARD
contig01530	AT2G16570.1	2e-163	ATASE, ATASE1 | ATASE1 (GLN PHOSPHORIBOSYL PYROPHOSPHATE AMIDOTRANSFERASE 1); amidophosphoribosyltransferase | chr2:7180424-7182124 REVERSE
contig01532	AT1G14720.1	3e-14	XTR2, EXGT-A2, ATXTH28 | XTR2 (XYLOGLUCAN ENDOTRANSGLYCOSYLASE RELATED 2); hydrolase, acting on glycosyl bonds / xyloglucan:xyloglucosyl transferase | chr1:5066806-5068466 REVERSE
contig01534	AT3G17040.1	6e-55	HCF107 | HCF107 (HIGH CHLOROPHYLL FLUORESCENT 107); binding | chr3:5809378-5812605 REVERSE
contig01535	AT3G09560.3	3e-111	lipin family protein | chr3:2934953-2938673 REVERSE
contig01538	AT5G58490.1	1e-138	cinnamoyl-CoA reductase family | chr5:23643068-23644455 FORWARD
contig01539	AT3G25230.2	8e-65	ROF1, ATFKBP62, FKBP62 | ROF1 (ROTAMASE FKBP 1); FK506 binding / calmodulin binding / peptidyl-prolyl cis-trans isomerase | chr3:9188257-9191175 FORWARD
contig01540	AT1G14315.1	9e-06	FUNCTIONS IN: molecular_function unknown; INVOLVED IN: biological_process unknown; LOCATED IN: cellular_component unknown; CONTAINS InterPro DOMAIN/s: Galactose oxidase/kelch, beta-propeller (InterPro:IPR011043), F-box associated (InterPro:IPR006527), F-box associated type 1 (InterPro:IPR017451); BEST Arabidopsis thaliana protein match is: F-box family protein (TAIR:AT1G09650.1); Has 104 Blast hi…
contig01541	AT1G56120.1	1e-110	kinase | chr1:20987288-20993072 REVERSE
contig01542	AT5G60600.1	1e-180	GCPE, ISPG, CSB3, CLB4, HDS | HDS (4-HYDROXY-3-METHYLBUT-2-ENYL DIPHOSPHATE SYNTHASE); 4 iron, 4 sulfur cluster binding / 4-hydroxy-3-methylbut-2-en-1-yl diphosphate synthase | chr5:24359447-24363274 FORWARD
contig01543	AT3G48710.1	1e-32	EXPRESSED IN: 22 plant structures; EXPRESSED DURING: 13 growth stages; CONTAINS InterPro DOMAIN/s: DEK, C-terminal (InterPro:IPR014876); BEST Arabidopsis thaliana protein match is: unknown protein (TAIR:AT5G63550.2); Has 48226 Blast hits to 25734 proteins in 1103 species: Archae - 54; Bacteria - 6881; Metazoa - 21026; Fungi - 4604; Plants - 1514; Viruses - 306; Other Eukaryotes - 13841 (source: N…
contig01544	AT3G07990.1	9e-177	SCPL27 | SCPL27 (serine carboxypeptidase-like 27); serine-type carboxypeptidase | chr3:2552544-2554644 FORWARD
contig01545	AT5G17990.1	9e-97	TRP1, pat1 | TRP1 (tryptophan biosynthesis 1); anthranilate phosphoribosyltransferase | chr5:5957330-5959681 FORWARD
contig01546	AT5G49530.1	4e-39	SIN-like family protein | chr5:20100934-20104242 FORWARD
contig01548	AT5G55640.1	7e-27	unknown protein | chr5:22533244-22533923 REVERSE
contig01549	AT3G09470.1	5e-59	FUNCTIONS IN: molecular_function unknown; INVOLVED IN: biological_process unknown; LOCATED IN: cellular_component unknown; EXPRESSED IN: 23 plant structures; EXPRESSED DURING: 13 growth stages; CONTAINS InterPro DOMAIN/s: Protein of unknown function DUF895, eukaryotic (InterPro:IPR010291), Major facilitator superfamily, general substrate transporter (InterPro:IPR016196); Has 638 Blast hits to 624…
contig01550	AT5G58200.1	2e-44	unknown protein | chr5:23550283-23551972 FORWARD
contig01552	AT5G16130.1	8e-82	40S ribosomal protein S7 (RPS7C) | chr5:5268984-5269912 FORWARD
contig01553	AT5G11500.1	2e-83	unknown protein | chr5:3676747-3678946 FORWARD
contig01554	AT5G19910.1	1e-66	SOH1 family protein | chr5:6731484-6732821 REVERSE
contig01555	AT5G19780.1	3e-21	TUA5 | TUA5; structural constituent of cytoskeleton | chr5:6687212-6688926 FORWARD
contig01556	AT4G08320.1	2e-42	tetratricopeptide repeat (TPR)-containing protein | chr4:5252853-5254990 FORWARD
contig01557	AT2G37290.1	3e-39	RabGAP/TBC domain-containing protein | chr2:15656935-15661335 REVERSE
contig01562	AT4G01080.1	1e-54	unknown protein | chr4:466626-468275 REVERSE
contig01563	AT5G13410.1	1e-69	immunophilin / FKBP-type peptidyl-prolyl cis-trans isomerase family protein | chr5:4299830-4301706 REVERSE
contig01566	AT3G53700.1	2e-62	MEE40 | MEE40 (maternal effect embryo arrest 40) | chr3:19900303-19902567 FORWARD
contig01567	AT1G31812.1	7e-23	ACBP6, ACBP | ACBP6 (acyl-CoA-binding protein 6); acyl-CoA binding / phosphatidylcholine binding | chr1:11411132-11412099 REVERSE
contig01568	AT2G45900.1	2e-30	unknown protein | chr2:18886069-18888674 REVERSE
contig01569	AT5G58430.1	7e-170	ATEXO70B1 | ATEXO70B1 (exocyst subunit EXO70 family protein B1); protein binding | chr5:23621460-23623334 REVERSE
contig01570	AT4G09670.1	2e-98	oxidoreductase family protein | chr4:6107382-6109049 REVERSE
contig01571	AT5G18170.1	5e-26	GDH1 | GDH1 (GLUTAMATE DEHYDROGENASE 1); ATP binding / glutamate dehydrogenase [NAD(P)+]/ oxidoreductase | chr5:6006172-6008248 FORWARD
contig01575	AT1G49540.1	6e-19	nucleotide binding | chr1:18333767-18337382 REVERSE
contig01576	AT3G14010.3	4e-62	CID4 | CID4 (CTC-Interacting Domain 4); protein binding | chr3:4637164-4640691 FORWARD
contig01577	AT4G32050.1	8e-125	neurochondrin family protein | chr4:15496620-15500717 FORWARD
contig01578	AT3G58690.1	4e-149	protein kinase family protein | chr3:21709369-21711246 FORWARD
contig01579	AT4G16740.2	3e-47	ATTPS03 | ATTPS03; (E)-beta-ocimene synthase/ myrcene synthase | chr4:9407856-9409884 FORWARD
contig01580	AT4G16820.1	2e-106	lipase class 3 family protein | chr4:9467563-9469116 FORWARD
contig01582	AT1G59710.1	1e-13	FUNCTIONS IN: molecular_function unknown; INVOLVED IN: biological_process unknown; LOCATED IN: cellular_component unknown; EXPRESSED IN: 23 plant structures; EXPRESSED DURING: 13 growth stages; CONTAINS InterPro DOMAIN/s: Protein of unknown function DUF569 (InterPro:IPR007679), Actin_cross-linking (InterPro:IPR008999); BEST Arabidopsis thaliana protein match is: unknown protein (TAIR:AT1G27100.1)…
contig01584	AT2G35980.1	3e-39	YLS9, NHL10, ATNHL10 | YLS9 (YELLOW-LEAF-SPECIFIC GENE 9) | chr2:15110635-15111318 FORWARD
contig01585	AT2G31410.1	8e-19	unknown protein | chr2:13392220-13392819 REVERSE
contig01586	AT2G03430.1	2e-60	ankyrin repeat family protein | chr2:1036192-1037536 REVERSE
contig01587	AT4G23810.1	4e-33	WRKY53, ATWRKY53 | WRKY53; DNA binding / protein binding / transcription activator/ transcription factor | chr4:12392666-12393739 REVERSE
contig01588	AT1G32930.1	2e-92	galactosyltransferase family protein | chr1:11931980-11934399 REVERSE
contig01590	AT5G55600.2	2e-58	agenet domain-containing protein / bromo-adjacent homology (BAH) domain-containing protein | chr5:22522232-22524796 REVERSE
contig01591	AT5G24650.1	7e-32	mitochondrial import inner membrane translocase subunit Tim17/Tim22/Tim23 family protein | chr5:8437123-8438859 FORWARD
contig01592	AT3G24090.1	2e-87	glutamine-fructose-6-phosphate transaminase (isomerizing)/ sugar binding / transaminase | chr3:8697838-8700971 REVERSE
contig01593	AT2G46690.1	8e-19	auxin-responsive family protein | chr2:19180904-19181269 FORWARD
contig01594	AT3G03980.1	4e-77	short-chain dehydrogenase/reductase (SDR) family protein | chr3:1031786-1033081 FORWARD
contig01595	AT1G32900.1	5e-138	starch synthase, putative | chr1:11920582-11923506 REVERSE
contig01597	AT2G34420.1	3e-26	LHB1B2, LHCB1.5 | LHB1B2; chlorophyll binding | chr2:14522716-14523513 REVERSE
contig01598	AT5G59140.1	1e-40	SKP1 family protein | chr5:23874696-23875631 REVERSE
contig01599	AT1G26550.1	3e-56	peptidyl-prolyl cis-trans isomerase PPIC-type family protein | chr1:9171800-9172716 FORWARD
contig01601	ATMG00980.1	2e-12	RPSL2 | ribosomal protein L2 | chrM:260224-260601 REVERSE
contig01602	AT1G77840.1	2e-50	eukaryotic translation initiation factor 5, putative / eIF-5, putative | chr1:29269087-29270400 FORWARD
contig01604	AT3G27570.1	1e-83	FUNCTIONS IN: molecular_function unknown; INVOLVED IN: biological_process unknown; LOCATED IN: endomembrane system; EXPRESSED IN: 22 plant structures; EXPRESSED DURING: 13 growth stages; CONTAINS InterPro DOMAIN/s: Thioredoxin fold (InterPro:IPR012335), Sucraseferredoxin-like (InterPro:IPR009737), Thioredoxin-like fold (InterPro:IPR012336); BEST Arabidopsis thaliana protein match is: unknown prot…
contig01605	AT3G53140.1	2e-137	O-diphenol-O-methyl transferase, putative | chr3:19695692-19697355 FORWARD
contig01606	AT5G58450.1	3e-09	binding | chr5:23626826-23632071 FORWARD
contig01608	AT4G25800.2	9e-27	calmodulin-binding protein | chr4:13125224-13127765 FORWARD
contig01609	AT1G03410.1	8e-45	2A6 | 2A6; oxidoreductase | chr1:844782-846574 REVERSE
contig01611	AT3G21865.1	4e-86	PEX22 | PEX22 (peroxin 22); protein binding | chr3:7701308-7703218 REVERSE
contig01612	AT1G19910.1	2e-11	AVA-P2, AVA-2PE, ATVHA-C2 | AVA-P2; ATPase/ proton-transporting ATPase, rotational mechanism | chr1:6913317-6914322 FORWARD
contig01613	AT4G38360.2	3e-143	unknown protein | chr4:17967389-17969798 FORWARD
contig01614	AT3G08840.2	1e-61	D-alanine--D-alanine ligase family | chr3:2679648-2686157 REVERSE
contig01617	AT1G11750.1	2e-86	CLPP6, NCLPP1, NCLPP6 | CLPP6; serine-type endopeptidase | chr1:3967609-3969535 FORWARD
contig01618	AT1G73230.1	8e-61	nascent polypeptide-associated complex (NAC) domain-containing protein | chr1:27540506-27541364 REVERSE
contig01620	AT3G49710.1	3e-18	pentatricopeptide (PPR) repeat-containing protein | chr3:18437845-18440010 FORWARD
contig01621	AT5G42050.1	1e-74	FUNCTIONS IN: molecular_function unknown; EXPRESSED IN: 22 plant structures; EXPRESSED DURING: 13 growth stages; CONTAINS InterPro DOMAIN/s: Development and cell death domain (InterPro:IPR013989), Kelch related (InterPro:IPR013089); BEST Arabidopsis thaliana protein match is: unknown protein (TAIR:AT3G27090.1); Has 5084 Blast hits to 2870 proteins in 85 species: Archae - 0; Bacteria - 24; Metazoa…
contig01623	AT5G56290.1	2e-97	PEX5, ATPEX5 | PEX5 (PEROXIN 5); peroxisome matrix targeting signal-1 binding / protein binding | chr5:22786655-22791972 FORWARD
contig01624	AT5G62300.2	1e-40	40S ribosomal protein S20 (RPS20C) | chr5:25021388-25022235 REVERSE
contig01625	AT1G65700.2	6e-42	small nuclear ribonucleoprotein, putative / snRNP, putative / Sm protein, putative | chr1:24434463-24435870 REVERSE
contig01628	AT5G38700.1	5e-10	unknown protein | chr5:15489690-15490238 FORWARD
contig01630	AT4G15450.1	2e-98	CONTAINS InterPro DOMAIN/s: Senescence-associated (InterPro:IPR009686); BEST Arabidopsis thaliana protein match is: senescence/dehydration-associated protein-related (TAIR:AT3G21600.1); Has 81 Blast hits to 81 proteins in 12 species: Archae - 0; Bacteria - 2; Metazoa - 0; Fungi - 0; Plants - 77; Viruses - 0; Other Eukaryotes - 2 (source: NCBI BLink). | chr4:8839437-8841162 FORWARD
contig01631	AT1G23750.1	2e-44	DNA-binding protein-related | chr1:8400638-8401171 FORWARD
contig01632	AT3G19720.1	5e-90	ARC5 | ARC5 (ACCUMULATION AND REPLICATION OF CHLOROPLAST 5); GTP binding / GTPase | chr3:6850591-6855389 REVERSE
contig01633	AT2G45790.1	1e-12	ATPMM, PMM | PMM (PHOSPHOMANNOMUTASE); phosphomannomutase | chr2:18855876-18857753 FORWARD
contig01635	AT3G20500.1	0	ATPAP18, PAP18 | PAP18 (PURPLE ACID PHOSPHATASE 18); acid phosphatase/ protein serine/threonine phosphatase | chr3:7157926-7160244 FORWARD
contig01636	AT3G63380.1	0	calcium-transporting ATPase, plasma membrane-type, putative / Ca(2+)-ATPase, putative (ACA12) | chr3:23407112-23410213 REVERSE
contig01637	AT3G13560.2	6e-64	glycosyl hydrolase family 17 protein | chr3:4425484-4427284 REVERSE
contig01638	AT2G46780.1	2e-68	RNA binding / nucleic acid binding / nucleotide binding | chr2:19229516-19231043 FORWARD
contig01640	AT1G12330.1	6e-56	unknown protein | chr1:4194673-4196627 FORWARD
contig01641	AT5G60640.1	0	ATPDIL1-4, PDI2, ATPDI2 | ATPDIL1-4 (PDI-LIKE 1-4); protein disulfide isomerase | chr5:24371141-24373993 REVERSE
contig01642	AT2G47140.1	7e-61	short-chain dehydrogenase/reductase (SDR) family protein | chr2:19350970-19352059 REVERSE
contig01643	AT1G43770.2	5e-13	PHD finger family protein | chr1:16548509-16550257 FORWARD
contig01645	AT1G12470.1	0	Pep3/Vps18/deep orange family protein | chr1:4251359-4257201 FORWARD
contig01646	AT4G31940.1	6e-108	CYP82C4 | CYP82C4; electron carrier/ heme binding / iron ion binding / monooxygenase/ oxygen binding | chr4:15452040-15453966 FORWARD
contig01648	AT2G39830.1	8e-59	DAR2 | DAR2 (DA1-RELATED PROTEIN 2); zinc ion binding | chr2:16619950-16623658 REVERSE
contig01649	AT1G11360.3	3e-59	universal stress protein (USP) family protein | chr1:3822171-3822899 REVERSE
contig01650	AT5G66470.1	4e-125	GTP binding / RNA binding | chr5:26541986-26544302 REVERSE
contig01651	AT1G03060.1	4e-99	WD-40 repeat family protein / beige-related | chr1:712971-726891 REVERSE
contig01653	AT4G09720.1	5e-77	ATRABG3A | Ras-related GTP-binding protein, putative | chr4:6133101-6134959 FORWARD
contig01655	AT5G40470.1	1e-27	FUNCTIONS IN: molecular_function unknown; INVOLVED IN: biological_process unknown; LOCATED IN: chloroplast; EXPRESSED IN: 22 plant structures; EXPRESSED DURING: 13 growth stages; BEST Arabidopsis thaliana protein match is: F-box family protein (FBL4) (TAIR:AT4G15475.1); Has 1784 Blast hits to 1176 proteins in 130 species: Archae - 0; Bacteria - 16; Metazoa - 963; Fungi - 149; Plants - 477; Viruse…
contig01656	AT1G78800.1	6e-91	glycosyl transferase family 1 protein | chr1:29625859-29627941 REVERSE
contig01657	AT1G04170.1	5e-171	EIF2 GAMMA | EIF2 GAMMA; translation factor, nucleic acid binding / translation initiation factor | chr1:1097423-1099702 FORWARD
contig01658	AT2G27880.1	4e-42	AGO5 | AGO5 (ARGONAUTE 5); nucleic acid binding | chr2:11871488-11876712 FORWARD
contig01659	AT5G04930.1	5e-122	ALA1 | ALA1 (aminophospholipid ATPase1); ATPase, coupled to transmembrane movement of ions, phosphorylative mechanism | chr5:1445509-1449568 FORWARD
contig01660	AT1G12250.1	2e-89	thylakoid lumenal protein-related | chr1:4159287-4161269 FORWARD
contig01661	AT5G61230.1	4e-58	ankyrin repeat family protein | chr5:24628254-24628778 FORWARD
contig01662	AT4G27700.1	8e-52	rhodanese-like domain-containing protein | chr4:13826541-13827673 REVERSE
contig01665	AT5G63570.1	5e-54	GSA1 | GSA1 (GLUTAMATE-1-SEMIALDEHYDE-2,1-AMINOMUTASE); glutamate-1-semialdehyde 2,1-aminomutase | chr5:25451957-25453620 FORWARD
contig01666	AT3G17760.2	0	GAD5 | GAD5 (glutamate decarboxylase 5); calmodulin binding | chr3:6078893-6080838 REVERSE
contig01668	AT3G54120.1	2e-40	reticulon family protein (RTNLB12) | chr3:20041269-20042133 REVERSE
contig01669	AT5G47770.1	2e-158	FPS1 | FPS1 (FARNESYL DIPHOSPHATE SYNTHASE 1); dimethylallyltranstransferase/ geranyltranstransferase | chr5:19345297-19347415 FORWARD
contig01670	AT5G62840.1	3e-66	phosphoglycerate/bisphosphoglycerate mutase family protein | chr5:25228296-25229672 REVERSE
contig01672	AT3G52140.1	6e-132	tetratricopeptide repeat (TPR)-containing protein | chr3:19333232-19341295 FORWARD
contig01673	AT1G11910.1	5e-157	aspartyl protease family protein | chr1:4017119-4019874 REVERSE
contig01674	AT1G80620.1	2e-50	ribosomal protein S15 family protein | chr1:30305404-30307182 FORWARD
contig01675	AT5G17440.1	2e-08	LUC7 N_terminus domain-containing protein | chr5:5749849-5753415 FORWARD
contig01676	AT2G05990.2	6e-145	MOD1, ENR1 | MOD1 (MOSAIC DEATH 1); enoyl-[acyl-carrier-protein] reductase (NADH)/ enoyl-[acyl-carrier-protein] reductase/ oxidoreductase | chr2:2322876-2324867 FORWARD
contig01677	AT3G03560.1	6e-66	unknown protein | chr3:853153-856486 REVERSE
contig01678	AT5G13100.1	3e-105	unknown protein | chr5:4156789-4158235 FORWARD
contig01679	AT5G11170.1	5e-129	ATP binding / ATP-dependent helicase/ helicase/ nucleic acid binding | chr5:3553334-3556646 FORWARD
contig01680	AT1G05670.2	5e-11	UDP-glucoronosyl/UDP-glucosyl transferase family protein | chr1:1698574-1702715 REVERSE
contig01681	AT1G68090.1	2e-24	ANNAT5, ANN5 | ANN5; calcium ion binding / calcium-dependent phospholipid binding | chr1:25519442-25520774 REVERSE
contig01682	AT3G07750.2	2e-80	3' exoribonuclease family domain 1-containing protein | chr3:2473486-2475218 FORWARD
contig01683	AT4G23500.1	2e-171	glycoside hydrolase family 28 protein / polygalacturonase (pectinase) family protein | chr4:12264640-12267074 FORWARD
contig01686	AT5G25930.1	1e-66	leucine-rich repeat family protein / protein kinase family protein | chr5:9050880-9053978 FORWARD
contig01687	AT4G26300.1	6e-141	emb1027 | emb1027 (embryo defective 1027); ATP binding / aminoacyl-tRNA ligase/ arginine-tRNA ligase/ nucleotide binding | chr4:13308400-13313109 REVERSE
contig01688	AT5G10980.1	8e-06	histone H3 | chr5:3472591-3473349 REVERSE
contig01689	AT3G03550.1	5e-31	zinc finger (C3HC4-type RING finger) family protein | chr3:850391-851461 REVERSE
contig01692	AT5G53580.1	8e-91	aldo/keto reductase family protein | chr5:21765215-21766919 REVERSE
contig01693	AT2G33770.1	4e-07	UBC24, ATUBC24, PHO2 | PHO2 (PHOSPHATE 2); ubiquitin-protein ligase | chr2:14277785-14281482 REVERSE
contig01694	AT3G44110.1	1e-169	ATJ3, ATJ | ATJ3; protein binding | chr3:15869115-15871059 REVERSE
contig01696	AT1G06620.1	4e-62	2-oxoglutarate-dependent dioxygenase, putative | chr1:2025618-2027094 FORWARD
contig01698	AT5G20000.1	0	26S proteasome AAA-ATPase subunit, putative | chr5:6756915-6759550 FORWARD
contig01699	AT2G37770.2	6e-120	aldo/keto reductase family protein | chr2:15834888-15836659 FORWARD
contig01700	AT5G51830.1	5e-126	pfkB-type carbohydrate kinase family protein | chr5:21069709-21071450 FORWARD
contig01701	AT3G26720.1	0	glycosyl hydrolase family 38 protein | chr3:9816707-9823056 FORWARD
contig01703	AT1G07080.1	1e-23	gamma interferon responsive lysosomal thiol reductase family protein / GILT family protein | chr1:2170069-2171861 FORWARD
contig01704	AT5G44250.1	3e-49	unknown protein | chr5:17823876-17825620 REVERSE
contig01705	AT4G14200.1	1e-06	unknown protein | chr4:8185524-8188667 REVERSE
contig01706	AT5G52240.1	7e-40	MSBP1, ATMP1, AtMAPR5 | MSBP1 (membrane steroid binding protein 1); steroid binding | chr5:21213121-21214557 FORWARD
contig01707	AT3G62410.1	7e-30	CP12-2, CP12 | CP12-2; protein binding | chr3:23091006-23091401 FORWARD
contig01708	AT1G09540.1	3e-34	MYB61, ATMYB61 | MYB61 (MYB DOMAIN PROTEIN 61); DNA binding / transcription factor | chr1:3086333-3087689 FORWARD
contig01709	AT1G33360.1	2e-19	ATP-dependent Clp protease ATP-binding subunit ClpX, putative | chr1:12092111-12095789 FORWARD
contig01710	AT2G28190.1	1e-72	CSD2, CZSOD2 | CSD2 (COPPER/ZINC SUPEROXIDE DISMUTASE 2); superoxide dismutase | chr2:12014548-12016303 FORWARD
contig01712	AT2G47490.1	2e-61	mitochondrial substrate carrier family protein | chr2:19487549-19489311 FORWARD
contig01713	AT1G25510.1	1e-97	aspartyl protease family protein | chr1:8959372-8960823 REVERSE
contig01715	AT5G53120.5	7e-89	SPDS3, SPMS | SPDS3 (SPERMIDINE SYNTHASE 3); spermidine synthase/ spermine synthase | chr5:21535429-21537653 FORWARD
contig01716	AT5G20230.1	2e-22	ATBCB, BCB | ATBCB (ARABIDOPSIS BLUE-COPPER-BINDING PROTEIN); copper ion binding / electron carrier | chr5:6826626-6827408 FORWARD
contig01717	AT5G17360.1	3e-08	FUNCTIONS IN: molecular_function unknown; INVOLVED IN: biological_process unknown; LOCATED IN: cellular_component unknown; EXPRESSED IN: 9 plant structures; EXPRESSED DURING: M germinated pollen stage, 4 anthesis, F mature embryo stage, petal differentiation and expansion stage, D bilateral stage; BEST Arabidopsis thaliana protein match is: ATP dependent DNA ligase family protein (TAIR:AT1G66730.…
contig01718	AT2G36530.1	6e-39	LOS2 | LOS2; copper ion binding / phosphopyruvate hydratase | chr2:15321081-15323786 REVERSE
contig01719	AT3G20320.1	2e-51	TGD2 | TGD2 (TRIGALACTOSYLDIACYLGLYCEROL2); lipid transporter/ phospholipid binding | chr3:7087657-7089640 REVERSE
contig01720	AT4G09320.1	5e-09	NDPK1 | NDPK1; ATP binding / nucleoside diphosphate kinase | chr4:5923424-5924366 FORWARD
contig01721	AT5G11720.1	0	alpha-glucosidase 1 (AGLU1) | chr5:3776840-3780025 FORWARD
contig01722	AT2G34770.1	9e-56	FAH1 | FAH1 (FATTY ACID HYDROXYLASE 1); catalytic/ fatty acid alpha-hydroxylase | chr2:14666776-14668061 FORWARD
contig01723	AT1G30330.2	4e-20	ARF6 | ARF6 (AUXIN RESPONSE FACTOR 6); transcription factor | chr1:10686125-10690036 REVERSE
contig01724	AT1G73560.1	2e-13	protease inhibitor/seed storage/lipid transfer protein (LTP) family protein | chr1:27649768-27650456 REVERSE
contig01725	AT4G03090.1	2e-16	sequence-specific DNA binding / transcription factor | chr4:1366495-1370937 REVERSE
contig01726	AT3G09920.2	3e-125	PIP5K9 | PIP5K9 (PHOSPHATIDYL INOSITOL MONOPHOSPHATE 5 KINASE); 1-phosphatidylinositol-4-phosphate 5-kinase/ ATP binding / phosphatidylinositol phosphate kinase | chr3:3040426-3043676 REVERSE
contig01728	AT5G04670.1	3e-47	FUNCTIONS IN: molecular_function unknown; INVOLVED IN: biological_process unknown; LOCATED IN: cellular_component unknown; EXPRESSED IN: 24 plant structures; EXPRESSED DURING: 14 growth stages; BEST Arabidopsis thaliana protein match is: nucleic acid binding (TAIR:AT4G32620.2); Has 197 Blast hits to 193 proteins in 56 species: Archae - 0; Bacteria - 2; Metazoa - 139; Fungi - 0; Plants - 43; Virus…
contig01729	AT3G11940.2	7e-94	ATRPS5A, AML1 | ATRPS5A (RIBOSOMAL PROTEIN 5A); structural constituent of ribosome | chr3:3778175-3779354 REVERSE
contig01730	AT1G14020.1	6e-54	unknown protein | chr1:4802930-4805111 FORWARD
contig01732	AT4G17950.1	9e-12	DNA-binding family protein | chr4:9967295-9969007 REVERSE
contig01733	AT4G10955.1	2e-59	lipase class 3 family protein | chr4:6713778-6715372 REVERSE
contig01734	AT5G13160.1	2e-177	PBS1 | PBS1 (avrPphB susceptible 1); kinase/ protein serine/threonine kinase | chr5:4176854-4179682 FORWARD
contig01735	AT5G49690.1	3e-34	UDP-glucoronosyl/UDP-glucosyl transferase family protein | chr5:20189968-20191350 REVERSE
contig01736	AT4G24280.1	4e-49	cpHsc70-1 | cpHsc70-1 (chloroplast heat shock protein 70-1); ATP binding | chr4:12590094-12593437 FORWARD
contig01738	AT4G31750.1	1e-100	WIN2 | WIN2 (HOPW1-1-INTERACTING 2); protein serine/threonine phosphatase | chr4:15364657-15367207 REVERSE
contig01739	AT4G08960.1	8e-40	phosphotyrosyl phosphatase activator (PTPA) family protein | chr4:5746326-5747994 FORWARD
contig01742	AT4G03010.1	9e-120	leucine-rich repeat family protein | chr4:1329952-1331139 FORWARD
contig01743	AT5G57480.1	3e-45	AAA-type ATPase family protein | chr5:23279406-23280968 REVERSE
contig01744	AT1G53730.2	8e-98	SRF6 | SRF6 (STRUBBELIG-RECEPTOR FAMILY 6); ATP binding / protein binding / protein kinase/ protein serine/threonine kinase | chr1:20061771-20065475 FORWARD
contig01745	AT5G19440.1	3e-109	cinnamyl-alcohol dehydrogenase, putative (CAD) | chr5:6556493-6558123 FORWARD
contig01746	AT3G23310.1	7e-81	protein kinase, putative | chr3:8339799-8343355 FORWARD
contig01748	AT3G22150.1	3e-27	pentatricopeptide (PPR) repeat-containing protein | chr3:7813028-7815490 FORWARD
contig01749	AT1G77140.1	3e-77	VPS45, ATVPS45 | VPS45 (VACUOLAR PROTEIN SORTING 45); protein transporter | chr1:28984163-28987681 FORWARD
contig01750	AT2G29570.1	6e-51	PCNA2, ATPCNA2 | PCNA2 (PROLIFERATING CELL NUCLEAR ANTIGEN 2); DNA binding / DNA polymerase processivity factor | chr2:12650139-12651598 REVERSE
contig01751	AT3G05510.2	4e-61	phospholipid/glycerol acyltransferase family protein | chr3:1596133-1598074 FORWARD
contig01752	AT1G22380.1	1e-12	AtUGT85A3 | AtUGT85A3 (UDP-glucosyl transferase 85A3); glucuronosyltransferase/ transcription factor/ transferase, transferring glycosyl groups | chr1:7900522-7902332 REVERSE
contig01753	AT2G37160.2	0	transducin family protein / WD-40 repeat family protein | chr2:15609047-15612529 FORWARD
contig01754	AT1G74910.2	0	ADP-glucose pyrophosphorylase family protein | chr1:28135770-28138456 REVERSE
contig01755	AT3G28040.1	7e-37	leucine-rich repeat transmembrane protein kinase, putative | chr3:10435139-10438268 FORWARD
contig01756	AT2G24020.1	1e-57	unknown protein | chr2:10217869-10219269 REVERSE
contig01757	AT5G13000.2	2e-77	ATGSL12, gsl12 | ATGSL12 (glucan synthase-like 12); 1,3-beta-glucan synthase/ transferase, transferring glycosyl groups | chr5:4110445-4121202 REVERSE
contig01758	AT1G42960.1	6e-35	expressed protein localized to the inner membrane of the chloroplast. | chr1:16125863-16127080 FORWARD
contig01760	AT5G22940.1	2e-77	F8H | F8H (FRA8 HOMOLOG); catalytic | chr5:7677197-7678892 FORWARD
contig01761	AT3G45640.1	7e-53	ATMPK3, MPK3 | ATMPK3 (ARABIDOPSIS THALIANA MITOGEN-ACTIVATED PROTEIN KINASE 3); MAP kinase/ kinase/ protein binding / protein kinase | chr3:16756918-16758476 FORWARD
contig01762	ATMG00980.1	2e-17	RPSL2 | ribosomal protein L2 | chrM:260224-260601 REVERSE
contig01763	AT4G16580.1	3e-45	catalytic | chr4:9341152-9342555 REVERSE
contig01765	AT5G43940.1	1e-48	HOT5, ADH2, GSNOR | HOT5 (sensitive to hot temperatures 5); S-(hydroxymethyl)glutathione dehydrogenase/ S-nitrosoglutathione reductase | chr5:17684265-17686379 FORWARD
contig01766	AT3G14270.1	4e-162	phosphatidylinositol-4-phosphate 5-kinase family protein | chr3:4754624-4761185 FORWARD
contig01767	AT2G05920.1	0	subtilase family protein | chr2:2269831-2272207 REVERSE
contig01768	AT5G53460.1	0	GLT1 | GLT1; glutamate synthase (NADH) | chr5:21700518-21709629 FORWARD
contig01769	AT1G04940.1	5e-93	TIC20 | TIC20 (TRANSLOCON AT THE INNER ENVELOPE MEMBRANE OF CHLOROPLASTS 20) | chr1:1399588-1400616 FORWARD
contig01770	AT3G52580.1	1e-58	40S ribosomal protein S14 (RPS14C) | chr3:19503324-19504701 FORWARD
contig01772	AT4G26410.1	1e-64	FUNCTIONS IN: molecular_function unknown; INVOLVED IN: biological_process unknown; LOCATED IN: cellular_component unknown; EXPRESSED IN: 25 plant structures; EXPRESSED DURING: 15 growth stages; CONTAINS InterPro DOMAIN/s: Uncharacterised conserved protein UCP022280 (InterPro:IPR016803); BEST Arabidopsis thaliana protein match is: unknown protein (TAIR:AT2G45060.1); Has 47 Blast hits to 47 protein…
contig01773	AT1G71940.1	1e-11	FUNCTIONS IN: molecular_function unknown; INVOLVED IN: biological_process unknown; LOCATED IN: cellular_component unknown; EXPRESSED IN: 22 plant structures; EXPRESSED DURING: 13 growth stages; CONTAINS InterPro DOMAIN/s: SNARE associated Golgi protein (InterPro:IPR015414); BEST Arabidopsis thaliana protein match is: unknown protein (TAIR:AT4G09580.1); Has 2462 Blast hits to 2462 proteins in 530 …
contig01777	AT2G18330.1	2e-106	AAA-type ATPase family protein | chr2:7965829-7968915 FORWARD
contig01778	AT5G40370.1	2e-39	glutaredoxin, putative | chr5:16147826-16149052 REVERSE
contig01779	AT1G34320.1	8e-110	unknown protein | chr1:12520713-12524046 FORWARD
contig01781	AT3G52240.1	6e-12	unknown protein | chr3:19372902-19375799 REVERSE
contig01783	AT2G24050.1	6e-16	MIF4G domain-containing protein / MA3 domain-containing protein | chr2:10225500-10228456 REVERSE
contig01784	AT1G11930.2	2e-105	alanine racemase family protein | chr1:4028783-4030298 FORWARD
contig01785	AT1G59960.1	9e-37	aldo/keto reductase, putative | chr1:22071410-22073067 REVERSE
contig01787	AT3G06190.2	9e-65	ATBPM2, BPM2 | BPM2 (BTB-POZ AND MATH DOMAIN 2); protein binding | chr3:1874577-1876575 REVERSE
contig01788	AT2G30600.4	9e-63	BTB/POZ domain-containing protein | chr2:13037410-13041475 FORWARD
contig01789	AT5G18100.1	2e-12	CSD3 | CSD3 (copper/zinc superoxide dismutase 3); superoxide dismutase | chr5:5987221-5988706 FORWARD
contig01790	AT5G57120.1	2e-26	FUNCTIONS IN: molecular_function unknown; INVOLVED IN: biological_process unknown; LOCATED IN: nucleolus; EXPRESSED IN: 21 plant structures; EXPRESSED DURING: 13 growth stages; CONTAINS InterPro DOMAIN/s: LisH dimerisation motif (InterPro:IPR006594), SRP40, C-terminal (InterPro:IPR007718); Has 90949 Blast hits to 45608 proteins in 1620 species: Archae - 300; Bacteria - 8281; Metazoa - 37603; Fung…
contig01791	AT2G43940.1	4e-06	thiol methyltransferase, putative | chr2:18196091-18197664 REVERSE
contig01792	AT1G12500.1	9e-54	phosphate translocator-related | chr1:4263542-4264957 REVERSE
contig01793	AT2G35190.1	7e-95	NPSN11, ATNPSN11, NSPN11 | NPSN11 (NOVEL PLANT SNARE 11); SNAP receptor/ protein transporter | chr2:14831087-14832979 FORWARD
contig01794	AT4G22070.1	5e-32	WRKY31, ATWRKY31 | WRKY31; transcription factor | chr4:11691381-11694234 REVERSE
contig01795	AT5G19300.1	8e-46	FUNCTIONS IN: molecular_function unknown; INVOLVED IN: biological_process unknown; LOCATED IN: cellular_component unknown; EXPRESSED IN: 20 plant structures; EXPRESSED DURING: 13 growth stages; CONTAINS InterPro DOMAIN/s: Nucleic acid-binding, OB-fold-like (InterPro:IPR016027), Protein of unknown function DUF171 (InterPro:IPR003750); Has 4766 Blast hits to 2044 proteins in 217 species: Archae - 7…
contig01797	ATCG00360.1	1e-39	YCF3 | Encodes a protein required for photosystem I assembly and stability. In Chlamydomonas reinhardtii, this protein seems to act as a PSI specific chaperone facilitating the assembly of the complex by interacting with PsaA and PsaD. A loss of function mutation in tobacco leads to a loss of photosystem I. | chrC:42584-43751 REVERSE
contig01798	AT1G73320.1	1e-39	FUNCTIONS IN: molecular_function unknown; INVOLVED IN: biological_process unknown; LOCATED IN: cellular_component unknown; EXPRESSED IN: 22 plant structures; EXPRESSED DURING: 12 growth stages; BEST Arabidopsis thaliana protein match is: Expressed protein (TAIR:AT1G08125.1); Has 1043 Blast hits to 1041 proteins in 162 species: Archae - 0; Bacteria - 35; Metazoa - 424; Fungi - 344; Plants - 150; V…
contig01799	AT5G22750.1	3e-79	RAD5 | RAD5; ATP binding / ATP-dependent helicase/ DNA binding / helicase/ hydrolase, acting on acid anhydrides, in phosphorus-containing anhydrides / nucleic acid binding / protein binding / zinc ion binding | chr5:7565374-7570871 REVERSE
contig01803	AT1G24320.1	1e-117	alpha-glucosidase, putative | chr1:8626437-8630935 REVERSE
contig01805	AT3G61690.1	4e-17	unknown protein | chr3:22828349-22833477 FORWARD
contig01806	AT1G69200.1	1e-32	kinase | chr1:26016018-26018365 FORWARD
contig01807	AT3G07100.1	3e-78	protein transport protein Sec24, putative | chr3:2245689-2250077 REVERSE
contig01809	AT1G75020.2	9e-104	LPAT4 | LPAT4 (LYSOPHOSPHATIDYL ACYLTRANSFERASE 4); acyltransferase | chr1:28171779-28173357 FORWARD
contig01810	AT2G28100.1	2e-51	ATFUC1 | ATFUC1 (alpha-L-fucosidase 1); alpha-L-fucosidase | chr2:11974803-11976489 FORWARD
contig01813	AT3G22990.1	2e-105	LFR | LFR (LEAF AND FLOWER RELATED); binding | chr3:8164015-8166145 FORWARD
contig01814	AT1G55980.1	7e-88	electron carrier/ oxidoreductase | chr1:20938899-20941813 REVERSE
contig01815	AT3G62580.1	1e-91	FUNCTIONS IN: molecular_function unknown; INVOLVED IN: biological_process unknown; LOCATED IN: endomembrane system; EXPRESSED IN: 23 plant structures; EXPRESSED DURING: 13 growth stages; BEST Arabidopsis thaliana protein match is: late embryogenesis abundant domain-containing protein / LEA domain-containing protein (TAIR:AT1G72100.1); Has 237 Blast hits to 236 proteins in 85 species: Archae - 0; …
contig01816	AT2G39200.1	9e-83	MLO12, ATMLO12 | MLO12 (MILDEW RESISTANCE LOCUS O 12); calmodulin binding | chr2:16356255-16359797 REVERSE
contig01817	AT1G51200.2	1e-30	zinc finger (AN1-like) family protein | chr1:18985690-18986211 FORWARD
contig01819	AT1G67420.1	1e-89	peptidase | chr1:25255411-25260358 FORWARD
contig01820	AT3G62270.1	0	anion exchange family protein | chr3:23042528-23045633 REVERSE
contig01821	AT5G06970.1	3e-106	FUNCTIONS IN: molecular_function unknown; INVOLVED IN: biological_process unknown; LOCATED IN: cellular_component unknown; EXPRESSED IN: 22 plant structures; EXPRESSED DURING: 13 growth stages; CONTAINS InterPro DOMAIN/s: Munc13 homology 1 (InterPro:IPR014770), Protein of unknown function DUF810 (InterPro:IPR008528), Munc13 homology 2 (InterPro:IPR014772); BEST Arabidopsis thaliana protein match …
contig01822	AT4G15000.1	2e-60	60S ribosomal protein L27 (RPL27C) | chr4:8571896-8572303 FORWARD
contig01823	AT3G07050.1	2e-98	GTP-binding family protein | chr3:2229602-2232279 REVERSE
contig01824	AT2G43230.1	7e-42	serine/threonine protein kinase, putative | chr2:17966475-17968446 FORWARD
contig01825	AT1G13380.1	3e-35	unknown protein | chr1:4589218-4590362 REVERSE
contig01826	AT4G12560.2	4e-09	F-box family protein | chr4:7441815-7443157 FORWARD
contig01827	AT1G17980.1	0	nucleotidyltransferase family protein | chr1:6187742-6191418 REVERSE
contig01828	AT2G19600.1	1e-72	ATKEA4, KEA4 | ATKEA4; potassium ion transmembrane transporter/ potassium:hydrogen antiporter | chr2:8479275-8483482 FORWARD
contig01830	AT2G36530.1	7e-27	LOS2 | LOS2; copper ion binding / phosphopyruvate hydratase | chr2:15321081-15323786 REVERSE
contig01831	AT1G75680.1	0	AtGH9B7 | AtGH9B7 (Arabidopsis thaliana glycosyl hydrolase 9B7); catalytic/ hydrolase, hydrolyzing O-glycosyl compounds | chr1:28417215-28419231 REVERSE
contig01832	AT4G10920.2	2e-29	KELP | KELP; DNA binding / transcription coactivator/ transcription regulator | chr4:6697894-6699103 REVERSE
contig01834	AT2G26910.1	2e-45	PDR4, ATPDR4 | PDR4 (PLEIOTROPIC DRUG RESISTANCE 4); ATPase, coupled to transmembrane movement of substances | chr2:11481623-11487874 FORWARD
contig01835	AT2G23520.1	1e-47	catalytic/ pyridoxal phosphate binding | chr2:10014256-10016943 REVERSE
contig01836	AT5G52540.1	2e-113	unknown protein | chr5:21321672-21323702 REVERSE
contig01837	AT4G30340.1	4e-173	ATDGK7 | ATDGK7 (Diacylglycerol kinase 7); diacylglycerol kinase | chr4:14838465-14840941 REVERSE
contig01838	AT3G03341.1	3e-21	unknown protein | chr3:790338-790556 REVERSE
contig01839	AT3G14850.2	1e-115	unknown protein | chr3:4995615-4997611 FORWARD
contig01840	AT1G64350.1	5e-60	SEH1H | SEH1H; nucleotide binding | chr1:23881582-23883073 FORWARD
contig01841	AT4G13730.1	6e-63	RabGAP/TBC domain-containing protein | chr4:7970299-7974055 FORWARD
contig01842	AT1G19570.2	6e-51	DHAR1, ATDHAR1 | DHAR1 (dehydroascorbate reductase); glutathione dehydrogenase (ascorbate) | chr1:6773462-6774413 REVERSE
contig01844	AT5G09450.1	6e-28	pentatricopeptide (PPR) repeat-containing protein | chr5:2941864-2943324 FORWARD
contig01846	AT2G02360.1	2e-11	AtPP2-B10 | AtPP2-B10 (Phloem protein 2-B10); carbohydrate binding | chr2:619699-620736 REVERSE
contig01847	AT3G27520.1	5e-11	unknown protein | chr3:10192484-10193159 FORWARD
contig01848	AT5G41590.1	7e-08	unknown protein | chr5:16632221-16633896 REVERSE
contig01850	AT3G48140.1	2e-22	senescence-associated protein, putative | chr3:17778471-17779299 FORWARD
contig01851	AT4G32760.1	2e-117	protein transporter | chr4:15799376-15803832 FORWARD
contig01853	AT4G02600.2	8e-31	MLO1, ATMLO1 | MLO1; calmodulin binding | chr4:1144141-1147156 FORWARD
contig01854	AT1G12360.1	3e-102	KEU | KEU (keule); protein transporter | chr1:4201172-4206144 FORWARD
contig01855	AT3G24190.1	6e-89	ABC1 family protein | chr3:8743319-8747703 FORWARD
contig01856	AT2G33620.4	2e-10	DNA-binding family protein / AT-hook protein 1 (AHP1) | chr2:14234749-14236563 FORWARD
contig01857	AT5G28740.1	6e-101	transcription-coupled DNA repair protein-related | chr5:10780774-10783772 FORWARD
contig01858	AT2G44270.1	6e-138	ATP binding | chr2:18298078-18300153 REVERSE
contig01859	AT4G35785.2	8e-36	nucleic acid binding / nucleotide binding | chr4:16953211-16955127 REVERSE
contig01861	AT3G51970.1	2e-11	AtSAT1 | AtSAT1 (Arabidopsis thaliana sterol O-acyltransferase 1); acyltransferase | chr3:19284420-19285457 FORWARD
contig01863	AT1G15820.1	8e-27	LHCB6, CP24 | LHCB6 (LIGHT HARVESTING COMPLEX PSII SUBUNIT 6); chlorophyll binding | chr1:5446685-5447676 REVERSE
contig01864	AT3G46620.1	2e-66	zinc finger (C3HC4-type RING finger) family protein | chr3:17178837-17180024 REVERSE
contig01865	AT3G08690.1	2e-40	UBC11, ATUBC11 | UBC11 (UBIQUITIN-CONJUGATING ENZYME 11); ubiquitin-protein ligase | chr3:2641487-2642489 FORWARD
contig01866	AT4G35260.1	1e-155	IDH1 | IDH1 (ISOCITRATE DEHYDROGENASE 1); isocitrate dehydrogenase (NAD+)/ oxidoreductase, acting on the CH-OH group of donors, NAD or NADP as acceptor | chr4:16774494-16776233 REVERSE
contig01867	AT3G08670.1	7e-15	unknown protein | chr3:2633946-2636536 FORWARD
contig01869	AT4G26480.1	9e-72	KH domain-containing protein | chr4:13372885-13378390 REVERSE
contig01871	AT1G09760.1	3e-58	U2A' | U2A' (U2 small nuclear ribonucleoprotein A); protein binding | chr1:3159476-3161603 REVERSE
contig01872	AT4G38210.1	2e-83	ATEXPA20, EXP20, ATEXP20, ATHEXP ALPHA 1.23 | ATEXPA20 (ARABIDOPSIS THALIANA EXPANSIN A20) | chr4:17922975-17923821 REVERSE
contig01873	AT3G21200.1	2e-38	unknown protein | chr3:7436091-7437845 FORWARD
contig01874	AT3G48380.1	2e-125	FUNCTIONS IN: molecular_function unknown; INVOLVED IN: biological_process unknown; LOCATED IN: cellular_component unknown; CONTAINS InterPro DOMAIN/s: Peptidase C78, ubiquitin fold modifier-specific peptidase 1 and 2 (InterPro:IPR012462); Has 257 Blast hits to 257 proteins in 79 species: Archae - 0; Bacteria - 0; Metazoa - 209; Fungi - 0; Plants - 15; Viruses - 0; Other Eukaryotes - 33 (source: N…
contig01875	AT3G48890.1	4e-49	ATMP2, ATMAPR3, MSBP2, MAPR3 | ATMP2; heme binding | chr3:18129669-18131353 FORWARD
contig01876	AT4G24770.1	4e-70	RBP31, ATRBP31, CP31, ATRBP33 | RBP31 (31-KDA RNA BINDING PROTEIN); RNA binding / poly(U) binding | chr4:12766223-12767952 REVERSE
contig01879	AT4G05090.1	3e-47	inositol monophosphatase family protein | chr4:2609244-2611627 FORWARD
contig01880	AT4G08950.1	3e-08	EXO | EXO (EXORDIUM) | chr4:5740378-5741322 FORWARD
contig01882	AT3G12587.1	2e-12	unknown protein | chr3:3994586-3994699 REVERSE
contig01883	AT1G78060.1	5e-88	glycosyl hydrolase family 3 protein | chr1:29349796-29352868 REVERSE
contig01886	AT5G02620.1	8e-70	ankyrin repeat family protein | chr5:589666-591536 FORWARD
contig01887	AT5G13930.1	2e-113	CHS, TT4, ATCHS | TT4 (TRANSPARENT TESTA 4); naringenin-chalcone synthase | chr5:4488762-4490035 FORWARD
contig01888	AT1G16610.1	2e-25	SR45 | SR45; RNA binding / protein binding | chr1:5675925-5678686 REVERSE
contig01889	AT5G16715.1	1e-103	EMB2247 | EMB2247 (embryo defective 2247); ATP binding / aminoacyl-tRNA ligase/ nucleotide binding / valine-tRNA ligase | chr5:5485353-5493229 FORWARD
contig01891	AT2G47650.1	0	UXS4 | UXS4 (UDP-XYLOSE SYNTHASE 4); UDP-glucuronate decarboxylase/ catalytic | chr2:19538751-19541364 REVERSE
contig01894	AT5G48150.2	4e-81	PAT1 | PAT1 (phytochrome a signal transduction 1); signal transducer/ transcription factor | chr5:19522497-19524053 REVERSE
contig01895	AT2G40080.1	3e-19	ELF4 | ELF4 (EARLY FLOWERING 4) | chr2:16734545-16734880 REVERSE
contig01897	AT1G30900.1	2e-156	vacuolar sorting receptor, putative | chr1:10997275-11000543 FORWARD
contig01898	AT1G79550.2	2e-34	PGK | PGK (PHOSPHOGLYCERATE KINASE); phosphoglycerate kinase | chr1:29924347-29926295 REVERSE
contig01902	AT5G64840.1	1e-91	ATGCN5 | ATGCN5 (A. THALIANA GENERAL CONTROL NON-REPRESSIBLE 5); transporter | chr5:25916956-25919693 REVERSE
contig01904	AT1G55360.1	1e-160	unknown protein | chr1:20666526-20668502 REVERSE
contig01907	AT4G19850.2	4e-11	ATPP2-A2; carbohydrate binding | chr4:10776954-10777509 FORWARD
contig01909	AT2G34590.1	2e-16	transketolase family protein | chr2:14568956-14570844 REVERSE
contig01910	AT3G47910.2	3e-91	ubiquitin thiolesterase/ zinc ion binding | chr3:17674737-17681444 REVERSE
contig01911	AT5G02790.1	9e-77	In2-1 protein, putative | chr5:632877-634858 FORWARD
contig01912	AT2G17630.1	2e-69	phosphoserine aminotransferase, putative | chr2:7666637-7667905 FORWARD
contig01913	AT1G33230.1	8e-19	FUNCTIONS IN: molecular_function unknown; INVOLVED IN: biological_process unknown; LOCATED IN: integral to membrane; EXPRESSED IN: 22 plant structures; EXPRESSED DURING: 13 growth stages; CONTAINS InterPro DOMAIN/s: TMPIT-like (InterPro:IPR012926); BEST Arabidopsis thaliana protein match is: unknown protein (TAIR:AT4G10430.3); Has 198 Blast hits to 198 proteins in 60 species: Archae - 0; Bacteria…
contig01914	AT5G56320.1	2e-91	ATEXPA14, EXP14, ATEXP14, ATHEXP ALPHA 1.5 | ATEXPA14 (ARABIDOPSIS THALIANA EXPANSIN A14) | chr5:22808854-22809906 FORWARD
contig01916	AT1G47640.1	2e-98	unknown protein | chr1:17518409-17519998 REVERSE
contig01917	AT4G28760.2	9e-39	unknown protein | chr4:14208640-14211811 FORWARD
contig01920	AT5G60550.1	1e-125	GRIK2, ATSNAK1 | GRIK2 (GEMINIVIRUS REP INTERACTING KINASE 2); kinase | chr5:24340135-24342356 FORWARD
contig01922	AT5G44400.1	1e-101	FAD-binding domain-containing protein | chr5:17886365-17888071 REVERSE
contig01923	AT4G15545.1	2e-36	unknown protein | chr4:8875932-8877567 FORWARD
contig01924	AT2G45250.1	1e-14	unknown protein | chr2:18661464-18662550 FORWARD
contig01925	AT1G43890.3	4e-29	ATRAB18, RAB18-1, RABC1 | ATRAB18 (ARABIDOPSIS RAB GTPASE HOMOLOG B18); GTP binding | chr1:16646934-16648395 FORWARD
contig01926	AT2G23630.1	1e-59	sks16 | sks16 (SKU5 Similar 16); copper ion binding / pectinesterase | chr2:10052581-10055311 REVERSE
contig01927	AT1G29990.1	1e-46	PDF6 | PDF6 (PREFOLDIN 6); unfolded protein binding | chr1:10507666-10508821 FORWARD
contig01928	AT1G78380.1	2e-73	ATGSTU19, GST8 | ATGSTU19 (GLUTATHIONE S-TRANSFERASE TAU 19); glutathione binding / glutathione transferase | chr1:29486659-29487819 REVERSE
contig01929	AT1G68560.1	2e-21	ATXYL1, XYL1 | XYL1 (ALPHA-XYLOSIDASE 1); alpha-N-arabinofuranosidase/ hydrolase, hydrolyzing O-glycosyl compounds / xylan 1,4-beta-xylosidase | chr1:25734435-25737897 REVERSE
contig01930	AT4G15000.1	7e-60	60S ribosomal protein L27 (RPL27C) | chr4:8571896-8572303 FORWARD
contig01931	AT1G20030.1	8e-68	pathogenesis-related thaumatin family protein | chr1:6945850-6947017 FORWARD
contig01932	AT3G15470.1	0	WD-40 repeat family protein | chr3:5216630-5219868 REVERSE
contig01934	AT4G24020.1	2e-45	NLP7 | NLP7 (NIN LIKE PROTEIN 7); transcription factor | chr4:12479904-12483822 FORWARD
contig01936	AT1G57680.2	2e-21	FUNCTIONS IN: molecular_function unknown; INVOLVED IN: biological_process unknown; LOCATED IN: endomembrane system; EXPRESSED IN: 24 plant structures; EXPRESSED DURING: 15 growth stages; CONTAINS InterPro DOMAIN/s: Uncharacterised conserved protein UCP031277 (InterPro:IPR016971); Has 35 Blast hits to 35 proteins in 10 species: Archae - 0; Bacteria - 0; Metazoa - 0; Fungi - 0; Plants - 33; Viruses…
contig01937	AT1G26910.1	6e-72	60S ribosomal protein L10 (RPL10B) | chr1:9321709-9322813 FORWARD
contig01938	AT3G22190.1	1e-36	IQD5 | IQD5 (IQ-domain 5); calmodulin binding | chr3:7831280-7833512 REVERSE
contig01940	AT3G51510.1	2e-38	unknown protein | chr3:19109118-19109842 FORWARD
contig01941	AT5G59850.1	2e-43	40S ribosomal protein S15A (RPS15aF) | chr5:24112499-24113084 REVERSE
contig01942	AT2G22540.1	2e-62	SVP, AGL22 | SVP (SHORT VEGETATIVE PHASE); transcription factor/ translation repressor, nucleic acid binding | chr2:9580417-9583603 FORWARD
contig01943	AT1G64260.1	2e-14	zinc finger protein-related | chr1:23847756-23849915 FORWARD
contig01944	AT4G25310.1	2e-92	oxidoreductase, 2OG-Fe(II) oxygenase family protein | chr4:12949753-12951138 FORWARD
contig01945	AT1G10950.1	0	endomembrane protein 70, putative | chr1:3659322-3663622 FORWARD
contig01946	AT3G48200.1	6e-94	unknown protein | chr3:17832949-17837371 REVERSE
contig01947	AT1G60730.1	2e-38	aldo/keto reductase family protein | chr1:22358327-22360082 REVERSE
contig01948	AT1G64810.2	2e-36	APO1 | APO1 (ACCUMULATION OF PHOTOSYSTEM ONE 1) | chr1:24086810-24088276 FORWARD
contig01949	AT4G31040.1	3e-89	proton extrusion protein-related | chr4:15111811-15113881 REVERSE
contig01950	AT4G08230.1	1e-18	glycine-rich protein | chr4:5188047-5189574 REVERSE
contig01951	AT3G52580.1	8e-06	40S ribosomal protein S14 (RPS14C) | chr3:19503324-19504701 FORWARD
contig01952	AT5G62300.2	6e-30	40S ribosomal protein S20 (RPS20C) | chr5:25021388-25022235 REVERSE
contig01953	AT2G37220.1	5e-15	29 kDa ribonucleoprotein, chloroplast, putative / RNA-binding protein cp29, putative | chr2:15634980-15636331 REVERSE
contig01954	AT3G43300.1	2e-110	ATMIN7 | ATMIN7 (ARABIDOPSIS THALIANA HOPM INTERACTOR 7); guanyl-nucleotide exchange factor/ protein binding | chr3:15234235-15245034 REVERSE
contig01957	AT5G39830.1	3e-54	DEGP8, DEG8 | DEG8; peptidase/ serine-type peptidase | chr5:15942883-15945676 FORWARD
contig01958	AT5G40520.2	6e-20	unknown protein | chr5:16231515-16234276 REVERSE
contig01959	AT3G15970.1	3e-11	Ran-binding protein 1 domain-containing protein / RanBP1 domain-containing protein | chr3:5408982-5410379 REVERSE
contig01960	AT1G14930.1	4e-19	major latex protein-related / MLP-related | chr1:5152465-5153035 REVERSE
contig01961	AT5G01220.1	7e-66	SQD2 | SQD2 (sulfoquinovosyldiacylglycerol 2); UDP-glycosyltransferase/ UDP-sulfoquinovose:DAG sulfoquinovosyltransferase/ transferase, transferring glycosyl groups | chr5:86907-89885 REVERSE
contig01962	AT1G15960.1	1e-55	NRAMP6, ATNRAMP6 | NRAMP6; inorganic anion transmembrane transporter/ metal ion transmembrane transporter | chr1:5482202-5485066 REVERSE
contig01964	AT2G32810.1	9e-154	BGAL9 | BGAL9 (Beta galactosidase 9); beta-galactosidase/ catalytic/ cation binding / sugar binding | chr2:13919410-13925325 REVERSE
contig01967	AT3G01280.1	1e-72	VDAC1, ATVDAC1 | VDAC1 (VOLTAGE DEPENDENT ANION CHANNEL 1); voltage-gated anion channel | chr3:85754-87612 FORWARD
contig01968	AT3G62760.1	4e-52	ATGSTF13 | ATGSTF13; glutathione transferase | chr3:23217425-23218246 REVERSE
contig01970	AT3G46180.1	3e-143	UTR5, ATUTR5 | UTR5 (UDP-GALACTOSE TRANSPORTER 5); galactose transmembrane transporter | chr3:16954671-16956800 REVERSE
contig01971	AT1G73390.3	9e-54	FUNCTIONS IN: molecular_function unknown; LOCATED IN: cellular_component unknown; EXPRESSED IN: 24 plant structures; EXPRESSED DURING: 13 growth stages; CONTAINS InterPro DOMAIN/s: BRO1 (InterPro:IPR004328); BEST Arabidopsis thaliana protein match is: unknown protein (TAIR:AT1G17940.1); Has 95 Blast hits to 95 proteins in 25 species: Archae - 0; Bacteria - 0; Metazoa - 19; Fungi - 23; Plants - 53…
contig01972	AT4G35690.1	5e-22	unknown protein | chr4:16921886-16922740 FORWARD
contig01974	AT3G02600.5	7e-99	LPP3, ATLPP3 | LPP3 (LIPID PHOSPHATE PHOSPHATASE 3); phosphatidate phosphatase | chr3:552937-554411 FORWARD
contig01975	AT3G52660.2	3e-27	RNA recognition motif (RRM)-containing protein | chr3:19522598-19524735 FORWARD
contig01976	AT5G08530.1	6e-97	CI51 | CI51 (51 kDa subunit of complex I); 4 iron, 4 sulfur cluster binding / FMN binding / NAD or NADH binding / NADH dehydrogenase (ubiquinone)/ oxidoreductase, acting on NADH or NADPH | chr5:2759848-2761726 REVERSE
contig01977	AT4G08690.1	3e-19	SEC14 cytosolic factor family protein / phosphoglyceride transfer family protein | chr4:5551521-5552713 REVERSE
contig01978	AT1G20220.1	2e-18	nucleic acid binding | chr1:7005090-7007285 REVERSE
contig01979	AT5G24650.1	6e-18	mitochondrial import inner membrane translocase subunit Tim17/Tim22/Tim23 family protein | chr5:8437123-8438859 FORWARD
contig01980	ATMG01360.1	3e-138	COX1 | cytochrome c oxidase subunit 1 | chrM:349830-351413 REVERSE
contig01982	AT4G08850.1	3e-41	kinase | chr4:5636693-5640496 REVERSE
contig01983	AT3G10850.1	3e-114	GLX2-2, GLY2 | GLY2; hydroxyacylglutathione hydrolase | chr3:3397756-3399522 REVERSE
contig01984	AT1G12630.1	2e-31	DNA binding / transcription activator/ transcription factor | chr1:4298897-4299475 FORWARD
contig01986	AT4G35850.1	4e-87	pentatricopeptide (PPR) repeat-containing protein | chr4:16983638-16986681 FORWARD
contig01987	AT5G26820.1	7e-51	ATIREG3 | ATIREG3 (IRON-REGULATED PROTEIN 3) | chr5:9433858-9437005 FORWARD
contig01988	AT3G12350.1	2e-33	F-box family protein | chr3:3931626-3933104 FORWARD
contig01989	AT2G32730.1	3e-57	26S proteasome regulatory subunit, putative | chr2:13880189-13885464 FORWARD
contig01992	AT1G54090.1	3e-126	ATEXO70D2 | ATEXO70D2 (exocyst subunit EXO70 family protein D2); protein binding | chr1:20189737-20191605 FORWARD
contig01993	AT3G63470.1	3e-132	scpl40 | scpl40 (serine carboxypeptidase-like 40); serine-type carboxypeptidase | chr3:23438561-23440862 FORWARD
contig01994	AT4G23370.1	6e-19	unknown protein | chr4:12206362-12213435 REVERSE
contig01995	AT2G40540.2	0	KT2, ATKT2, SHY3, KUP2, ATKUP2, TRK2 | KT2 (POTASSIUM TRANSPORTER 2); potassium ion transmembrane transporter | chr2:16931445-16934516 FORWARD
contig01996	AT5G11660.1	6e-11	unknown protein | chr5:3748880-3750317 FORWARD
contig01997	AT5G64040.1	2e-44	PSAN | PSAN; calmodulin binding | chr5:25628724-25629409 REVERSE
contig01998	AT1G07280.3	1e-56	binding | chr1:2238505-2240991 FORWARD
contig01999	AT1G09340.1	8e-101	CRB, CSP41B | CRB (CHLOROPLAST RNA BINDING); binding / catalytic/ coenzyme binding | chr1:3015473-3018035 FORWARD
contig02000	AT4G29090.1	1e-10	reverse transcriptase, putative / RNA-dependent DNA polymerase, putative | chr4:14333528-14335255 FORWARD
contig02001	AT3G02520.1	4e-124	GRF7, GF14 NU | GRF7 (GENERAL REGULATORY FACTOR 7); protein binding / protein phosphorylated amino acid binding | chr3:526800-527915 REVERSE
contig02002	AT3G60030.1	3e-71	SPL12 | SPL12 (squamosa promoter-binding protein-like 12); transcription factor | chr3:22165856-22169410 REVERSE
contig02005	AT4G17880.1	2e-36	basic helix-loop-helix (bHLH) family protein | chr4:9933702-9935471 REVERSE
contig02006	AT4G02500.1	1e-110	ATXT2, XXT2, XT2 | XT2 (UDP-XYLOSYLTRANSFERASE 2); UDP-xylosyltransferase/ transferase/ transferase, transferring glycosyl groups / xyloglucan 6-xylosyltransferase | chr4:1101638-1103345 FORWARD
contig02007	AT4G32410.1	0	CESA1, RSW1 | CESA1 (CELLULOSE SYNTHASE 1); cellulose synthase/ transferase, transferring glycosyl groups | chr4:15641009-15646388 REVERSE
contig02008	AT3G01490.1	9e-120	protein kinase, putative | chr3:191095-193258 REVERSE
contig02009	AT3G06670.1	4e-18	binding | chr3:2105908-2113136 REVERSE
contig02010	AT4G31970.1	3e-26	CYP82C2 | CYP82C2; electron carrier/ heme binding / iron ion binding / monooxygenase/ oxygen binding | chr4:15462408-15464358 FORWARD
contig02011	AT2G44130.1	2e-50	kelch repeat-containing F-box family protein | chr2:18253731-18254960 FORWARD
contig02012	AT5G62300.2	1e-51	40S ribosomal protein S20 (RPS20C) | chr5:25021388-25022235 REVERSE
contig02014	AT2G44640.1	3e-46	FUNCTIONS IN: molecular_function unknown; INVOLVED IN: biological_process unknown; LOCATED IN: mitochondrion, chloroplast, plasma membrane, plastid, chloroplast envelope; EXPRESSED IN: 23 plant structures; EXPRESSED DURING: 13 growth stages; BEST Arabidopsis thaliana protein match is: PDE320 (PIGMENT DEFECTIVE 320) (TAIR:AT3G06960.1); Has 25 Blast hits to 24 proteins in 8 species: Archae - 0; Bac…
contig02016	AT1G20110.1	1e-137	zinc finger (FYVE type) family protein | chr1:6971554-6974578 FORWARD
contig02017	AT4G22310.1	6e-52	unknown protein | chr4:11791443-11792638 FORWARD
contig02018	AT4G27650.1	4e-87	PEL1 | PEL1 (PELOTA); translation release factor | chr4:13803459-13807556 REVERSE
contig02019	AT5G28040.1	1e-07	transcription regulator | chr5:10037654-10038937 REVERSE
contig02020	AT2G27690.1	6e-55	CYP94C1 | CYP94C1; fatty acid (omega-1)-hydroxylase/ oxygen binding | chr2:11809373-11810860 FORWARD
contig02022	AT5G60390.3	1e-161	elongation factor 1-alpha / EF-1-alpha | chr5:24289226-24290675 FORWARD
contig02023	AT1G69060.1	5e-41	heat shock protein binding | chr1:25965055-25967273 FORWARD
contig02025	AT5G03760.1	2e-124	ATCSLA09, CSLA09, ATCSLA9, CSLA9, RAT4 | ATCSLA09; mannan synthase/ transferase, transferring glycosyl groups | chr5:985910-990087 REVERSE
contig02026	AT1G25260.1	3e-30	acidic ribosomal protein P0-related | chr1:8854163-8855766 REVERSE
contig02027	AT1G57860.1	2e-77	60S ribosomal protein L21 | chr1:21430034-21430827 REVERSE
contig02028	AT1G77380.1	0	AAP3, ATAAP3 | AAP3; amino acid transmembrane transporter | chr1:29075201-29077252 REVERSE
contig02029	AT3G44880.1	3e-176	ACD1, LLS1, PAO | ACD1 (ACCELERATED CELL DEATH 1); iron-sulfur cluster binding / pheophorbide a oxygenase | chr3:16383858-16386204 FORWARD
contig02030	AT3G27060.1	2e-121	TSO2 | TSO2 (TSO meaning 'ugly' in Chinese); oxidoreductase/ ribonucleoside-diphosphate reductase/ transition metal ion binding | chr3:9979971-9981057 REVERSE
contig02031	AT3G14470.1	7e-69	disease resistance protein (NBS-LRR class), putative | chr3:4857940-4861104 FORWARD
contig02033	AT1G21760.1	3e-21	ATFBP7, FBP7 | FBP7 (F-BOX PROTEIN 7) | chr1:7649324-7651613 FORWARD
contig02035	AT5G60390.3	3e-121	elongation factor 1-alpha / EF-1-alpha | chr5:24289226-24290675 FORWARD
contig02036	AT3G20820.1	8e-49	leucine-rich repeat family protein | chr3:7280930-7282027 FORWARD
contig02037	AT5G16450.2	1e-40	dimethylmenaquinone methyltransferase family protein | chr5:5374357-5375342 FORWARD
contig02038	AT4G29070.2	4e-56	FUNCTIONS IN: molecular_function unknown; INVOLVED IN: biological_process unknown; LOCATED IN: cellular_component unknown; EXPRESSED IN: 24 plant structures; EXPRESSED DURING: 15 growth stages; CONTAINS InterPro DOMAIN/s: Phospholipase A2 (InterPro:IPR016090); Has 22 Blast hits to 22 proteins in 8 species: Archae - 0; Bacteria - 0; Metazoa - 0; Fungi - 0; Plants - 22; Viruses - 0; Other Eukaryote…
contig02039	AT5G24520.2	9e-96	TTG1, TTG | TTG1 (TRANSPARENT TESTA GLABRA 1); DNA binding / nucleotide binding / protein binding | chr5:8371708-8372733 REVERSE
contig02040	AT3G27320.1	1e-150	hydrolase | chr3:10090307-10092391 FORWARD
contig02043	AT1G12410.1	3e-112	CLPR2, NCLPP2, CLP2 | CLP2 (CLP PROTEASE PROTEOLYTIC SUBUNIT 2); serine-type endopeptidase | chr1:4223099-4224954 FORWARD
contig02044	AT5G27930.2	2e-100	protein phosphatase 2C, putative / PP2C, putative | chr5:9958199-9960219 REVERSE
contig02046	AT5G10480.1	3e-78	PAS2, PEP | PAS2 (PASTICCINO 2); enoyl-CoA hydratase/ protein tyrosine phosphatase | chr5:3298047-3300048 REVERSE
contig02047	AT1G76900.2	8e-65	AtTLP1 | AtTLP1 (TUBBY LIKE PROTEIN 1); phosphoric diester hydrolase/ transcription factor | chr1:28882741-28884377 FORWARD
contig02048	AT3G51840.1	8e-43	ACX4, ATSCX, ATG6 | ACX4 (ACYL-COA OXIDASE 4); acyl-CoA oxidase/ oxidoreductase | chr3:19225653-19229008 REVERSE
contig02050	AT3G51840.1	4e-42	ACX4, ATSCX, ATG6 | ACX4 (ACYL-COA OXIDASE 4); acyl-CoA oxidase/ oxidoreductase | chr3:19225653-19229008 REVERSE
contig02053	AT1G71070.1	9e-78	glycosyltransferase family 14 protein / core-2/I-branching enzyme family protein | chr1:26807440-26809152 REVERSE
contig02055	AT5G57655.2	0	xylose isomerase family protein | chr5:23347030-23349805 FORWARD
contig02056	AT2G28120.1	4e-78	nodulin family protein | chr2:11985934-11987667 FORWARD
contig02057	AT3G57830.1	5e-101	leucine-rich repeat transmembrane protein kinase, putative | chr3:21419778-21422320 FORWARD
contig02058	AT3G47930.1	0	ATGLDH | ATGLDH (L-GALACTONO-1,4-LACTONE DEHYDOROGENASE); L-gulono-1,4-lactone dehydrogenase/ galactonolactone dehydrogenase | chr3:17684500-17687426 FORWARD
contig02059	AT1G03370.1	4e-73	protein binding / zinc ion binding | chr1:827182-834996 FORWARD
contig02061	AT4G00585.1	8e-17	unknown protein | chr4:251157-252284 REVERSE
contig02062	AT1G23090.1	0	AST91, SULTR3;3 | AST91 (SULFATE TRANSPORTER 91); sulfate transmembrane transporter | chr1:8185238-8188954 REVERSE
contig02065	AT2G31010.1	1e-130	protein kinase family protein | chr2:13194939-13199642 FORWARD
contig02066	AT5G17420.1	0	IRX3, CESA7, ATCESA7, MUR10 | IRX3 (IRREGULAR XYLEM 3); cellulose synthase | chr5:5736859-5741407 REVERSE
contig02067	AT1G08190.1	1e-72	vacuolar assembly protein, putative (VPS41) | chr1:2567652-2573142 FORWARD
contig02068	AT2G26330.1	1e-23	ER, QRP1 | ER (ERECTA); transmembrane receptor protein kinase | chr2:11208367-11213895 REVERSE
contig02069	AT5G10220.1	2e-34	ANN6, ANNAT6 | ANN6 (ANNEXIN ARABIDOPSIS 6); calcium ion binding / calcium-dependent phospholipid binding | chr5:3206980-3208784 REVERSE
contig02070	AT5G15880.1	4e-32	unknown protein | chr5:5185788-5187461 FORWARD
contig02071	AT4G31860.1	6e-120	protein phosphatase 2C, putative / PP2C, putative | chr4:15406685-15408589 REVERSE
contig02072	AT2G22540.2	3e-07	SVP, AGL22 | SVP (SHORT VEGETATIVE PHASE); transcription factor/ translation repressor, nucleic acid binding | chr2:9580417-9583603 FORWARD
contig02073	AT1G48280.1	7e-34	hydroxyproline-rich glycoprotein family protein | chr1:17835196-17837553 FORWARD
contig02074	AT1G31817.1	1e-10	NFD3 | NFD3 (NUCLEAR FUSION DEFECTIVE 3); structural constituent of ribosome | chr1:11414932-11416356 REVERSE
contig02075	AT2G26890.1	0	GRV2, KAM2 | GRV2 (GRAVITROPISM DEFECTIVE 2); binding / heat shock protein binding | chr2:11462327-11473841 REVERSE
contig02079	AT4G35050.1	2e-103	MSI3, NFC3 | MSI3 (MULTICOPY SUPPRESSOR OF IRA1 3); protein binding | chr4:16682752-16684751 REVERSE
contig02080	AT2G35000.1	2e-12	zinc finger (C3HC4-type RING finger) family protein | chr2:14751809-14752945 REVERSE
contig02081	AT1G47128.1	3e-42	RD21, RD21A | RD21 (responsive to dehydration 21); cysteine-type endopeptidase/ cysteine-type peptidase | chr1:17283139-17285609 REVERSE
contig02082	AT5G60020.1	7e-90	LAC17, ATLAC17 | LAC17 (laccase 17); laccase | chr5:24168072-24170223 FORWARD
contig02083	AT3G06810.1	7e-87	IBR3 | IBR3 (IBA-RESPONSE 3); acyl-CoA dehydrogenase/ oxidoreductase | chr3:2146534-2150654 FORWARD
contig02085	AT3G63410.1	1e-92	APG1, VTE3, IEP37, E37 | APG1 (ALBINO OR PALE GREEN MUTANT 1); 2-methyl-6-phytyl-1,4-benzoquinone methyltransferase/ S-adenosylmethionine-dependent methyltransferase/ methyltransferase | chr3:23415816-23417002 REVERSE
contig02086	AT4G33680.1	0	AGD2 | AGD2 (ABERRANT GROWTH AND DEATH 2); L,L-diaminopimelate aminotransferase/ transaminase | chr4:16171847-16174630 REVERSE
contig02087	AT1G06570.2	1e-78	PDS1, HPD | PDS1 (PHYTOENE DESATURATION 1); 4-hydroxyphenylpyruvate dioxygenase | chr1:2012173-2013543 REVERSE
contig02088	AT4G16444.1	9e-07	unknown protein | chr4:9274791-9276056 REVERSE
contig02090	AT1G16700.1	4e-88	NADH-ubiquinone oxidoreductase 23 kDa subunit, mitochondrial, putative | chr1:5710012-5711694 FORWARD
contig02092	AT3G13300.2	2e-21	VCS | VCS (VARICOSE); nucleotide binding / protein homodimerization | chr3:4304085-4309949 FORWARD
contig02093	ATCG00340.1	7e-115	PSAB | Encodes the D1 subunit of photosystem I and II reaction centers. | chrC:37375-39579 REVERSE
contig02094	AT5G65220.1	9e-42	ribosomal protein L29 family protein | chr5:26061301-26062506 FORWARD
contig02095	AT1G75270.1	2e-49	DHAR2 | DHAR2 (DEHYDROASCORBATE REDUCTASE 2); glutathione binding / glutathione dehydrogenase (ascorbate) | chr1:28250255-28251237 REVERSE
contig02096	AT2G47600.1	2e-94	ATMHX, MHX1, ATMHX1 | ATMHX (ARABIDOPSIS THALIANA MAGNESIUM/PROTON EXCHANGER); calcium:sodium antiporter/ cation:cation antiporter | chr2:19524518-19526828 REVERSE
contig02097	AT1G19570.2	2e-34	DHAR1, ATDHAR1 | DHAR1 (dehydroascorbate reductase); glutathione dehydrogenase (ascorbate) | chr1:6773462-6774413 REVERSE
contig02098	AT1G51610.1	9e-121	cation efflux family protein / metal tolerance protein, putative (MTPc4) | chr1:19136625-19139621 FORWARD
contig02099	AT3G53230.1	0	cell division cycle protein 48, putative / CDC48, putative | chr3:19723416-19726489 FORWARD
contig02101	AT3G02790.1	1e-27	zinc finger (C2H2 type) family protein | chr3:604926-605243 FORWARD
contig02102	AT5G06770.1	6e-40	KH domain-containing protein / zinc finger (CCCH type) family protein | chr5:2090937-2092787 REVERSE
contig02103	AT4G38640.1	1e-143	choline transporter-related | chr4:18059884-18062091 REVERSE
contig02104	AT4G02930.1	1e-27	elongation factor Tu, putative / EF-Tu, putative | chr4:1295751-1298354 REVERSE
contig02105	AT5G19730.1	1e-84	pectinesterase family protein | chr5:6670562-6673202 FORWARD
contig02106	AT4G02930.1	1e-27	elongation factor Tu, putative / EF-Tu, putative | chr4:1295751-1298354 REVERSE
contig02107	AT3G27080.1	9e-13	TOM20-3 | TOM20-3 (TRANSLOCASE OF OUTER MEMBRANE 20 KDA SUBUNIT 3); P-P-bond-hydrolysis-driven protein transmembrane transporter | chr3:9985212-9986560 REVERSE
contig02108	AT4G17050.1	7e-75	UGLYAH | UGLYAH (UREIDOGLYCINE AMINOHYDROLASE); transcription factor | chr4:9589662-9592413 FORWARD
contig02109	AT3G17850.1	0	protein kinase, putative | chr3:6109854-6116245 REVERSE
contig02110	AT5G16880.2	3e-78	VHS domain-containing protein / GAT domain-containing protein | chr5:5549658-5551274 FORWARD
contig02111	AT4G11650.1	5e-94	ATOSM34 | ATOSM34 (osmotin 34) | chr4:7025127-7026113 REVERSE
contig02112	AT1G58030.1	0	CAT2 | CAT2 (CATIONIC AMINO ACID TRANSPORTER 2); amino acid transmembrane transporter | chr1:21464185-21468141 REVERSE
contig02113	AT1G14740.1	2e-28	unknown protein | chr1:5075450-5077732 REVERSE
contig02115	AT1G65230.1	2e-88	unknown protein | chr1:24229167-24230764 FORWARD
contig02117	AT2G37010.1	5e-39	ATNAP12 | ATNAP12; transporter | chr2:15541720-15546159 FORWARD
contig02118	AT1G21270.1	3e-47	WAK2 | WAK2; ATP binding / calcium ion binding / protein kinase/ protein serine/threonine kinase | chr1:7444997-7447345 FORWARD
contig02119	AT3G13670.1	3e-168	protein kinase family protein | chr3:4469434-4473234 FORWARD
contig02122	AT5G06390.1	9e-64	FLA17 | FLA17 (FASCICLIN-LIKE ARABINOGALACTAN PROTEIN 17 PRECURSOR) | chr5:1952939-1955047 FORWARD
contig02125	AT3G23780.1	8e-138	NRPD2A, DRD2, NRPD2, DMS2, NRPE2 | NRPD2A; DNA binding / DNA-directed RNA polymerase | chr3:8567971-8573819 REVERSE
contig02126	AT2G03270.1	4e-139	DNA-binding protein, putative | chr2:994071-995990 FORWARD
contig02127	AT5G25940.1	1e-13	early nodulin-related | chr5:9054252-9055151 REVERSE
contig02128	AT4G24610.1	3e-67	unknown protein | chr4:12700837-12707899 REVERSE
contig02129	AT5G59870.1	2e-39	HTA6 | HTA6; DNA binding | chr5:24115605-24116144 REVERSE
contig02130	AT4G33865.1	4e-27	40S ribosomal protein S29 (RPS29C) | chr4:16233395-16234114 REVERSE
contig02132	AT5G09450.1	2e-34	pentatricopeptide (PPR) repeat-containing protein | chr5:2941864-2943324 FORWARD
contig02133	AT5G54960.1	2e-54	PDC2 | PDC2 (pyruvate decarboxylase-2); carboxy-lyase/ catalytic/ magnesium ion binding / pyruvate decarboxylase/ thiamin pyrophosphate binding | chr5:22310858-22312681 REVERSE
contig02134	AT3G54140.1	5e-167	ATPTR1, PTR1 | PTR1 (PEPTIDE TRANSPORTER 1); dipeptide transporter/ transporter/ tripeptide transporter | chr3:20045885-20048154 REVERSE
contig02136	AT3G14940.1	0	ATPPC3 | ATPPC3 (PHOSPHOENOLPYRUVATE CARBOXYLASE 3); phosphoenolpyruvate carboxylase | chr3:5025584-5029476 FORWARD
contig02138	AT1G74320.1	1e-07	choline kinase, putative | chr1:27941192-27942903 FORWARD
contig02139	AT5G47060.1	8e-26	senescence-associated protein-related | chr5:19116843-19117639 FORWARD
contig02141	AT1G18800.1	1e-27	NRP2 | NRP2 (NAP1-RELATED PROTEIN 2); DNA binding / chromatin binding / histone binding | chr1:6481466-6483463 REVERSE
contig02142	AT3G60680.1	6e-13	unknown protein | chr3:22430246-22431745 FORWARD
contig02144	AT5G15650.1	4e-59	RGP2, ATRGP2 | RGP2 (REVERSIBLY GLYCOSYLATED POLYPEPTIDE 2); transferase, transferring hexosyl groups | chr5:5092203-5094093 FORWARD
contig02145	AT1G60970.1	2e-67	clathrin adaptor complex small chain family protein | chr1:22448008-22449387 REVERSE
contig02146	AT2G45740.3	4e-69	PEX11D | PEX11D | chr2:18839865-18841102 FORWARD
contig02147	AT4G03560.1	1e-36	ATTPC1, TPC1, ATCCH1, FOU2 | ATTPC1 (TWO-PORE CHANNEL 1); calcium channel/ voltage-gated calcium channel | chr4:1580253-1585691 FORWARD
contig02148	AT2G42790.1	2e-96	CSY3 | CSY3 (citrate synthase 3); citrate (SI)-synthase | chr2:17803132-17805991 REVERSE
contig02151	AT4G38390.1	5e-38	unknown protein | chr4:17976042-17978380 FORWARD
contig02153	AT1G52980.1	3e-14	GTP-binding family protein | chr1:19737493-19740201 FORWARD
contig02155	AT3G12490.1	2e-36	ATCYSB | cysteine protease inhibitor, putative / cystatin, putative | chr3:3960523-3961777 REVERSE
contig02156	AT3G48110.1	2e-113	EDD1, EDD | EDD1 (EMBRYO-DEFECTIVE-DEVELOPMENT 1); glycine-tRNA ligase | chr3:17763111-17770964 FORWARD
contig02158	AT4G10770.1	3e-85	ATOPT7, OPT7 | OPT7 (OLIGOPEPTIDE TRANSPORTER 7); oligopeptide transporter | chr4:6628646-6632517 REVERSE
contig02160	AT5G66560.1	1e-63	phototropic-responsive NPH3 family protein | chr5:26564368-26566662 FORWARD
contig02161	AT3G23990.1	3e-28	HSP60, HSP60-3B | HSP60 (HEAT SHOCK PROTEIN 60); ATP binding | chr3:8669013-8672278 FORWARD
contig02162	AT5G51180.2	9e-85	unknown protein | chr5:20797360-20799929 FORWARD
contig02163	AT2G44060.2	2e-46	late embryogenesis abundant family protein / LEA family protein | chr2:18226922-18227988 FORWARD
contig02164	AT3G24420.1	2e-52	hydrolase, alpha/beta fold family protein | chr3:8863111-8864883 REVERSE
contig02165	AT3G48880.2	3e-56	F-box family protein | chr3:18127873-18129008 FORWARD
contig02168	AT3G48250.1	3e-17	pentatricopeptide (PPR) repeat-containing protein | chr3:17870064-17871929 REVERSE
contig02169	AT3G48250.1	1e-44	pentatricopeptide (PPR) repeat-containing protein | chr3:17870064-17871929 REVERSE
contig02170	AT1G67440.1	4e-122	emb1688 | emb1688 (embryo defective 1688); GTP binding / GTPase | chr1:25263905-25265551 REVERSE
contig02171	AT2G02560.2	3e-50	CAND1, ATCAND1, ETA2, TIP120, HVE | CAND1 (CULLIN-ASSOCIATED AND NEDDYLATION DISSOCIATED); binding | chr2:690345-697342 FORWARD
contig02172	AT1G25530.1	1e-165	lysine and histidine specific transporter, putative | chr1:8964827-8967391 REVERSE
contig02174	AT5G53350.1	2e-80	CLPX | CLPX; ATP binding / ATPase/ nucleoside-triphosphatase/ nucleotide binding / protein binding | chr5:21644060-21647503 FORWARD
contig02175	AT1G02850.2	2e-96	BGLU11 | BGLU11 (BETA GLUCOSIDASE 11); hydrolase, hydrolyzing O-glycosyl compounds | chr1:630569-633085 FORWARD
contig02177	AT3G14830.2	6e-30	unknown protein | chr3:4983386-4985666 FORWARD
contig02179	AT3G11910.1	0	UBP13 | UBP13 (UBIQUITIN-SPECIFIC PROTEASE 13); ubiquitin thiolesterase/ ubiquitin-specific protease | chr3:3761758-3770290 REVERSE
contig02180	AT1G52600.1	1e-88	signal peptidase, putative | chr1:19590612-19592486 FORWARD
contig02181	AT2G01410.1	4e-55	FUNCTIONS IN: molecular_function unknown; INVOLVED IN: biological_process unknown; LOCATED IN: plasma membrane; EXPRESSED IN: 26 plant structures; EXPRESSED DURING: 15 growth stages; CONTAINS InterPro DOMAIN/s: Six-bladed beta-propeller, TolB-like (InterPro:IPR011042); BEST Arabidopsis thaliana protein match is: unknown protein (TAIR:AT2G16760.1); Has 77 Blast hits to 77 proteins in 22 species: A…
contig02184	AT3G06080.2	6e-158	unknown protein | chr3:1834959-1837524 REVERSE
contig02185	AT3G04740.1	1e-137	SWP, MED14, ATMED14 | SWP (STRUWWELPETER) | chr3:1294037-1300555 FORWARD
contig02186	AT1G69450.1	5e-32	LOCATED IN: endomembrane system, membrane; EXPRESSED IN: 23 plant structures; EXPRESSED DURING: 13 growth stages; CONTAINS InterPro DOMAIN/s: Protein of unknown function DUF221 (InterPro:IPR003864); BEST Arabidopsis thaliana protein match is: HYP1 (HYPOTHETICAL PROTEIN 1) (TAIR:AT3G01100.1); Has 911 Blast hits to 825 proteins in 137 species: Archae - 0; Bacteria - 0; Metazoa - 152; Fungi - 442; P…
contig02187	AT2G33770.1	3e-70	UBC24, ATUBC24, PHO2 | PHO2 (PHOSPHATE 2); ubiquitin-protein ligase | chr2:14277785-14281482 REVERSE
contig02189	AT3G12600.2	4e-28	atnudt16 | atnudt16 (Arabidopsis thaliana Nudix hydrolase homolog 16); hydrolase | chr3:4004676-4005995 FORWARD
contig02190	AT5G04200.1	4e-94	AtMC9 | AtMC9 (metacaspase 9); cysteine-type peptidase | chr5:1153893-1154870 FORWARD
contig02191	AT5G06000.1	2e-08	EIF3G2, ATEIF3G2 | EIF3G2; RNA binding / translation initiation factor | chr5:1808169-1809742 FORWARD
contig02193	AT3G03990.1	1e-109	esterase/lipase/thioesterase family protein | chr3:1033788-1034591 FORWARD
contig02194	AT1G34470.1	9e-51	permease-related | chr1:12604574-12606758 FORWARD
contig02195	AT1G14850.1	8e-97	NUP155 | NUP155; nucleocytoplasmic transporter | chr1:5116921-5123259 REVERSE
contig02197	AT3G53010.1	8e-33	FUNCTIONS IN: molecular_function unknown; INVOLVED IN: biological_process unknown; LOCATED IN: endomembrane system; CONTAINS InterPro DOMAIN/s: Protein of unknown function DUF303, acetylesterase putative (InterPro:IPR005181); BEST Arabidopsis thaliana protein match is: hydrolase (TAIR:AT4G34215.2); Has 199 Blast hits to 199 proteins in 58 species: Archae - 0; Bacteria - 119; Metazoa - 0; Fungi - …
contig02198	AT2G44900.1	0	armadillo/beta-catenin repeat family protein / F-box family protein | chr2:18511719-18515762 REVERSE
contig02199	AT5G53330.1	3e-56	FUNCTIONS IN: molecular_function unknown; INVOLVED IN: biological_process unknown; LOCATED IN: cellular_component unknown; EXPRESSED IN: 21 plant structures; EXPRESSED DURING: 13 growth stages; CONTAINS InterPro DOMAIN/s: Ubiquitin-associated/translation elongation factor EF1B, N-terminal, eukaryote (InterPro:IPR015940); Has 28 Blast hits to 28 proteins in 11 species: Archae - 0; Bacteria - 0; Me…
contig02200	AT5G66920.1	6e-155	sks17 | sks17 (SKU5 Similar 17); copper ion binding / oxidoreductase | chr5:26722963-26725370 FORWARD
contig02201	AT1G64680.1	2e-81	unknown protein | chr1:24036071-24037062 FORWARD
contig02204	AT1G26830.1	0	CUL3A, ATCUL3A, ATCUL3, CUL3 | ATCUL3 (ARABIDOPSIS THALIANA CULLIN 3); protein binding / ubiquitin-protein ligase | chr1:9296063-9298374 FORWARD
contig02205	AT5G35460.1	1e-46	unknown protein | chr5:13672598-13674546 FORWARD
contig02206	AT1G09430.1	0	ACLA-3 | ACLA-3; ATP citrate synthase | chr1:3042135-3044978 FORWARD
contig02207	AT1G13190.1	8e-08	RNA recognition motif (RRM)-containing protein | chr1:4499633-4501354 FORWARD
contig02208	AT1G32310.1	2e-15	unknown protein | chr1:11653619-11654538 FORWARD
contig02209	AT5G06150.1	4e-98	CYC1BAT, CYCB1;2 | CYC1BAT; cyclin-dependent protein kinase regulator | chr5:1859542-1861570 REVERSE
contig02211	AT4G35335.1	8e-129	nucleotide-sugar transmembrane transporter/ sugar:hydrogen symporter | chr4:16807286-16810015 FORWARD
contig02212	AT4G08960.1	6e-70	phosphotyrosyl phosphatase activator (PTPA) family protein | chr4:5746326-5747994 FORWARD
contig02215	AT1G51710.2	3e-31	UBP6 | UBP6 (UBIQUITIN-SPECIFIC PROTEASE 6); calmodulin binding / ubiquitin-specific protease | chr1:19175805-19179399 REVERSE
contig02216	AT3G21280.1	3e-101	UBP7 | UBP7 (UBIQUITIN-SPECIFIC PROTEASE 7); ubiquitin thiolesterase/ ubiquitin-specific protease | chr3:7478166-7482037 REVERSE
contig02217	AT3G62760.1	2e-62	ATGSTF13 | ATGSTF13; glutathione transferase | chr3:23217425-23218246 REVERSE
contig02218	AT3G03900.1	2e-11	adenylylsulfate kinase, putative | chr3:1002975-1004271 REVERSE
contig02219	AT5G24870.2	7e-63	zinc finger (C3HC4-type RING finger) family protein | chr5:8545008-8546923 REVERSE
contig02220	AT1G14530.2	9e-65	THH1 | THH1 (TOM THREE HOMOLOG 1); virion binding | chr1:4971420-4973597 REVERSE
contig02221	AT3G62870.1	7e-83	60S ribosomal protein L7A (RPL7aB) | chr3:23242862-23244273 REVERSE
contig02223	AT2G33040.1	5e-81	ATP synthase gamma chain, mitochondrial (ATPC) | chr2:14018978-14021047 REVERSE
contig02224	AT5G04250.2	8e-37	OTU-like cysteine protease family protein | chr5:1176397-1178492 FORWARD
contig02225	AT1G53540.1	8e-33	17.6 kDa class I small heat shock protein (HSP17.6C-CI) (AA 1-156) | chr1:19980510-19980983 FORWARD
contig02227	AT3G30300.1	2e-70	FUNCTIONS IN: molecular_function unknown; INVOLVED IN: biological_process unknown; LOCATED IN: endomembrane system; EXPRESSED IN: 22 plant structures; EXPRESSED DURING: 13 growth stages; CONTAINS InterPro DOMAIN/s: Protein of unknown function DUF246, plant (InterPro:IPR004348); BEST Arabidopsis thaliana protein match is: EDA30 (embryo sac development arrest 30) (TAIR:AT3G03810.1); Has 512 Blast h…
contig02228	AT1G45050.1	2e-58	ATUBC2-1, UBC15 | ATUBC2-1; ubiquitin-protein ligase | chr1:17031337-17032967 FORWARD
contig02229	AT1G56280.1	1e-23	ATDI19 | ATDI19 | chr1:21073366-21074725 REVERSE
contig02230	AT1G54650.1	5e-51	methyltransferase | chr1:20405813-20407686 REVERSE
contig02231	AT1G70230.1	2e-71	unknown protein | chr1:26450389-26451724 FORWARD
contig02232	AT5G64080.2	3e-23	protease inhibitor/seed storage/lipid transfer protein (LTP) family protein | chr5:25645475-25646638 REVERSE
contig02233	AT1G78280.1	3e-157	transferase, transferring glycosyl groups | chr1:29452823-29457118 FORWARD
contig02234	AT5G03240.3	3e-67	UBQ3 | UBQ3 (POLYUBIQUITIN 3); protein binding | chr5:771976-772896 REVERSE
contig02236	AT3G26040.1	2e-64	transferase family protein | chr3:9519741-9521069 FORWARD
contig02237	AT5G12890.1	8e-43	UDP-glucoronosyl/UDP-glucosyl transferase family protein | chr5:4069658-4071124 REVERSE
contig02238	AT5G64160.1	2e-18	unknown protein | chr5:25670941-25672318 FORWARD
contig02239	AT1G29520.1	5e-27	AWPM-19-like membrane family protein | chr1:10323735-10324525 FORWARD
contig02240	AT2G42690.1	3e-85	lipase, putative | chr2:17776356-17777682 REVERSE
contig02243	AT3G25860.1	8e-14	LTA2, PLE2 | LTA2; dihydrolipoyllysine-residue acetyltransferase | chr3:9460632-9462585 FORWARD
contig02244	AT1G04980.1	2e-107	ATPDIL2-2, ATPDI10, PDI10 | ATPDIL2-2 (PDI-LIKE 2-2); protein disulfide isomerase | chr1:1413869-1416120 REVERSE
contig02245	AT2G19580.1	2e-14	TET2 | TET2 (TETRASPANIN2) | chr2:8472393-8475021 REVERSE
contig02246	AT1G70280.2	1e-53	NHL repeat-containing protein | chr1:26466086-26468471 REVERSE
contig02247	AT3G25970.1	9e-39	pentatricopeptide (PPR) repeat-containing protein | chr3:9500116-9502056 REVERSE
contig02248	AT2G37860.3	4e-16	LCD1 | LCD1 (LOWER CELL DENSITY 1) | chr2:15856952-15858793 FORWARD
contig02249	AT1G12310.1	1e-65	calmodulin, putative | chr1:4187500-4187946 REVERSE
contig02250	AT1G34130.1	0	STT3B | STT3B (staurosporin and temperature sensitive 3-like b); oligosaccharyl transferase | chr1:12430000-12432985 FORWARD
contig02251	AT4G38225.3	3e-62	unknown protein | chr4:17927230-17928782 FORWARD
contig02253	AT2G39970.1	4e-99	peroxisomal membrane protein (PMP36) | chr2:16684026-16686392 REVERSE
contig02254	AT2G27900.2	3e-77	unknown protein | chr2:11877654-11885238 FORWARD
contig02258	AT5G20270.1	5e-51	HHP1 | HHP1 (HEPTAHELICAL TRANSMEMBRANE PROTEIN1); receptor | chr5:6841025-6842656 REVERSE
contig02259	AT1G30400.2	5e-51	ATMRP1, EST1 | MRP1 (ARABIDOPSIS THALIANA MULTIDRUG RESISTANCE-ASSOCIATED PROTEIN 1); ATPase, coupled to transmembrane movement of substances / xenobiotic-transporting ATPase | chr1:10728139-10737697 FORWARD
contig02260	AT3G08600.1	2e-70	unknown protein | chr3:2612646-2613596 FORWARD
contig02261	AT4G00026.1	3e-62	FUNCTIONS IN: molecular_function unknown; INVOLVED IN: biological_process unknown; LOCATED IN: chloroplast; EXPRESSED IN: cultured cell; CONTAINS InterPro DOMAIN/s: Mitochondrial import inner membrane translocase, subunit Tim21 (InterPro:IPR013261); Has 168 Blast hits to 168 proteins in 84 species: Archae - 0; Bacteria - 0; Metazoa - 92; Fungi - 52; Plants - 20; Viruses - 0; Other Eukaryotes - 4 …
contig02263	AT5G49900.1	1e-70	catalytic/ glucosylceramidase | chr5:20297235-20302019 REVERSE
contig02264	AT3G04120.1	2e-164	GAPC, GAPC-1, GAPC1 | GAPC1 (GLYCERALDEHYDE-3-PHOSPHATE DEHYDROGENASE C SUBUNIT 1); glyceraldehyde-3-phosphate dehydrogenase (phosphorylating)/ glyceraldehyde-3-phosphate dehydrogenase | chr3:1081077-1083131 FORWARD
contig02265	AT1G06670.1	3e-61	NIH | NIH (NUCLEAR DEIH-BOXHELICASE); DNA binding / DNA helicase | chr1:2040567-2047333 FORWARD
contig02266	AT2G34190.1	0	xanthine/uracil permease family protein | chr2:14437065-14439407 FORWARD
contig02268	AT5G57230.1	1e-63	FUNCTIONS IN: molecular_function unknown; INVOLVED IN: biological_process unknown; LOCATED IN: cellular_component unknown; EXPRESSED IN: 23 plant structures; EXPRESSED DURING: 13 growth stages; CONTAINS InterPro DOMAIN/s: Thioredoxin-like fold (InterPro:IPR012336); Has 18 Blast hits to 18 proteins in 8 species: Archae - 0; Bacteria - 0; Metazoa - 0; Fungi - 0; Plants - 18; Viruses - 0; Other Euka…
contig02270	AT4G33630.2	1e-76	EX1 | EX1 (EXECUTER1) | chr4:16155560-16159094 FORWARD
contig02271	AT2G45790.1	1e-91	ATPMM, PMM | PMM (PHOSPHOMANNOMUTASE); phosphomannomutase | chr2:18855876-18857753 FORWARD
contig02272	AT5G03760.1	2e-96	ATCSLA09, CSLA09, ATCSLA9, CSLA9, RAT4 | ATCSLA09; mannan synthase/ transferase, transferring glycosyl groups | chr5:985910-990087 REVERSE
contig02273	AT3G22400.1	1e-74	LOX5 | LOX5; electron carrier/ iron ion binding / lipoxygenase/ metal ion binding / oxidoreductase, acting on single donors with incorporation of molecular oxygen, incorporation of two atoms of oxygen | chr3:7927011-7931167 FORWARD
contig02275	AT3G26850.2	4e-22	FUNCTIONS IN: molecular_function unknown; INVOLVED IN: biological_process unknown; LOCATED IN: cellular_component unknown; EXPRESSED IN: 19 plant structures; EXPRESSED DURING: 11 growth stages; BEST Arabidopsis thaliana protein match is: zinc finger protein-related (TAIR:AT3G18640.1); Has 91 Blast hits to 91 proteins in 23 species: Archae - 0; Bacteria - 0; Metazoa - 22; Fungi - 0; Plants - 49; V…
contig02276	AT2G30110.1	0	ATUBA1, MOS5 | ATUBA1; ubiquitin activating enzyme/ ubiquitin-protein ligase | chr2:12852632-12857369 REVERSE
contig02277	AT2G47510.2	0	FUM1 | FUM1 (FUMARASE 1); catalytic/ fumarate hydratase | chr2:19498614-19502020 FORWARD
contig02278	AT3G15390.1	3e-19	SDE5 | SDE5 (silencing defective 5) | chr3:5196689-5199531 REVERSE
contig02279	AT3G59280.1	9e-36	TXR1 | TXR1 (THAXTOMIN A RESISTANT 1) | chr3:21909266-21910519 REVERSE
contig02281	AT3G20640.1	2e-22	ethylene-responsive protein -related | chr3:7210654-7213199 REVERSE
contig02282	AT2G30710.1	7e-133	RabGAP/TBC domain-containing protein | chr2:13086147-13088991 REVERSE
contig02286	AT5G28150.1	8e-91	unknown protein | chr5:10135826-10136695 FORWARD
contig02287	AT4G39830.1	5e-69	L-ascorbate oxidase, putative | chr4:18479103-18481184 FORWARD
contig02289	AT5G45360.1	1e-50	F-box family protein | chr5:18384783-18386670 REVERSE
contig02290	AT4G15470.1	2e-63	EXPRESSED IN: 24 plant structures; EXPRESSED DURING: 15 growth stages; CONTAINS InterPro DOMAIN/s: Uncharacterised protein family UPF0005 (InterPro:IPR006214); BEST Arabidopsis thaliana protein match is: glutamate binding (TAIR:AT1G03070.1); Has 4000 Blast hits to 3999 proteins in 955 species: Archae - 0; Bacteria - 1775; Metazoa - 750; Fungi - 92; Plants - 143; Viruses - 77; Other Eukaryotes - 1…
contig02291	AT5G58090.1	0	glycosyl hydrolase family 17 protein | chr5:23505556-23507193 REVERSE
contig02292	AT1G52380.1	3e-46	Ran-binding protein 1 domain-containing protein / RanBP1 domain-containing protein | chr1:19509979-19511301 FORWARD
contig02293	AT1G30330.2	4e-120	ARF6 | ARF6 (AUXIN RESPONSE FACTOR 6); transcription factor | chr1:10686125-10690036 REVERSE
contig02295	AT4G20410.1	1e-45	GSNAP, GAMMA-SNAP | GSNAP (GAMMA-SOLUBLE NSF ATTACHMENT PROTEIN); binding / transporter | chr4:11014099-11016454 REVERSE
contig02296	AT1G12000.1	2e-62	pyrophosphate--fructose-6-phosphate 1-phosphotransferase beta subunit, putative / pyrophosphate-dependent 6-phosphofructose-1-kinase, putative | chr1:4050159-4053727 REVERSE
contig02297	AT3G09880.1	4e-141	ATB' BETA | ATB' BETA; protein phosphatase type 2A regulator | chr3:3029902-3031931 FORWARD
contig02298	AT1G29260.1	6e-47	PEX7, ATPEX7 | PEX7; peroxisome matrix targeting signal-2 binding / protein binding | chr1:10224923-10225876 FORWARD
contig02299	AT4G14070.1	0	AAE15 | AAE15 (acyl-activating enzyme 15); long-chain-fatty-acid-[acyl-carrier-protein] ligase | chr4:8112122-8118039 REVERSE
contig02300	AT2G02710.2	2e-98	PLP, PLPA | PLPB (PAS/LOV PROTEIN B); signal transducer/ two-component sensor | chr2:758812-760608 REVERSE
contig02303	AT3G26560.1	1e-108	ATP-dependent RNA helicase, putative | chr3:9750122-9753719 REVERSE
contig02304	AT1G45474.2	2e-55	LHCA5 | LHCA5; pigment binding | chr1:17179353-17180439 FORWARD
contig02305	AT1G36050.2	1e-24	unknown protein | chr1:13450467-13453055 FORWARD
contig02308	AT5G06830.1	6e-37	unknown protein | chr5:2116882-2119559 REVERSE
contig02309	AT5G65460.1	1e-107	kinesin motor protein-related | chr5:26161831-26169001 REVERSE
contig02310	AT4G21810.1	6e-50	DER2.1 | DER2.1 (DERLIN-2.1) | chr4:11575345-11577003 REVERSE
contig02311	AT4G04860.1	1e-62	DER2.2 | DER2.2 (DERLIN-2.2) | chr4:2460135-2461378 FORWARD
contig02312	AT5G22920.1	2e-22	zinc finger (C3HC4-type RING finger) family protein | chr5:7665143-7667031 FORWARD
contig02313	AT5G08450.3	5e-78	FUNCTIONS IN: molecular_function unknown; INVOLVED IN: biological_process unknown; LOCATED IN: cellular_component unknown; EXPRESSED IN: 25 plant structures; EXPRESSED DURING: 15 growth stages; CONTAINS InterPro DOMAIN/s: Histone deacetylation protein Rxt3 (InterPro:IPR013951); Has 32702 Blast hits to 18312 proteins in 878 species: Archae - 45; Bacteria - 1760; Metazoa - 16233; Fungi - 3347; Plan…
contig02314	AT5G24650.1	1e-07	mitochondrial import inner membrane translocase subunit Tim17/Tim22/Tim23 family protein | chr5:8437123-8438859 FORWARD
contig02316	AT4G18810.1	0	binding / catalytic/ transcription repressor | chr4:10322622-10325735 REVERSE
contig02317	AT1G51400.1	1e-10	photosystem II 5 kD protein | chr1:19052172-19052492 REVERSE
contig02318	AT3G52750.1	3e-111	FTSZ2-2 | FTSZ2-2; GTP binding / GTPase/ structural molecule | chr3:19549841-19552435 REVERSE
contig02320	AT1G63430.1	5e-50	leucine-rich repeat transmembrane protein kinase, putative | chr1:23522896-23526451 FORWARD
contig02321	AT4G32400.1	1e-36	SHS1, ATBT1 | SHS1 (SODIUM HYPERSENSITIVE 1); binding / nucleotide transmembrane transporter/ transporter | chr4:15638686-15640238 FORWARD
contig02325	AT1G01470.1	2e-15	LEA14, LSR3 | LEA14 (LATE EMBRYOGENESIS ABUNDANT 14) | chr1:172295-172826 REVERSE
contig02326	AT3G14850.2	3e-107	unknown protein | chr3:4995615-4997611 FORWARD
contig02327	AT3G14470.1	4e-09	disease resistance protein (NBS-LRR class), putative | chr3:4857940-4861104 FORWARD
contig02328	AT3G44100.1	6e-35	MD-2-related lipid recognition domain-containing protein / ML domain-containing protein | chr3:15866162-15867273 REVERSE
contig02329	AT4G22980.1	2e-62	FUNCTIONS IN: molecular_function unknown; INVOLVED IN: biological_process unknown; LOCATED IN: chloroplast; EXPRESSED IN: 13 plant structures; EXPRESSED DURING: 9 growth stages; BEST Arabidopsis thaliana protein match is: catalytic/ pyridoxal phosphate binding (TAIR:AT5G51920.1); Has 294 Blast hits to 268 proteins in 91 species: Archae - 4; Bacteria - 15; Metazoa - 79; Fungi - 66; Plants - 107; V…
contig02330	AT2G47990.1	6e-61	SWA1, EDA13, EDA19 | SWA1 (SLOW WALKER1); nucleotide binding | chr2:19637010-19638602 REVERSE
contig02331	AT5G56130.1	4e-139	transducin family protein / WD-40 repeat family protein | chr5:22722755-22725065 REVERSE
contig02332	AT5G08710.1	2e-23	regulator of chromosome condensation (RCC1) family protein / UVB-resistance protein-related | chr5:2834858-2837866 REVERSE
contig02333	AT5G16150.3	0	GLT1, PGLCT | PGLCT (PLASTIDIC GLC TRANSLOCATOR); carbohydrate transmembrane transporter/ sugar:hydrogen symporter | chr5:5272904-5275678 FORWARD
contig02335	AT5G60160.1	0	aspartyl aminopeptidase, putative | chr5:24223887-24226783 REVERSE
contig02336	AT5G04410.1	1e-09	NAC2, anac078 | NAC2; transcription factor | chr5:1243980-1246416 FORWARD
contig02337	AT4G14430.1	2e-35	IBR10, ATECI2, ECI2, ECHIB, PEC12 | IBR10 (INDOLE-3-BUTYRIC ACID RESPONSE 10); catalytic/ dodecenoyl-CoA delta-isomerase | chr4:8304910-8305632 REVERSE
contig02338	AT2G40540.2	3e-92	KT2, ATKT2, SHY3, KUP2, ATKUP2, TRK2 | KT2 (POTASSIUM TRANSPORTER 2); potassium ion transmembrane transporter | chr2:16931445-16934516 FORWARD
contig02339	AT1G10200.1	6e-91	WLIM1 | WLIM1; transcription factor/ zinc ion binding | chr1:3346677-3347763 REVERSE
contig02340	AT5G02960.1	1e-74	40S ribosomal protein S23 (RPS23B) | chr5:693280-694396 REVERSE
contig02341	AT5G06460.1	0	ATUBA2, UBA 2 | ATUBA2; ubiquitin activating enzyme/ ubiquitin-protein ligase | chr5:1970239-1974382 FORWARD
contig02344	AT2G31410.1	1e-19	unknown protein | chr2:13392220-13392819 REVERSE
contig02346	AT1G65680.1	1e-38	ATEXPB2, EXPB2, ATHEXP BETA 1.4 | ATEXPB2 (ARABIDOPSIS THALIANA EXPANSIN B2) | chr1:24427266-24428399 FORWARD
contig02349	AT2G02370.2	3e-78	FUNCTIONS IN: molecular_function unknown; INVOLVED IN: biological_process unknown; LOCATED IN: cellular_component unknown; EXPRESSED IN: 22 plant structures; EXPRESSED DURING: 13 growth stages; CONTAINS InterPro DOMAIN/s: SNARE associated Golgi protein (InterPro:IPR015414); BEST Arabidopsis thaliana protein match is: unknown protein (TAIR:AT1G12450.1); Has 1745 Blast hits to 1745 proteins in 446 …
contig02350	AT5G44200.2	1e-90	CBP20, ATCBP20 | CBP20 (CAP-BINDING PROTEIN 20); RNA binding / RNA cap binding | chr5:17802062-17803875 REVERSE
contig02354	AT1G15690.2	4e-45	AVP1, ATAVP3, AVP-3 | AVP1; ATPase/ hydrogen-translocating pyrophosphatase | chr1:5399115-5402185 FORWARD
contig02355	AT3G06890.1	5e-08	unknown protein | chr3:2176949-2177335 FORWARD
contig02357	AT4G12740.1	2e-52	adenine-DNA glycosylase-related / MYH-related | chr4:7494578-7497596 REVERSE
contig02359	AT3G55520.1	7e-22	immunophilin, putative / FKBP-type peptidyl-prolyl cis-trans isomerase, putative | chr3:20594177-20595128 FORWARD
contig02361	AT1G14170.3	2e-20	KH domain-containing protein | chr1:4843463-4845253 REVERSE
contig02362	AT2G22170.1	2e-46	lipid-associated family protein | chr2:9427010-9427742 REVERSE
contig02365	AT2G17290.1	1e-09	CPK6, ATCDPK3 | CPK6 (CALCIUM-DEPENDENT PROTEIN KINASE 6); ATP binding / calcium ion binding / calmodulin-dependent protein kinase/ kinase/ protein kinase/ protein serine/threonine kinase | chr2:7517005-7519239 FORWARD
contig02368	AT1G14810.1	3e-135	semialdehyde dehydrogenase family protein | chr1:5102684-5104633 REVERSE
contig02369	AT1G77610.1	8e-144	glucose-6-phosphate/phosphate translocator-related | chr1:29165489-29167486 FORWARD
contig02371	AT3G06240.1	2e-15	F-box family protein | chr3:1887336-1888619 FORWARD
contig02373	AT1G60550.1	3e-123	ECHID, DHNS | ECHID (ENOYL-COA HYDRATASE/ISOMERASE D); catalytic/ naphthoate synthase | chr1:22305988-22308092 REVERSE
contig02374	AT4G28070.2	3e-180	AFG1-like ATPase family protein | chr4:13946009-13948462 FORWARD
contig02375	AT3G45300.1	2e-117	IVD, ATIVD | IVD (ISOVALERYL-COA-DEHYDROGENASE); ATP binding / isovaleryl-CoA dehydrogenase | chr3:16621659-16624848 REVERSE
contig02376	AT5G52740.1	3e-09	heavy-metal-associated domain-containing protein | chr5:21382530-21383180 FORWARD
contig02382	AT5G22400.1	5e-80	rac GTPase activating protein, putative | chr5:7423050-7425335 REVERSE
contig02383	AT1G17530.1	2e-53	ATTIM23-1 | ATTIM23-1 (TRANSLOCASE OF INNER MITOCHONDRIAL MEMBRANE 23); P-P-bond-hydrolysis-driven protein transmembrane transporter | chr1:6027723-6028286 FORWARD
contig02384	AT5G16790.1	2e-71	EXPRESSED IN: shoot apex; CONTAINS InterPro DOMAIN/s: Tho complex subunit 7 (InterPro:IPR018018), Tho complex subunit 7/Mft1p (InterPro:IPR008501); BEST Arabidopsis thaliana protein match is: unknown protein (TAIR:AT3G02950.1); Has 1782 Blast hits to 1524 proteins in 231 species: Archae - 15; Bacteria - 107; Metazoa - 987; Fungi - 119; Plants - 63; Viruses - 25; Other Eukaryotes - 466 (source: NC…
contig02386	AT4G16830.3	9e-47	nuclear RNA-binding protein (RGGA) | chr4:9470652-9472308 FORWARD
contig02387	AT2G47610.1	3e-61	60S ribosomal protein L7A (RPL7aA) | chr2:19529854-19531401 FORWARD
contig02390	AT5G18610.1	2e-129	protein kinase family protein | chr5:6192736-6195371 FORWARD
contig02391	AT2G38040.2	4e-33	CAC3 | CAC3; acetyl-CoA carboxylase | chr2:15917612-15920749 FORWARD
contig02392	AT2G38040.2	5e-30	CAC3 | CAC3; acetyl-CoA carboxylase | chr2:15917612-15920749 FORWARD
contig02393	AT2G36330.1	1e-12	FUNCTIONS IN: molecular_function unknown; LOCATED IN: plasma membrane, membrane; EXPRESSED IN: 22 plant structures; EXPRESSED DURING: 13 growth stages; CONTAINS InterPro DOMAIN/s: Uncharacterised protein family UPF0497, trans-membrane plant (InterPro:IPR006702); BEST Arabidopsis thaliana protein match is: integral membrane protein, putative (TAIR:AT5G62820.1); Has 132 Blast hits to 130 proteins i…
contig02394	AT1G78895.1	2e-27	INVOLVED IN: biological_process unknown; LOCATED IN: endomembrane system, endoplasmic reticulum; EXPRESSED IN: 24 plant structures; EXPRESSED DURING: 15 growth stages; CONTAINS InterPro DOMAIN/s: Reticulon (InterPro:IPR003388); BEST Arabidopsis thaliana protein match is: unknown protein (TAIR:AT1G16825.1); Has 81 Blast hits to 81 proteins in 9 species: Archae - 0; Bacteria - 0; Metazoa - 0; Fungi…
contig02398	AT5G22050.2	9e-69	protein kinase family protein | chr5:7301467-7303209 FORWARD
contig02399	AT5G47540.1	2e-70	binding | chr5:19283265-19285328 REVERSE
contig02401	AT3G03070.1	4e-38	NADH-ubiquinone oxidoreductase-related | chr3:696593-698069 REVERSE
contig02402	AT5G14040.1	4e-111	mitochondrial phosphate transporter | chr5:4531059-4532965 REVERSE
contig02406	AT2G45990.2	2e-111	unknown protein | chr2:18919402-18921043 FORWARD
contig02407	AT5G51690.1	2e-138	ACS12 | ACS12; 1-aminocyclopropane-1-carboxylate synthase/ L-aspartate:2-oxoglutarate aminotransferase/ aromatic-amino-acid:2-oxoglutarate aminotransferase | chr5:20999015-21000957 REVERSE
contig02409	AT2G38560.1	3e-57	TFIIS | TFIIS (TRANSCRIPT ELONGATION FACTOR IIS); DNA binding / RNA polymerase II transcription elongation factor/ transcription factor | chr2:16134802-16136319 FORWARD
contig02410	AT3G56170.1	4e-64	CAN | CAN (CA-2+ DEPENDENT NUCLEASE); nuclease | chr3:20842614-20844319 FORWARD
contig02411	AT3G57270.1	1e-72	BG1 | BG1 (BETA-1,3-GLUCANASE 1); catalytic/ cation binding / hydrolase, hydrolyzing O-glycosyl compounds | chr3:21191336-21193118 REVERSE
contig02412	AT2G41820.1	9e-142	leucine-rich repeat transmembrane protein kinase, putative | chr2:17447170-17449914 FORWARD
contig02413	AT5G59440.3	3e-26	ZEU1 | ZEU1 (ZEUS1); ATP binding / thymidylate kinase | chr5:23971397-23972729 FORWARD
contig02414	AT3G05290.1	2e-61	PNC1 | PNC1 (PEROXISOMAL ADENINE NUCLEOTIDE CARRIER 1); ADP transmembrane transporter/ ATP transmembrane transporter/ binding | chr3:1506129-1507614 REVERSE
contig02415	AT2G23450.1	1e-39	protein kinase family protein | chr2:9988926-9991244 REVERSE
contig02416	AT5G22640.1	5e-142	emb1211 | emb1211 (embryo defective 1211) | chr5:7529423-7533641 FORWARD
contig02417	AT5G25820.1	1e-52	exostosin family protein | chr5:8997248-8999574 REVERSE
contig02419	AT5G42020.2	3e-62	BIP | BIP2; ATP binding | chr5:16807697-16810480 REVERSE
contig02420	AT3G13235.1	5e-86	ubiquitin family protein | chr3:4271492-4274348 REVERSE
contig02422	AT4G33080.1	6e-31	protein kinase, putative | chr4:15960146-15964296 FORWARD
contig02423	AT3G63400.1	7e-13	peptidyl-prolyl cis-trans isomerase cyclophilin-type family protein | chr3:23412449-23415435 FORWARD
contig02426	AT4G00630.1	5e-72	KEA2, ATKEA2 | KEA2; potassium ion transmembrane transporter/ potassium:hydrogen antiporter | chr4:261655-267789 REVERSE
contig02427	AT5G49650.1	2e-113	xylulose kinase, putative | chr5:20152898-20155574 FORWARD
contig02429	AT2G34640.1	2e-78	PTAC12 | PTAC12 (PLASTID TRANSCRIPTIONALLY ACTIVE12) | chr2:14582061-14584345 REVERSE
contig02430	AT1G55620.2	3e-58	CLC-F, ATCLC-F | CLC-F (CHLORIDE CHANNEL F); ion channel/ voltage-gated chloride channel | chr1:20787338-20790990 REVERSE
contig02431	ATCG00780.1	3e-39	RPL14 | encodes a chloroplast ribosomal protein L14, a constituent of the large subunit of the ribosomal complex | chrC:80696-81064 REVERSE
contig02434	AT4G32350.1	1e-12	unknown protein | chr4:15617634-15620642 FORWARD
contig02435	AT4G39410.1	2e-35	WRKY13, ATWRKY13 | WRKY13; transcription factor | chr4:18332937-18334789 REVERSE
contig02436	AT1G33400.1	9e-19	tetratricopeptide repeat (TPR)-containing protein | chr1:12104891-12109488 REVERSE
contig02437	AT1G09020.1	2e-109	SNF4, ATSNF4 | SNF4 (HOMOLOG OF YEAST SUCROSE NONFERMENTING 4); protein kinase activator | chr1:2900149-2904212 REVERSE
contig02440	AT3G48520.1	1e-39	CYP94B3 | CYP94B3; electron carrier/ heme binding / iron ion binding / monooxygenase/ oxygen binding | chr3:17975104-17976624 REVERSE
contig02444	AT3G48730.1	3e-154	GSA2 | GSA2 (glutamate-1-semialdehyde 2,1-aminomutase 2); catalytic/ glutamate-1-semialdehyde 2,1-aminomutase/ pyridoxal phosphate binding / transaminase | chr3:18049697-18051550 FORWARD
contig02445	AT1G21680.1	0	FUNCTIONS IN: molecular_function unknown; INVOLVED IN: biological_process unknown; LOCATED IN: plasma membrane, vacuole, plant-type cell wall; EXPRESSED IN: 25 plant structures; EXPRESSED DURING: 13 growth stages; CONTAINS InterPro DOMAIN/s: WD40-like Beta Propeller (InterPro:IPR011659), Six-bladed beta-propeller, TolB-like (InterPro:IPR011042); BEST Arabidopsis thaliana protein match is: unknown…
contig02446	AT5G35730.1	4e-178	EXS family protein / ERD1/XPR1/SYG1 family protein | chr5:13893941-13896821 FORWARD
contig02447	AT2G21250.1	3e-119	mannose 6-phosphate reductase (NADPH-dependent), putative | chr2:9103408-9105116 REVERSE
contig02448	AT3G57120.1	7e-17	protein kinase family protein | chr3:21139099-21140469 FORWARD
contig02449	AT2G38940.1	6e-133	ATPT2, PHT1;4 | ATPT2 (ARABIDOPSIS THALIANA PHOSPHATE TRANSPORTER 2); carbohydrate transmembrane transporter/ inorganic phosphate transmembrane transporter/ phosphate transmembrane transporter/ sugar:hydrogen symporter | chr2:16258500-16260104 FORWARD
contig02450	AT2G36850.1	7e-26	ATGSL08, GSL8, GSL08, ATGSL8 | GSL8 (GLUCAN SYNTHASE-LIKE 8); 1,3-beta-glucan synthase/ transferase, transferring glycosyl groups | chr2:15454935-15469666 REVERSE
contig02451	AT1G53730.1	7e-47	SRF6 | SRF6 (STRUBBELIG-RECEPTOR FAMILY 6); ATP binding / protein binding / protein kinase/ protein serine/threonine kinase/ protein tyrosine kinase | chr1:20061771-20065475 FORWARD
contig02452	AT1G21570.1	8e-09	zinc finger (CCCH-type) family protein | chr1:7557822-7560283 REVERSE
contig02453	AT1G07650.1	2e-24	leucine-rich repeat transmembrane protein kinase, putative | chr1:2359817-2366423 REVERSE
contig02455	AT1G53730.2	5e-100	SRF6 | SRF6 (STRUBBELIG-RECEPTOR FAMILY 6); ATP binding / protein binding / protein kinase/ protein serine/threonine kinase | chr1:20061771-20065475 FORWARD
contig02457	AT1G55020.1	1e-71	LOX1 | LOX1; lipoxygenase | chr1:20525798-20530143 FORWARD
contig02458	AT1G10290.1	9e-56	ADL6, DRP2A | ADL6 (DYNAMIN-LIKE PROTEIN 6); GTPase | chr1:3370774-3377120 FORWARD
contig02459	AT2G41900.1	3e-107	zinc finger (CCCH-type) family protein | chr2:17491352-17493502 FORWARD
contig02460	AT4G18060.1	2e-87	clathrin binding | chr4:10027668-10029662 REVERSE
contig02461	AT1G47890.1	8e-16	AtRLP7 | AtRLP7 (Receptor Like Protein 7); kinase/ protein binding | chr1:17643976-17647035 FORWARD
contig02462	AT4G33640.1	1e-31	unknown protein | chr4:16159727-16160211 REVERSE
contig02463	AT5G49460.1	2e-29	ACLB-2 | ACLB-2 (ATP CITRATE LYASE SUBUNIT B 2); ATP citrate synthase | chr5:20055048-20058195 FORWARD
contig02464	AT2G19740.1	1e-42	60S ribosomal protein L31 (RPL31A) | chr2:8513577-8514346 FORWARD
contig02466	AT2G02760.1	2e-84	ATUBC2, UBC2 | ATUBC2 (UBIQUITING-CONJUGATING ENZYME 2); ubiquitin-protein ligase | chr2:774271-775149 FORWARD
contig02467	AT1G64040.1	3e-142	TOPP3 | TOPP3; protein serine/threonine phosphatase | chr1:23758626-23760274 REVERSE
contig02468	AT5G05580.1	0	FAD8 | FAD8 (FATTY ACID DESATURASE 8); omega-3 fatty acid desaturase | chr5:1664331-1666345 FORWARD
contig02469	AT1G07080.1	8e-49	gamma interferon responsive lysosomal thiol reductase family protein / GILT family protein | chr1:2170069-2171861 FORWARD
contig02471	AT5G66420.2	4e-59	LOCATED IN: cellular_component unknown; EXPRESSED IN: 23 plant structures; EXPRESSED DURING: 13 growth stages; CONTAINS InterPro DOMAIN/s: Uncharacterised conserved protein UCP033271 (InterPro:IPR008322), TIM-barrel signal transduction protein, predicted (InterPro:IPR009215); Has 820 Blast hits to 818 proteins in 200 species: Archae - 4; Bacteria - 603; Metazoa - 0; Fungi - 61; Plants - 24; Virus…
contig02472	AT2G26510.1	4e-21	PDE135 | PDE135 (pigment defective embryo 135); transmembrane transporter | chr2:11274118-11277464 FORWARD
contig02473	AT1G26665.1	8e-39	FUNCTIONS IN: molecular_function unknown; INVOLVED IN: biological_process unknown; LOCATED IN: cellular_component unknown; EXPRESSED IN: 24 plant structures; EXPRESSED DURING: 15 growth stages; BEST Arabidopsis thaliana protein match is: RNA polymerase II mediator complex protein-related (TAIR:AT5G41910.1); Has 223 Blast hits to 223 proteins in 105 species: Archae - 0; Bacteria - 0; Metazoa - 112…
contig02474	AT4G38630.1	8e-119	RPN10, MCB1, ATMCB1, MBP1 | RPN10 (REGULATORY PARTICLE NON-ATPASE 10); peptide receptor | chr4:18057357-18059459 REVERSE
contig02475	AT1G50250.1	0	FTSH1 | FTSH1 (FtsH protease 1); ATP-dependent peptidase/ ATPase/ metallopeptidase | chr1:18614398-18616930 REVERSE
contig02476	AT3G47110.1	2e-36	leucine-rich repeat transmembrane protein kinase, putative | chr3:17347103-17350296 REVERSE
contig02477	AT5G19980.1	2e-130	integral membrane family protein | chr5:6749907-6750932 REVERSE
contig02478	AT1G67480.2	9e-81	kelch repeat-containing F-box family protein | chr1:25277294-25278529 FORWARD
contig02480	AT4G30840.1	3e-61	WD-40 repeat protein family | chr4:15017831-15019709 REVERSE
contig02481	AT3G47990.1	2e-98	zinc finger (C3HC4-type RING finger) family protein | chr3:17713367-17716051 REVERSE
contig02482	AT1G71990.1	1e-25	FUT13, ATFUT13, FUCTC, FT4-M | FUT13 (FUCOSYLTRANSFERASE 13); fucosyltransferase/ transferase, transferring glycosyl groups | chr1:27100345-27102097 FORWARD
contig02483	AT2G46920.2	1e-81	POL | POL (poltergeist); protein serine/threonine phosphatase | chr2:19278106-19280921 REVERSE
contig02484	AT2G36810.1	9e-63	binding | chr2:15425739-15439462 REVERSE
contig02485	AT5G41210.1	9e-56	ATGSTT1, GST10, GSTU12 | ATGSTT1 (GLUTATHIONE S-TRANSFERASE THETA 1); glutathione transferase | chr5:16492550-16493884 REVERSE
contig02487	AT1G69770.1	5e-48	CMT3 | CMT3 (chromomethylase 3); DNA (cytosine-5-)-methyltransferase | chr1:26248496-26253519 REVERSE
contig02488	AT3G45980.1	3e-44	H2B, HTB9 | HTB9; DNA binding | chr3:16897492-16897944 REVERSE
contig02490	AT2G01980.1	2e-22	SOS1, ATSOS1, ATNHX7 | SOS1 (SALT OVERLY SENSITIVE 1); sodium:hydrogen antiporter | chr2:457070-463145 FORWARD
contig02491	AT5G17760.2	2e-16	AAA-type ATPase family protein | chr5:5861276-5862301 REVERSE
contig02492	AT4G33500.1	2e-74	protein phosphatase 2C-related / PP2C-related | chr4:16112835-16116243 REVERSE
contig02493	AT2G16880.1	1e-36	pentatricopeptide (PPR) repeat-containing protein | chr2:7312262-7314493 REVERSE
contig02494	AT1G11170.1	3e-61	unknown protein | chr1:3741724-3744459 FORWARD
contig02495	AT1G09750.1	1e-69	chloroplast nucleoid DNA-binding protein-related | chr1:3157541-3158960 FORWARD
contig02497	AT1G77290.2	2e-42	tetrachloro-p-hydroquinone reductive dehalogenase-related | chr1:29038917-29039815 FORWARD
contig02499	AT1G64260.1	2e-07	zinc finger protein-related | chr1:23847756-23849915 FORWARD
contig02500	AT2G19450.1	1e-59	TAG1, AS11, ABX45, DGAT1, RDS1, ATDGAT | TAG1 (TRIACYLGLYCEROL BIOSYNTHESIS DEFECT 1); diacylglycerol O-acyltransferase | chr2:8426436-8429455 FORWARD
contig02502	AT5G27830.3	4e-59	FUNCTIONS IN: molecular_function unknown; INVOLVED IN: response to oxidative stress; EXPRESSED IN: 22 plant structures; EXPRESSED DURING: 13 growth stages; CONTAINS InterPro DOMAIN/s: Folate receptor, conserved region (InterPro:IPR018143); Has 46 Blast hits to 46 proteins in 18 species: Archae - 0; Bacteria - 0; Metazoa - 16; Fungi - 0; Plants - 14; Viruses - 0; Other Eukaryotes - 16 (source: NCB…
contig02503	AT5G62580.1	3e-16	binding | chr5:25120010-25122259 FORWARD
contig02509	AT1G72140.1	3e-57	proton-dependent oligopeptide transport (POT) family protein | chr1:27141877-27144346 FORWARD
contig02510	AT4G35470.1	2e-17	leucine-rich repeat family protein | chr4:16846531-16848448 FORWARD
contig02512	AT5G19670.1	2e-62	exostosin family protein | chr5:6647025-6649358 FORWARD
contig02514	AT4G39970.1	1e-19	haloacid dehalogenase-like hydrolase family protein | chr4:18536678-18538429 REVERSE
contig02515	AT3G24350.1	5e-71	SYP32, ATSYP32 | SYP32 (SYNTAXIN OF PLANTS 32); SNAP receptor | chr3:8837733-8839402 FORWARD
contig02516	AT5G61010.2	2e-36	ATEXO70E2 | ATEXO70E2 (EXOCYST SUBUNIT EXO70 FAMILY PROTEIN E2); protein binding | chr5:24554612-24556531 FORWARD
contig02517	AT3G48470.1	1e-39	EMB2423 | EMB2423 (EMBRYO DEFECTIVE 2423) | chr3:17951689-17956754 FORWARD
contig02519	AT1G34640.1	9e-17	unknown protein | chr1:12687706-12688427 REVERSE
contig02520	AT3G23150.1	2e-38	ETR2 | ETR2 (ethylene response 2); ethylene binding / glycogen synthase kinase 3/ protein histidine kinase/ receptor | chr3:8255156-8257560 FORWARD
contig02523	AT2G30860.1	2e-73	ATGSTF9, GLUTTR, ATGSTF7 | ATGSTF9 (GLUTATHIONE S-TRANSFERASE PHI 9); copper ion binding / glutathione binding / glutathione peroxidase/ glutathione transferase | chr2:13139132-13140057 FORWARD
contig02524	AT3G11130.1	5e-121	clathrin heavy chain, putative | chr3:3482575-3491667 REVERSE
contig02525	AT3G23150.1	2e-23	ETR2 | ETR2 (ethylene response 2); ethylene binding / glycogen synthase kinase 3/ protein histidine kinase/ receptor | chr3:8255156-8257560 FORWARD
contig02526	AT5G51110.1	2e-54	4-alpha-hydroxytetrahydrobiopterin dehydratase | chr5:20778316-20779380 REVERSE
contig02527	AT5G01650.1	3e-44	macrophage migration inhibitory factor family protein / MIF family protein | chr5:242734-244033 REVERSE
contig02528	AT5G56710.1	6e-42	60S ribosomal protein L31 (RPL31C) | chr5:22944003-22944767 REVERSE
contig02531	AT1G04870.2	3e-98	PRMT10, ATPRMT10 | PRMT10; [myelin basic protein]-arginine N-methyltransferase/ histone-arginine N-methyltransferase/ methyltransferase/ protein-arginine omega-N asymmetric methyltransferase/ protein-arginine omega-N monomethyltransferase | chr1:1373485-1375598 REVERSE
contig02533	AT2G16360.1	5e-31	40S ribosomal protein S25 (RPS25A) | chr2:7076713-7077366 REVERSE
contig02534	AT5G54640.1	2e-43	HTA1, RAT5 | RAT5 (RESISTANT TO AGROBACTERIUM TRANSFORMATION 5); DNA binding | chr5:22196540-22197279 FORWARD
contig02535	AT4G14103.1	3e-19	F-box family protein | chr4:8126948-8128305 FORWARD
contig02537	AT4G32790.1	3e-72	exostosin family protein | chr4:15812566-15814908 FORWARD
contig02538	AT5G20660.1	2e-92	24 kDa vacuolar protein, putative | chr5:6986402-6990947 FORWARD
contig02539	AT4G30790.1	9e-30	unknown protein | chr4:14993383-14997785 REVERSE
contig02540	AT1G05070.1	3e-42	unknown protein | chr1:1457172-1458531 REVERSE
contig02541	AT5G49400.1	9e-52	zinc knuckle (CCHC-type) family protein | chr5:20031154-20031981 FORWARD
contig02542	AT1G06720.1	2e-25	INVOLVED IN: ribosome biogenesis; LOCATED IN: nucleus; EXPRESSED IN: 21 plant structures; EXPRESSED DURING: 13 growth stages; CONTAINS InterPro DOMAIN/s: AARP2CN (InterPro:IPR012948), Protein of unknown function DUF663 (InterPro:IPR007034); BEST Arabidopsis thaliana protein match is: unknown protein (TAIR:AT1G42440.1); Has 7944 Blast hits to 5342 proteins in 373 species: Archae - 33; Bacteria - 6…
contig02543	AT1G30270.1	4e-162	CIPK23, SnRK3.23, ATCIPK23, LKS1 | CIPK23 (CBL-INTERACTING PROTEIN KINASE 23); kinase/ protein binding / protein serine/threonine kinase | chr1:10655270-10658524 FORWARD
contig02544	AT1G17080.1	5e-39	unknown protein | chr1:5840458-5841536 REVERSE
contig02545	AT1G50440.3	4e-60	zinc finger (C3HC4-type RING finger) family protein | chr1:18686099-18687646 FORWARD
contig02547	AT2G39470.2	1e-67	PPL2 | PPL2 (PsbP-like protein 2); calcium ion binding | chr2:16476335-16477653 FORWARD
contig02548	AT1G21720.1	1e-104	PBC1 | PBC1 (PROTEASOME BETA SUBUNIT C1); peptidase/ threonine-type endopeptidase | chr1:7626394-7628070 FORWARD
contig02550	AT3G01360.2	2e-48	unknown protein | chr3:137772-138731 REVERSE
contig02551	AT2G29190.1	1e-176	APUM2 | APUM2 (Arabidopsis Pumilio 2); RNA binding / binding | chr2:12544260-12548071 REVERSE
contig02553	AT3G57940.1	3e-86	unknown protein | chr3:21449560-21455834 FORWARD
contig02555	AT3G26060.1	7e-71	ATPRX Q | ATPRX Q; antioxidant/ peroxiredoxin | chr3:9524807-9526123 FORWARD
contig02558	AT4G17730.2	3e-67	SYP23, ATSYP23 | SYP23 (SYNTAXIN OF PLANTS 23); SNAP receptor | chr4:9865351-9866717 FORWARD
contig02560	AT5G54780.1	9e-10	RAB GTPase activator | chr5:22248696-22251692 REVERSE
contig02561	AT3G23920.1	9e-102	BAM1, BMY7, TR-BAMY | BAM1 (BETA-AMYLASE 1); beta-amylase | chr3:8641722-8644199 FORWARD
contig02564	AT4G35870.1	6e-65	FUNCTIONS IN: molecular_function unknown; INVOLVED IN: protein targeting to vacuole; LOCATED IN: membrane; EXPRESSED IN: 23 plant structures; EXPRESSED DURING: 15 growth stages; CONTAINS InterPro DOMAIN/s: Protein of unknown function DUF221 (InterPro:IPR003864); BEST Arabidopsis thaliana protein match is: early-responsive to dehydration protein-related / ERD protein-related (TAIR:AT3G21620.1); Ha…
contig02565	AT5G12890.1	2e-67	UDP-glucoronosyl/UDP-glucosyl transferase family protein | chr5:4069658-4071124 REVERSE
contig02566	AT1G01430.1	1e-91	unknown protein | chr1:156953-158536 REVERSE
contig02567	AT5G03940.1	0	FFC, 54CP, CPSRP54, SRP54CP | CPSRP54 (CHLOROPLAST SIGNAL RECOGNITION PARTICLE 54 KDA SUBUNIT); 7S RNA binding / GTP binding / mRNA binding / signal sequence binding | chr5:1060265-1063257 REVERSE
contig02571	AT2G20300.1	0	ALE2 | ALE2 (Abnormal Leaf Shape 2); kinase | chr2:8756475-8759845 REVERSE
contig02573	AT1G60030.1	3e-120	ATNAT7, NAT7 | xanthine/uracil permease family protein | chr1:22113993-22116648 REVERSE
contig02574	AT2G20060.1	1e-06	ribosomal protein L4 family protein | chr2:8659384-8661227 FORWARD
contig02575	AT1G43700.1	3e-51	VIP1 | VIP1 (VIRE2-INTERACTING PROTEIN 1); protein binding / transcription factor | chr1:16484352-16486017 FORWARD
contig02576	AT1G21270.1	3e-23	WAK2 | WAK2; ATP binding / calcium ion binding / protein kinase/ protein serine/threonine kinase | chr1:7444997-7447345 FORWARD
contig02578	AT3G24503.1	4e-100	ALDH2C4, ALDH1A, REF1 | ALDH2C4; 3-chloroallyl aldehyde dehydrogenase/ aldehyde dehydrogenase (NAD)/ coniferyl-aldehyde dehydrogenase | chr3:8919732-8923029 REVERSE
contig02579	AT3G01670.1	3e-49	unknown protein | chr3:247288-250261 FORWARD
contig02580	AT5G11520.1	0	ASP3, YLS4 | ASP3 (ASPARTATE AMINOTRANSFERASE 3); L-aspartate:2-oxoglutarate aminotransferase | chr5:3685257-3687721 REVERSE
contig02581	AT2G33540.1	2e-78	CPL3, ATCPL3 | CPL3 (C-TERMINAL DOMAIN PHOSPHATASE-LIKE 3); CTD phosphatase/ phosphoprotein phosphatase | chr2:14204081-14208797 REVERSE
contig02582	AT4G19810.1	3e-22	glycosyl hydrolase family 18 protein | chr4:10764151-10765753 REVERSE
contig02583	AT5G59010.1	0	protein kinase-related | chr5:23820578-23823099 REVERSE
contig02585	AT2G38750.1	2e-50	ANNAT4 | ANNAT4 (ANNEXIN ARABIDOPSIS 4); calcium ion binding / calcium-dependent phospholipid binding | chr2:16196582-16198431 REVERSE
contig02586	AT3G01640.1	7e-159	GHMP kinase family protein | chr3:239418-241198 FORWARD
contig02587	AT1G21450.1	2e-152	SCL1 | SCL1 (SCARECROW-LIKE 1); transcription factor | chr1:7509721-7511502 FORWARD
contig02588	AT3G24430.1	2e-54	HCF101 | HCF101 (HIGH-CHLOROPHYLL-FLUORESCENCE 101); ATP binding | chr3:8868731-8872154 REVERSE
contig02589	AT4G31460.1	3e-52	ribosomal protein L28 family protein | chr4:15259773-15260847 REVERSE
contig02592	AT2G15620.1	3e-156	NIR1, NIR, ATHNIR | NIR1 (NITRITE REDUCTASE 1); ferredoxin-nitrate reductase/ nitrite reductase (NO-forming) | chr2:6810552-6812666 FORWARD
contig02593	AT5G45775.2	1e-53	60S ribosomal protein L11 (RPL11D) | chr5:18565281-18566496 REVERSE
contig02594	AT1G44960.1	3e-46	INVOLVED IN: biological_process unknown; LOCATED IN: plasma membrane; EXPRESSED IN: 25 plant structures; EXPRESSED DURING: 15 growth stages; CONTAINS InterPro DOMAIN/s: SNARE associated Golgi protein (InterPro:IPR015414); BEST Arabidopsis thaliana protein match is: unknown protein (TAIR:AT1G03260.1); Has 947 Blast hits to 946 proteins in 318 species: Archae - 2; Bacteria - 660; Metazoa - 2; Fungi…
contig02595	AT5G22850.1	2e-76	aspartyl protease family protein | chr5:7633717-7636298 REVERSE
contig02596	AT4G27070.1	2e-132	TSB2 | TSB2 (TRYPTOPHAN SYNTHASE BETA-SUBUNIT 2); tryptophan synthase | chr4:13586564-13588619 FORWARD
contig02597	AT5G54810.1	1e-62	TSB1, TRPB, TRP2, ATTSB1 | TSB1 (TRYPTOPHAN SYNTHASE BETA-SUBUNIT 1); tryptophan synthase | chr5:22264805-22266738 REVERSE
contig02600	AT3G12280.1	7e-73	RBR1, RBR, RB, ATRBR1 | RBR1 (RETINOBLASTOMA-RELATED 1); transcription factor binding | chr3:3913671-3918433 REVERSE
contig02602	AT5G62300.2	2e-30	40S ribosomal protein S20 (RPS20C) | chr5:25021388-25022235 REVERSE
contig02603	AT4G14960.2	1e-30	TUA6 | TUA6; structural constituent of cytoskeleton | chr4:8548769-8550319 REVERSE
contig02605	AT2G47960.1	2e-76	unknown protein | chr2:19625631-19628869 FORWARD
contig02606	AT4G33110.1	1e-56	coclaurine N-methyltransferase, putative | chr4:15972497-15974531 REVERSE
contig02607	AT3G18820.1	2e-97	ATRABG3F, ATRAB7B, RAB71, RABG3F, RAB7B | ATRAB7B (ARABIDOPSIS RAB GTPASE HOMOLOG G3F); GTP binding | chr3:6484266-6486005 FORWARD
contig02608	AT4G01037.1	1e-94	ubiquitin thiolesterase | chr4:451444-453030 REVERSE
contig02609	AT1G61790.1	2e-20	OST3/OST6 family protein | chr1:22814390-22815430 FORWARD
contig02610	AT5G51670.1	1e-33	unknown protein | chr5:20993560-20995096 FORWARD
contig02611	AT4G35090.1	5e-140	CAT2 | CAT2 (CATALASE 2); catalase | chr4:16700937-16703215 REVERSE
contig02612	AT2G37650.1	8e-116	scarecrow-like transcription factor 9 (SCL9) | chr2:15792623-15794779 FORWARD
contig02613	AT3G18210.2	2e-104	oxidoreductase, 2OG-Fe(II) oxygenase family protein | chr3:6238264-6240396 REVERSE
contig02614	AT3G01930.2	2e-10	nodulin family protein | chr3:319289-321488 REVERSE
contig02615	AT2G33860.1	4e-69	ETT, ARF3 | ETT (ETTIN); DNA binding / transcription factor | chr2:14325444-14328613 REVERSE
contig02616	AT2G37660.1	7e-17	binding / catalytic/ coenzyme binding | chr2:15795481-15796977 REVERSE
contig02617	AT4G23940.1	7e-91	FtsH protease, putative | chr4:12437108-12441841 FORWARD
contig02619	AT5G58450.1	6e-08	binding | chr5:23626826-23632071 FORWARD
contig02620	AT5G38880.1	2e-12	unknown protein | chr5:15563621-15568804 REVERSE
contig02621	AT1G08410.1	9e-96	GTP-binding family protein | chr1:2646307-2649106 FORWARD
contig02623	AT3G10110.1	1e-07	MEE67 | MEE67 (maternal effect embryo arrest 67); P-P-bond-hydrolysis-driven protein transmembrane transporter/ protein transporter | chr3:3116225-3117378 FORWARD
contig02624	AT4G04670.1	6e-78	Met-10+ like family protein / kelch repeat-containing protein | chr4:2367603-2371990 FORWARD
contig02626	AT3G14420.6	5e-27	(S)-2-hydroxy-acid oxidase, peroxisomal, putative / glycolate oxidase, putative / short chain alpha-hydroxy acid oxidase, putative | chr3:4821899-4823899 FORWARD
contig02627	AT2G39090.2	5e-86	tetratricopeptide repeat (TPR)-containing protein | chr2:16313087-16317233 REVERSE
contig02628	AT1G07310.1	2e-27	C2 domain-containing protein | chr1:2247775-2248833 REVERSE
contig02629	AT5G39410.1	8e-108	binding / catalytic | chr5:15768415-15770274 REVERSE
contig02630	AT5G57190.1	9e-69	PSD2 | PSD2 (phosphatidylserine decarboxylase 2); phosphatidylserine decarboxylase | chr5:23171531-23175364 REVERSE
contig02631	AT5G13690.1	2e-128	alpha-N-acetylglucosaminidase family / NAGLU family | chr5:4415808-4420159 FORWARD
contig02632	AT3G54460.1	4e-54	SNF2 domain-containing protein / helicase domain-containing protein / F-box family protein | chr3:20162050-20167186 REVERSE
contig02634	AT5G28750.1	7e-19	thylakoid assembly protein, putative | chr5:10784142-10785677 REVERSE
contig02635	AT5G47020.1	0	glycine-rich protein | chr5:19082005-19089800 FORWARD
contig02637	AT2G20340.1	1e-11	tyrosine decarboxylase, putative | chr2:8779804-8782490 FORWARD
contig02638	AT2G34520.1	7e-06	RPS14 | RPS14 (mitochondrial ribosomal protein S14); structural constituent of ribosome | chr2:14548218-14548712 REVERSE
contig02639	AT1G09970.1	2e-99	LRR XI-23 | LRR XI-23; ATP binding / kinase/ protein kinase/ protein serine/threonine kinase | chr1:3252408-3255428 FORWARD
contig02640	AT2G35530.1	3e-41	bZIP transcription factor family protein | chr2:14923280-14926025 REVERSE
contig02642	AT2G01970.1	0	endomembrane protein 70, putative | chr2:452197-454819 REVERSE
contig02643	AT4G16780.1	4e-58	ATHB-2, HAT4, ATHB2 | ATHB-2 (ARABIDOPSIS THALIANA HOMEOBOX PROTEIN 2); DNA binding / protein homodimerization/ sequence-specific DNA binding / transcription factor | chr4:9449291-9450604 FORWARD
contig02644	AT3G55360.1	4e-15	CER10, ECR, ATTSC13, TSC13 | CER10; 3-oxo-5-alpha-steroid 4-dehydrogenase/ fatty acid elongase/ trans-2-enoyl-CoA reductase (NADPH) | chr3:20521186-20522856 REVERSE
contig02646	AT1G04920.1	2e-25	ATSPS3F | ATSPS3F (sucrose phosphate synthase 3F); sucrose-phosphate synthase/ transferase, transferring glycosyl groups | chr1:1391674-1395756 REVERSE
contig02647	AT1G04920.1	1e-27	ATSPS3F | ATSPS3F (sucrose phosphate synthase 3F); sucrose-phosphate synthase/ transferase, transferring glycosyl groups | chr1:1391674-1395756 REVERSE
contig02648	AT3G10410.1	2e-146	scpl49 | scpl49 (serine carboxypeptidase-like 49); serine-type carboxypeptidase | chr3:3235518-3238063 REVERSE
contig02649	AT2G02470.1	2e-39	AL6 | AL6 (ALFIN-LIKE 6); DNA binding / methylated histone residue binding | chr2:652837-654621 FORWARD
contig02650	AT5G03650.1	0	SBE2.2 | SBE2.2 (starch branching enzyme 2.2); 1,4-alpha-glucan branching enzyme | chr5:931924-937470 FORWARD
contig02651	AT5G04885.1	7e-84	glycosyl hydrolase family 3 protein | chr5:1423369-1426628 FORWARD
contig02652	AT5G19660.1	5e-08	ATSBT6.1, S1P, ATS1P | S1P (SITE-1 PROTEASE); endopeptidase/ serine-type endopeptidase | chr5:6642118-6646418 REVERSE
contig02653	AT3G09580.1	2e-51	amine oxidase family protein | chr3:2942614-2944047 REVERSE
contig02654	AT1G34420.1	5e-28	leucine-rich repeat family protein / protein kinase family protein | chr1:12584587-12587570 FORWARD
contig02655	AT5G23570.1	1e-11	SGS3, ATSGS3 | SGS3 (SUPPRESSOR OF GENE SILENCING 3) | chr5:7943621-7945874 FORWARD
contig02656	AT4G13360.1	9e-93	catalytic | chr4:7775133-7777701 FORWARD
contig02660	AT3G47620.1	3e-29	AtTCP14 | AtTCP14 (TEOSINTE BRANCHED1, CYCLOIDEA and PCF (TCP) 14); transcription factor | chr3:17559004-17560473 FORWARD
contig02661	AT5G03900.2	7e-29	FUNCTIONS IN: molecular_function unknown; INVOLVED IN: biological_process unknown; LOCATED IN: chloroplast envelope; EXPRESSED IN: 22 plant structures; EXPRESSED DURING: 13 growth stages; CONTAINS InterPro DOMAIN/s: FeS cluster biogenesis (InterPro:IPR000361); Has 104 Blast hits to 104 proteins in 40 species: Archae - 0; Bacteria - 55; Metazoa - 0; Fungi - 0; Plants - 44; Viruses - 0; Other Eukar…
contig02662	AT5G02500.2	7e-75	HSC70-1, HSP70-1, AT-HSC70-1, HSC70 | HSC70-1 (HEAT SHOCK COGNATE PROTEIN 70-1); ATP binding | chr5:554055-556334 REVERSE
contig02663	AT5G27730.1	8e-96	unknown protein | chr5:9820311-9822868 FORWARD
contig02664	AT5G60410.5	2e-93	ATSIZ1, SIZ1 | SIZ1; DNA binding / SUMO ligase | chr5:24295226-24300792 FORWARD
contig02667	AT3G51880.3	4e-14	HMGB1, NFD1 | HMGB1 (HIGH MOBILITY GROUP B 1); DNA binding / chromatin binding / structural constituent of chromatin / transcription factor | chr3:19247241-19248491 REVERSE
contig02668	AT5G46020.1	3e-31	unknown protein | chr5:18663075-18664629 REVERSE
contig02669	AT4G29850.1	5e-35	unknown protein | chr4:14601818-14602874 REVERSE
contig02670	AT5G40760.1	0	G6PD6 | G6PD6 (GLUCOSE-6-PHOSPHATE DEHYDROGENASE 6); glucose-6-phosphate dehydrogenase | chr5:16311284-16314556 FORWARD
contig02671	AT3G10720.2	1e-115	pectinesterase, putative | chr3:3354639-3357581 REVERSE
contig02672	AT5G57800.1	3e-135	FLP1, YRE, CER3, WAX2 | CER3 (ECERIFERUM 3); binding / catalytic/ iron ion binding / oxidoreductase | chr5:23420589-23423832 FORWARD
contig02673	ATCG00160.1	8e-07	RPS2 | Chloroplast ribosomal protein S2 | chrC:15013-15723 REVERSE
contig02674	AT1G18700.3	8e-06	DNAJ heat shock N-terminal domain-containing protein | chr1:6437591-6443046 FORWARD
contig02675	AT1G18700.3	5e-10	DNAJ heat shock N-terminal domain-containing protein | chr1:6437591-6443046 FORWARD
contig02677	AT5G35560.1	1e-124	DENN (AEX-3) domain-containing protein | chr5:13742458-13747464 REVERSE
contig02678	AT5G41150.1	2e-86	UVH1, ATRAD1, RAD1 | UVH1 (ULTRAVIOLET HYPERSENSITIVE 1); single-stranded DNA specific endodeoxyribonuclease | chr5:16473044-16476919 REVERSE
contig02680	AT5G16620.1	3e-34	PDE120, TIC40, ATTIC40 | TIC40 | chr5:5450808-5454256 FORWARD
contig02682	AT1G61670.1	6e-91	FUNCTIONS IN: molecular_function unknown; LOCATED IN: endomembrane system, integral to membrane; CONTAINS InterPro DOMAIN/s: Transmembrane receptor, eukaryota (InterPro:IPR009637); BEST Arabidopsis thaliana protein match is: unknown protein (TAIR:AT1G10980.1); Has 473 Blast hits to 471 proteins in 125 species: Archae - 0; Bacteria - 2; Metazoa - 242; Fungi - 99; Plants - 92; Viruses - 0; Other Eu…
contig02683	AT3G44680.1	3e-94	HDA9, HDA09 | HDA9 (HISTONE DEACETYLASE 9); histone deacetylase | chr3:16226769-16229752 REVERSE
contig02684	AT4G34100.2	7e-59	protein binding / zinc ion binding | chr4:16330590-16334864 FORWARD
contig02685	AT4G33625.2	3e-32	unknown protein | chr4:16153114-16154543 REVERSE
contig02688	AT5G57870.1	3e-97	eukaryotic translation initiation factor 4F, putative / eIF-4F, putative | chr5:23439755-23443433 FORWARD
contig02689	AT4G22670.1	2e-80	AtHip1 | AtHip1 (Arabidopsis thaliana Hsp70-interacting protein 1); binding | chr4:11918236-11920671 FORWARD
contig02691	AT2G34040.1	0	apoptosis inhibitory 5 (API5) family protein | chr2:14377957-14382246 REVERSE
contig02692	AT5G01170.1	1e-06	glycine-rich protein | chr5:58315-60021 FORWARD
contig02693	AT5G42500.1	6e-43	disease resistance-responsive family protein | chr5:16994359-16994916 REVERSE
contig02694	AT1G49430.1	4e-128	LRD2, LACS2 | LACS2 (LONG-CHAIN ACYL-COA SYNTHETASE 2); long-chain-fatty-acid-CoA ligase | chr1:18291188-18295641 FORWARD
contig02697	AT5G55050.1	1e-16	GDSL-motif lipase/hydrolase family protein | chr5:22337745-22339741 FORWARD
contig02698	AT5G21160.1	2e-24	La domain-containing protein / proline-rich family protein | chr5:7199191-7203879 REVERSE
contig02699	AT2G28100.1	3e-72	ATFUC1 | ATFUC1 (alpha-L-fucosidase 1); alpha-L-fucosidase | chr2:11974803-11976489 FORWARD
[truncated: 48,197 more rows]
