# Supplementary material for: Comparative Transcriptome Analysis Using High Papaverine Mutant of Papaver somniferum Reveals Pathway and Uncharacterized Steps of Papaverine Biosynthesis
Source: PLoS One. 2013 May 30;8(5):e65622. doi: 10.1371/journal.pone.0065622 (PMC3667846; doi:10.1371/journal.pone.0065622)
Supplement: Table S4 — Annotation of unigenes of pap1 using CDD database. (XLS) [file pone.0065622.s008.xls]

## Sheet: lane1_all_cdd
Supplementry Table S4: Annotation of unigenes of pap1 using CDD database
Query id	Subject id	e-value	Annotation
contig00002	gnl|CDD|115030	4e-19	pfam06346	Drf_FH1
contig00005	gnl|CDD|32136	2e-65	COG1953	FUI1
contig00006	gnl|CDD|73213	4e-39	cd00519	Lipase_3
contig00007	gnl|CDD|111587	3e-117	pfam02705	K_trans
contig00008	gnl|CDD|109555	2e-58	pfam00504	Chloroa_b-bind
contig00010	gnl|CDD|111976	6e-22	pfam03138	DUF246
contig00011	gnl|CDD|109929	1e-38	pfam00891	Methyltransf_2
contig00012	gnl|CDD|103771	7e-58	PRK09242	PRK09242
contig00014	gnl|CDD|110836	1e-42	pfam01871	AMMECR1
contig00015	gnl|CDD|109137	2e-44	pfam00069	Pkinase
contig00016	gnl|CDD|47606	2e-20	smart00277	GRAN
contig00019	gnl|CDD|88605	2e-26	cd00513	Ribosomal_L32_L32e
contig00023	gnl|CDD|109095	2e-12	pfam00026	Asp
contig00024	gnl|CDD|109561	4e-51	pfam00510	COX3
contig00025	gnl|CDD|109892	4e-53	pfam00854	PTR2
contig00027	gnl|CDD|110364	1e-32	pfam01357	Pollen_allerg_1
contig00028	gnl|CDD|106476	0	PRK13529	PRK13529
contig00032	gnl|CDD|109546	5e-85	pfam00494	SQS_PSY
contig00036	gnl|CDD|109930	1e-08	pfam00892	DUF6
contig00037	gnl|CDD|115030	1e-14	pfam06346	Drf_FH1
contig00039	gnl|CDD|34495	3e-16	COG4886	COG4886
contig00040	gnl|CDD|101469	1e-96	PRK04231	rpl3p
contig00041	gnl|CDD|111364	6e-47	pfam02458	Transferase
contig00042	gnl|CDD|109705	2e-26	pfam00658	PABP
contig00043	gnl|CDD|100104	1e-19	cd00590	RRM
contig00044	gnl|CDD|30949	1e-45	COG0604	Qor
contig00045	gnl|CDD|100015	1e-54	cd02186	alpha_tubulin
contig00046	gnl|CDD|109930	4e-15	pfam00892	DUF6
contig00047	gnl|CDD|110562	2e-17	pfam01565	FAD_binding_4
contig00049	gnl|CDD|111988	2e-39	pfam03151	TPT
contig00052	gnl|CDD|73392	5e-56	cd04730	NPD_like
contig00053	gnl|CDD|31660	2e-91	COG1471	RPS4A
contig00054	gnl|CDD|109168	3e-08	pfam00101	RuBisCO_small
contig00055	gnl|CDD|28936	6e-06	cd00054	EGF_CA
contig00057	gnl|CDD|73392	3e-57	cd04730	NPD_like
contig00060	gnl|CDD|109294	1e-51	pfam00230	MIP
contig00061	gnl|CDD|28928	7e-38	cd00268	DEADc
contig00062	gnl|CDD|110712	1e-26	pfam01734	Patatin
contig00064	gnl|CDD|116501	1e-41	pfam07889	DUF1664
contig00067	gnl|CDD|111271	1e-07	pfam02362	B3
contig00068	gnl|CDD|99854	1e-74	cd06100	CCL_ACL-C
contig00069	gnl|CDD|111696	1e-31	pfam02826	2-Hacid_dh_C
contig00070	gnl|CDD|109802	3e-100	pfam00759	Glyco_hydro_9
contig00071	gnl|CDD|100104	7e-15	cd00590	RRM
contig00074	gnl|CDD|109465	6e-29	pfam00407	Bet_v_I
contig00075	gnl|CDD|109219	3e-06	pfam00153	Mito_carr
contig00077	gnl|CDD|109135	6e-50	pfam00067	p450
contig00078	gnl|CDD|100016	2e-31	cd02187	beta_tubulin
contig00079	gnl|CDD|100104	5e-15	cd00590	RRM
contig00081	gnl|CDD|116602	1e-32	pfam07992	Pyr_redox_2
contig00082	gnl|CDD|100109	7e-10	cd05831	Ribosomal_P1
contig00084	gnl|CDD|32616	1e-32	COG2730	BglC
contig00085	gnl|CDD|106426	5e-73	PRK13474	PRK13474
contig00086	gnl|CDD|109366	0	pfam00305	Lipoxygenase
contig00088	gnl|CDD|73104	9e-32	cd04604	CBS_pair_KpsF_GutQ_assoc
contig00090	gnl|CDD|48452	5e-111	cd03754	proteasome_alpha_type_6
contig00092	gnl|CDD|29051	6e-08	cd00138	PLDc
contig00093	gnl|CDD|100104	2e-12	cd00590	RRM
contig00094	gnl|CDD|100104	4e-19	cd00590	RRM
contig00095	gnl|CDD|34965	8e-16	COG5406	COG5406
contig00096	gnl|CDD|30666	5e-50	COG0318	CaiC
contig00098	gnl|CDD|115030	7e-19	pfam06346	Drf_FH1
contig00100	gnl|CDD|109326	2e-33	pfam00264	Tyrosinase
contig00101	gnl|CDD|109555	8e-49	pfam00504	Chloroa_b-bind
contig00102	gnl|CDD|31415	5e-145	COG1222	RPT1
contig00104	gnl|CDD|100124	1e-121	CHL00002	matK
contig00107	gnl|CDD|110676	1e-13	pfam01694	Rhomboid
contig00109	gnl|CDD|112374	9e-34	pfam03552	Cellulose_synt
contig00110	gnl|CDD|109115	1e-09	pfam00046	Homeobox
contig00111	gnl|CDD|101452	4e-48	PRK04199	rpl10e
contig00112	gnl|CDD|29051	2e-11	cd00138	PLDc
contig00113	gnl|CDD|29478	7e-164	cd00684	Terpene_cyclase_plant_C1
contig00115	gnl|CDD|30880	3e-67	COG0534	NorM
contig00116	gnl|CDD|116328	3e-45	pfam07714	Pkinase_Tyr
contig00118	gnl|CDD|109095	1e-11	pfam00026	Asp
contig00120	gnl|CDD|110643	3e-14	pfam01657	DUF26
contig00121	gnl|CDD|109153	8e-20	pfam00085	Thioredoxin
contig00122	gnl|CDD|100365	3e-21	PRK00093	engA
contig00126	gnl|CDD|33294	3e-18	COG3491	PcbC
contig00127	gnl|CDD|109095	1e-20	pfam00026	Asp
contig00128	gnl|CDD|57955	5e-77	cd01869	Rab1_Ypt1
contig00129	gnl|CDD|109135	6e-25	pfam00067	p450
contig00130	gnl|CDD|58173	1e-74	cd03507	Delta12-FADS-like
contig00131	gnl|CDD|110119	3e-162	pfam01095	Pectinesterase
contig00132	gnl|CDD|29102	5e-11	cd00162	RING
contig00133	gnl|CDD|102186	3e-91	PRK06115	PRK06115
contig00136	gnl|CDD|113895	2e-16	pfam05140	ResB
contig00137	gnl|CDD|110170	6e-17	pfam01148	CTP_transf_1
contig00138	gnl|CDD|29370	3e-150	cd00288	Pyruvate_Kinase
contig00139	gnl|CDD|29370	4e-149	cd00288	Pyruvate_Kinase
contig00140	gnl|CDD|114110	6e-90	pfam05368	NmrA
contig00141	gnl|CDD|110403	5e-17	pfam01399	PCI
contig00143	gnl|CDD|72993	2e-55	cd03234	ABCG_White
contig00147	gnl|CDD|30736	1e-56	COG0387	ChaA
contig00148	gnl|CDD|30519	3e-18	COG0170	SEC59
contig00150	gnl|CDD|101396	6e-73	PRK04044	rps5p
contig00151	gnl|CDD|32267	2e-24	COG2084	MmsB
contig00152	gnl|CDD|100156	7e-32	CHL00036	ycf4
contig00153	gnl|CDD|114804	2e-66	pfam06105	Aph-1
contig00154	gnl|CDD|109248	6e-84	pfam00182	Glyco_hydro_19
contig00155	gnl|CDD|104054	3e-10	PRK09612	rpl2p
contig00156	gnl|CDD|109428	8e-61	pfam00368	HMG-CoA_red
contig00157	gnl|CDD|30472	1e-89	COG0123	AcuC
contig00159	gnl|CDD|105697	0	PRK12493	PRK12493
contig00162	gnl|CDD|109378	2e-28	pfam00318	Ribosomal_S2
contig00165	gnl|CDD|109219	2e-22	pfam00153	Mito_carr
contig00167	gnl|CDD|100104	4e-18	cd00590	RRM
contig00168	gnl|CDD|109187	9e-68	pfam00120	Gln-synt_C
contig00170	gnl|CDD|47924	2e-08	smart00647	IBR
contig00172	gnl|CDD|116309	2e-06	pfam07695	7TMR-DISM_7TM
contig00175	gnl|CDD|117675	1e-10	pfam09117	MiAMP1
contig00176	gnl|CDD|30859	9e-111	COG0513	SrmB
contig00177	gnl|CDD|109135	1e-15	pfam00067	p450
contig00178	gnl|CDD|109135	7e-20	pfam00067	p450
contig00179	gnl|CDD|31068	1e-14	COG0724	COG0724
contig00180	gnl|CDD|110188	3e-86	pfam01167	Tub
contig00181	gnl|CDD|109249	2e-106	pfam00183	HSP90
contig00182	gnl|CDD|73362	1e-80	cd00311	TIM
contig00185	gnl|CDD|113179	6e-18	pfam04398	DUF538
contig00186	gnl|CDD|35210	2e-06	COG5651	COG5651
contig00187	gnl|CDD|105697	2e-60	PRK12493	PRK12493
contig00188	gnl|CDD|109249	2e-23	pfam00183	HSP90
contig00192	gnl|CDD|29257	1e-25	cd00200	WD40
contig00193	gnl|CDD|109290	6e-27	pfam00226	DnaJ
contig00194	gnl|CDD|29973	3e-14	cd01088	MetAP2
contig00195	gnl|CDD|47667	6e-18	smart00340	HALZ
contig00197	gnl|CDD|47549	2e-43	smart00219	TyrKc
contig00200	gnl|CDD|111369	2e-08	pfam02463	SMC_N
contig00201	gnl|CDD|109317	2e-36	pfam00254	FKBP_C
contig00202	gnl|CDD|31262	2e-18	COG1062	AdhC
contig00206	gnl|CDD|114516	2e-27	pfam05794	Tcp11
contig00207	gnl|CDD|30812	1e-150	COG0464	SpoVK
contig00208	gnl|CDD|115802	7e-21	pfam07172	GRP
contig00209	gnl|CDD|48634	3e-26	cd03419	GRX_GRXh_1_2_like	GRX -	protein substrates. By altering the redox state of target proteins, GRX is involved in many cellular functions including DNA synthesis, signal transduction and the defense against oxidative stress. Different classes are known including human GRX1 and GRX2, which are members of this subfamily. Also included in this subfamily are the N-terminal GRX domains of proteins similar to human thioredoxin r…
contig00210	gnl|CDD|57985	6e-17	cd04102	RabL3
contig00211	gnl|CDD|109148	3e-74	pfam00080	Sod_Cu
contig00212	gnl|CDD|118302	1e-07	pfam09770	PAT1
contig00213	gnl|CDD|101894	3e-11	PRK05653	fabG
contig00214	gnl|CDD|30999	6e-11	COG0654	UbiH
contig00215	gnl|CDD|100581	9e-41	PRK00509	PRK00509
contig00218	gnl|CDD|101659	0	PRK05218	PRK05218
contig00219	gnl|CDD|29606	2e-29	cd00501	Peptidase_C15
contig00220	gnl|CDD|111836	0	pfam02990	EMP70
contig00221	gnl|CDD|30822	7e-67	COG0474	MgtA
contig00222	gnl|CDD|109336	0	pfam00274	Glycolytic
contig00223	gnl|CDD|116831	1e-19	pfam08246	Inhibitor_I29
contig00226	gnl|CDD|109452	3e-37	pfam00394	Cu-oxidase
contig00227	gnl|CDD|109720	2e-25	pfam00675	Peptidase_M16
contig00228	gnl|CDD|113352	2e-37	pfam04577	DUF563
contig00229	gnl|CDD|100104	5e-06	cd00590	RRM
contig00230	gnl|CDD|114481	4e-68	pfam05757	PsbQ
contig00231	gnl|CDD|34495	1e-13	COG4886	COG4886
contig00233	gnl|CDD|111224	5e-68	pfam02309	AUX_IAA
contig00234	gnl|CDD|34192	5e-08	COG4547	CobT
contig00235	gnl|CDD|30812	2e-66	COG0464	SpoVK
contig00236	gnl|CDD|33294	1e-33	COG3491	PcbC
contig00237	gnl|CDD|31408	5e-07	COG1215	COG1215
contig00238	gnl|CDD|109248	3e-80	pfam00182	Glyco_hydro_19
contig00241	gnl|CDD|29261	5e-12	cd00204	ANK
contig00242	gnl|CDD|31215	1e-08	COG1011	COG1011
contig00243	gnl|CDD|32027	2e-56	COG1842	PspA
contig00244	gnl|CDD|115030	1e-17	pfam06346	Drf_FH1
contig00245	gnl|CDD|116962	7e-17	pfam08381	DZC
contig00247	gnl|CDD|110140	7e-10	pfam01117	Aerolysin
contig00248	gnl|CDD|80342	9e-20	cd02120	PA_subtilisin_like
contig00250	gnl|CDD|34702	5e-82	COG5099	COG5099
contig00252	gnl|CDD|111950	2e-46	pfam03110	SBP
contig00254	gnl|CDD|28955	1e-52	cd00074	H2A
contig00255	gnl|CDD|116702	3e-10	pfam08100	Dimerisation
contig00256	gnl|CDD|106455	0	PRK13504	PRK13504
contig00257	gnl|CDD|109929	1e-60	pfam00891	Methyltransf_2
contig00258	gnl|CDD|31261	2e-54	COG1061	SSL2
contig00259	gnl|CDD|104005	7e-07	PRK09550	mtnK
contig00261	gnl|CDD|101660	2e-129	PRK05222	PRK05222
contig00262	gnl|CDD|58066	7e-27	cd04096	eEF2_snRNP_like_C
contig00263	gnl|CDD|109555	3e-48	pfam00504	Chloroa_b-bind
contig00264	gnl|CDD|115802	3e-09	pfam07172	GRP
contig00266	gnl|CDD|28904	8e-08	cd00020	ARM
contig00267	gnl|CDD|116328	4e-30	pfam07714	Pkinase_Tyr
contig00273	gnl|CDD|109465	1e-41	pfam00407	Bet_v_I
contig00274	gnl|CDD|72939	2e-32	cd01960	nsLTP1
contig00275	gnl|CDD|99854	9e-75	cd06100	CCL_ACL-C
contig00276	gnl|CDD|111836	0	pfam02990	EMP70
contig00277	gnl|CDD|116089	4e-07	pfam07468	Agglutinin
contig00279	gnl|CDD|31401	2e-35	COG1208	GCD1
contig00280	gnl|CDD|47808	2e-16	smart00504	Ubox
contig00281	gnl|CDD|115804	1e-11	pfam07174	FAP
contig00282	gnl|CDD|109215	4e-17	pfam00149	Metallophos
contig00284	gnl|CDD|110374	1e-72	pfam01369	Sec7
contig00285	gnl|CDD|117322	9e-09	pfam08752	Gamma-COP
contig00287	gnl|CDD|112175	1e-60	pfam03348	Serinc
contig00288	gnl|CDD|111224	3e-09	pfam02309	AUX_IAA
contig00289	gnl|CDD|106526	2e-27	PRK13581	PRK13581
contig00290	gnl|CDD|109968	2e-54	pfam00933	Glyco_hydro_3
contig00292	gnl|CDD|99761	3e-16	cd01724	Sm_D1
contig00293	gnl|CDD|73022	3e-59	cd03263	ABC_subfamily_A
contig00294	gnl|CDD|116381	3e-10	pfam07767	Nop53
contig00295	gnl|CDD|116352	7e-33	pfam07738	Sad1_UNC
contig00296	gnl|CDD|109245	3e-40	pfam00179	UQ_con
contig00297	gnl|CDD|109295	3e-20	pfam00231	ATP-synt
contig00299	gnl|CDD|116328	2e-30	pfam07714	Pkinase_Tyr
contig00301	gnl|CDD|30891	1e-20	COG0545	FkpA
contig00303	gnl|CDD|117952	7e-54	pfam09412	XendoU
contig00304	gnl|CDD|100297	4e-180	PRK00013	groEL
contig00306	gnl|CDD|100297	5e-70	PRK00013	groEL
contig00309	gnl|CDD|109819	1e-18	pfam00777	Glyco_transf_29
contig00311	gnl|CDD|109470	2e-52	pfam00413	Peptidase_M10
contig00313	gnl|CDD|109135	3e-77	pfam00067	p450
contig00314	gnl|CDD|28959	1e-95	cd00078	HECTc
contig00315	gnl|CDD|109963	6e-35	pfam00928	Adap_comp_sub
contig00317	gnl|CDD|100282	9e-88	CHL00182	tatC
contig00318	gnl|CDD|100550	5e-148	PRK00436	argC
contig00319	gnl|CDD|100297	4e-93	PRK00013	groEL
contig00320	gnl|CDD|101745	1e-159	PRK05385	PRK05385
contig00321	gnl|CDD|116328	2e-36	pfam07714	Pkinase_Tyr
contig00322	gnl|CDD|112908	5e-131	pfam04113	Gpi16
contig00323	gnl|CDD|28920	5e-11	cd00038	CAP_ED
contig00324	gnl|CDD|102716	1e-159	PRK07085	PRK07085
contig00325	gnl|CDD|34965	4e-17	COG5406	COG5406
contig00327	gnl|CDD|34965	2e-07	COG5406	COG5406
contig00328	gnl|CDD|111665	2e-84	pfam02792	Mago_nashi
contig00329	gnl|CDD|109219	1e-19	pfam00153	Mito_carr
contig00331	gnl|CDD|47550	2e-20	smart00220	S_TKc
contig00332	gnl|CDD|100125	0	CHL00003	psbA
contig00333	gnl|CDD|111979	0	pfam03141	DUF248
contig00334	gnl|CDD|34782	3e-17	COG5183	SSM4
contig00335	gnl|CDD|100520	3e-173	PRK00390	leuS
contig00336	gnl|CDD|100479	0	PRK00290	dnaK
contig00337	gnl|CDD|110119	8e-163	pfam01095	Pectinesterase
contig00340	gnl|CDD|109498	5e-52	pfam00443	UCH
contig00343	gnl|CDD|101243	1e-46	PRK03562	PRK03562
contig00344	gnl|CDD|116741	3e-39	pfam08152	GUCT
contig00346	gnl|CDD|109135	1e-82	pfam00067	p450
contig00347	gnl|CDD|109343	2e-29	pfam00282	Pyridoxal_deC
contig00348	gnl|CDD|47496	2e-08	smart00157	PRP
contig00349	gnl|CDD|30189	2e-18	cd01428	ADK
contig00350	gnl|CDD|28933	2e-13	cd00051	EFh
contig00351	gnl|CDD|29063	2e-119	cd00144	PP2Ac
contig00352	gnl|CDD|109308	4e-103	pfam00244	14-3-3
contig00353	gnl|CDD|111983	1e-31	pfam03145	Sina
contig00355	gnl|CDD|47862	8e-14	smart00562	NDK
contig00356	gnl|CDD|99973	5e-131	cd03800	GT1_Sucrose_synthase
contig00358	gnl|CDD|34704	1e-93	COG5101	CRM1
contig00359	gnl|CDD|114417	7e-87	pfam05691	Raffinose_syn
contig00361	gnl|CDD|30982	3e-07	COG0637	COG0637
contig00362	gnl|CDD|99743	8e-15	cd06450	DOPA_deC_like
contig00364	gnl|CDD|102866	2e-67	PRK07403	PRK07403
contig00365	gnl|CDD|102866	2e-85	PRK07403	PRK07403
contig00366	gnl|CDD|57980	2e-69	cd01897	NOG
contig00368	gnl|CDD|73381	1e-68	cd02933	OYE_like_FMN
contig00370	gnl|CDD|111369	3e-06	pfam02463	SMC_N
contig00371	gnl|CDD|111696	7e-32	pfam02826	2-Hacid_dh_C
contig00372	gnl|CDD|73381	1e-27	cd02933	OYE_like_FMN
contig00375	gnl|CDD|30877	4e-22	COG0531	PotE
contig00376	gnl|CDD|30837	1e-24	COG0491	GloB
contig00379	gnl|CDD|109137	9e-19	pfam00069	Pkinase
contig00380	gnl|CDD|114792	1e-39	pfam06090	Ins_P5_2-kin
contig00381	gnl|CDD|109135	3e-28	pfam00067	p450
contig00383	gnl|CDD|104054	1e-67	PRK09612	rpl2p
contig00384	gnl|CDD|48038	1e-12	cd03443	PaaI_thioesterase
contig00386	gnl|CDD|117347	2e-21	pfam08777	RRM_3
contig00389	gnl|CDD|30800	2e-57	COG0451	WcaG
contig00390	gnl|CDD|29469	8e-29	cd02773	MopB_Res-Cmplx1_Nad11
contig00393	gnl|CDD|30941	1e-22	COG0596	MhpC
contig00396	gnl|CDD|109179	1e-54	pfam00112	Peptidase_C1
contig00397	gnl|CDD|100143	1e-148	CHL00023	ndhK
contig00398	gnl|CDD|109898	2e-24	pfam00860	Xan_ur_permease
contig00399	gnl|CDD|110753	8e-36	pfam01778	Ribosomal_L28e
contig00400	gnl|CDD|47882	1e-43	smart00584	TLDc
contig00401	gnl|CDD|29536	1e-102	cd02176	GH16_XET
contig00402	gnl|CDD|101110	2e-37	PRK02812	PRK02812
contig00403	gnl|CDD|110485	2e-29	pfam01486	K-box
contig00404	gnl|CDD|114477	1e-38	pfam05753	TRAP_beta
contig00408	gnl|CDD|29599	4e-88	cd01417	Ribosomal_L19e_E
contig00410	gnl|CDD|29062	5e-51	cd00143	PP2Cc
contig00411	gnl|CDD|101947	2e-67	PRK05722	PRK05722
contig00413	gnl|CDD|33370	2e-10	COG3568	ElsH
contig00414	gnl|CDD|109095	1e-87	pfam00026	Asp
contig00418	gnl|CDD|31660	2e-91	COG1471	RPS4A
contig00419	gnl|CDD|118293	6e-40	pfam09761	DUF2049
contig00420	gnl|CDD|110282	1e-125	pfam01269	Fibrillarin
contig00421	gnl|CDD|109286	3e-98	pfam00221	PAL
contig00422	gnl|CDD|109151	7e-50	pfam00083	Sugar_tr
contig00423	gnl|CDD|111594	5e-31	pfam02714	DUF221
contig00427	gnl|CDD|109296	1e-108	pfam00232	Glyco_hydro_1
contig00428	gnl|CDD|109311	2e-79	pfam00248	Aldo_ket_red
contig00430	gnl|CDD|72935	7e-14	cd00010	AAI_LTSS
contig00432	gnl|CDD|109397	5e-07	pfam00337	Gal-bind_lectin
contig00434	gnl|CDD|103527	9e-15	PRK08651	PRK08651
contig00436	gnl|CDD|115802	4e-06	pfam07172	GRP
contig00438	gnl|CDD|109135	3e-65	pfam00067	p450
contig00441	gnl|CDD|111130	4e-18	pfam02201	SWIB
contig00443	gnl|CDD|109929	2e-68	pfam00891	Methyltransf_2
contig00446	gnl|CDD|110595	4e-07	pfam01602	Adaptin_N
contig00448	gnl|CDD|112876	5e-84	pfam04080	Per1
contig00450	gnl|CDD|116593	3e-35	pfam07983	X8
contig00451	gnl|CDD|109929	1e-36	pfam00891	Methyltransf_2
contig00452	gnl|CDD|33742	2e-110	COG3961	COG3961
contig00453	gnl|CDD|88500	7e-83	cd05599	STKc_NDR_like
contig00456	gnl|CDD|90518	2e-13	smart00501	BRIGHT
contig00457	gnl|CDD|119398	5e-23	cd06530	S26_SPase_I
contig00458	gnl|CDD|100638	3e-76	PRK00702	PRK00702
contig00459	gnl|CDD|109245	7e-62	pfam00179	UQ_con
contig00461	gnl|CDD|88560	5e-57	cd05381	SCP_PR-1_like
contig00462	gnl|CDD|109502	2e-27	pfam00447	HSF_DNA-bind
contig00463	gnl|CDD|109690	4e-07	pfam00642	zf-CCCH
contig00465	gnl|CDD|31068	1e-23	COG0724	COG0724
contig00466	gnl|CDD|109395	5e-20	pfam00335	Tetraspannin
contig00468	gnl|CDD|112112	1e-06	pfam03283	PAE
contig00470	gnl|CDD|109135	7e-60	pfam00067	p450
contig00472	gnl|CDD|32405	1e-06	COG2223	NarK
contig00474	gnl|CDD|100635	5e-162	PRK00696	sucC
contig00475	gnl|CDD|114481	3e-27	pfam05757	PsbQ
contig00476	gnl|CDD|111978	4e-107	pfam03140	DUF247
contig00479	gnl|CDD|99780	1e-82	cd06183	cyt_b5_reduct_like
contig00480	gnl|CDD|110637	3e-132	pfam01650	Peptidase_C13
contig00481	gnl|CDD|115802	6e-20	pfam07172	GRP
contig00482	gnl|CDD|33294	4e-43	COG3491	PcbC
contig00483	gnl|CDD|29062	2e-69	cd00143	PP2Cc
contig00485	gnl|CDD|101694	3e-84	PRK05294	carB
contig00486	gnl|CDD|114417	2e-99	pfam05691	Raffinose_syn
contig00487	gnl|CDD|47660	4e-49	smart00332	PP2Cc
contig00490	gnl|CDD|47508	1e-97	smart00177	ARF
contig00492	gnl|CDD|110181	3e-43	pfam01159	Ribosomal_L6e
contig00494	gnl|CDD|103527	3e-14	PRK08651	PRK08651
contig00495	gnl|CDD|32315	9e-39	COG2132	SufI
contig00497	gnl|CDD|32616	2e-22	COG2730	BglC
contig00498	gnl|CDD|47535	8e-29	smart00205	THN
contig00499	gnl|CDD|111007	2e-07	pfam02065	Melibiase
contig00505	gnl|CDD|100051	3e-73	cd04645	LbH_gamma_CA_like
contig00506	gnl|CDD|30950	3e-54	COG0605	SodA
contig00507	gnl|CDD|48566	6e-49	cd03017	PRX_BCP
contig00509	gnl|CDD|111586	3e-26	pfam02704	GASA
contig00510	gnl|CDD|111924	3e-23	pfam03083	MtN3_slv
contig00511	gnl|CDD|30353	4e-92	COG0004	AmtB
contig00513	gnl|CDD|115802	6e-19	pfam07172	GRP
contig00515	gnl|CDD|109144	6e-13	pfam00076	RRM_1
contig00516	gnl|CDD|109317	2e-19	pfam00254	FKBP_C
contig00517	gnl|CDD|113352	8e-34	pfam04577	DUF563
contig00518	gnl|CDD|105182	4e-48	PRK11325	PRK11325
contig00519	gnl|CDD|28897	7e-44	cd00013	ADF
contig00520	gnl|CDD|101811	1e-67	PRK05481	PRK05481
contig00521	gnl|CDD|110794	1e-11	pfam01823	MACPF
contig00531	gnl|CDD|88475	2e-135	cd05574	STKc_phototropin_like
contig00532	gnl|CDD|107206	1e-46	cd01563	Thr-synth_1
contig00534	gnl|CDD|113628	4e-106	pfam04862	DUF642
contig00536	gnl|CDD|57954	6e-93	cd01868	Rab11_like
contig00541	gnl|CDD|31262	5e-82	COG1062	AdhC
contig00542	gnl|CDD|110587	2e-19	pfam01593	Amino_oxidase
contig00543	gnl|CDD|31662	5e-27	COG1473	AbgB
contig00547	gnl|CDD|109135	1e-94	pfam00067	p450
contig00550	gnl|CDD|109461	5e-11	pfam00403	HMA
contig00551	gnl|CDD|112058	8e-23	pfam03227	GILT
contig00552	gnl|CDD|29423	1e-12	cd00333	MIP
contig00553	gnl|CDD|109392	2e-85	pfam00332	Glyco_hydro_17
contig00556	gnl|CDD|101776	2e-45	PRK05435	rpmA
contig00558	gnl|CDD|111912	4e-20	pfam03070	TENA_THI-4
contig00559	gnl|CDD|111224	3e-66	pfam02309	AUX_IAA
contig00560	gnl|CDD|109135	6e-29	pfam00067	p450
contig00563	gnl|CDD|31041	2e-07	COG0697	RhaT
contig00568	gnl|CDD|109135	3e-29	pfam00067	p450
contig00569	gnl|CDD|109729	3e-15	pfam00685	Sulfotransfer_1
contig00570	gnl|CDD|28920	2e-11	cd00038	CAP_ED
contig00571	gnl|CDD|29411	6e-34	cd00751	thiolase
contig00572	gnl|CDD|115496	4e-11	pfam06842	DUF1242
contig00573	gnl|CDD|29063	3e-97	cd00144	PP2Ac
contig00574	gnl|CDD|109555	2e-28	pfam00504	Chloroa_b-bind
contig00575	gnl|CDD|30888	1e-31	COG0542	ClpA
contig00576	gnl|CDD|73392	2e-59	cd04730	NPD_like
contig00582	gnl|CDD|109336	0	pfam00274	Glycolytic
contig00585	gnl|CDD|47394	1e-53	smart00045	DAGKa
contig00586	gnl|CDD|48060	3e-13	cd03499	SQR_TypeC_SdhC
contig00587	gnl|CDD|30880	3e-08	COG0534	NorM
contig00588	gnl|CDD|29156	3e-06	cd00194	UBA
contig00589	gnl|CDD|31262	1e-57	COG1062	AdhC
contig00590	gnl|CDD|109249	1e-118	pfam00183	HSP90
contig00591	gnl|CDD|101787	3e-95	PRK05450	PRK05450
contig00592	gnl|CDD|116641	2e-16	pfam08031	BBE
contig00593	gnl|CDD|80342	6e-32	cd02120	PA_subtilisin_like
contig00594	gnl|CDD|32408	3e-21	COG2226	UbiE
contig00595	gnl|CDD|110876	3e-23	pfam01915	Glyco_hydro_3_C
contig00597	gnl|CDD|109465	7e-41	pfam00407	Bet_v_I
contig00599	gnl|CDD|116346	9e-48	pfam07732	Cu-oxidase_3
contig00600	gnl|CDD|29623	2e-101	cd00527	IF6
contig00601	gnl|CDD|109343	8e-66	pfam00282	Pyridoxal_deC
contig00602	gnl|CDD|110499	2e-20	pfam01501	Glyco_transf_8
contig00603	gnl|CDD|111614	4e-94	pfam02738	Ald_Xan_dh_C2
contig00604	gnl|CDD|103952	2e-80	PRK09485	mmuM
contig00605	gnl|CDD|34929	1e-15	COG5354	COG5354
contig00606	gnl|CDD|34929	4e-26	COG5354	COG5354
contig00608	gnl|CDD|101396	6e-44	PRK04044	rps5p
contig00609	gnl|CDD|109294	4e-30	pfam00230	MIP
contig00610	gnl|CDD|109294	1e-35	pfam00230	MIP
contig00612	gnl|CDD|109926	2e-16	pfam00888	Cullin
contig00613	gnl|CDD|112975	9e-92	pfam04185	Phosphoesterase
contig00614	gnl|CDD|109226	3e-29	pfam00160	Pro_isomerase
contig00618	gnl|CDD|29257	3e-53	cd00200	WD40
contig00620	gnl|CDD|109324	4e-109	pfam00262	Calreticulin
contig00621	gnl|CDD|109991	2e-33	pfam00956	NAP
contig00623	gnl|CDD|112922	4e-38	pfam04128	Psf2
contig00624	gnl|CDD|109622	4e-31	pfam00572	Ribosomal_L13
contig00626	gnl|CDD|29257	2e-06	cd00200	WD40
contig00627	gnl|CDD|31041	2e-08	COG0697	RhaT
contig00629	gnl|CDD|31252	1e-81	COG1052	LdhA
contig00632	gnl|CDD|101394	9e-78	PRK04042	rpl4lp
contig00634	gnl|CDD|109255	4e-24	pfam00189	Ribosomal_S3_C
contig00635	gnl|CDD|110489	4e-40	pfam01490	Aa_trans
contig00636	gnl|CDD|111356	3e-31	pfam02450	LACT
contig00638	gnl|CDD|29102	2e-09	cd00162	RING
contig00639	gnl|CDD|100084	3e-25	cd06163	S2P-M50_PDZ_RseP-like
contig00641	gnl|CDD|57948	1e-53	cd01862	Rab7
contig00642	gnl|CDD|102960	1e-135	PRK07574	PRK07574
contig00644	gnl|CDD|107204	6e-137	cd01561	CBS_like
contig00645	gnl|CDD|109343	1e-57	pfam00282	Pyridoxal_deC
contig00646	gnl|CDD|33374	1e-148	COG3572	GshA
contig00653	gnl|CDD|48401	3e-32	cd02799	tRNA_bind_EMAP-II_like
contig00654	gnl|CDD|29950	9e-65	cd00957	Transaldolase_TalAB
contig00656	gnl|CDD|114770	2e-120	pfam06068	TIP49
contig00657	gnl|CDD|109465	1e-35	pfam00407	Bet_v_I
contig00658	gnl|CDD|115496	3e-11	pfam06842	DUF1242
contig00660	gnl|CDD|109256	2e-23	pfam00190	Cupin_1
contig00661	gnl|CDD|29139	4e-12	cd00177	START
contig00662	gnl|CDD|100104	3e-08	cd00590	RRM
contig00663	gnl|CDD|112469	4e-11	pfam03652	UPF0081
contig00664	gnl|CDD|99974	6e-35	cd03801	GT1_YqgM_like
contig00667	gnl|CDD|110423	2e-36	pfam01419	Jacalin
contig00669	gnl|CDD|29471	1e-09	cd00371	HMA
contig00670	gnl|CDD|32399	5e-169	COG2217	ZntA
contig00671	gnl|CDD|101452	6e-57	PRK04199	rpl10e
contig00672	gnl|CDD|29257	3e-33	cd00200	WD40
contig00673	gnl|CDD|35099	1e-11	COG5540	COG5540
contig00674	gnl|CDD|109545	2e-148	pfam00493	MCM
contig00676	gnl|CDD|116471	2e-34	pfam07859	Abhydrolase_3
contig00678	gnl|CDD|100752	4e-17	PRK00982	acpP
contig00679	gnl|CDD|34495	3e-13	COG4886	COG4886
contig00681	gnl|CDD|114723	2e-29	pfam06017	Myosin_TH1
contig00683	gnl|CDD|28904	9e-12	cd00020	ARM
contig00684	gnl|CDD|112003	3e-06	pfam03168	LEA_2
contig00686	gnl|CDD|109899	3e-19	pfam00861	Ribosomal_L18p
contig00688	gnl|CDD|109695	7e-42	pfam00647	EF1G
contig00692	gnl|CDD|109899	3e-07	pfam00861	Ribosomal_L18p
contig00693	gnl|CDD|29388	2e-120	cd00693	secretory_peroxidase
contig00696	gnl|CDD|103330	3e-115	PRK08299	PRK08299
contig00697	gnl|CDD|106476	1e-23	PRK13529	PRK13529
contig00700	gnl|CDD|34388	7e-15	COG4775	COG4775
contig00701	gnl|CDD|117949	1e-21	pfam09409	PUB
contig00703	gnl|CDD|105461	4e-110	PRK11892	PRK11892
contig00704	gnl|CDD|111274	1e-09	pfam02365	NAM
contig00705	gnl|CDD|111754	5e-60	pfam02900	LigB
contig00706	gnl|CDD|29142	9e-36	cd00180	S_TKc
contig00707	gnl|CDD|109135	7e-87	pfam00067	p450
contig00709	gnl|CDD|58514	7e-27	cd01837	SGNH_plant_lipase_like
contig00710	gnl|CDD|29536	1e-102	cd02176	GH16_XET
contig00711	gnl|CDD|112078	1e-11	pfam03248	Rer1
contig00713	gnl|CDD|33294	6e-31	COG3491	PcbC
contig00714	gnl|CDD|114110	1e-90	pfam05368	NmrA
contig00715	gnl|CDD|30714	1e-63	COG0365	Acs
contig00716	gnl|CDD|114895	9e-22	pfam06203	CCT
contig00718	gnl|CDD|31041	1e-25	COG0697	RhaT
contig00720	gnl|CDD|113544	9e-12	pfam04777	Evr1_Alr
contig00721	gnl|CDD|29792	5e-78	cd02893	FTase
contig00723	gnl|CDD|47874	9e-07	smart00575	ZnF_PMZ
contig00724	gnl|CDD|111845	3e-38	pfam03000	NPH3
contig00725	gnl|CDD|88560	4e-57	cd05381	SCP_PR-1_like
contig00727	gnl|CDD|113767	1e-08	pfam05008	V-SNARE
contig00730	gnl|CDD|48456	7e-79	cd03758	proteasome_beta_type_2
contig00732	gnl|CDD|109308	6e-32	pfam00244	14-3-3
contig00735	gnl|CDD|109555	1e-53	pfam00504	Chloroa_b-bind
contig00737	gnl|CDD|109394	1e-68	pfam00334	NDK
contig00738	gnl|CDD|113045	4e-42	pfam04258	Peptidase_A22B
contig00739	gnl|CDD|30168	6e-24	cd01713	PAPS_reductase
contig00740	gnl|CDD|113045	1e-42	pfam04258	Peptidase_A22B
contig00741	gnl|CDD|110128	4e-26	pfam01105	EMP24_GP25L
contig00745	gnl|CDD|109465	1e-44	pfam00407	Bet_v_I
contig00746	gnl|CDD|117878	5e-22	pfam09336	Vps4_C
contig00747	gnl|CDD|80354	7e-50	cd02132	PA_GO-like
contig00749	gnl|CDD|109137	1e-54	pfam00069	Pkinase
contig00750	gnl|CDD|31712	7e-173	COG1523	PulA
contig00751	gnl|CDD|32672	1e-07	COG2844	GlnD
contig00752	gnl|CDD|31660	1e-91	COG1471	RPS4A
contig00753	gnl|CDD|103049	1e-89	PRK07777	PRK07777
contig00757	gnl|CDD|105456	2e-24	PRK11883	PRK11883
contig00758	gnl|CDD|117068	3e-14	pfam08491	SE
contig00759	gnl|CDD|58514	2e-31	cd01837	SGNH_plant_lipase_like
contig00760	gnl|CDD|109311	3e-81	pfam00248	Aldo_ket_red
contig00761	gnl|CDD|109378	2e-28	pfam00318	Ribosomal_S2
contig00763	gnl|CDD|112758	5e-14	pfam03959	FSH1
contig00764	gnl|CDD|29388	8e-94	cd00693	secretory_peroxidase
contig00766	gnl|CDD|99731	2e-34	cd06410	PB1_UP2
contig00767	gnl|CDD|109137	2e-40	pfam00069	Pkinase
contig00768	gnl|CDD|109073	2e-17	pfam00004	AAA
contig00770	gnl|CDD|30877	1e-31	COG0531	PotE
contig00771	gnl|CDD|110949	3e-30	pfam01997	Translin
contig00775	gnl|CDD|117675	6e-12	pfam09117	MiAMP1
contig00776	gnl|CDD|112369	1e-70	pfam03547	Mem_trans
contig00777	gnl|CDD|109239	4e-21	pfam00173	Cyt-b5
contig00778	gnl|CDD|29142	6e-52	cd00180	S_TKc
contig00779	gnl|CDD|48213	2e-92	cd03401	Band_7_prohibitin
contig00782	gnl|CDD|114351	2e-94	pfam05623	DUF789
contig00786	gnl|CDD|112374	0	pfam03552	Cellulose_synt
contig00787	gnl|CDD|112184	8e-49	pfam03357	Snf7
contig00790	gnl|CDD|109137	3e-43	pfam00069	Pkinase
contig00791	gnl|CDD|58607	3e-49	cd04241	AAK_FomA-like
contig00792	gnl|CDD|29548	4e-23	cd00431	cysteine_hydrolases
contig00793	gnl|CDD|31262	9e-88	COG1062	AdhC
contig00794	gnl|CDD|104005	3e-114	PRK09550	mtnK
contig00796	gnl|CDD|109633	6e-14	pfam00583	Acetyltransf_1
contig00797	gnl|CDD|116346	2e-38	pfam07732	Cu-oxidase_3
contig00798	gnl|CDD|48483	6e-23	cd01910	Wali7
contig00800	gnl|CDD|110364	2e-10	pfam01357	Pollen_allerg_1
contig00803	gnl|CDD|48128	7e-42	cd03201	GST_C_DHAR
contig00804	gnl|CDD|103815	7e-72	PRK09293	PRK09293
contig00805	gnl|CDD|109729	6e-34	pfam00685	Sulfotransfer_1
contig00807	gnl|CDD|111963	1e-12	pfam03124	EXS
contig00808	gnl|CDD|30957	3e-15	COG0612	PqqL
contig00809	gnl|CDD|110262	2e-22	pfam01248	Ribosomal_L7Ae
contig00810	gnl|CDD|110416	4e-38	pfam01412	ArfGap
contig00812	gnl|CDD|58100	1e-07	cd00121	MATH
contig00814	gnl|CDD|116549	6e-28	pfam07939	DUF1685
contig00816	gnl|CDD|29142	8e-22	cd00180	S_TKc
contig00818	gnl|CDD|34727	2e-53	COG5126	FRQ1
contig00823	gnl|CDD|102848	6e-07	PRK07367	PRK07367
contig00824	gnl|CDD|114924	5e-60	pfam06232	ATS3
contig00826	gnl|CDD|106862	3e-07	MTH00160	ND2
contig00827	gnl|CDD|100479	8e-37	PRK00290	dnaK
contig00828	gnl|CDD|110937	8e-24	pfam01985	CRS1_YhbY
contig00830	gnl|CDD|111976	5e-108	pfam03138	DUF246
contig00832	gnl|CDD|113516	8e-17	pfam04749	PLAC8
contig00833	gnl|CDD|113628	2e-158	pfam04862	DUF642
contig00834	gnl|CDD|35099	2e-11	COG5540	COG5540
contig00836	gnl|CDD|110147	2e-36	pfam01124	MAPEG
contig00837	gnl|CDD|111274	6e-13	pfam02365	NAM
contig00838	gnl|CDD|29239	3e-45	cd01466	vWA_C3HC4_type
contig00840	gnl|CDD|31752	2e-17	COG1564	THI80
contig00841	gnl|CDD|110489	2e-43	pfam01490	Aa_trans
contig00842	gnl|CDD|109205	1e-42	pfam00139	Lectin_legB
contig00843	gnl|CDD|111849	7e-41	pfam03005	DUF231
contig00844	gnl|CDD|34495	2e-25	COG4886	COG4886
contig00846	gnl|CDD|80396	8e-32	cd04897	ACT_ACR_3
contig00848	gnl|CDD|111073	2e-69	pfam02138	Beach
contig00853	gnl|CDD|109829	4e-14	pfam00789	UBX
contig00857	gnl|CDD|105868	8e-06	PRK12704	PRK12704
contig00860	gnl|CDD|29979	4e-27	cd01040	globin
contig00863	gnl|CDD|112179	4e-09	pfam03352	Adenine_glyco
contig00864	gnl|CDD|111860	9e-21	pfam03016	Exostosin
contig00865	gnl|CDD|109273	7e-16	pfam00208	ELFV_dehydrog
contig00867	gnl|CDD|113443	9e-16	pfam04674	Phi_1
contig00868	gnl|CDD|48114	5e-53	cd03187	GST_C_Phi
contig00869	gnl|CDD|30822	1e-64	COG0474	MgtA
contig00871	gnl|CDD|73223	6e-45	cd00653	RNA_pol_B_RPB2
contig00872	gnl|CDD|106596	1e-153	PRK13654	PRK13654
contig00875	gnl|CDD|34993	4e-36	COG5434	PGU1
contig00876	gnl|CDD|109676	1e-10	pfam00628	PHD
contig00877	gnl|CDD|111375	3e-17	pfam02469	Fasciclin
contig00878	gnl|CDD|109361	5e-46	pfam00300	PGAM
contig00879	gnl|CDD|100199	2e-95	CHL00081	chlI
contig00880	gnl|CDD|103952	3e-109	PRK09485	mmuM
contig00881	gnl|CDD|100291	0	PRK00007	PRK00007
contig00882	gnl|CDD|111565	6e-69	pfam02679	ComA
contig00883	gnl|CDD|111432	3e-24	pfam02531	PsaD
contig00884	gnl|CDD|109294	1e-76	pfam00230	MIP
contig00886	gnl|CDD|103801	2e-54	PRK09277	PRK09277
contig00887	gnl|CDD|48447	6e-51	cd03749	proteasome_alpha_type_1
contig00888	gnl|CDD|48114	1e-47	cd03187	GST_C_Phi
contig00889	gnl|CDD|109294	1e-33	pfam00230	MIP
contig00892	gnl|CDD|109317	7e-17	pfam00254	FKBP_C
contig00893	gnl|CDD|112033	2e-54	pfam03200	Glyco_hydro_63
contig00894	gnl|CDD|112938	4e-19	pfam04146	YTH
contig00895	gnl|CDD|29440	7e-34	cd00765	Pyrophosphate_PFK
contig00898	gnl|CDD|111224	6e-24	pfam02309	AUX_IAA
contig00899	gnl|CDD|112697	7e-22	pfam03896	TRAP_alpha
contig00900	gnl|CDD|115109	3e-68	pfam06432	GPI2
contig00902	gnl|CDD|112184	3e-18	pfam03357	Snf7
contig00903	gnl|CDD|72996	3e-53	cd03237	ABC_RNaseL_inhibitor_domain2
contig00904	gnl|CDD|30822	1e-32	COG0474	MgtA
contig00906	gnl|CDD|88314	4e-15	cd00192	PTKc
contig00909	gnl|CDD|112112	1e-06	pfam03283	PAE
contig00910	gnl|CDD|117322	1e-08	pfam08752	Gamma-COP
contig00914	gnl|CDD|47808	1e-22	smart00504	Ubox
contig00915	gnl|CDD|109237	3e-21	pfam00171	Aldedh
contig00919	gnl|CDD|110596	2e-32	pfam01603	B56
contig00922	gnl|CDD|48449	8e-57	cd03751	proteasome_alpha_type_3
contig00924	gnl|CDD|29343	1e-24	cd00275	C2_2
contig00925	gnl|CDD|116954	8e-15	pfam08373	RAP
contig00926	gnl|CDD|72937	2e-26	cd01958	HPS_like
contig00927	gnl|CDD|32448	8e-07	COG2267	PldB
contig00928	gnl|CDD|32869	8e-07	COG3055	COG3055
contig00931	gnl|CDD|109290	6e-26	pfam00226	DnaJ
contig00936	gnl|CDD|30635	3e-23	COG0287	TyrA
contig00938	gnl|CDD|109257	2e-18	pfam00191	Annexin
contig00939	gnl|CDD|101911	4e-96	PRK05678	PRK05678
contig00940	gnl|CDD|109179	3e-76	pfam00112	Peptidase_C1
contig00944	gnl|CDD|109266	8e-16	pfam00201	UDPGT
contig00947	gnl|CDD|110761	3e-19	pfam01786	AOX
contig00949	gnl|CDD|58033	3e-93	cd04150	Arf1_5_like
contig00950	gnl|CDD|29352	6e-63	cd01168	adenosine_kinase
contig00954	gnl|CDD|103635	4e-106	PRK08978	PRK08978
contig00955	gnl|CDD|34495	2e-14	COG4886	COG4886
contig00956	gnl|CDD|29142	9e-32	cd00180	S_TKc
contig00957	gnl|CDD|113492	0	pfam04724	Glyco_transf_17
contig00959	gnl|CDD|111979	2e-07	pfam03141	DUF248
contig00960	gnl|CDD|31927	6e-32	COG1741	COG1741
contig00962	gnl|CDD|109234	3e-14	pfam00168	C2
contig00963	gnl|CDD|110296	7e-49	pfam01283	Ribosomal_S26e
contig00964	gnl|CDD|110402	2e-31	pfam01398	Mov34
contig00967	gnl|CDD|30936	9e-18	COG0591	PutP
contig00969	gnl|CDD|109286	4e-150	pfam00221	PAL
contig00970	gnl|CDD|109135	2e-33	pfam00067	p450
contig00971	gnl|CDD|112260	6e-19	pfam03435	Saccharop_dh
contig00972	gnl|CDD|119056	2e-11	pfam10536	PMD
contig00973	gnl|CDD|109135	3e-63	pfam00067	p450
contig00974	gnl|CDD|113784	9e-25	pfam05026	DCP2
contig00975	gnl|CDD|112786	3e-21	pfam03987	Autophagy_act_C
contig00976	gnl|CDD|29102	1e-08	cd00162	RING
contig00978	gnl|CDD|110953	7e-34	pfam02005	TRM
contig00979	gnl|CDD|31692	1e-98	COG1503	eRF1
contig00980	gnl|CDD|111120	1e-30	pfam02190	LON
contig00981	gnl|CDD|116304	2e-38	pfam07690	MFS_1
contig00985	gnl|CDD|33294	5e-26	COG3491	PcbC
contig00986	gnl|CDD|110267	2e-25	pfam01253	SUI1
contig00988	gnl|CDD|116905	1e-63	pfam08323	Glyco_transf_5
contig00989	gnl|CDD|109137	2e-49	pfam00069	Pkinase
contig00990	gnl|CDD|110276	3e-62	pfam01263	Aldose_epim
contig00991	gnl|CDD|102324	2e-169	PRK06333	PRK06333
contig00993	gnl|CDD|109257	3e-19	pfam00191	Annexin
contig00994	gnl|CDD|109073	8e-07	pfam00004	AAA
contig00995	gnl|CDD|109336	0	pfam00274	Glycolytic
contig00998	gnl|CDD|100111	1e-13	cd05833	Ribosomal_P2
contig01000	gnl|CDD|119408	3e-81	cd06660	Aldo_ket_red
contig01001	gnl|CDD|47550	3e-36	smart00220	S_TKc
contig01002	gnl|CDD|110119	2e-155	pfam01095	Pectinesterase
contig01003	gnl|CDD|111979	5e-09	pfam03141	DUF248
contig01006	gnl|CDD|117676	3e-30	pfam09118	DUF1929
contig01009	gnl|CDD|106497	2e-77	PRK13551	PRK13551
contig01010	gnl|CDD|109135	4e-75	pfam00067	p450
contig01011	gnl|CDD|32411	1e-36	COG2230	Cfa
contig01013	gnl|CDD|28955	6e-40	cd00074	H2A
contig01015	gnl|CDD|30904	1e-17	COG0558	PgsA
contig01016	gnl|CDD|110413	1e-38	pfam01409	tRNA-synt_2d
contig01017	gnl|CDD|30130	1e-131	cd00354	FBPase
contig01018	gnl|CDD|109137	3e-40	pfam00069	Pkinase
contig01020	gnl|CDD|105521	6e-30	PRK12300	leuS
contig01021	gnl|CDD|109452	4e-41	pfam00394	Cu-oxidase
contig01024	gnl|CDD|109392	1e-17	pfam00332	Glyco_hydro_17
contig01025	gnl|CDD|116962	2e-15	pfam08381	DZC
contig01026	gnl|CDD|113142	3e-17	pfam04359	DUF493
contig01029	gnl|CDD|109869	2e-14	pfam00831	Ribosomal_L29
contig01032	gnl|CDD|109294	5e-52	pfam00230	MIP
contig01034	gnl|CDD|100057	1e-31	cd04652	LbH_eIF2B_gamma_C
contig01035	gnl|CDD|109151	2e-17	pfam00083	Sugar_tr
contig01037	gnl|CDD|114702	8e-17	pfam05994	FragX_IP
contig01038	gnl|CDD|99731	7e-23	cd06410	PB1_UP2
contig01039	gnl|CDD|114479	7e-60	pfam05755	REF
contig01041	gnl|CDD|57947	4e-73	cd01861	Rab6
contig01042	gnl|CDD|105263	0	PRK11504	tynA
contig01043	gnl|CDD|112860	7e-43	pfam04063	DUF383
contig01045	gnl|CDD|57947	7e-09	cd01861	Rab6
contig01047	gnl|CDD|31068	3e-17	COG0724	COG0724
contig01048	gnl|CDD|57974	8e-80	cd01891	TypA_BipA
contig01049	gnl|CDD|119396	5e-10	cd06462	Peptidase_S24_S26
contig01050	gnl|CDD|57932	6e-39	cd00066	G-alpha
contig01054	gnl|CDD|107204	3e-129	cd01561	CBS_like
contig01055	gnl|CDD|110676	8e-26	pfam01694	Rhomboid
contig01056	gnl|CDD|57988	5e-54	cd04105	SR_beta
contig01059	gnl|CDD|29261	1e-10	cd00204	ANK
contig01061	gnl|CDD|28957	2e-41	cd00076	H4
contig01062	gnl|CDD|112006	2e-17	pfam03171	2OG-FeII_Oxy
contig01063	gnl|CDD|101894	2e-24	PRK05653	fabG
contig01065	gnl|CDD|109876	4e-65	pfam00838	TCTP
contig01066	gnl|CDD|117171	7e-65	pfam08597	eIF3_subunit
contig01067	gnl|CDD|34495	7e-06	COG4886	COG4886
contig01071	gnl|CDD|114484	2e-128	pfam05761	5_nucleotid
contig01072	gnl|CDD|117171	1e-56	pfam08597	eIF3_subunit
contig01073	gnl|CDD|113619	8e-77	pfam04853	Invertase_neut
contig01076	gnl|CDD|29015	3e-08	cd00116	LRR_RI
contig01077	gnl|CDD|100276	4e-27	CHL00176	ftsH
contig01078	gnl|CDD|109555	2e-34	pfam00504	Chloroa_b-bind
contig01079	gnl|CDD|29478	1e-85	cd00684	Terpene_cyclase_plant_C1
contig01080	gnl|CDD|57948	9e-19	cd01862	Rab7
contig01082	gnl|CDD|29205	4e-40	cd01803	Ubiquitin
contig01083	gnl|CDD|100167	9e-24	CHL00047	psbK
contig01084	gnl|CDD|35099	5e-10	COG5540	COG5540
contig01085	gnl|CDD|29979	7e-27	cd01040	globin
contig01086	gnl|CDD|29139	4e-28	cd00177	START
contig01089	gnl|CDD|110296	2e-53	pfam01283	Ribosomal_S26e
contig01098	gnl|CDD|30772	1e-97	COG0423	GRS1
contig01102	gnl|CDD|29118	6e-61	cd02043	plant_SERPIN
contig01103	gnl|CDD|110876	2e-25	pfam01915	Glyco_hydro_3_C
contig01104	gnl|CDD|116328	4e-19	pfam07714	Pkinase_Tyr
contig01105	gnl|CDD|109073	3e-09	pfam00004	AAA
contig01106	gnl|CDD|48213	5e-69	cd03401	Band_7_prohibitin
contig01109	gnl|CDD|116953	1e-78	pfam08372	PRT_C
contig01114	gnl|CDD|117291	2e-46	pfam08718	GLTP
contig01118	gnl|CDD|109324	2e-109	pfam00262	Calreticulin
contig01119	gnl|CDD|29830	0	cd00484	PEPCK_ATP
contig01122	gnl|CDD|30941	4e-23	COG0596	MhpC
contig01123	gnl|CDD|34787	1e-51	COG5188	PRP9
contig01127	gnl|CDD|110088	2e-22	pfam01061	ABC2_membrane
contig01128	gnl|CDD|110205	1e-17	pfam01187	MIF
contig01130	gnl|CDD|29397	3e-84	cd01926	cyclophilin_ABH_like
contig01131	gnl|CDD|109245	4e-53	pfam00179	UQ_con
contig01132	gnl|CDD|47808	1e-14	smart00504	Ubox
contig01133	gnl|CDD|109372	0	pfam00311	PEPcase
contig01134	gnl|CDD|34791	1e-36	COG5192	BMS1
contig01135	gnl|CDD|109802	5e-23	pfam00759	Glyco_hydro_9
contig01136	gnl|CDD|29397	2e-65	cd01926	cyclophilin_ABH_like
contig01139	gnl|CDD|110263	6e-09	pfam01249	Ribosomal_S21e
contig01140	gnl|CDD|29006	9e-15	cd02396	PCBP_like_KH
contig01141	gnl|CDD|28942	9e-13	cd00060	FHA
contig01142	gnl|CDD|109135	3e-14	pfam00067	p450
contig01144	gnl|CDD|109137	1e-41	pfam00069	Pkinase
contig01145	gnl|CDD|29351	5e-46	cd01167	bac_FRK
contig01146	gnl|CDD|57938	1e-93	cd00879	Sar1
contig01150	gnl|CDD|31068	1e-21	COG0724	COG0724
contig01153	gnl|CDD|109081	0	pfam00012	HSP70
contig01154	gnl|CDD|113607	1e-40	pfam04841	Vps16_N
contig01155	gnl|CDD|101654	8e-68	PRK05198	PRK05198
contig01156	gnl|CDD|115410	7e-30	pfam06749	DUF1218
contig01157	gnl|CDD|29063	2e-24	cd00144	PP2Ac
contig01158	gnl|CDD|100104	6e-13	cd00590	RRM
contig01159	gnl|CDD|113767	1e-11	pfam05008	V-SNARE
contig01162	gnl|CDD|111988	6e-19	pfam03151	TPT
contig01164	gnl|CDD|48336	5e-14	cd00218	GlcAT-I
contig01169	gnl|CDD|30734	2e-50	COG0385	COG0385
contig01170	gnl|CDD|114606	7e-97	pfam05891	DUF858
contig01173	gnl|CDD|102008	8e-38	PRK05826	PRK05826
contig01175	gnl|CDD|110116	2e-49	pfam01092	Ribosomal_S6e
contig01176	gnl|CDD|48011	1e-10	smart00744	RINGv
contig01177	gnl|CDD|31389	1e-11	COG1196	Smc
contig01178	gnl|CDD|48112	3e-31	cd03185	GST_C_Tau
contig01179	gnl|CDD|47971	2e-14	smart00702	P4Hc
contig01181	gnl|CDD|100175	1e-06	CHL00056	psaA
contig01183	gnl|CDD|31284	4e-98	COG1087	GalE
contig01184	gnl|CDD|31041	2e-14	COG0697	RhaT
contig01186	gnl|CDD|111071	7e-26	pfam02136	NTF2
contig01187	gnl|CDD|115695	1e-153	pfam07058	Myosin_HC-like
contig01188	gnl|CDD|57945	8e-09	cd01853	Toc34_like
contig01191	gnl|CDD|88473	2e-55	cd05572	STKc_cGK_PKG
contig01197	gnl|CDD|109534	9e-10	pfam00481	PP2C
contig01199	gnl|CDD|48634	4e-26	cd03419	GRX_GRXh_1_2_like	GRX -	protein substrates. By altering the redox state of target proteins, GRX is involved in many cellular functions including DNA synthesis, signal transduction and the defense against oxidative stress. Different classes are known including human GRX1 and GRX2, which are members of this subfamily. Also included in this subfamily are the N-terminal GRX domains of proteins similar to human thioredoxin r…
contig01201	gnl|CDD|99960	9e-44	cd03784	GT1_Gtf_like
contig01202	gnl|CDD|116332	2e-19	pfam07718	Coatamer_beta_C
contig01203	gnl|CDD|58514	2e-71	cd01837	SGNH_plant_lipase_like
contig01208	gnl|CDD|117494	1e-29	pfam08927	DUF1909
contig01211	gnl|CDD|119059	3e-15	pfam10539	Dev_Cell_Death
contig01213	gnl|CDD|111933	2e-38	pfam03092	BT1
contig01214	gnl|CDD|34857	4e-07	COG5260	TRF4
contig01216	gnl|CDD|109215	1e-07	pfam00149	Metallophos
contig01217	gnl|CDD|110499	6e-07	pfam01501	Glyco_transf_8
contig01218	gnl|CDD|47695	4e-19	smart00380	AP2
contig01219	gnl|CDD|34653	4e-06	COG5048	COG5048
contig01221	gnl|CDD|113550	5e-37	pfam04784	DUF547
contig01223	gnl|CDD|109311	2e-79	pfam00248	Aldo_ket_red
contig01224	gnl|CDD|29257	2e-73	cd00200	WD40
contig01225	gnl|CDD|109137	1e-34	pfam00069	Pkinase
contig01227	gnl|CDD|73284	2e-06	cd01741	GATase1_1
contig01228	gnl|CDD|48056	7e-07	cd03495	SQR_TypeC_SdhD_like
contig01230	gnl|CDD|47902	8e-35	smart00611	SEC63
contig01232	gnl|CDD|109179	3e-102	pfam00112	Peptidase_C1
contig01233	gnl|CDD|30832	1e-28	COG0484	DnaJ
contig01236	gnl|CDD|102939	3e-53	PRK07539	PRK07539
contig01238	gnl|CDD|30368	9e-23	COG0018	ArgS
contig01239	gnl|CDD|111849	3e-59	pfam03005	DUF231
contig01241	gnl|CDD|35197	7e-38	COG5638	COG5638
contig01242	gnl|CDD|29202	2e-18	cd01800	SF3a120_C
contig01245	gnl|CDD|88475	2e-146	cd05574	STKc_phototropin_like
contig01246	gnl|CDD|109555	7e-10	pfam00504	Chloroa_b-bind
contig01247	gnl|CDD|109266	9e-21	pfam00201	UDPGT
contig01250	gnl|CDD|114293	2e-18	pfam05562	WCOR413
contig01252	gnl|CDD|29791	8e-49	cd02892	SQCY_1
contig01255	gnl|CDD|109095	4e-14	pfam00026	Asp
contig01256	gnl|CDD|48087	4e-42	cd03382	PAP2_dolichyldiphosphatase
contig01257	gnl|CDD|47917	6e-64	smart00640	Glyco_32
contig01258	gnl|CDD|100015	5e-47	cd02186	alpha_tubulin
contig01259	gnl|CDD|48188	2e-163	cd03313	enolase
contig01260	gnl|CDD|101451	9e-156	PRK04196	PRK04196
contig01263	gnl|CDD|111437	9e-06	pfam02536	mTERF
contig01271	gnl|CDD|31333	5e-45	COG1138	CcmF
contig01272	gnl|CDD|105538	4e-10	PRK12317	PRK12317
contig01273	gnl|CDD|111375	1e-14	pfam02469	Fasciclin
contig01278	gnl|CDD|110438	5e-62	pfam01434	Peptidase_M41
contig01279	gnl|CDD|109248	7e-83	pfam00182	Glyco_hydro_19
contig01282	gnl|CDD|115944	3e-15	pfam07320	Hin1
contig01283	gnl|CDD|47550	5e-15	smart00220	S_TKc
contig01284	gnl|CDD|115470	3e-47	pfam06814	Lung_7-TM_R
contig01289	gnl|CDD|34993	1e-08	COG5434	PGU1
contig01290	gnl|CDD|29151	2e-06	cd00189	TPR
contig01291	gnl|CDD|29257	6e-25	cd00200	WD40
contig01292	gnl|CDD|109286	4e-21	pfam00221	PAL
contig01294	gnl|CDD|109296	1e-29	pfam00232	Glyco_hydro_1
contig01295	gnl|CDD|29171	2e-06	cd01769	UBL
contig01297	gnl|CDD|109249	1e-30	pfam00183	HSP90
contig01299	gnl|CDD|110314	8e-132	pfam01301	Glyco_hydro_35
contig01300	gnl|CDD|31225	2e-54	COG1022	FAA1
contig01301	gnl|CDD|109974	6e-86	pfam00939	Na_sulph_symp
contig01302	gnl|CDD|109929	1e-59	pfam00891	Methyltransf_2
contig01304	gnl|CDD|100752	7e-21	PRK00982	acpP
contig01306	gnl|CDD|109959	1e-29	pfam00924	MS_channel
contig01307	gnl|CDD|111215	9e-21	pfam02298	Cu_bind_like
contig01309	gnl|CDD|73009	1e-43	cd03250	ABCC_MRP_domain1
contig01314	gnl|CDD|100242	7e-22	CHL00134	petF
contig01318	gnl|CDD|109308	2e-45	pfam00244	14-3-3
contig01322	gnl|CDD|31444	2e-39	COG1252	Ndh
contig01323	gnl|CDD|113291	2e-09	pfam04515	DUF580
contig01326	gnl|CDD|100236	2e-48	CHL00128	psbW
contig01328	gnl|CDD|29062	3e-12	cd00143	PP2Cc
contig01329	gnl|CDD|111436	2e-47	pfam02535	Zip
contig01331	gnl|CDD|115532	8e-16	pfam06881	Elongin_A
contig01332	gnl|CDD|34742	8e-06	COG5141	COG5141
contig01333	gnl|CDD|57949	1e-73	cd01863	Rab18
contig01336	gnl|CDD|88481	6e-09	cd05580	STKc_PKA
contig01337	gnl|CDD|29142	9e-25	cd00180	S_TKc
contig01339	gnl|CDD|29102	4e-07	cd00162	RING
contig01340	gnl|CDD|48043	7e-44	cd03448	HDE_HSD
contig01341	gnl|CDD|100104	2e-18	cd00590	RRM
contig01342	gnl|CDD|34709	9e-48	COG5106	RPF2
contig01343	gnl|CDD|114964	1e-21	pfam06273	eIF-4B
contig01347	gnl|CDD|115536	2e-20	pfam06886	TPX2
contig01348	gnl|CDD|110454	2e-29	pfam01453	B_lectin
contig01349	gnl|CDD|109248	2e-49	pfam00182	Glyco_hydro_19
contig01357	gnl|CDD|113628	4e-109	pfam04862	DUF642
contig01358	gnl|CDD|117446	5e-06	pfam08879	WRC
contig01360	gnl|CDD|115470	2e-47	pfam06814	Lung_7-TM_R
contig01361	gnl|CDD|109992	2e-18	pfam00957	Synaptobrevin
contig01362	gnl|CDD|34744	1e-12	COG5143	SNC1
contig01364	gnl|CDD|30935	4e-31	COG0590	CumB
contig01365	gnl|CDD|109532	2e-45	pfam00479	G6PD_N
contig01366	gnl|CDD|34991	5e-10	COG5432	RAD18
contig01367	gnl|CDD|112126	6e-46	pfam03297	Ribosomal_S25
contig01369	gnl|CDD|109234	1e-17	pfam00168	C2
contig01370	gnl|CDD|116328	9e-11	pfam07714	Pkinase_Tyr
contig01371	gnl|CDD|111583	4e-36	pfam02701	zf-Dof
contig01372	gnl|CDD|111352	7e-104	pfam02446	Glyco_hydro_77
contig01373	gnl|CDD|115470	2e-14	pfam06814	Lung_7-TM_R
contig01374	gnl|CDD|109408	2e-73	pfam00348	polyprenyl_synt
contig01377	gnl|CDD|106476	4e-24	PRK13529	PRK13529
contig01378	gnl|CDD|114295	5e-52	pfam05564	Auxin_repressed
contig01379	gnl|CDD|31389	3e-10	COG1196	Smc
contig01380	gnl|CDD|102864	4e-98	PRK07400	PRK07400
contig01383	gnl|CDD|109465	4e-20	pfam00407	Bet_v_I
contig01384	gnl|CDD|99844	1e-53	cd06141	WRN_exo
contig01385	gnl|CDD|103481	1e-23	PRK08571	rpl14p
contig01386	gnl|CDD|109481	2e-110	pfam00425	Chorismate_bind
contig01389	gnl|CDD|111978	2e-78	pfam03140	DUF247
contig01391	gnl|CDD|110596	3e-32	pfam01603	B56
contig01392	gnl|CDD|116328	1e-26	pfam07714	Pkinase_Tyr
contig01393	gnl|CDD|113598	2e-60	pfam04832	SOUL
contig01395	gnl|CDD|99973	8e-54	cd03800	GT1_Sucrose_synthase
contig01399	gnl|CDD|111991	5e-10	pfam03154	Atrophin-1
contig01400	gnl|CDD|47402	6e-73	smart00053	DYNc
contig01402	gnl|CDD|30992	7e-11	COG0647	NagD
contig01403	gnl|CDD|47663	1e-09	smart00336	BBOX
contig01405	gnl|CDD|111922	6e-29	pfam03081	Exo70
contig01406	gnl|CDD|88597	1e-33	cd05797	Ribosomal_L10
contig01407	gnl|CDD|110030	1e-49	pfam00999	Na_H_Exchanger
contig01409	gnl|CDD|109394	2e-61	pfam00334	NDK
contig01412	gnl|CDD|88601	2e-56	cd00403	Ribosomal_L1
contig01414	gnl|CDD|103640	5e-107	PRK08997	PRK08997
contig01416	gnl|CDD|109699	6e-20	pfam00651	BTB
contig01419	gnl|CDD|101495	3e-07	PRK04309	PRK04309
contig01423	gnl|CDD|30822	8e-59	COG0474	MgtA
contig01425	gnl|CDD|110638	2e-71	pfam01652	IF4E
contig01426	gnl|CDD|58514	2e-12	cd01837	SGNH_plant_lipase_like
contig01429	gnl|CDD|88314	1e-40	cd00192	PTKc
contig01430	gnl|CDD|115536	4e-16	pfam06886	TPX2
contig01432	gnl|CDD|34495	2e-10	COG4886	COG4886
contig01433	gnl|CDD|109239	4e-31	pfam00173	Cyt-b5
contig01434	gnl|CDD|101814	2e-84	PRK05498	rplF
contig01436	gnl|CDD|110489	1e-51	pfam01490	Aa_trans
contig01438	gnl|CDD|72938	4e-26	cd01959	nsLTP2
contig01439	gnl|CDD|111988	3e-16	pfam03151	TPT
contig01440	gnl|CDD|109392	2e-98	pfam00332	Glyco_hydro_17
contig01441	gnl|CDD|31041	2e-21	COG0697	RhaT
contig01442	gnl|CDD|30737	6e-48	COG0388	COG0388
contig01445	gnl|CDD|110314	2e-80	pfam01301	Glyco_hydro_35
contig01447	gnl|CDD|29142	2e-22	cd00180	S_TKc
contig01449	gnl|CDD|109695	1e-31	pfam00647	EF1G
contig01450	gnl|CDD|111224	4e-36	pfam02309	AUX_IAA
contig01451	gnl|CDD|109137	2e-11	pfam00069	Pkinase
contig01452	gnl|CDD|111991	3e-10	pfam03154	Atrophin-1
contig01453	gnl|CDD|109219	3e-26	pfam00153	Mito_carr
contig01454	gnl|CDD|111991	2e-06	pfam03154	Atrophin-1
contig01455	gnl|CDD|111897	2e-42	pfam03055	RPE65
contig01457	gnl|CDD|58514	4e-54	cd01837	SGNH_plant_lipase_like
contig01458	gnl|CDD|110075	4e-20	pfam01048	PNP_UDP_1
contig01463	gnl|CDD|110968	2e-20	pfam02020	W2
contig01467	gnl|CDD|34694	8e-31	COG5091	SGT1
contig01468	gnl|CDD|109372	6e-49	pfam00311	PEPcase
contig01469	gnl|CDD|101386	1e-71	PRK04027	PRK04027
contig01470	gnl|CDD|109135	1e-45	pfam00067	p450
contig01471	gnl|CDD|109266	6e-18	pfam00201	UDPGT
contig01475	gnl|CDD|34643	8e-20	COG5038	COG5038
contig01476	gnl|CDD|47735	3e-48	smart00428	H3
contig01477	gnl|CDD|31262	1e-77	COG1062	AdhC
contig01479	gnl|CDD|111830	4e-20	pfam02984	Cyclin_C
contig01480	gnl|CDD|114493	1e-90	pfam05770	Ins134_P3_kin
contig01481	gnl|CDD|116488	2e-07	pfam07876	Dabb
contig01485	gnl|CDD|34668	2e-155	COG5064	SRP1
contig01486	gnl|CDD|110489	8e-16	pfam01490	Aa_trans
contig01487	gnl|CDD|47819	3e-25	smart00516	SEC14
contig01489	gnl|CDD|100347	3e-06	PRK00072	hemC
contig01491	gnl|CDD|100808	6e-08	PRK01191	rpl24p
contig01493	gnl|CDD|109091	4e-30	pfam00022	Actin
contig01495	gnl|CDD|58514	2e-40	cd01837	SGNH_plant_lipase_like
contig01497	gnl|CDD|28896	1e-108	cd00012	ACTIN
contig01498	gnl|CDD|112452	3e-143	pfam03635	Vps35
contig01499	gnl|CDD|109137	7e-68	pfam00069	Pkinase
contig01501	gnl|CDD|29630	8e-10	cd00780	NTF2
contig01502	gnl|CDD|111470	9e-19	pfam02575	DUF149
contig01503	gnl|CDD|110364	4e-29	pfam01357	Pollen_allerg_1
contig01506	gnl|CDD|99868	8e-99	cd06115	AthCS_per_like
contig01508	gnl|CDD|109968	8e-31	pfam00933	Glyco_hydro_3
contig01509	gnl|CDD|30859	7e-61	COG0513	SrmB
contig01511	gnl|CDD|29006	7e-15	cd02396	PCBP_like_KH
contig01512	gnl|CDD|28955	3e-23	cd00074	H2A
contig01514	gnl|CDD|100195	4e-47	CHL00077	rps18
contig01516	gnl|CDD|103771	1e-66	PRK09242	PRK09242
contig01517	gnl|CDD|110128	1e-33	pfam01105	EMP24_GP25L
contig01518	gnl|CDD|29533	1e-27	cd00412	pyrophosphatase
contig01519	gnl|CDD|118324	4e-28	pfam09793	AD
contig01520	gnl|CDD|109263	2e-34	pfam00198	2-oxoacid_dh
contig01521	gnl|CDD|103563	2e-06	PRK08762	PRK08762
contig01523	gnl|CDD|115393	4e-91	pfam06732	Pescadillo_N
contig01524	gnl|CDD|112179	1e-36	pfam03352	Adenine_glyco
contig01526	gnl|CDD|30832	6e-22	COG0484	DnaJ
contig01528	gnl|CDD|30812	3e-40	COG0464	SpoVK
contig01530	gnl|CDD|103703	9e-89	PRK09123	PRK09123
contig01532	gnl|CDD|115601	1e-09	pfam06955	XET_C
contig01535	gnl|CDD|116820	3e-46	pfam08235	LNS2
contig01538	gnl|CDD|30800	5e-33	COG0451	WcaG
contig01539	gnl|CDD|109317	1e-19	pfam00254	FKBP_C
contig01540	gnl|CDD|116852	5e-08	pfam08268	FBA_3
contig01541	gnl|CDD|116328	1e-34	pfam07714	Pkinase_Tyr
contig01542	gnl|CDD|100634	4e-55	PRK00694	PRK00694
contig01544	gnl|CDD|109505	8e-139	pfam00450	Peptidase_S10
contig01545	gnl|CDD|100430	2e-116	PRK00188	trpD
contig01546	gnl|CDD|113567	3e-24	pfam04801	Sin_N
contig01549	gnl|CDD|114686	1e-10	pfam05978	DUF895
contig01551	gnl|CDD|119056	7e-09	pfam10536	PMD
contig01552	gnl|CDD|110265	3e-65	pfam01251	Ribosomal_S7e
contig01553	gnl|CDD|114396	5e-22	pfam05670	DUF814
contig01554	gnl|CDD|114395	2e-47	pfam05669	SOH1
contig01555	gnl|CDD|100015	1e-30	cd02186	alpha_tubulin
contig01556	gnl|CDD|29151	1e-12	cd00189	TPR
contig01557	gnl|CDD|47500	2e-21	smart00164	TBC
contig01560	gnl|CDD|119215	2e-41	pfam10695	Cw-hydrolase
contig01562	gnl|CDD|111849	1e-12	pfam03005	DUF231
contig01563	gnl|CDD|109317	1e-18	pfam00254	FKBP_C
contig01566	gnl|CDD|110532	3e-08	pfam01535	PPR
contig01567	gnl|CDD|29555	7e-23	cd00435	ACBP
contig01569	gnl|CDD|111922	1e-114	pfam03081	Exo70
contig01570	gnl|CDD|31017	4e-28	COG0673	MviM
contig01571	gnl|CDD|109273	2e-15	pfam00208	ELFV_dehydrog
contig01573	gnl|CDD|117221	9e-07	pfam08648	DUF1777
contig01576	gnl|CDD|115402	3e-14	pfam06741	LsmAD
contig01577	gnl|CDD|114267	5e-77	pfam05536	Neurochondrin
contig01578	gnl|CDD|109137	2e-43	pfam00069	Pkinase
contig01579	gnl|CDD|29478	5e-78	cd00684	Terpene_cyclase_plant_C1
contig01580	gnl|CDD|110740	2e-35	pfam01764	Lipase_3
contig01584	gnl|CDD|115944	2e-37	pfam07320	Hin1
contig01586	gnl|CDD|29261	1e-30	cd00204	ANK
contig01587	gnl|CDD|111946	1e-22	pfam03106	WRKY
contig01588	gnl|CDD|110738	9e-23	pfam01762	Galactosyl_T
contig01590	gnl|CDD|72861	5e-44	cd04721	BAH_plant_1
contig01592	gnl|CDD|100501	4e-34	PRK00331	PRK00331
contig01593	gnl|CDD|111421	4e-24	pfam02519	Auxin_inducible
contig01594	gnl|CDD|101824	4e-68	PRK05557	fabG
contig01595	gnl|CDD|99965	2e-95	cd03791	GT1_Glycogen_synthase_DULL1_like
contig01597	gnl|CDD|109555	4e-08	pfam00504	Chloroa_b-bind
contig01598	gnl|CDD|47816	6e-12	smart00512	Skp1
contig01599	gnl|CDD|109687	1e-17	pfam00639	Rotamase
contig01601	gnl|CDD|48341	8e-11	cd03368	Ribosomal_S12
contig01602	gnl|CDD|47818	7e-21	smart00515	eIF5C
contig01604	gnl|CDD|115641	1e-52	pfam06999	Suc_Fer-like
contig01605	gnl|CDD|109929	9e-62	pfam00891	Methyltransf_2
contig01608	gnl|CDD|116499	6e-19	pfam07887	Calmodulin_bind
contig01609	gnl|CDD|112006	2e-24	pfam03171	2OG-FeII_Oxy
contig01612	gnl|CDD|109204	8e-06	pfam00137	ATP-synt_C
contig01613	gnl|CDD|112437	1e-39	pfam03619	DUF300
contig01614	gnl|CDD|100862	1e-14	PRK01372	ddl
contig01617	gnl|CDD|109624	6e-63	pfam00574	CLP_protease
contig01618	gnl|CDD|110817	1e-19	pfam01849	NAC
contig01621	gnl|CDD|119059	9e-56	pfam10539	Dev_Cell_Death
contig01623	gnl|CDD|29151	8e-10	cd00189	TPR
contig01624	gnl|CDD|30400	3e-19	COG0051	RpsJ
contig01625	gnl|CDD|99764	6e-33	cd01727	LSm8
contig01630	gnl|CDD|115561	2e-105	pfam06911	Senescence
contig01631	gnl|CDD|102393	1e-12	PRK06461	PRK06461
contig01635	gnl|CDD|31599	2e-08	COG1409	Icc
contig01636	gnl|CDD|30822	2e-139	COG0474	MgtA
contig01637	gnl|CDD|116593	8e-35	pfam07983	X8
contig01638	gnl|CDD|100104	3e-15	cd00590	RRM
contig01641	gnl|CDD|48544	1e-39	cd02995	PDI_a_PDI_a'_C
contig01642	gnl|CDD|102224	3e-43	PRK06172	PRK06172
contig01646	gnl|CDD|109135	1e-68	pfam00067	p450
contig01649	gnl|CDD|109632	4e-13	pfam00582	Usp
contig01650	gnl|CDD|100361	6e-102	PRK00089	era
contig01651	gnl|CDD|29257	8e-13	cd00200	WD40
contig01653	gnl|CDD|57948	7e-83	cd01862	Rab7
contig01656	gnl|CDD|99977	2e-85	cd03805	GT1_ALG2_like
contig01657	gnl|CDD|34854	9e-131	COG5257	GCD11
contig01658	gnl|CDD|72942	2e-30	cd04657	Piwi_ago-like
contig01659	gnl|CDD|30822	7e-20	COG0474	MgtA
contig01660	gnl|CDD|31548	1e-15	COG1357	COG1357
contig01661	gnl|CDD|29261	3e-23	cd00204	ANK
contig01662	gnl|CDD|47756	1e-15	smart00450	RHOD
contig01665	gnl|CDD|100341	2e-53	PRK00062	PRK00062
contig01666	gnl|CDD|109343	2e-101	pfam00282	Pyridoxal_deC
contig01668	gnl|CDD|111359	8e-23	pfam02453	Reticulon
contig01669	gnl|CDD|109408	8e-75	pfam00348	polyprenyl_synt
contig01672	gnl|CDD|29151	4e-06	cd00189	TPR
contig01673	gnl|CDD|109095	4e-92	pfam00026	Asp
contig01674	gnl|CDD|101873	3e-22	PRK05626	rpsO
contig01675	gnl|CDD|117221	4e-14	pfam08648	DUF1777
contig01676	gnl|CDD|102312	1e-136	PRK06300	PRK06300
contig01679	gnl|CDD|30859	1e-60	COG0513	SrmB
contig01681	gnl|CDD|109257	3e-22	pfam00191	Annexin
contig01682	gnl|CDD|32306	4e-27	COG2123	COG2123
contig01683	gnl|CDD|34993	5e-36	COG5434	PGU1
contig01686	gnl|CDD|109137	6e-32	pfam00069	Pkinase
contig01687	gnl|CDD|100899	7e-89	PRK01611	argS
contig01688	gnl|CDD|47735	5e-07	smart00428	H3
contig01689	gnl|CDD|35099	4e-11	COG5540	COG5540
contig01692	gnl|CDD|119408	1e-21	cd06660	Aldo_ket_red
contig01694	gnl|CDD|30832	2e-96	COG0484	DnaJ
contig01696	gnl|CDD|33294	2e-27	COG3491	PcbC
contig01698	gnl|CDD|31415	2e-162	COG1222	RPT1
contig01699	gnl|CDD|109311	5e-92	pfam00248	Aldo_ket_red
contig01700	gnl|CDD|29351	3e-99	cd01167	bac_FRK
contig01701	gnl|CDD|116362	2e-40	pfam07748	Glyco_hydro_38C
contig01703	gnl|CDD|112058	9e-10	pfam03227	GILT
contig01704	gnl|CDD|114431	7e-13	pfam05705	DUF829
contig01706	gnl|CDD|109239	4e-10	pfam00173	Cyt-b5
contig01707	gnl|CDD|111558	2e-26	pfam02672	CP12
contig01708	gnl|CDD|109312	4e-10	pfam00249	Myb_DNA-binding
contig01710	gnl|CDD|109148	5e-77	pfam00080	Sod_Cu
contig01712	gnl|CDD|109219	9e-23	pfam00153	Mito_carr
contig01713	gnl|CDD|109095	1e-19	pfam00026	Asp
contig01715	gnl|CDD|100685	3e-57	PRK00811	PRK00811
contig01716	gnl|CDD|111215	3e-22	pfam02298	Cu_bind_like
contig01718	gnl|CDD|109180	1e-44	pfam00113	Enolase_C
contig01719	gnl|CDD|111376	4e-15	pfam02470	MCE
contig01720	gnl|CDD|47862	1e-13	smart00562	NDK
contig01721	gnl|CDD|110082	5e-164	pfam01055	Glyco_hydro_31
contig01724	gnl|CDD|72935	4e-14	cd00010	AAI_LTSS
contig01726	gnl|CDD|110502	7e-48	pfam01504	PIP5K
contig01728	gnl|CDD|119033	2e-15	pfam10513	EPL1
contig01729	gnl|CDD|101386	8e-75	PRK04027	PRK04027
contig01730	gnl|CDD|111976	8e-42	pfam03138	DUF246
contig01734	gnl|CDD|116328	2e-45	pfam07714	Pkinase_Tyr
contig01735	gnl|CDD|109266	1e-09	pfam00201	UDPGT
contig01736	gnl|CDD|100479	4e-57	PRK00290	dnaK
contig01738	gnl|CDD|47660	2e-42	smart00332	PP2Cc
contig01739	gnl|CDD|111935	8e-43	pfam03095	PTPA
contig01742	gnl|CDD|34495	8e-14	COG4886	COG4886
contig01743	gnl|CDD|99707	1e-06	cd00009	AAA
contig01744	gnl|CDD|109137	5e-27	pfam00069	Pkinase
contig01745	gnl|CDD|30800	1e-19	COG0451	WcaG
contig01746	gnl|CDD|88500	7e-80	cd05599	STKc_NDR_like
contig01749	gnl|CDD|110026	2e-46	pfam00995	Sec1
contig01750	gnl|CDD|111623	1e-48	pfam02747	PCNA_C
contig01751	gnl|CDD|30553	2e-07	COG0204	PlsC
contig01753	gnl|CDD|29257	2e-18	cd00200	WD40
contig01754	gnl|CDD|31401	1e-54	COG1208	GCD1
contig01755	gnl|CDD|34495	2e-10	COG4886	COG4886
contig01756	gnl|CDD|111470	1e-18	pfam02575	DUF149
contig01760	gnl|CDD|111860	2e-24	pfam03016	Exostosin
contig01761	gnl|CDD|29142	2e-11	cd00180	S_TKc
contig01762	gnl|CDD|101642	2e-18	PRK05163	rpsL
contig01765	gnl|CDD|31262	2e-34	COG1062	AdhC
contig01766	gnl|CDD|73183	6e-92	cd00139	PIPKc
contig01767	gnl|CDD|80342	2e-30	cd02120	PA_subtilisin_like
contig01768	gnl|CDD|105946	0	PRK12810	gltD
contig01769	gnl|CDD|118217	6e-76	pfam09685	Tic20
contig01770	gnl|CDD|104052	5e-61	PRK09607	rps11p
contig01776	gnl|CDD|103975	5e-09	PRK09510	tolA
contig01777	gnl|CDD|109073	5e-33	pfam00004	AAA
contig01778	gnl|CDD|48634	2e-33	cd03419	GRX_GRXh_1_2_like	GRX -	protein substrates. By altering the redox state of target proteins, GRX is involved in many cellular functions including DNA synthesis, signal transduction and the defense against oxidative stress. Different classes are known including human GRX1 and GRX2, which are members of this subfamily. Also included in this subfamily are the N-terminal GRX domains of proteins similar to human thioredoxin r…
contig01779	gnl|CDD|113762	2e-29	pfam05003	DUF668
contig01783	gnl|CDD|111716	4e-09	pfam02854	MIF4G
contig01784	gnl|CDD|29733	2e-73	cd00635	YBL036c_PLPDEIII
contig01785	gnl|CDD|109311	9e-26	pfam00248	Aldo_ket_red
contig01787	gnl|CDD|58100	5e-15	cd00121	MATH
contig01788	gnl|CDD|47554	2e-09	smart00225	BTB
contig01789	gnl|CDD|109148	4e-14	pfam00080	Sod_Cu
contig01790	gnl|CDD|113780	5e-26	pfam05022	SRP40_C
contig01792	gnl|CDD|109930	9e-09	pfam00892	DUF6
contig01793	gnl|CDD|47709	6e-08	smart00397	t_SNARE
contig01794	gnl|CDD|118302	9e-08	pfam09770	PAT1
contig01795	gnl|CDD|111491	4e-34	pfam02598	DUF171
contig01797	gnl|CDD|100153	8e-50	CHL00033	ycf3
contig01798	gnl|CDD|118817	1e-11	pfam10294	Methyltransf_16
contig01799	gnl|CDD|29102	6e-11	cd00162	RING
contig01803	gnl|CDD|112033	5e-75	pfam03200	Glyco_hydro_63
contig01806	gnl|CDD|29351	5e-07	cd01167	bac_FRK
contig01807	gnl|CDD|29252	5e-49	cd01479	Sec24-like
contig01809	gnl|CDD|47863	3e-12	smart00563	PlsC
contig01810	gnl|CDD|33467	3e-15	COG3669	COG3669
contig01814	gnl|CDD|33187	9e-13	COG3380	COG3380
contig01816	gnl|CDD|111934	2e-111	pfam03094	Mlo
contig01817	gnl|CDD|110432	1e-14	pfam01428	zf-AN1
contig01820	gnl|CDD|109990	2e-41	pfam00955	HCO3_cotransp
contig01821	gnl|CDD|114391	4e-95	pfam05664	DUF810
contig01822	gnl|CDD|110752	6e-39	pfam01777	Ribosomal_L27e
contig01823	gnl|CDD|57931	8e-56	cd04178	Nucleostemin_like
contig01824	gnl|CDD|47550	7e-18	smart00220	S_TKc
contig01825	gnl|CDD|115410	6e-30	pfam06749	DUF1218
contig01827	gnl|CDD|113692	6e-151	pfam04928	PAP_central
contig01828	gnl|CDD|110030	4e-30	pfam00999	Na_H_Exchanger
contig01830	gnl|CDD|109180	5e-32	pfam00113	Enolase_C
contig01831	gnl|CDD|109802	9e-159	pfam00759	Glyco_hydro_9
contig01832	gnl|CDD|111155	5e-21	pfam02229	PC4
contig01834	gnl|CDD|72991	7e-21	cd03232	ABC_PDR_domain2
contig01836	gnl|CDD|114410	1e-106	pfam05684	DUF819
contig01837	gnl|CDD|47395	2e-23	smart00046	DAGKc
contig01839	gnl|CDD|111849	4e-56	pfam03005	DUF231
contig01841	gnl|CDD|47500	1e-12	smart00164	TBC
contig01842	gnl|CDD|48128	2e-55	cd03201	GST_C_DHAR
contig01848	gnl|CDD|113301	2e-07	pfam04525	DUF567
contig01850	gnl|CDD|115194	3e-31	pfam06522	B12D
contig01851	gnl|CDD|48658	2e-26	cd03561	VHS
contig01853	gnl|CDD|111934	4e-34	pfam03094	Mlo
contig01854	gnl|CDD|110026	1e-15	pfam00995	Sec1
contig01855	gnl|CDD|31005	8e-11	COG0661	AarF
contig01856	gnl|CDD|112304	2e-15	pfam03479	DUF296
contig01858	gnl|CDD|30180	3e-53	cd01993	Alpha_ANH_like_II
contig01859	gnl|CDD|100104	3e-17	cd00590	RRM
contig01863	gnl|CDD|109555	8e-10	pfam00504	Chloroa_b-bind
contig01864	gnl|CDD|115218	2e-36	pfam06547	DUF1117
contig01865	gnl|CDD|109245	8e-29	pfam00179	UQ_con
contig01866	gnl|CDD|30821	7e-97	COG0473	LeuB
contig01869	gnl|CDD|29005	2e-39	cd02395	SF1_like-KH
contig01871	gnl|CDD|34495	4e-09	COG4886	COG4886
contig01872	gnl|CDD|110364	3e-27	pfam01357	Pollen_allerg_1
contig01874	gnl|CDD|116522	9e-37	pfam07910	Peptidase_C78
contig01875	gnl|CDD|109239	7e-12	pfam00173	Cyt-b5
contig01876	gnl|CDD|100104	4e-17	cd00590	RRM
contig01879	gnl|CDD|73273	1e-15	cd01517	PAP_phosphatase
contig01880	gnl|CDD|113443	2e-08	pfam04674	Phi_1
contig01882	gnl|CDD|118739	3e-12	pfam10215	Ost4
contig01883	gnl|CDD|110876	2e-32	pfam01915	Glyco_hydro_3_C
contig01886	gnl|CDD|29261	5e-06	cd00204	ANK
contig01887	gnl|CDD|109260	6e-129	pfam00195	Chal_sti_synt_N
contig01888	gnl|CDD|109943	9e-08	pfam00906	Hepatitis_core
contig01889	gnl|CDD|101951	1e-35	PRK05729	valS
contig01891	gnl|CDD|30800	8e-57	COG0451	WcaG
contig01892	gnl|CDD|47874	6e-06	smart00575	ZnF_PMZ
contig01893	gnl|CDD|115802	2e-13	pfam07172	GRP
contig01894	gnl|CDD|112337	4e-67	pfam03514	GRAS
contig01895	gnl|CDD|115651	1e-25	pfam07011	DUF1313
contig01898	gnl|CDD|100348	1e-34	PRK00073	pgk
contig01902	gnl|CDD|30834	6e-58	COG0488	Uup
contig01904	gnl|CDD|111921	2e-88	pfam03080	DUF239
contig01909	gnl|CDD|100252	3e-17	CHL00144	odpB
contig01910	gnl|CDD|109498	2e-10	pfam00443	UCH
contig01911	gnl|CDD|48130	4e-41	cd03203	GST_C_Lambda
contig01912	gnl|CDD|101732	4e-74	PRK05355	PRK05355
contig01913	gnl|CDD|116463	6e-08	pfam07851	TMPIT
contig01914	gnl|CDD|110364	1e-30	pfam01357	Pollen_allerg_1
contig01916	gnl|CDD|118299	1e-53	pfam09767	DUF2053
contig01920	gnl|CDD|29142	4e-57	cd00180	S_TKc
contig01921	gnl|CDD|101038	3e-14	PRK02363	PRK02363
contig01922	gnl|CDD|116641	4e-17	pfam08031	BBE
contig01925	gnl|CDD|57949	1e-14	cd01863	Rab18
contig01926	gnl|CDD|116345	4e-20	pfam07731	Cu-oxidase_2
contig01927	gnl|CDD|110880	6e-22	pfam01920	Prefoldin_2
contig01928	gnl|CDD|48112	3e-40	cd03185	GST_C_Tau
contig01930	gnl|CDD|110752	1e-39	pfam01777	Ribosomal_L27e
contig01931	gnl|CDD|47535	5e-77	smart00205	THN
contig01932	gnl|CDD|29257	6e-32	cd00200	WD40
contig01934	gnl|CDD|99728	8e-33	cd06407	PB1_NLP
contig01937	gnl|CDD|101452	1e-30	PRK04199	rpl10e
contig01941	gnl|CDD|101390	4e-33	PRK04034	rps8p
contig01942	gnl|CDD|29020	3e-25	cd00265	MADS_MEF2_like
contig01943	gnl|CDD|47874	7e-07	smart00575	ZnF_PMZ
contig01944	gnl|CDD|33294	1e-48	COG3491	PcbC
contig01945	gnl|CDD|111836	1e-110	pfam02990	EMP70
contig01947	gnl|CDD|31011	4e-26	COG0667	Tas
contig01948	gnl|CDD|114362	1e-44	pfam05634	DUF794
contig01949	gnl|CDD|101059	5e-35	PRK02507	PRK02507
contig01951	gnl|CDD|104052	6e-15	PRK09607	rps11p
contig01952	gnl|CDD|105493	4e-13	PRK12271	rps10p
contig01953	gnl|CDD|100104	2e-12	cd00590	RRM
contig01954	gnl|CDD|117866	2e-31	pfam09324	DUF1981
contig01957	gnl|CDD|30614	8e-20	COG0265	DegQ
contig01960	gnl|CDD|109465	2e-38	pfam00407	Bet_v_I
contig01961	gnl|CDD|99985	2e-41	cd03814	GT1_like_2
contig01962	gnl|CDD|110563	9e-51	pfam01566	Nramp
contig01963	gnl|CDD|32616	4e-28	COG2730	BglC
contig01964	gnl|CDD|110314	2e-68	pfam01301	Glyco_hydro_35
contig01967	gnl|CDD|110460	1e-55	pfam01459	Porin_3
contig01968	gnl|CDD|48114	6e-44	cd03187	GST_C_Phi
contig01970	gnl|CDD|117026	8e-90	pfam08449	UAA
contig01972	gnl|CDD|111928	3e-48	pfam03087	DUF241
contig01974	gnl|CDD|48094	2e-69	cd03390	PAP2_containing_1_like
contig01975	gnl|CDD|100104	5e-17	cd00590	RRM
contig01976	gnl|CDD|106541	2e-108	PRK13596	PRK13596
contig01978	gnl|CDD|112081	6e-08	pfam03251	Tymo_45kd_70kd
contig01980	gnl|CDD|29934	5e-142	cd01663	Cyt_c_Oxidase_I
contig01982	gnl|CDD|109137	9e-24	pfam00069	Pkinase
contig01983	gnl|CDD|104410	7e-47	PRK10241	PRK10241
contig01984	gnl|CDD|47695	5e-19	smart00380	AP2
contig01989	gnl|CDD|34718	7e-14	COG5116	RPN2
contig01992	gnl|CDD|111922	1e-91	pfam03081	Exo70
contig01993	gnl|CDD|109505	4e-152	pfam00450	Peptidase_S10
contig01994	gnl|CDD|111921	2e-11	pfam03080	DUF239
contig01995	gnl|CDD|111587	0	pfam02705	K_trans
contig01996	gnl|CDD|111921	7e-14	pfam03080	DUF239
contig01997	gnl|CDD|114215	6e-54	pfam05479	PsaN
contig01999	gnl|CDD|30800	9e-17	COG0451	WcaG
contig02001	gnl|CDD|109308	1e-137	pfam00244	14-3-3
contig02003	gnl|CDD|118767	1e-06	pfam10243	MIP-T3
contig02004	gnl|CDD|115852	3e-10	pfam07223	DUF1421
contig02006	gnl|CDD|114365	1e-34	pfam05637	Glyco_transf_34
contig02007	gnl|CDD|112374	0	pfam03552	Cellulose_synt
contig02008	gnl|CDD|116328	5e-49	pfam07714	Pkinase_Tyr
contig02010	gnl|CDD|109135	7e-13	pfam00067	p450
contig02011	gnl|CDD|110352	2e-06	pfam01344	Kelch_1
contig02012	gnl|CDD|30400	7e-25	COG0051	RpsJ
contig02013	gnl|CDD|115804	4e-18	pfam07174	FAP
contig02016	gnl|CDD|110368	3e-23	pfam01363	FYVE
contig02017	gnl|CDD|112467	2e-30	pfam03650	UPF0041
contig02018	gnl|CDD|31726	2e-26	COG1537	PelA
contig02019	gnl|CDD|113280	2e-10	pfam04504	DUF573
contig02020	gnl|CDD|109135	2e-24	pfam00067	p450
contig02022	gnl|CDD|105538	2e-89	PRK12317	PRK12317
contig02025	gnl|CDD|31408	3e-16	COG1215	COG1215
contig02026	gnl|CDD|88596	1e-15	cd05796	Ribosomal_P0_like
contig02027	gnl|CDD|110179	3e-38	pfam01157	Ribosomal_L21e
contig02028	gnl|CDD|110489	3e-115	pfam01490	Aa_trans
contig02029	gnl|CDD|116997	1e-29	pfam08417	PaO
contig02030	gnl|CDD|109330	2e-85	pfam00268	Ribonuc_red_sm
contig02031	gnl|CDD|109966	9e-58	pfam00931	NB-ARC
contig02035	gnl|CDD|57966	6e-111	cd01883	EF1_alpha
contig02036	gnl|CDD|34495	5e-08	COG4886	COG4886
contig02037	gnl|CDD|103859	2e-36	PRK09372	PRK09372
contig02038	gnl|CDD|80306	1e-18	cd04706	PLA2_plant
contig02039	gnl|CDD|29257	1e-14	cd00200	WD40
contig02040	gnl|CDD|116471	3e-55	pfam07859	Abhydrolase_3
contig02043	gnl|CDD|109624	5e-67	pfam00574	CLP_protease
contig02044	gnl|CDD|29062	7e-46	cd00143	PP2Cc
contig02046	gnl|CDD|113168	1e-57	pfam04387	PTPLA
contig02047	gnl|CDD|110188	9e-16	pfam01167	Tub
contig02048	gnl|CDD|29651	6e-30	cd01151	GCD
contig02050	gnl|CDD|29651	3e-29	cd01151	GCD
contig02053	gnl|CDD|111389	2e-58	pfam02485	Branch
contig02055	gnl|CDD|101805	0	PRK05474	PRK05474
contig02056	gnl|CDD|119392	2e-06	cd06174	MFS
contig02057	gnl|CDD|88314	6e-30	cd00192	PTKc
contig02058	gnl|CDD|112829	2e-11	pfam04030	ALO
contig02059	gnl|CDD|28912	8e-14	cd00030	C2
contig02062	gnl|CDD|109951	3e-114	pfam00916	Sulfate_transp
contig02065	gnl|CDD|116328	2e-30	pfam07714	Pkinase_Tyr
contig02066	gnl|CDD|112374	0	pfam03552	Cellulose_synt
contig02069	gnl|CDD|109257	1e-20	pfam00191	Annexin
contig02071	gnl|CDD|29062	9e-51	cd00143	PP2Cc
contig02074	gnl|CDD|101703	7e-09	PRK05309	PRK05309
contig02079	gnl|CDD|29257	6e-28	cd00200	WD40
contig02081	gnl|CDD|47606	2e-20	smart00277	GRAN
contig02082	gnl|CDD|116345	5e-41	pfam07731	Cu-oxidase_2
contig02083	gnl|CDD|88617	3e-27	cd05154	ACAD10_11_like
contig02085	gnl|CDD|32408	1e-11	COG2226	UbiE
contig02086	gnl|CDD|102973	3e-86	PRK07590	PRK07590
contig02087	gnl|CDD|32998	9e-25	COG3185	COG3185
contig02090	gnl|CDD|102045	1e-79	PRK05888	PRK05888
contig02093	gnl|CDD|100174	6e-140	CHL00054	psaB
contig02094	gnl|CDD|109869	1e-15	pfam00831	Ribosomal_L29
contig02095	gnl|CDD|48493	2e-13	cd00570	GST_N_family
contig02096	gnl|CDD|110681	8e-09	pfam01699	Na_Ca_ex
contig02097	gnl|CDD|48128	9e-43	cd03201	GST_C_DHAR
contig02098	gnl|CDD|110542	2e-35	pfam01545	Cation_efflux
contig02099	gnl|CDD|101366	2e-88	PRK03992	PRK03992
contig02102	gnl|CDD|109082	3e-10	pfam00013	KH_1
contig02103	gnl|CDD|113291	1e-58	pfam04515	DUF580
contig02104	gnl|CDD|100330	3e-31	PRK00049	PRK00049
contig02105	gnl|CDD|110119	1e-84	pfam01095	Pectinesterase
contig02106	gnl|CDD|100330	3e-31	PRK00049	PRK00049
contig02107	gnl|CDD|115223	1e-19	pfam06552	TOM20_plant
contig02108	gnl|CDD|105106	1e-34	PRK11171	PRK11171
contig02109	gnl|CDD|88480	1e-117	cd05579	STKc_MAST_like
contig02110	gnl|CDD|48658	3e-36	cd03561	VHS
contig02111	gnl|CDD|109375	1e-108	pfam00314	Thaumatin
contig02112	gnl|CDD|30877	3e-79	COG0531	PotE
contig02113	gnl|CDD|115856	2e-17	pfam07227	DUF1423
contig02118	gnl|CDD|116328	6e-14	pfam07714	Pkinase_Tyr
contig02119	gnl|CDD|29142	7e-23	cd00180	S_TKc
contig02122	gnl|CDD|111375	1e-17	pfam02469	Fasciclin
contig02125	gnl|CDD|103476	9e-42	PRK08565	PRK08565
contig02126	gnl|CDD|31309	2e-63	COG1112	COG1112
contig02127	gnl|CDD|112211	6e-30	pfam03386	ENOD93
contig02129	gnl|CDD|28955	4e-53	cd00074	H2A
contig02130	gnl|CDD|101973	6e-16	PRK05766	rps14P
contig02133	gnl|CDD|48168	8e-25	cd02005	TPP_PDC_IPDC
contig02134	gnl|CDD|109892	4e-80	pfam00854	PTR2
contig02136	gnl|CDD|109372	0	pfam00311	PEPcase
contig02139	gnl|CDD|113345	5e-19	pfam04570	DUF581
contig02141	gnl|CDD|109991	4e-18	pfam00956	NAP
contig02144	gnl|CDD|112046	2e-53	pfam03214	RGP
contig02145	gnl|CDD|35100	2e-24	COG5541	RET3
contig02146	gnl|CDD|114376	2e-34	pfam05648	PEX11
contig02147	gnl|CDD|109571	1e-15	pfam00520	Ion_trans
contig02148	gnl|CDD|99868	6e-99	cd06115	AthCS_per_like
contig02151	gnl|CDD|111976	7e-19	pfam03138	DUF246
contig02155	gnl|CDD|28923	9e-19	cd00042	CY
contig02156	gnl|CDD|111034	2e-44	pfam02092	tRNA_synt_2f
contig02158	gnl|CDD|112004	2e-50	pfam03169	OPT
contig02160	gnl|CDD|111845	5e-30	pfam03000	NPH3
contig02161	gnl|CDD|100297	1e-35	PRK00013	groEL
contig02162	gnl|CDD|113814	3e-22	pfam05057	DUF676
contig02163	gnl|CDD|112003	1e-42	pfam03168	LEA_2
contig02164	gnl|CDD|30941	4e-16	COG0596	MhpC
contig02169	gnl|CDD|110532	5e-07	pfam01535	PPR
contig02170	gnl|CDD|105510	2e-87	PRK12289	PRK12289
contig02172	gnl|CDD|110489	3e-112	pfam01490	Aa_trans
contig02174	gnl|CDD|101725	1e-91	PRK05342	clpX
contig02175	gnl|CDD|109296	1e-45	pfam00232	Glyco_hydro_1
contig02179	gnl|CDD|34681	3e-14	COG5077	COG5077
contig02180	gnl|CDD|119398	2e-16	cd06530	S26_SPase_I
contig02184	gnl|CDD|111849	5e-55	pfam03005	DUF231
contig02186	gnl|CDD|35153	5e-11	COG5594	COG5594
contig02187	gnl|CDD|109245	7e-28	pfam00179	UQ_con
contig02189	gnl|CDD|72903	3e-16	cd04666	Nudix_Hydrolase_9
contig02190	gnl|CDD|109703	7e-22	pfam00656	Peptidase_C14
contig02191	gnl|CDD|100104	2e-08	cd00590	RRM
contig02193	gnl|CDD|30941	7e-21	COG0596	MhpC
contig02194	gnl|CDD|114381	5e-61	pfam05653	DUF803
contig02195	gnl|CDD|112012	5e-09	pfam03177	Nucleoporin
contig02197	gnl|CDD|112446	8e-14	pfam03629	DUF303
contig02198	gnl|CDD|28904	9e-15	cd00020	ARM
contig02200	gnl|CDD|109452	1e-39	pfam00394	Cu-oxidase
contig02204	gnl|CDD|35206	3e-78	COG5647	COG5647
contig02206	gnl|CDD|30394	2e-40	COG0045	SucC
contig02207	gnl|CDD|115030	2e-09	pfam06346	Drf_FH1
contig02209	gnl|CDD|109201	1e-47	pfam00134	Cyclin_N
contig02211	gnl|CDD|112934	4e-57	pfam04142	Nuc_sug_transp
contig02212	gnl|CDD|73172	8e-66	cd04087	PTPA
contig02215	gnl|CDD|73063	3e-19	cd02657	Peptidase_C19A
contig02216	gnl|CDD|73063	5e-62	cd02657	Peptidase_C19A
contig02217	gnl|CDD|48114	1e-49	cd03187	GST_C_Phi
contig02218	gnl|CDD|101821	6e-08	PRK05537	PRK05537
contig02219	gnl|CDD|35099	6e-08	COG5540	COG5540
contig02220	gnl|CDD|115130	3e-96	pfam06454	DUF1084
contig02221	gnl|CDD|110262	9e-23	pfam01248	Ribosomal_L7Ae
contig02223	gnl|CDD|109295	2e-56	pfam00231	ATP-synt
contig02224	gnl|CDD|111250	3e-10	pfam02338	OTU
contig02225	gnl|CDD|107229	2e-48	cd06472	ACD_ScHsp26_like
contig02227	gnl|CDD|111976	2e-07	pfam03138	DUF246
contig02228	gnl|CDD|109245	5e-40	pfam00179	UQ_con
contig02229	gnl|CDD|114334	1e-40	pfam05605	Di19
contig02231	gnl|CDD|111849	2e-52	pfam03005	DUF231
contig02232	gnl|CDD|72935	6e-11	cd00010	AAI_LTSS
contig02233	gnl|CDD|111282	3e-15	pfam02373	JmjC
contig02234	gnl|CDD|29205	3e-40	cd01803	Ubiquitin
contig02236	gnl|CDD|111364	9e-80	pfam02458	Transferase
contig02237	gnl|CDD|109266	3e-17	pfam00201	UDPGT
contig02239	gnl|CDD|114245	1e-52	pfam05512	AWPM-19
contig02240	gnl|CDD|110740	3e-22	pfam01764	Lipase_3
contig02243	gnl|CDD|109263	7e-10	pfam00198	2-oxoacid_dh
contig02244	gnl|CDD|48532	2e-47	cd02983	P5_C
contig02245	gnl|CDD|109395	2e-07	pfam00335	Tetraspannin
contig02249	gnl|CDD|34727	5e-30	COG5126	FRQ1
contig02250	gnl|CDD|111418	1e-108	pfam02516	STT3
contig02253	gnl|CDD|109219	8e-17	pfam00153	Mito_carr
contig02254	gnl|CDD|118994	1e-55	pfam10474	DUF2451
contig02258	gnl|CDD|111850	6e-22	pfam03006	HlyIII
contig02259	gnl|CDD|73003	6e-29	cd03244	ABCC_MRP_domain2
contig02260	gnl|CDD|115360	1e-67	pfam06697	DUF1191
contig02261	gnl|CDD|116878	9e-21	pfam08294	TIM21
contig02263	gnl|CDD|113453	8e-56	pfam04685	DUF608
contig02264	gnl|CDD|30406	4e-135	COG0057	GapA
contig02265	gnl|CDD|116331	4e-10	pfam07717	DUF1605
contig02266	gnl|CDD|109898	4e-51	pfam00860	Xan_ur_permease
contig02271	gnl|CDD|112159	4e-100	pfam03332	PMM
contig02272	gnl|CDD|31408	2e-18	COG1215	COG1215
contig02273	gnl|CDD|109366	2e-87	pfam00305	Lipoxygenase
contig02276	gnl|CDD|73269	1e-132	cd01490	Ube1_repeat2
contig02277	gnl|CDD|100575	0	PRK00485	fumC
contig02278	gnl|CDD|117164	2e-07	pfam08590	DUF1771
contig02279	gnl|CDD|112471	3e-13	pfam03656	Pam16
contig02282	gnl|CDD|47500	2e-42	smart00164	TBC
contig02286	gnl|CDD|114622	2e-92	pfam05910	DUF868
contig02287	gnl|CDD|116345	2e-37	pfam07731	Cu-oxidase_2
contig02290	gnl|CDD|100120	5e-39	cd06181	BI-1-like
contig02291	gnl|CDD|109392	3e-45	pfam00332	Glyco_hydro_17
contig02292	gnl|CDD|29845	5e-18	cd00835	RanBD
contig02293	gnl|CDD|115179	7e-37	pfam06507	Auxin_resp
contig02296	gnl|CDD|29440	8e-44	cd00765	Pyrophosphate_PFK
contig02297	gnl|CDD|110596	1e-149	pfam01603	B56
contig02298	gnl|CDD|29257	1e-07	cd00200	WD40
contig02299	gnl|CDD|31225	4e-88	COG1022	FAA1
contig02300	gnl|CDD|106505	3e-31	PRK13559	PRK13559
contig02303	gnl|CDD|31829	9e-75	COG1643	HrpA
contig02304	gnl|CDD|109555	2e-25	pfam00504	Chloroa_b-bind
contig02305	gnl|CDD|116580	6e-15	pfam07970	DUF1692
contig02308	gnl|CDD|114330	8e-25	pfam05600	DUF773
contig02310	gnl|CDD|113287	2e-33	pfam04511	DER1
contig02311	gnl|CDD|113287	1e-26	pfam04511	DER1
contig02316	gnl|CDD|117124	3e-51	pfam08547	CIA30
contig02318	gnl|CDD|103834	2e-63	PRK09330	PRK09330
contig02320	gnl|CDD|116847	3e-09	pfam08263	LRRNT_2
contig02321	gnl|CDD|109219	7e-11	pfam00153	Mito_carr
contig02325	gnl|CDD|112003	7e-22	pfam03168	LEA_2
contig02326	gnl|CDD|111849	2e-53	pfam03005	DUF231
contig02327	gnl|CDD|109966	4e-17	pfam00931	NB-ARC
contig02328	gnl|CDD|29928	1e-30	cd00917	PG-PI_TP
contig02330	gnl|CDD|29257	4e-26	cd00200	WD40
contig02331	gnl|CDD|29257	3e-33	cd00200	WD40
contig02333	gnl|CDD|109151	1e-100	pfam00083	Sugar_tr
contig02335	gnl|CDD|101111	7e-111	PRK02813	PRK02813
contig02337	gnl|CDD|119339	4e-13	cd06558	crotonase-like
contig02338	gnl|CDD|111587	5e-86	pfam02705	K_trans
contig02339	gnl|CDD|109469	5e-18	pfam00412	LIM
contig02340	gnl|CDD|48340	2e-60	cd03367	Ribosomal_S23
contig02341	gnl|CDD|73269	1e-109	cd01490	Ube1_repeat2
contig02346	gnl|CDD|112157	1e-18	pfam03330	DPBB_1
contig02349	gnl|CDD|117877	9e-29	pfam09335	SNARE_assoc
contig02350	gnl|CDD|100104	1e-18	cd00590	RRM
contig02354	gnl|CDD|111873	3e-47	pfam03030	H_PPase
contig02357	gnl|CDD|31387	5e-38	COG1194	MutY
contig02361	gnl|CDD|29006	5e-14	cd02396	PCBP_like_KH
contig02362	gnl|CDD|28751	7e-53	cd01754	PLAT_plant_stress
contig02368	gnl|CDD|102463	3e-117	PRK06598	PRK06598
contig02369	gnl|CDD|111988	2e-28	pfam03151	TPT
contig02373	gnl|CDD|102862	8e-139	PRK07396	PRK07396
contig02374	gnl|CDD|31674	4e-97	COG1485	COG1485
contig02375	gnl|CDD|29656	4e-124	cd01156	IVD
contig02379	gnl|CDD|111978	9e-07	pfam03140	DUF247
contig02382	gnl|CDD|47652	8e-26	smart00324	RhoGAP
contig02383	gnl|CDD|111372	7e-34	pfam02466	Tim17
contig02384	gnl|CDD|114343	3e-38	pfam05615	THOC7
contig02386	gnl|CDD|113541	2e-27	pfam04774	HABP4_PAI-RBP1
contig02387	gnl|CDD|110262	4e-23	pfam01248	Ribosomal_L7Ae
contig02390	gnl|CDD|116328	5e-40	pfam07714	Pkinase_Tyr
contig02391	gnl|CDD|31531	2e-09	COG1340	COG1340
contig02392	gnl|CDD|101949	2e-32	PRK05724	PRK05724
contig02394	gnl|CDD|111359	1e-08	pfam02453	Reticulon
contig02398	gnl|CDD|116328	9e-14	pfam07714	Pkinase_Tyr
contig02399	gnl|CDD|117144	2e-67	pfam08569	Mo25
contig02401	gnl|CDD|118800	9e-13	pfam10276	zf-CHCC
contig02402	gnl|CDD|109219	3e-16	pfam00153	Mito_carr
contig02407	gnl|CDD|109221	2e-66	pfam00155	Aminotran_1_2
contig02409	gnl|CDD|116120	6e-27	pfam07500	TFIIS_M
contig02410	gnl|CDD|109615	8e-28	pfam00565	SNase
contig02411	gnl|CDD|109392	2e-99	pfam00332	Glyco_hydro_17
contig02412	gnl|CDD|88314	9e-21	cd00192	PTKc
contig02413	gnl|CDD|111150	9e-13	pfam02223	Thymidylate_kin
contig02414	gnl|CDD|109219	1e-07	pfam00153	Mito_carr
contig02416	gnl|CDD|118967	2e-07	pfam10446	DUF2457
contig02417	gnl|CDD|111860	2e-23	pfam03016	Exostosin
contig02419	gnl|CDD|109081	4e-46	pfam00012	HSP70
contig02420	gnl|CDD|118200	6e-50	pfam09668	Asp_protease
contig02422	gnl|CDD|88500	2e-17	cd05599	STKc_NDR_like
contig02423	gnl|CDD|117221	1e-08	pfam08648	DUF1777
contig02426	gnl|CDD|101243	8e-33	PRK03562	PRK03562
contig02427	gnl|CDD|31268	3e-30	COG1070	XylB
contig02430	gnl|CDD|79359	2e-18	cd00400	Voltage_gated_ClC
contig02431	gnl|CDD|100176	2e-26	CHL00057	rpl14
contig02435	gnl|CDD|111946	3e-28	pfam03106	WRKY
contig02437	gnl|CDD|73139	3e-27	cd04641	CBS_pair_28
contig02440	gnl|CDD|109135	1e-13	pfam00067	p450
contig02444	gnl|CDD|100341	0	PRK00062	PRK00062
contig02445	gnl|CDD|101638	7e-18	PRK05137	tolB
contig02446	gnl|CDD|111963	3e-112	pfam03124	EXS
contig02447	gnl|CDD|109311	8e-76	pfam00248	Aldo_ket_red
contig02449	gnl|CDD|109151	1e-28	pfam00083	Sugar_tr
contig02455	gnl|CDD|109137	1e-27	pfam00069	Pkinase
contig02457	gnl|CDD|28748	1e-38	cd01751	PLAT_LH2
contig02460	gnl|CDD|29136	5e-08	cd00174	SH3
contig02463	gnl|CDD|99854	8e-14	cd06100	CCL_ACL-C
contig02464	gnl|CDD|110216	2e-43	pfam01198	Ribosomal_L31e
contig02466	gnl|CDD|109245	3e-59	pfam00179	UQ_con
contig02467	gnl|CDD|29063	1e-116	cd00144	PP2Ac
contig02468	gnl|CDD|58173	2e-76	cd03507	Delta12-FADS-like
contig02469	gnl|CDD|112058	2e-28	pfam03227	GILT
contig02471	gnl|CDD|117912	3e-66	pfam09370	TIM-br_sig_trns
contig02473	gnl|CDD|118280	6e-22	pfam09748	Med10
contig02474	gnl|CDD|29225	5e-83	cd01452	VWA_26S_proteasome_subunit
contig02475	gnl|CDD|100276	5e-160	CHL00176	ftsH
contig02476	gnl|CDD|47550	2e-08	smart00220	S_TKc
contig02477	gnl|CDD|34674	7e-19	COG5070	VRG4
contig02478	gnl|CDD|110352	4e-09	pfam01344	Kelch_1
contig02481	gnl|CDD|29102	1e-11	cd00162	RING
contig02483	gnl|CDD|47660	5e-09	smart00332	PP2Cc
contig02485	gnl|CDD|48599	1e-14	cd03050	GST_N_Theta
contig02487	gnl|CDD|73191	7e-12	cd00315	Cyt_C5_DNA_methylase
contig02488	gnl|CDD|47734	5e-42	smart00427	H2B
contig02489	gnl|CDD|119393	9e-07	cd06222	RnaseH
contig02492	gnl|CDD|30976	1e-14	COG0631	PTC1
contig02493	gnl|CDD|110532	1e-08	pfam01535	PPR
contig02494	gnl|CDD|113963	1e-68	pfam05212	DUF707
contig02497	gnl|CDD|48114	2e-12	cd03187	GST_C_Phi
contig02499	gnl|CDD|47874	4e-06	smart00575	ZnF_PMZ
contig02500	gnl|CDD|34661	4e-08	COG5056	ARE1
contig02502	gnl|CDD|111868	2e-12	pfam03024	Folate_rec
contig02505	gnl|CDD|114630	3e-08	pfam05918	API5
contig02509	gnl|CDD|109892	3e-14	pfam00854	PTR2
contig02512	gnl|CDD|111860	6e-28	pfam03016	Exostosin
contig02514	gnl|CDD|30982	6e-10	COG0637	COG0637
contig02515	gnl|CDD|114464	6e-14	pfam05739	SNARE
contig02517	gnl|CDD|118721	5e-12	pfam10193	Telomere_reg-2
contig02522	gnl|CDD|109465	7e-08	pfam00407	Bet_v_I
contig02523	gnl|CDD|48114	2e-46	cd03187	GST_C_Phi
contig02524	gnl|CDD|47627	1e-23	smart00299	CLH
contig02526	gnl|CDD|48349	2e-17	cd00913	PCD_DCoH_subfamily_a
contig02527	gnl|CDD|110205	6e-20	pfam01187	MIF
contig02528	gnl|CDD|110216	1e-42	pfam01198	Ribosomal_L31e
contig02533	gnl|CDD|112126	3e-49	pfam03297	Ribosomal_S25
contig02534	gnl|CDD|28955	4e-53	cd00074	H2A
contig02537	gnl|CDD|111860	1e-30	pfam03016	Exostosin
contig02538	gnl|CDD|113170	4e-30	pfam04389	Peptidase_M28
contig02539	gnl|CDD|118898	1e-12	pfam10377	ATG11
contig02540	gnl|CDD|115046	5e-73	pfam06364	DUF1068
contig02542	gnl|CDD|34791	1e-18	COG5192	BMS1
contig02543	gnl|CDD|29142	7e-60	cd00180	S_TKc
contig02546	gnl|CDD|119393	2e-07	cd06222	RnaseH
contig02547	gnl|CDD|110764	2e-35	pfam01789	PsbP
contig02548	gnl|CDD|48457	3e-97	cd03759	proteasome_beta_type_3
contig02550	gnl|CDD|113585	4e-36	pfam04819	DUF716
contig02551	gnl|CDD|34702	1e-84	COG5099	COG5099
contig02553	gnl|CDD|31633	3e-14	COG1444	COG1444
contig02555	gnl|CDD|48566	7e-49	cd03017	PRX_BCP
contig02558	gnl|CDD|29141	2e-23	cd00179	SynN
contig02561	gnl|CDD|110378	2e-41	pfam01373	Glyco_hydro_14
contig02562	gnl|CDD|104053	3e-06	PRK09609	PRK09609
contig02564	gnl|CDD|111594	1e-07	pfam02714	DUF221
contig02565	gnl|CDD|109266	2e-16	pfam00201	UDPGT
contig02566	gnl|CDD|111849	1e-46	pfam03005	DUF231
contig02567	gnl|CDD|30887	2e-137	COG0541	Ffh
contig02571	gnl|CDD|116328	3e-30	pfam07714	Pkinase_Tyr
contig02573	gnl|CDD|109898	2e-30	pfam00860	Xan_ur_permease
contig02575	gnl|CDD|47665	9e-14	smart00338	BRLZ
contig02578	gnl|CDD|109237	2e-67	pfam00171	Aldedh
contig02580	gnl|CDD|103781	5e-159	PRK09257	PRK09257
contig02581	gnl|CDD|47876	1e-07	smart00577	CPDc
contig02582	gnl|CDD|119358	7e-37	cd02879	GH18_plant_chitinase_class_V
contig02583	gnl|CDD|47549	3e-24	smart00219	TyrKc
contig02585	gnl|CDD|109257	8e-11	pfam00191	Annexin
contig02586	gnl|CDD|31765	2e-17	COG1577	ERG12
contig02587	gnl|CDD|112337	2e-134	pfam03514	GRAS
contig02589	gnl|CDD|30576	6e-14	COG0227	RpmB
contig02592	gnl|CDD|104020	1e-129	PRK09566	nirA
contig02593	gnl|CDD|109718	6e-44	pfam00673	Ribosomal_L5_C
contig02594	gnl|CDD|117877	3e-21	pfam09335	SNARE_assoc
contig02595	gnl|CDD|109095	8e-09	pfam00026	Asp
contig02596	gnl|CDD|101512	9e-157	PRK04346	PRK04346
contig02597	gnl|CDD|101512	3e-72	PRK04346	PRK04346
contig02600	gnl|CDD|110824	3e-40	pfam01857	RB_B
contig02602	gnl|CDD|109398	3e-13	pfam00338	Ribosomal_S10
contig02603	gnl|CDD|100015	9e-41	cd02186	alpha_tubulin
contig02605	gnl|CDD|114854	4e-48	pfam06159	DUF974
contig02606	gnl|CDD|32411	6e-30	COG2230	Cfa
contig02607	gnl|CDD|57948	1e-90	cd01862	Rab7
contig02608	gnl|CDD|110113	1e-10	pfam01088	Peptidase_C12
contig02611	gnl|CDD|29422	3e-114	cd00328	catalase
contig02612	gnl|CDD|112337	8e-54	pfam03514	GRAS
contig02613	gnl|CDD|47971	5e-13	smart00702	P4Hc
contig02615	gnl|CDD|115179	1e-30	pfam06507	Auxin_resp
contig02617	gnl|CDD|100276	3e-09	CHL00176	ftsH
contig02619	gnl|CDD|48439	3e-10	cd01906	proteasome_protease_HslV
contig02621	gnl|CDD|31355	2e-27	COG1161	COG1161
contig02624	gnl|CDD|32590	9e-36	COG2520	COG2520
contig02626	gnl|CDD|110096	4e-18	pfam01070	FMN_dh
contig02628	gnl|CDD|115030	3e-10	pfam06346	Drf_FH1
contig02629	gnl|CDD|33079	4e-29	COG3268	COG3268
contig02631	gnl|CDD|113844	2e-120	pfam05089	NAGLU
contig02634	gnl|CDD|32011	3e-16	COG1826	TatA
contig02637	gnl|CDD|99743	1e-09	cd06450	DOPA_deC_like
contig02638	gnl|CDD|103600	1e-08	PRK08881	rpsN
contig02639	gnl|CDD|109137	3e-37	pfam00069	Pkinase
contig02640	gnl|CDD|109236	2e-19	pfam00170	bZIP_1
contig02642	gnl|CDD|111836	0	pfam02990	EMP70
contig02643	gnl|CDD|47667	1e-17	smart00340	HALZ
contig02646	gnl|CDD|99973	5e-12	cd03800	GT1_Sucrose_synthase
contig02648	gnl|CDD|109505	2e-90	pfam00450	Peptidase_S10
contig02649	gnl|CDD|109676	7e-12	pfam00628	PHD
contig02650	gnl|CDD|30644	4e-86	COG0296	GlgB
contig02651	gnl|CDD|110876	2e-44	pfam01915	Glyco_hydro_3_C
contig02652	gnl|CDD|90520	6e-08	smart00517	PolyA
contig02653	gnl|CDD|110587	5e-11	pfam01593	Amino_oxidase
contig02654	gnl|CDD|34495	2e-10	COG4886	COG4886
contig02656	gnl|CDD|101868	3e-46	PRK05617	PRK05617
contig02660	gnl|CDD|112451	2e-20	pfam03634	TCP
contig02662	gnl|CDD|109081	2e-76	pfam00012	HSP70
contig02663	gnl|CDD|118548	6e-19	pfam10019	DUF2261
contig02664	gnl|CDD|111745	1e-16	pfam02891	zf-MIZ
contig02667	gnl|CDD|109556	9e-22	pfam00505	HMG_box
contig02668	gnl|CDD|118776	1e-16	pfam10252	PP28
contig02669	gnl|CDD|114627	7e-31	pfam05915	DUF872
contig02670	gnl|CDD|111654	3e-142	pfam02781	G6PD_C
contig02671	gnl|CDD|110119	3e-143	pfam01095	Pectinesterase
contig02673	gnl|CDD|114482	1e-11	pfam05758	Ycf1
contig02677	gnl|CDD|111075	2e-18	pfam02141	DENN
contig02678	gnl|CDD|32131	4e-24	COG1948	MUS81
contig02682	gnl|CDD|115470	7e-70	pfam06814	Lung_7-TM_R
contig02683	gnl|CDD|109888	1e-62	pfam00850	Hist_deacetyl
contig02688	gnl|CDD|111714	3e-26	pfam02847	MA3
contig02689	gnl|CDD|29151	1e-15	cd00189	TPR
contig02691	gnl|CDD|114630	0	pfam05918	API5
contig02692	gnl|CDD|114083	1e-13	pfam05340	DUF740
contig02693	gnl|CDD|111862	3e-40	pfam03018	Dirigent
contig02694	gnl|CDD|31225	3e-69	COG1022	FAA1
contig02697	gnl|CDD|58514	3e-18	cd01837	SGNH_plant_lipase_like
contig02699	gnl|CDD|33467	4e-28	COG3669	COG3669
contig02704	gnl|CDD|112570	5e-23	pfam03763	Remorin_C
contig02705	gnl|CDD|110489	1e-23	pfam01490	Aa_trans
contig02708	gnl|CDD|113370	1e-111	pfam04597	Ribophorin_I
contig02709	gnl|CDD|119390	5e-11	cd04301	GNAT
contig02710	gnl|CDD|111751	3e-42	pfam02897	Peptidase_S9_N
contig02712	gnl|CDD|111224	5e-07	pfam02309	AUX_IAA
contig02713	gnl|CDD|111389	1e-31	pfam02485	Branch
contig02715	gnl|CDD|113519	8e-46	pfam04752	ChaC
contig02718	gnl|CDD|28964	1e-10	cd00083	HLH
contig02719	gnl|CDD|116593	5e-27	pfam07983	X8
contig02721	gnl|CDD|31068	1e-21	COG0724	COG0724
contig02723	gnl|CDD|112374	0	pfam03552	Cellulose_synt
contig02724	gnl|CDD|110088	6e-37	pfam01061	ABC2_membrane
contig02725	gnl|CDD|32448	8e-13	COG2267	PldB
contig02727	gnl|CDD|111292	2e-42	pfam02383	Syja_N
contig02728	gnl|CDD|47933	2e-32	smart00657	RPOL4c
contig02729	gnl|CDD|34805	5e-27	COG5208	HAP5
contig02731	gnl|CDD|112966	6e-54	pfam04176	TIP41
contig02733	gnl|CDD|109245	1e-34	pfam00179	UQ_con
contig02735	gnl|CDD|110403	8e-11	pfam01399	PCI
contig02737	gnl|CDD|48634	9e-24	cd03419	GRX_GRXh_1_2_like	GRX -	protein substrates. By altering the redox state of target proteins, GRX is involved in many cellular functions including DNA synthesis, signal transduction and the defense against oxidative stress. Different classes are known including human GRX1 and GRX2, which are members of this subfamily. Also included in this subfamily are the N-terminal GRX domains of proteins similar to human thioredoxin r…
contig02738	gnl|CDD|29216	7e-39	cd01814	NTGP5
contig02740	gnl|CDD|48452	4e-83	cd03754	proteasome_alpha_type_6
contig02746	gnl|CDD|47680	3e-08	smart00353	HLH
contig02747	gnl|CDD|112437	1e-07	pfam03619	DUF300
contig02748	gnl|CDD|112437	3e-08	pfam03619	DUF300
contig02749	gnl|CDD|30916	2e-08	COG0571	Rnc
contig02750	gnl|CDD|100116	7e-17	cd06008	NF-X1-zinc-finger
contig02751	gnl|CDD|110751	8e-44	pfam01776	Ribosomal_L22e
contig02752	gnl|CDD|109465	9e-36	pfam00407	Bet_v_I
contig02753	gnl|CDD|29257	4e-47	cd00200	WD40
contig02755	gnl|CDD|116655	4e-07	pfam08045	CDC14
contig02756	gnl|CDD|34383	7e-12	COG4770	COG4770
contig02757	gnl|CDD|110489	2e-31	pfam01490	Aa_trans
contig02760	gnl|CDD|106369	2e-21	PRK13412	fkp
contig02762	gnl|CDD|29062	7e-29	cd00143	PP2Cc
contig02763	gnl|CDD|101436	3e-88	PRK04172	pheS
contig02764	gnl|CDD|29151	4e-09	cd00189	TPR
contig02766	gnl|CDD|110413	1e-38	pfam01409	tRNA-synt_2d
contig02767	gnl|CDD|47695	5e-15	smart00380	AP2
contig02768	gnl|CDD|48519	4e-28	cd02970	PRX_like2
contig02771	gnl|CDD|30832	3e-27	COG0484	DnaJ
contig02773	gnl|CDD|109257	2e-18	pfam00191	Annexin
contig02774	gnl|CDD|101702	2e-07	PRK05306	infB
contig02775	gnl|CDD|47734	5e-41	smart00427	H2B
contig02776	gnl|CDD|34993	2e-60	COG5434	PGU1
contig02777	gnl|CDD|105746	2e-61	PRK12552	PRK12552
contig02780	gnl|CDD|34668	5e-157	COG5064	SRP1
contig02781	gnl|CDD|29257	4e-53	cd00200	WD40
contig02782	gnl|CDD|115856	1e-43	pfam07227	DUF1423
contig02783	gnl|CDD|32302	6e-38	COG2119	COG2119
contig02784	gnl|CDD|100327	7e-68	PRK00046	murB
contig02785	gnl|CDD|48108	5e-14	cd03181	GST_C_EFB1gamma
contig02787	gnl|CDD|47855	5e-09	smart00554	FAS1
contig02788	gnl|CDD|109135	2e-14	pfam00067	p450
contig02789	gnl|CDD|115085	1e-29	pfam06405	RCC_reductase
contig02790	gnl|CDD|109137	2e-79	pfam00069	Pkinase
contig02793	gnl|CDD|116593	1e-29	pfam07983	X8
contig02794	gnl|CDD|110943	3e-70	pfam01991	vATP-synt_E
contig02795	gnl|CDD|30877	6e-34	COG0531	PotE
contig02797	gnl|CDD|110280	3e-67	pfam01267	F-actin_cap_A
contig02798	gnl|CDD|115651	4e-31	pfam07011	DUF1313
contig02799	gnl|CDD|111323	5e-14	pfam02416	MttA_Hcf106
contig02800	gnl|CDD|34495	7e-18	COG4886	COG4886
contig02802	gnl|CDD|101868	9e-66	PRK05617	PRK05617
contig02803	gnl|CDD|113561	3e-20	pfam04795	PAPA-1
contig02805	gnl|CDD|112464	5e-27	pfam03647	Tmemb_14
contig02807	gnl|CDD|111477	1e-14	pfam02582	DUF155
contig02809	gnl|CDD|32208	3e-33	COG2025	FixB
contig02813	gnl|CDD|105757	4e-24	PRK12564	PRK12564
contig02814	gnl|CDD|30822	2e-40	COG0474	MgtA
contig02816	gnl|CDD|48590	4e-32	cd03041	GST_N_2GST_N
contig02819	gnl|CDD|110190	1e-23	pfam01169	UPF0016
contig02820	gnl|CDD|29423	1e-06	cd00333	MIP
contig02822	gnl|CDD|110190	2e-14	pfam01169	UPF0016
contig02823	gnl|CDD|117926	1e-12	pfam09384	U3_snoRNA_C
contig02825	gnl|CDD|106737	7e-19	PRK13796	PRK13796
contig02826	gnl|CDD|113640	6e-25	pfam04874	Mak16
contig02827	gnl|CDD|29162	2e-36	cd01611	GABARAP
contig02828	gnl|CDD|47876	2e-07	smart00577	CPDc
contig02832	gnl|CDD|106526	3e-18	PRK13581	PRK13581
contig02833	gnl|CDD|35224	5e-35	COG5665	NOT5
contig02843	gnl|CDD|101452	6e-22	PRK04199	rpl10e
contig02846	gnl|CDD|48094	1e-70	cd03390	PAP2_containing_1_like
contig02850	gnl|CDD|29214	4e-20	cd01812	BAG1_N
contig02851	gnl|CDD|110421	5e-27	pfam01417	ENTH
contig02853	gnl|CDD|109683	1e-26	pfam00635	Motile_Sperm
contig02858	gnl|CDD|115423	1e-34	pfam06764	DUF1223
contig02860	gnl|CDD|102273	1e-32	PRK06241	PRK06241
contig02864	gnl|CDD|103219	1e-82	PRK08162	PRK08162
contig02865	gnl|CDD|28936	8e-06	cd00054	EGF_CA
contig02867	gnl|CDD|47550	2e-23	smart00220	S_TKc
contig02868	gnl|CDD|100091	2e-138	cd03089	PMM_PGM
contig02869	gnl|CDD|112293	2e-22	pfam03468	XS
contig02871	gnl|CDD|31231	4e-08	COG1028	FabG
contig02872	gnl|CDD|117992	3e-22	pfam09454	Vps23_core
contig02874	gnl|CDD|110562	6e-28	pfam01565	FAD_binding_4
contig02875	gnl|CDD|29102	4e-08	cd00162	RING
contig02876	gnl|CDD|114110	7e-15	pfam05368	NmrA
contig02877	gnl|CDD|47695	5e-14	smart00380	AP2
contig02880	gnl|CDD|47606	1e-13	smart00277	GRAN
contig02882	gnl|CDD|114351	1e-79	pfam05623	DUF789
contig02888	gnl|CDD|31264	5e-99	COG1064	AdhP
contig02890	gnl|CDD|106855	7e-138	MTH00153	COX1
contig02891	gnl|CDD|109273	8e-57	pfam00208	ELFV_dehydrog
contig02892	gnl|CDD|29423	6e-07	cd00333	MIP
contig02895	gnl|CDD|100808	2e-07	PRK01191	rpl24p
contig02898	gnl|CDD|114623	1e-47	pfam05911	DUF869
contig02901	gnl|CDD|90491	1e-09	smart00132	LIM
contig02902	gnl|CDD|109137	4e-14	pfam00069	Pkinase
contig02903	gnl|CDD|88500	2e-80	cd05599	STKc_NDR_like
contig02906	gnl|CDD|34755	1e-50	COG5154	BRX1
contig02907	gnl|CDD|112057	2e-49	pfam03226	Yippee
contig02908	gnl|CDD|100282	3e-97	CHL00182	tatC
contig02909	gnl|CDD|47627	4e-15	smart00299	CLH
contig02911	gnl|CDD|48060	3e-13	cd03499	SQR_TypeC_SdhC
contig02913	gnl|CDD|113557	2e-38	pfam04791	LMBR1
contig02915	gnl|CDD|109966	6e-21	pfam00931	NB-ARC
contig02916	gnl|CDD|48458	6e-32	cd03760	proteasome_beta_type_4
contig02920	gnl|CDD|47992	2e-23	smart00724	TLC
contig02921	gnl|CDD|114091	3e-35	pfam05348	UMP1
contig02922	gnl|CDD|112224	1e-22	pfam03399	SAC3_GANP
contig02924	gnl|CDD|47660	6e-47	smart00332	PP2Cc
contig02926	gnl|CDD|101451	1e-81	PRK04196	PRK04196
contig02927	gnl|CDD|109137	4e-06	pfam00069	Pkinase
contig02929	gnl|CDD|113301	2e-44	pfam04525	DUF567
contig02930	gnl|CDD|32257	2e-24	COG2074	COG2074
contig02931	gnl|CDD|34161	5e-07	COG4487	COG4487
contig02932	gnl|CDD|116471	2e-58	pfam07859	Abhydrolase_3
contig02933	gnl|CDD|47495	3e-78	smart00156	PP2Ac
contig02934	gnl|CDD|109135	4e-29	pfam00067	p450
contig02935	gnl|CDD|111509	2e-22	pfam02617	ClpS
contig02936	gnl|CDD|34495	2e-07	COG4886	COG4886
contig02943	gnl|CDD|109689	1e-06	pfam00641	zf-RanBP
contig02944	gnl|CDD|79367	1e-36	cd03685	ClC_6_like
contig02945	gnl|CDD|106329	2e-176	PRK13371	PRK13371
contig02950	gnl|CDD|100088	6e-47	cd03086	PGM3
contig02956	gnl|CDD|29257	4e-12	cd00200	WD40
contig02957	gnl|CDD|34495	5e-14	COG4886	COG4886
contig02966	gnl|CDD|111837	4e-14	pfam02991	MAP1_LC3
contig02967	gnl|CDD|57952	1e-78	cd01866	Rab2
contig02968	gnl|CDD|100104	7e-16	cd00590	RRM
contig02969	gnl|CDD|109236	9e-20	pfam00170	bZIP_1
contig02971	gnl|CDD|111714	8e-31	pfam02847	MA3
contig02976	gnl|CDD|30817	3e-106	COG0469	PykF
contig02978	gnl|CDD|29630	8e-25	cd00780	NTF2
contig02979	gnl|CDD|110600	4e-07	pfam01609	Transposase_11
contig02981	gnl|CDD|29102	1e-10	cd00162	RING
contig02982	gnl|CDD|31410	1e-63	COG1217	TypA
contig02984	gnl|CDD|29142	3e-56	cd00180	S_TKc
contig02986	gnl|CDD|111991	2e-06	pfam03154	Atrophin-1
contig02987	gnl|CDD|113191	4e-45	pfam04410	Gar1
contig02988	gnl|CDD|109153	2e-19	pfam00085	Thioredoxin
contig02990	gnl|CDD|119392	2e-11	cd06174	MFS
contig02991	gnl|CDD|30800	2e-09	COG0451	WcaG
contig02995	gnl|CDD|113374	2e-49	pfam04601	DUF569
contig02996	gnl|CDD|110438	8e-07	pfam01434	Peptidase_M41
contig02997	gnl|CDD|47940	1e-25	smart00665	B561
contig02998	gnl|CDD|47680	2e-10	smart00353	HLH
contig02999	gnl|CDD|47663	2e-09	smart00336	BBOX
contig03001	gnl|CDD|116411	4e-20	pfam07797	DUF1639
contig03002	gnl|CDD|109237	3e-140	pfam00171	Aldedh
contig03005	gnl|CDD|117100	1e-23	pfam08523	MBF1
contig03007	gnl|CDD|110090	2e-48	pfam01063	Aminotran_4
contig03009	gnl|CDD|48037	3e-24	cd03442	BFIT_BACH
contig03010	gnl|CDD|117221	8e-09	pfam08648	DUF1777
contig03011	gnl|CDD|72875	5e-62	cd04513	Glycosylasparaginase
contig03012	gnl|CDD|109683	2e-28	pfam00635	Motile_Sperm
contig03013	gnl|CDD|30832	5e-114	COG0484	DnaJ
contig03014	gnl|CDD|30088	5e-07	cd01366	KISc_C_terminal
contig03015	gnl|CDD|34495	3e-06	COG4886	COG4886
contig03018	gnl|CDD|88314	2e-43	cd00192	PTKc
contig03020	gnl|CDD|114425	8e-18	pfam05699	hATC
contig03024	gnl|CDD|34715	1e-18	COG5112	UFD2
contig03027	gnl|CDD|102209	8e-122	PRK06148	PRK06148
contig03028	gnl|CDD|110489	2e-21	pfam01490	Aa_trans
contig03029	gnl|CDD|30859	4e-86	COG0513	SrmB
contig03030	gnl|CDD|103481	7e-25	PRK08571	rpl14p
contig03031	gnl|CDD|110433	8e-10	pfam01429	MBD
contig03032	gnl|CDD|113488	1e-65	pfam04720	DUF506
contig03034	gnl|CDD|110219	2e-29	pfam01201	Ribosomal_S8e
contig03035	gnl|CDD|101122	5e-37	PRK02866	PRK02866
contig03036	gnl|CDD|109219	5e-23	pfam00153	Mito_carr
contig03039	gnl|CDD|47535	2e-82	smart00205	THN
contig03042	gnl|CDD|109266	1e-15	pfam00201	UDPGT
contig03045	gnl|CDD|100104	2e-18	cd00590	RRM
contig03047	gnl|CDD|100104	2e-07	cd00590	RRM
contig03051	gnl|CDD|110080	4e-31	pfam01053	Cys_Met_Meta_PP
contig03053	gnl|CDD|110794	4e-06	pfam01823	MACPF
contig03055	gnl|CDD|29269	9e-12	cd00214	Calpain_III
contig03058	gnl|CDD|29257	4e-06	cd00200	WD40
contig03059	gnl|CDD|113897	4e-27	pfam05142	DUF702
contig03060	gnl|CDD|109802	8e-105	pfam00759	Glyco_hydro_9
contig03064	gnl|CDD|29205	2e-24	cd01803	Ubiquitin
contig03066	gnl|CDD|109073	3e-20	pfam00004	AAA
contig03068	gnl|CDD|109966	3e-28	pfam00931	NB-ARC
contig03069	gnl|CDD|109245	1e-44	pfam00179	UQ_con
contig03070	gnl|CDD|113972	2e-15	pfam05221	AdoHcyase
contig03071	gnl|CDD|29151	1e-07	cd00189	TPR
contig03074	gnl|CDD|48155	7e-177	cd03338	TCP1_delta
contig03077	gnl|CDD|100104	1e-15	cd00590	RRM
contig03078	gnl|CDD|113935	2e-49	pfam05183	RdRP
contig03080	gnl|CDD|29205	3e-23	cd01803	Ubiquitin
contig03081	gnl|CDD|112798	1e-14	pfam03999	MAP65_ASE1
contig03082	gnl|CDD|110628	2e-59	pfam01641	SelR
contig03083	gnl|CDD|34495	9e-14	COG4886	COG4886
contig03084	gnl|CDD|58166	8e-31	cd00885	cinA
contig03086	gnl|CDD|105026	2e-46	PRK11055	galM
contig03093	gnl|CDD|31408	9e-33	COG1215	COG1215
contig03095	gnl|CDD|109710	4e-18	pfam00664	ABC_membrane
contig03096	gnl|CDD|109130	6e-07	pfam00061	Lipocalin
contig03098	gnl|CDD|113260	2e-87	pfam04484	DUF566
contig03101	gnl|CDD|109073	2e-27	pfam00004	AAA
contig03102	gnl|CDD|29142	9e-39	cd00180	S_TKc
contig03105	gnl|CDD|109294	7e-28	pfam00230	MIP
contig03107	gnl|CDD|88274	2e-90	cd05144	RIO2_C
contig03109	gnl|CDD|109135	1e-61	pfam00067	p450
contig03111	gnl|CDD|100486	2e-16	PRK00300	gmk
contig03112	gnl|CDD|100600	1e-30	PRK00565	rplV
contig03113	gnl|CDD|109144	1e-09	pfam00076	RRM_1
contig03115	gnl|CDD|47818	2e-20	smart00515	eIF5C
contig03118	gnl|CDD|114110	6e-76	pfam05368	NmrA
contig03119	gnl|CDD|109290	9e-19	pfam00226	DnaJ
contig03120	gnl|CDD|88591	9e-33	cd05125	Mth938_2P1-like
contig03121	gnl|CDD|47688	4e-16	smart00361	RRM_1
contig03123	gnl|CDD|116600	2e-17	pfam07990	NABP
contig03127	gnl|CDD|110542	1e-55	pfam01545	Cation_efflux
contig03128	gnl|CDD|111849	2e-58	pfam03005	DUF231
contig03129	gnl|CDD|31415	3e-131	COG1222	RPT1
contig03134	gnl|CDD|115433	2e-38	pfam06775	Seipin
contig03137	gnl|CDD|109391	1e-37	pfam00331	Glyco_hydro_10
contig03138	gnl|CDD|29115	9e-32	cd00170	SEC14
contig03139	gnl|CDD|109091	7e-45	pfam00022	Actin
contig03140	gnl|CDD|109311	5e-17	pfam00248	Aldo_ket_red
contig03144	gnl|CDD|111935	6e-40	pfam03095	PTPA
contig03146	gnl|CDD|110761	5e-93	pfam01786	AOX
contig03148	gnl|CDD|117221	1e-07	pfam08648	DUF1777
contig03150	gnl|CDD|109266	8e-19	pfam00201	UDPGT
contig03151	gnl|CDD|104442	2e-33	PRK10291	PRK10291
contig03155	gnl|CDD|109966	3e-24	pfam00931	NB-ARC
contig03160	gnl|CDD|31444	5e-43	COG1252	Ndh
contig03162	gnl|CDD|111946	1e-33	pfam03106	WRKY
contig03163	gnl|CDD|111477	8e-32	pfam02582	DUF155
contig03165	gnl|CDD|31003	6e-06	COG0658	ComEC
contig03168	gnl|CDD|100104	1e-06	cd00590	RRM
contig03172	gnl|CDD|72951	1e-08	cd04479	RPA3
contig03173	gnl|CDD|48153	9e-164	cd03336	TCP1_beta
contig03175	gnl|CDD|109081	3e-11	pfam00012	HSP70
contig03176	gnl|CDD|111989	7e-89	pfam03152	UFD1
contig03179	gnl|CDD|110738	2e-17	pfam01762	Galactosyl_T
contig03180	gnl|CDD|109237	5e-100	pfam00171	Aldedh
contig03181	gnl|CDD|111976	6e-147	pfam03138	DUF246
contig03183	gnl|CDD|117882	1e-14	pfam09340	NuA4
contig03184	gnl|CDD|117185	5e-28	pfam08612	TATA_RF
contig03185	gnl|CDD|109150	5e-11	pfam00082	Peptidase_S8
contig03186	gnl|CDD|88500	6e-143	cd05599	STKc_NDR_like
contig03187	gnl|CDD|72972	4e-43	cd03213	ABCG_EPDR
contig03188	gnl|CDD|31401	2e-42	COG1208	GCD1
contig03189	gnl|CDD|72897	2e-08	cd04511	Nudix_Hydrolase_4
contig03192	gnl|CDD|112579	5e-06	pfam03772	Competence
contig03193	gnl|CDD|110493	4e-26	pfam01494	FAD_binding_3
contig03196	gnl|CDD|101394	4e-71	PRK04042	rpl4lp
contig03197	gnl|CDD|30891	1e-25	COG0545	FkpA
contig03202	gnl|CDD|114612	9e-26	pfam05899	Cupin_3
contig03204	gnl|CDD|110738	9e-21	pfam01762	Galactosyl_T
contig03205	gnl|CDD|113901	8e-70	pfam05148	Methyltransf_8
contig03207	gnl|CDD|109219	5e-18	pfam00153	Mito_carr
contig03208	gnl|CDD|101451	1e-19	PRK04196	PRK04196
contig03211	gnl|CDD|58514	1e-40	cd01837	SGNH_plant_lipase_like
contig03212	gnl|CDD|99894	6e-19	cd05162	PWWP
contig03213	gnl|CDD|72861	1e-32	cd04721	BAH_plant_1
contig03214	gnl|CDD|34770	2e-55	COG5170	CDC55
contig03216	gnl|CDD|113820	5e-45	pfam05063	MT-A70
contig03217	gnl|CDD|29397	4e-67	cd01926	cyclophilin_ABH_like
contig03220	gnl|CDD|103975	8e-19	PRK09510	tolA
contig03221	gnl|CDD|110416	7e-20	pfam01412	ArfGap
contig03225	gnl|CDD|29102	3e-10	cd00162	RING
contig03227	gnl|CDD|111993	7e-06	pfam03157	Glutenin_hmw
contig03228	gnl|CDD|111437	2e-11	pfam02536	mTERF
contig03229	gnl|CDD|58488	2e-69	cd00300	LDH
contig03232	gnl|CDD|114425	2e-08	pfam05699	hATC
contig03234	gnl|CDD|29205	2e-40	cd01803	Ubiquitin
contig03237	gnl|CDD|34495	5e-18	COG4886	COG4886
contig03241	gnl|CDD|99734	2e-44	cd00609	AAT_like
contig03242	gnl|CDD|111754	1e-09	pfam02900	LigB
contig03243	gnl|CDD|34495	4e-09	COG4886	COG4886
contig03244	gnl|CDD|109296	1e-31	pfam00232	Glyco_hydro_1
contig03245	gnl|CDD|109137	4e-26	pfam00069	Pkinase
contig03246	gnl|CDD|110596	2e-26	pfam01603	B56
contig03248	gnl|CDD|88314	2e-17	cd00192	PTKc
contig03250	gnl|CDD|109780	6e-29	pfam00736	EF1_GNE
contig03252	gnl|CDD|31712	2e-129	COG1523	PulA
contig03257	gnl|CDD|110205	1e-16	pfam01187	MIF
contig03262	gnl|CDD|114515	7e-18	pfam05793	TFIIF_alpha
contig03263	gnl|CDD|102924	7e-07	PRK07514	PRK07514
contig03264	gnl|CDD|29062	1e-68	cd00143	PP2Cc
contig03265	gnl|CDD|29257	2e-23	cd00200	WD40
contig03266	gnl|CDD|100287	2e-150	PRK00002	aroB
contig03267	gnl|CDD|110181	1e-43	pfam01159	Ribosomal_L6e
contig03268	gnl|CDD|102240	9e-47	PRK06190	PRK06190
contig03269	gnl|CDD|116186	1e-08	pfam07567	zf-C2HC_plant
contig03270	gnl|CDD|47819	6e-19	smart00516	SEC14
contig03272	gnl|CDD|115469	1e-64	pfam06813	Nodulin-like
contig03273	gnl|CDD|28928	9e-15	cd00268	DEADc
contig03274	gnl|CDD|73359	1e-18	smart00079	PBPe
contig03276	gnl|CDD|109211	4e-11	pfam00145	DNA_methylase
contig03278	gnl|CDD|47876	1e-07	smart00577	CPDc
contig03281	gnl|CDD|117694	3e-30	pfam09138	Urm1
contig03284	gnl|CDD|110937	9e-23	pfam01985	CRS1_YhbY
contig03286	gnl|CDD|47535	9e-34	smart00205	THN
contig03290	gnl|CDD|111765	6e-28	pfam02913	FAD-oxidase_C
contig03292	gnl|CDD|113287	6e-46	pfam04511	DER1
contig03295	gnl|CDD|109226	6e-52	pfam00160	Pro_isomerase
contig03296	gnl|CDD|105422	4e-56	PRK11815	PRK11815
contig03297	gnl|CDD|47680	2e-13	smart00353	HLH
contig03298	gnl|CDD|104794	3e-86	PRK10754	PRK10754
contig03299	gnl|CDD|28957	2e-41	cd00076	H4
contig03305	gnl|CDD|100016	0	cd02187	beta_tubulin
contig03307	gnl|CDD|110529	2e-56	pfam01532	Glyco_hydro_47
contig03308	gnl|CDD|30625	5e-21	COG0277	GlcD
contig03309	gnl|CDD|102365	0	PRK06416	PRK06416
contig03310	gnl|CDD|29102	2e-08	cd00162	RING
contig03314	gnl|CDD|117100	5e-20	pfam08523	MBF1
contig03315	gnl|CDD|113935	6e-134	pfam05183	RdRP
contig03318	gnl|CDD|30682	2e-92	COG0334	GdhA
contig03319	gnl|CDD|115856	1e-69	pfam07227	DUF1423
contig03323	gnl|CDD|112856	1e-54	pfam04059	RRM_2
contig03325	gnl|CDD|109710	6e-33	pfam00664	ABC_membrane
contig03329	gnl|CDD|112912	1e-14	pfam04117	Mpv17_PMP22
contig03330	gnl|CDD|30088	3e-134	cd01366	KISc_C_terminal
contig03332	gnl|CDD|73140	1e-35	cd04642	CBS_pair_29
contig03333	gnl|CDD|73022	5e-42	cd03263	ABC_subfamily_A
contig03334	gnl|CDD|111860	5e-29	pfam03016	Exostosin
contig03335	gnl|CDD|109703	9e-37	pfam00656	Peptidase_C14
contig03336	gnl|CDD|31499	6e-17	COG1308	EGD2
contig03337	gnl|CDD|103845	4e-77	PRK09352	PRK09352
contig03339	gnl|CDD|109698	4e-37	pfam00650	CRAL_TRIO
contig03341	gnl|CDD|109465	5e-25	pfam00407	Bet_v_I
contig03343	gnl|CDD|28897	5e-37	cd00013	ADF
contig03345	gnl|CDD|119393	3e-13	cd06222	RnaseH
contig03346	gnl|CDD|80397	3e-28	cd04898	ACT_ACR-like_4
contig03350	gnl|CDD|110562	9e-17	pfam01565	FAD_binding_4
contig03351	gnl|CDD|117824	1e-24	pfam09280	XPC-binding
contig03352	gnl|CDD|117804	2e-11	pfam09258	Glyco_transf_64
contig03353	gnl|CDD|111897	6e-159	pfam03055	RPE65
contig03354	gnl|CDD|58514	1e-43	cd01837	SGNH_plant_lipase_like
contig03355	gnl|CDD|116328	2e-40	pfam07714	Pkinase_Tyr
contig03356	gnl|CDD|118774	4e-08	pfam10250	O-FucT
contig03359	gnl|CDD|29257	1e-14	cd00200	WD40
contig03366	gnl|CDD|30859	6e-61	COG0513	SrmB
contig03368	gnl|CDD|32446	8e-13	COG2265	TrmA
contig03370	gnl|CDD|111182	3e-07	pfam02260	FATC
contig03372	gnl|CDD|117337	6e-161	pfam08767	CRM1_C
contig03373	gnl|CDD|58033	1e-81	cd04150	Arf1_5_like
contig03376	gnl|CDD|109966	2e-11	pfam00931	NB-ARC
contig03378	gnl|CDD|119122	4e-60	pfam10602	RPN7
contig03381	gnl|CDD|112040	3e-07	pfam03208	PRA1
contig03385	gnl|CDD|110529	2e-66	pfam01532	Glyco_hydro_47
contig03388	gnl|CDD|110119	8e-18	pfam01095	Pectinesterase
contig03390	gnl|CDD|88468	5e-35	cd05793	S1_IF1A
contig03391	gnl|CDD|29783	9e-63	cd01056	Euk_Ferritin
contig03392	gnl|CDD|116972	1e-121	pfam08392	FAE1_CUT1_RppA
contig03393	gnl|CDD|29397	8e-76	cd01926	cyclophilin_ABH_like
contig03394	gnl|CDD|115944	5e-36	pfam07320	Hin1
contig03395	gnl|CDD|34495	6e-13	COG4886	COG4886
contig03397	gnl|CDD|47550	6e-26	smart00220	S_TKc
contig03398	gnl|CDD|111933	6e-37	pfam03092	BT1
contig03399	gnl|CDD|28928	9e-68	cd00268	DEADc
contig03400	gnl|CDD|113963	3e-127	pfam05212	DUF707
contig03401	gnl|CDD|109135	3e-74	pfam00067	p450
contig03410	gnl|CDD|109386	4e-40	pfam00326	Peptidase_S9
contig03412	gnl|CDD|106800	4e-07	MTH00096	ND5
contig03413	gnl|CDD|113608	1e-38	pfam04842	DUF639
contig03416	gnl|CDD|111677	1e-14	pfam02806	Alpha-amylase_C
contig03419	gnl|CDD|109137	3e-46	pfam00069	Pkinase
contig03420	gnl|CDD|109257	3e-22	pfam00191	Annexin
contig03421	gnl|CDD|109311	9e-17	pfam00248	Aldo_ket_red
contig03422	gnl|CDD|34907	6e-30	COG5325	COG5325
contig03423	gnl|CDD|109195	4e-38	pfam00128	Alpha-amylase
contig03424	gnl|CDD|109959	1e-17	pfam00924	MS_channel
contig03425	gnl|CDD|110148	4e-79	pfam01125	G10
contig03427	gnl|CDD|107225	1e-12	cd06468	p23_CacyBP
contig03429	gnl|CDD|35167	4e-07	COG5608	COG5608
contig03430	gnl|CDD|109137	5e-69	pfam00069	Pkinase
contig03431	gnl|CDD|109940	9e-09	pfam00903	Glyoxalase
contig03434	gnl|CDD|118317	4e-63	pfam09786	CytochromB561_N
contig03437	gnl|CDD|30089	1e-137	cd01367	KISc_KIF2_like
contig03438	gnl|CDD|100104	2e-14	cd00590	RRM
contig03439	gnl|CDD|29156	1e-06	cd00194	UBA
contig03441	gnl|CDD|111274	8e-41	pfam02365	NAM
contig03444	gnl|CDD|112003	3e-06	pfam03168	LEA_2
contig03446	gnl|CDD|34909	4e-49	COG5329	COG5329
contig03447	gnl|CDD|114348	6e-41	pfam05620	DUF788
contig03450	gnl|CDD|109426	2e-07	pfam00366	Ribosomal_S17
contig03453	gnl|CDD|110700	3e-24	pfam01722	BolA
[truncated: 25,274 more rows]
