# Supplementary material for: Comparative Transcriptome Analysis Using High Papaverine Mutant of Papaver somniferum Reveals Pathway and Uncharacterized Steps of Papaverine Biosynthesis
Source: PLoS One. 2013 May 30;8(5):e65622. doi: 10.1371/journal.pone.0065622 (PMC3667846; doi:10.1371/journal.pone.0065622)
Supplement: Table S5 — Annotation of unigenes of BR086 using NR database. (XLS) [file pone.0065622.s009.xls]

## Sheet: lane2_all_nr
Supplementry Table S5: Annotation of unigenes of BR086 using NR database
Query id	Subject id	e-value	Annotation
contig00001	gi|225428767|ref|XP_002285075.1|	3e-21	PREDICTED:hypotheticalprotein[Vitisvinifera]
contig00002	gi|118489355|gb|ABK96482.1|	0	unknown[PopulustrichocarpaxPopulusdeltoides]
contig00004	gi|78103322|ref|YP_358636.1|	2e-46	hypotheticalproteinPhapfoPp090[Phalaenopsisaphroditesubsp.formosana]>gi|110816488|sp|Q3BAI2.1|YCX91_PHAAORecName:Full=UncharacterizedproteinORF91>gi|58802852|gb|AAW82572.1|hypotheticalprotein[Phalaenopsisaphroditesubsp.formosana]
contig00005	gi|255560810|ref|XP_002521418.1|	5e-15	nucleicacidbindingprotein,putative[Ricinuscommunis]>gi|223539317|gb|EEF40908.1|nucleicacidbindingprotein,putative[Ricinuscommunis]
contig00006	gi|297804932|ref|XP_002870350.1|	2e-78	hypotheticalproteinARALYDRAFT_915516[Arabidopsislyratasubsp.lyrata]>gi|297316186|gb|EFH46609.1|hypotheticalproteinARALYDRAFT_915516[Arabidopsislyratasubsp.lyrata]
contig00007	gi|148908033|gb|ABR17136.1|	9e-37	unknown[Piceasitchensis]
contig00009	gi|225444223|ref|XP_002276731.1|	6e-58	PREDICTED:hypotheticalprotein[Vitisvinifera]
contig00012	gi|237770129|gb|ACR19029.1|	2e-108	polygalacturonaseinhibitingprotein[Solanumtorvum]
contig00013	gi|225424701|ref|XP_002264105.1|	4e-38	PREDICTED:hypotheticalprotein[Vitisvinifera]>gi|296086540|emb|CBI32129.3|unnamedproteinproduct[Vitisvinifera]
contig00014	gi|225426615|ref|XP_002280751.1|	2e-31	PREDICTED:hypotheticalproteinisoform1[Vitisvinifera]>gi|147827011|emb|CAN62288.1|hypotheticalproteinVITISV_034705[Vitisvinifera]>gi|297742428|emb|CBI34577.3|unnamedproteinproduct[Vitisvinifera]
contig00015	gi|298205174|emb|CBI17233.3|	2e-27	unnamedproteinproduct[Vitisvinifera]
contig00016	gi|225442523|ref|XP_002278786.1|	5e-113	PREDICTED:similartocelldivisionproteinFtsH-like[Vitisvinifera]
contig00019	gi|225462201|ref|XP_002269984.1|	9e-75	PREDICTED:hypotheticalprotein[Vitisvinifera]>gi|147852271|emb|CAN82234.1|hypotheticalproteinVITISV_038804[Vitisvinifera]
contig00020	gi|224030243|gb|ACN34197.1|	2e-11	unknown[Zeamays]
contig00021	gi|255645891|gb|ACU23435.1|	1e-10	unknown[Glycinemax]
contig00022	gi|225453040|ref|XP_002265238.1|	6e-143	PREDICTED:hypotheticalprotein[Vitisvinifera]
contig00024	gi|255548377|ref|XP_002515245.1|	3e-16	ATP-dependentRNAhelicase,putative[Ricinuscommunis]>gi|223545725|gb|EEF47229.1|ATP-dependentRNAhelicase,putative[Ricinuscommunis]
contig00026	gi|255548377|ref|XP_002515245.1|	3e-16	ATP-dependentRNAhelicase,putative[Ricinuscommunis]>gi|223545725|gb|EEF47229.1|ATP-dependentRNAhelicase,putative[Ricinuscommunis]
contig00027	gi|297735875|emb|CBI18634.3|	0	unnamedproteinproduct[Vitisvinifera]
contig00028	gi|13359451|dbj|BAB33421.1|	6e-63	putativesenescence-associatedprotein[Pisumsativum]
contig00029	gi|225454346|ref|XP_002278060.1|	3e-102	PREDICTED:hypotheticalprotein[Vitisvinifera]
contig00030	gi|255575855|ref|XP_002528825.1|	2e-39	structuralmolecule,putative[Ricinuscommunis]>gi|223531737|gb|EEF33559.1|structuralmolecule,putative[Ricinuscommunis]
contig00031	gi|225459587|ref|XP_002285864.1|	2e-125	PREDICTED:hypotheticalprotein[Vitisvinifera]>gi|302141800|emb|CBI19003.3|unnamedproteinproduct[Vitisvinifera]
contig00032	gi|13925728|gb|AAK49425.1|AF262981_1	2e-28	proteindisulfideisomerase3precursor[Triticumaestivum]>gi|47118046|gb|AAT11162.1|proteindisulfideisomerase[Aegilopstauschii]>gi|67508769|emb|CAI30634.1|proteindisulfideisomeraseprecursor[Triticumaestivum]>gi|67508775|emb|CAI30637.1|proteindisulfideisomeraseprecursor[Triticumaestivum]
contig00033	gi|225470384|ref|XP_002269938.1|	2e-06	PREDICTED:hypotheticalprotein[Vitisvinifera]
contig00034	gi|147854120|emb|CAN80711.1|	2e-27	hypotheticalproteinVITISV_033378[Vitisvinifera]
contig00036	gi|225448948|ref|XP_002268646.1|	6e-46	PREDICTED:hypotheticalprotein[Vitisvinifera]>gi|296085970|emb|CBI31411.3|unnamedproteinproduct[Vitisvinifera]
contig00039	gi|255544908|ref|XP_002513515.1|	2e-54	conservedhypotheticalprotein[Ricinuscommunis]>gi|223547423|gb|EEF48918.1|conservedhypotheticalprotein[Ricinuscommunis]
contig00040	gi|225435391|ref|XP_002285363.1|	2e-59	PREDICTED:hypotheticalprotein[Vitisvinifera]
contig00041	gi|225431328|ref|XP_002269957.1|	6e-69	PREDICTED:hypotheticalprotein[Vitisvinifera]
contig00044	gi|242052707|ref|XP_002455499.1|	4e-28	hypotheticalproteinSORBIDRAFT_03g012270[Sorghumbicolor]>gi|241927474|gb|EES00619.1|hypotheticalproteinSORBIDRAFT_03g012270[Sorghumbicolor]
contig00045	gi|147780003|emb|CAN68893.1|	4e-06	hypotheticalproteinVITISV_004609[Vitisvinifera]
contig00046	gi|255552820|ref|XP_002517453.1|	6e-73	oxidoreductase,putative[Ricinuscommunis]>gi|223543464|gb|EEF44995.1|oxidoreductase,putative[Ricinuscommunis]
contig00047	gi|71912267|gb|AAZ53205.1|	2e-110	AG1[Eschscholziacalifornica]
contig00048	gi|255545124|ref|XP_002513623.1|	0	ATPbindingprotein,putative[Ricinuscommunis]>gi|223547531|gb|EEF49026.1|ATPbindingprotein,putative[Ricinuscommunis]
contig00049	gi|284520984|gb|ADB93067.1|	1e-120	aquaporin[Jatrophacurcas]
contig00050	gi|224140417|ref|XP_002323579.1|	1e-94	predictedprotein[Populustrichocarpa]>gi|222868209|gb|EEF05340.1|predictedprotein[Populustrichocarpa]
contig00052	gi|15224821|ref|NP_179558.1|	1e-13	mitochondrialATPsynthasegsubunitfamilyprotein[Arabidopsisthaliana]>gi|145329180|ref|NP_001077919.1|mitochondrialATPsynthasegsubunitfamilyprotein[Arabidopsisthaliana]>gi|13899095|gb|AAK48969.1|AF370542_1copia-likeretroelementpolpolyprotein[Arabidopsisthaliana]>gi|3687249|gb|AAC62147.1|copia-likeretroelementpolpolyprotein[Arabidopsisthaliana]>gi|18377532|gb|AAL66932.1|copia-likeretroelementpolpolyp…
contig00053	gi|146760355|dbj|BAF62431.1|	1e-14	glyoxalaseI[Cucurbitamaxima]
contig00054	gi|307136141|gb|ADN33986.1|	9e-74	40Sribosomalproteins2[Cucumismelosubsp.melo]
contig00055	gi|225424772|ref|XP_002269008.1|	4e-69	PREDICTED:hypotheticalprotein[Vitisvinifera]
contig00059	gi|255543421|ref|XP_002512773.1|	3e-134	deadboxATP-dependentRNAhelicase,putative[Ricinuscommunis]>gi|223547784|gb|EEF49276.1|deadboxATP-dependentRNAhelicase,putative[Ricinuscommunis]
contig00060	gi|37983566|gb|AAR06290.1|	6e-22	5'-aminoimidazoleribonucleotidesynthetase[Solanumtuberosum]
contig00062	gi|217315773|gb|ACK37352.1|	1e-66	S-adenosyl-L-methioninesynthetase[Chrysanthemumcoronarium]
contig00063	gi|225439191|ref|XP_002269447.1|	7e-120	PREDICTED:hypotheticalprotein[Vitisvinifera]>gi|296085892|emb|CBI31216.3|unnamedproteinproduct[Vitisvinifera]
contig00064	gi|225450227|ref|XP_002263854.1|	5e-169	PREDICTED:hypotheticalprotein[Vitisvinifera]
contig00066	gi|304854879|emb|CAR63797.1|	1e-44	phosphoenolpyruvatecarboxylase[Fuirenaabnormalis]
contig00067	gi|225440862|ref|XP_002282394.1|	1e-29	PREDICTED:hypotheticalprotein[Vitisvinifera]>gi|297740124|emb|CBI30306.3|unnamedproteinproduct[Vitisvinifera]
contig00068	gi|224069527|ref|XP_002326365.1|	0	predictedprotein[Populustrichocarpa]>gi|222833558|gb|EEE72035.1|predictedprotein[Populustrichocarpa]
contig00069	gi|225464087|ref|XP_002270896.1|	3e-25	PREDICTED:hypotheticalprotein[Vitisvinifera]>gi|147771197|emb|CAN72022.1|hypotheticalproteinVITISV_006364[Vitisvinifera]>gi|296088776|emb|CBI38226.3|unnamedproteinproduct[Vitisvinifera]
contig00071	gi|225423911|ref|XP_002281867.1|	0	PREDICTED:hypotheticalprotein[Vitisvinifera]>gi|297737853|emb|CBI27054.3|unnamedproteinproduct[Vitisvinifera]
contig00073	gi|302143347|emb|CBI21908.3|	5e-12	unnamedproteinproduct[Vitisvinifera]
contig00075	gi|224055669|ref|XP_002298594.1|	7e-17	predictedprotein[Populustrichocarpa]>gi|222845852|gb|EEE83399.1|predictedprotein[Populustrichocarpa]
contig00076	gi|297818398|ref|XP_002877082.1|	2e-121	hypotheticalproteinARALYDRAFT_484581[Arabidopsislyratasubsp.lyrata]>gi|297322920|gb|EFH53341.1|hypotheticalproteinARALYDRAFT_484581[Arabidopsislyratasubsp.lyrata]
contig00078	gi|225441949|ref|XP_002270932.1|	6e-103	PREDICTED:hypotheticalprotein[Vitisvinifera]
contig00079	gi|297824975|ref|XP_002880370.1|	3e-31	hypotheticalproteinARALYDRAFT_480985[Arabidopsislyratasubsp.lyrata]>gi|297326209|gb|EFH56629.1|hypotheticalproteinARALYDRAFT_480985[Arabidopsislyratasubsp.lyrata]
contig00080	gi|255635333|gb|ACU18020.1|	1e-26	unknown[Glycinemax]
contig00081	gi|255635333|gb|ACU18020.1|	3e-27	unknown[Glycinemax]
contig00082	gi|225447041|ref|XP_002269614.1|	0	PREDICTED:hypotheticalprotein[Vitisvinifera]>gi|297739160|emb|CBI28811.3|unnamedproteinproduct[Vitisvinifera]
contig00083	gi|297824975|ref|XP_002880370.1|	2e-30	hypotheticalproteinARALYDRAFT_480985[Arabidopsislyratasubsp.lyrata]>gi|297326209|gb|EFH56629.1|hypotheticalproteinARALYDRAFT_480985[Arabidopsislyratasubsp.lyrata]
contig00084	gi|223948631|gb|ACN28399.1|	4e-90	unknown[Zeamays]
contig00085	gi|225456339|ref|XP_002283867.1|	3e-120	PREDICTED:hypotheticalprotein[Vitisvinifera]
contig00086	gi|255580487|ref|XP_002531069.1|	5e-58	sporecoatprotein,putative[Ricinuscommunis]>gi|223529364|gb|EEF31330.1|sporecoatprotein,putative[Ricinuscommunis]
contig00087	gi|225460008|ref|XP_002271249.1|	3e-98	PREDICTED:hypotheticalprotein[Vitisvinifera]>gi|297734795|emb|CBI17029.3|unnamedproteinproduct[Vitisvinifera]
contig00088	gi|147811059|emb|CAN63486.1|	0	hypotheticalproteinVITISV_017087[Vitisvinifera]
contig00089	gi|225449198|ref|XP_002279347.1|	2e-125	PREDICTED:hypotheticalprotein[Vitisvinifera]>gi|296086088|emb|CBI31529.3|unnamedproteinproduct[Vitisvinifera]
contig00091	gi|223029784|gb|ACM78591.1|	0	granule-boundstarchsynthase[Nelumbonucifera]
contig00092	gi|225458289|ref|XP_002281457.1|	3e-34	PREDICTED:hypotheticalprotein[Vitisvinifera]>gi|302142491|emb|CBI19694.3|unnamedproteinproduct[Vitisvinifera]
contig00093	gi|225454538|ref|XP_002278370.1|	4e-13	PREDICTED:hypotheticalprotein[Vitisvinifera]
contig00094	gi|29468504|gb|AAO85557.1|	2e-83	photosystemIsubunitXI[Nicotianaattenuata]
contig00096	gi|255552241|ref|XP_002517165.1|	1e-71	basic7Sglobulin2precursorsmallsubunit,putative[Ricinuscommunis]>gi|223543800|gb|EEF45328.1|basic7Sglobulin2precursorsmallsubunit,putative[Ricinuscommunis]
contig00097	gi|225431364|ref|XP_002278653.1|	2e-83	PREDICTED:hypotheticalprotein[Vitisvinifera]>gi|297742206|emb|CBI34355.3|unnamedproteinproduct[Vitisvinifera]
contig00099	gi|255568934|ref|XP_002525437.1|	3e-13	conservedhypotheticalprotein[Ricinuscommunis]>gi|223535250|gb|EEF36927.1|conservedhypotheticalprotein[Ricinuscommunis]
contig00100	gi|225448809|ref|XP_002282204.1|	1e-17	PREDICTED:hypotheticalprotein[Vitisvinifera]>gi|297736432|emb|CBI25303.3|unnamedproteinproduct[Vitisvinifera]
contig00101	gi|217038859|gb|ACJ76786.1|	3e-121	tyrosinasepolyphenoloxidase[Argemonemexicana]
contig00104	gi|255540193|ref|XP_002511161.1|	3e-52	ProteinyrdA,putative[Ricinuscommunis]>gi|223550276|gb|EEF51763.1|ProteinyrdA,putative[Ricinuscommunis]
contig00105	gi|225458649|ref|XP_002282833.1|	0	PREDICTED:hypotheticalprotein[Vitisvinifera]
contig00107	gi|224134839|ref|XP_002327502.1|	1e-31	predictedprotein[Populustrichocarpa]>gi|222836056|gb|EEE74477.1|predictedprotein[Populustrichocarpa]
contig00108	gi|225432666|ref|XP_002282465.1|	6e-91	PREDICTED:hypotheticalprotein[Vitisvinifera]
contig00110	gi|297844550|ref|XP_002890156.1|	5e-21	kinasefamilyprotein[Arabidopsislyratasubsp.lyrata]>gi|297335998|gb|EFH66415.1|kinasefamilyprotein[Arabidopsislyratasubsp.lyrata]
contig00112	gi|224108916|ref|XP_002315014.1|	2e-101	predictedprotein[Populustrichocarpa]>gi|222864054|gb|EEF01185.1|predictedprotein[Populustrichocarpa]
contig00113	gi|224129712|ref|XP_002328784.1|	4e-119	predictedprotein[Populustrichocarpa]>gi|222839082|gb|EEE77433.1|predictedprotein[Populustrichocarpa]
contig00114	gi|197312909|gb|ACH63235.1|	1e-123	alcoholdehydrogenase[Rheumaustrale]
contig00116	gi|116789869|gb|ABK25419.1|	4e-99	unknown[Piceasitchensis]
contig00117	gi|147770303|emb|CAN60235.1|	6e-153	hypotheticalproteinVITISV_028850[Vitisvinifera]
contig00118	gi|242068983|ref|XP_002449768.1|	2e-103	hypotheticalproteinSORBIDRAFT_05g022900[Sorghumbicolor]>gi|241935611|gb|EES08756.1|hypotheticalproteinSORBIDRAFT_05g022900[Sorghumbicolor]
contig00119	gi|24954813|gb|AAN64317.1|	0	type5serine/threoninephosphatase55kDaisoform[Solanumlycopersicum]>gi|28141084|gb|AAO26214.1|type5proteinserine/threoninephosphatase55kDaisoform[Solanumlycopersicum]
contig00120	gi|255569112|ref|XP_002525525.1|	9e-144	conservedhypotheticalprotein[Ricinuscommunis]>gi|223535204|gb|EEF36883.1|conservedhypotheticalprotein[Ricinuscommunis]
contig00122	gi|224103725|ref|XP_002313170.1|	8e-24	predictedprotein[Populustrichocarpa]>gi|222849578|gb|EEE87125.1|predictedprotein[Populustrichocarpa]
contig00124	gi|55168340|gb|AAV44205.1|	7e-62	unknowprotein[OryzasativaJaponicaGroup]
contig00125	gi|297740141|emb|CBI30323.3|	2e-61	unnamedproteinproduct[Vitisvinifera]
contig00126	gi|297737995|emb|CBI27196.3|	1e-171	unnamedproteinproduct[Vitisvinifera]
contig00127	gi|445116|prf||1908421A	6e-129	light-harvestingcomplexIIaprotein
contig00130	gi|225455551|ref|XP_002268183.1|	0	PREDICTED:hypotheticalprotein[Vitisvinifera]
contig00131	gi|225440514|ref|XP_002274763.1|	0	PREDICTED:similartoglyoxaloxidase[Vitisvinifera]
contig00133	gi|255632598|gb|ACU16649.1|	1e-96	unknown[Glycinemax]
contig00134	gi|255585086|ref|XP_002533249.1|	3e-91	Transmembraneprotein,putative[Ricinuscommunis]>gi|223526929|gb|EEF29134.1|Transmembraneprotein,putative[Ricinuscommunis]
contig00135	gi|2829204|gb|AAC00499.1|	3e-33	lipidtransferproteinprecursor[Gossypiumhirsutum]
contig00136	gi|284448949|gb|ADB89214.1|	4e-178	stylopinesynthase[Papaversomniferum]
contig00137	gi|255585316|ref|XP_002533356.1|	1e-50	(R)-limonenesynthase[Ricinuscommunis]>gi|223526808|gb|EEF29029.1|(R)-limonenesynthase[Ricinuscommunis]
contig00138	gi|296085488|emb|CBI29220.3|	3e-64	unnamedproteinproduct[Vitisvinifera]
contig00139	gi|307136028|gb|ADN33882.1|	1e-23	3'-5'exonuclease[Cucumismelosubsp.melo]
contig00140	gi|225431711|ref|XP_002267516.1|	3e-93	PREDICTED:similartoHDA14(histonedeacetylase14);histonedeacetylase[Vitisvinifera]>gi|296088531|emb|CBI37522.3|unnamedproteinproduct[Vitisvinifera]
contig00144	gi|222093457|gb|ACM43505.1|	2e-20	polyphenoloxidase[Camellianitidissima]
contig00146	gi|225456735|ref|XP_002275428.1|	5e-34	PREDICTED:hypotheticalprotein[Vitisvinifera]>gi|147835139|emb|CAN76903.1|hypotheticalproteinVITISV_016346[Vitisvinifera]>gi|297733995|emb|CBI15242.3|unnamedproteinproduct[Vitisvinifera]
contig00149	gi|225448934|ref|XP_002272074.1|	3e-101	PREDICTED:hypotheticalprotein[Vitisvinifera]
contig00150	gi|55275406|gb|AAV49506.1|	1e-112	L-galactose-1-phosphatephosphatase[Actinidiadeliciosa]
contig00152	gi|322517783|gb|ADX06844.1|	0	molecularchaperoneHsp90[Nicotianatabacum]
contig00153	gi|224138586|ref|XP_002322851.1|	4e-101	predictedprotein[Populustrichocarpa]>gi|118482515|gb|ABK93180.1|unknown[Populustrichocarpa]>gi|222867481|gb|EEF04612.1|predictedprotein[Populustrichocarpa]
contig00154	gi|225433165|ref|XP_002285280.1|	1e-85	PREDICTED:hypotheticalprotein[Vitisvinifera]>gi|296083669|emb|CBI23658.3|unnamedproteinproduct[Vitisvinifera]
contig00155	gi|225462058|ref|XP_002275829.1|	2e-64	PREDICTED:hypotheticalprotein[Vitisvinifera]>gi|296089998|emb|CBI39817.3|unnamedproteinproduct[Vitisvinifera]
contig00158	gi|225446693|ref|XP_002282107.1|	2e-159	PREDICTED:hypotheticalprotein[Vitisvinifera]
contig00161	gi|225445144|ref|XP_002283979.1|	1e-19	PREDICTED:hypotheticalprotein[Vitisvinifera]
contig00162	gi|2623962|emb|CAA73139.1|	2e-90	isocitratedehydrogenase(NADP+)[Apiumgraveolens]
contig00163	gi|225451609|ref|XP_002276092.1|	9e-169	PREDICTED:hypotheticalprotein[Vitisvinifera]
contig00164	gi|225001262|gb|ACN78491.1|	9e-28	putativephosphoglyceratedehydrogenase[Arachishypogaea]
contig00165	gi|225443272|ref|XP_002273552.1|	0	PREDICTED:hypotheticalprotein[Vitisvinifera]
contig00166	gi|225001262|gb|ACN78491.1|	1e-28	putativephosphoglyceratedehydrogenase[Arachishypogaea]
contig00167	gi|47169444|pdb|1VCR|A	2e-73	ChainA,AnIcosahedralAssemblyOfLight-HarvestingChlorophyllABProteinComplexFromPeaThylakoidMembranes
contig00168	gi|296081197|emb|CBI18223.3|	1e-60	unnamedproteinproduct[Vitisvinifera]
contig00170	gi|225431922|ref|XP_002276956.1|	2e-37	PREDICTED:hypotheticalprotein[Vitisvinifera]>gi|147769002|emb|CAN66735.1|hypotheticalproteinVITISV_024186[Vitisvinifera]>gi|296083263|emb|CBI22899.3|unnamedproteinproduct[Vitisvinifera]
contig00171	gi|147838534|emb|CAN65390.1|	0	hypotheticalproteinVITISV_038363[Vitisvinifera]
contig00174	gi|224120428|ref|XP_002318327.1|	4e-179	predictedprotein[Populustrichocarpa]>gi|222859000|gb|EEE96547.1|predictedprotein[Populustrichocarpa]
contig00176	gi|225443772|ref|XP_002265984.1|	4e-50	PREDICTED:hypotheticalprotein[Vitisvinifera]
contig00177	gi|225439761|ref|XP_002274975.1|	6e-161	PREDICTED:hypotheticalprotein[Vitisvinifera]
contig00178	gi|225426399|ref|XP_002272722.1|	1e-20	PREDICTED:hypotheticalprotein[Vitisvinifera]
contig00179	gi|297737667|emb|CBI26868.3|	2e-93	unnamedproteinproduct[Vitisvinifera]
contig00181	gi|125569898|gb|EAZ11413.1|	7e-51	hypotheticalproteinOsJ_01274[OryzasativaJaponicaGroup]
contig00183	gi|224071029|ref|XP_002303337.1|	2e-23	predictedprotein[Populustrichocarpa]>gi|222840769|gb|EEE78316.1|predictedprotein[Populustrichocarpa]
contig00184	gi|225459639|ref|XP_002285879.1|	6e-74	PREDICTED:hypotheticalproteinisoform2[Vitisvinifera]
contig00185	gi|33413894|gb|AAP45314.1|	0	S-adenosyl-L-methionine:3'-hydroxy-N-methylcoclaurine4'-O-methyltransferase2[Papaversomniferum]
contig00186	gi|1617036|emb|CAA69914.1|	2e-116	Ted2[Vignaunguiculata]
contig00189	gi|255573909|ref|XP_002527873.1|	9e-45	nut2,putative[Ricinuscommunis]>gi|223532724|gb|EEF34504.1|nut2,putative[Ricinuscommunis]
contig00191	gi|255580961|ref|XP_002531299.1|	7e-29	calciumionbindingprotein,putative[Ricinuscommunis]>gi|223529132|gb|EEF31112.1|calciumionbindingprotein,putative[Ricinuscommunis]
contig00192	gi|157092190|gb|ABV21945.1|	3e-22	type1diaclyglycerolacyltransferase[Vernoniagalamensis]
contig00193	gi|211906498|gb|ACJ11742.1|	7e-123	heatshockprotein70[Gossypiumhirsutum]
contig00194	gi|225442603|ref|XP_002284500.1|	5e-114	PREDICTED:hypotheticalprotein[Vitisvinifera]>gi|147843670|emb|CAN84153.1|hypotheticalproteinVITISV_025327[Vitisvinifera]
contig00197	gi|297848730|ref|XP_002892246.1|	7e-39	ubiquitin-associated/TS-Ndomain-containingprotein[Arabidopsislyratasubsp.lyrata]>gi|297338088|gb|EFH68505.1|ubiquitin-associated/TS-Ndomain-containingprotein[Arabidopsislyratasubsp.lyrata]
contig00199	gi|224116990|ref|XP_002331802.1|	1e-135	predictedprotein[Populustrichocarpa]>gi|222874498|gb|EEF11629.1|predictedprotein[Populustrichocarpa]
contig00200	gi|225450721|ref|XP_002279031.1|	2e-52	PREDICTED:hypotheticalprotein[Vitisvinifera]>gi|147839221|emb|CAN65683.1|hypotheticalproteinVITISV_022457[Vitisvinifera]>gi|296089722|emb|CBI39541.3|unnamedproteinproduct[Vitisvinifera]
contig00201	gi|255542774|ref|XP_002512450.1|	2e-75	conservedhypotheticalprotein[Ricinuscommunis]>gi|223548411|gb|EEF49902.1|conservedhypotheticalprotein[Ricinuscommunis]
contig00202	gi|30697978|ref|NP_851263.1|	8e-87	2-nitropropanedioxygenasefamily/NPDfamily[Arabidopsisthaliana]>gi|21554163|gb|AAM63242.1|2-nitropropanedioxygenase-likeprotein[Arabidopsisthaliana]
contig00203	gi|255568739|ref|XP_002525341.1|	5e-145	acyl-CoAoxidase,putative[Ricinuscommunis]>gi|223535400|gb|EEF37074.1|acyl-CoAoxidase,putative[Ricinuscommunis]
contig00204	gi|225444946|ref|XP_002282381.1|	2e-78	PREDICTED:hypotheticalprotein[Vitisvinifera]>gi|297738680|emb|CBI27925.3|unnamedproteinproduct[Vitisvinifera]
contig00205	gi|297800438|ref|XP_002868103.1|	4e-10	Acyl-coenzymeAoxidase[Arabidopsislyratasubsp.lyrata]>gi|297313939|gb|EFH44362.1|Acyl-coenzymeAoxidase[Arabidopsislyratasubsp.lyrata]
contig00206	gi|118482183|gb|ABK93021.1|	4e-100	unknown[Populustrichocarpa]
contig00207	gi|224115604|ref|XP_002332097.1|	2e-20	predictedprotein[Populustrichocarpa]>gi|222874917|gb|EEF12048.1|predictedprotein[Populustrichocarpa]
contig00211	gi|237682381|gb|ACR10240.1|	2e-179	heparanase[OryzasativaIndicaGroup]
contig00212	gi|124359897|gb|ABD33346.2|	2e-07	F-boxproteininteractiondomain[Medicagotruncatula]
contig00213	gi|224074891|ref|XP_002304478.1|	1e-101	predictedprotein[Populustrichocarpa]>gi|222841910|gb|EEE79457.1|predictedprotein[Populustrichocarpa]
contig00214	gi|147810156|emb|CAN71454.1|	9e-137	hypotheticalproteinVITISV_036417[Vitisvinifera]
contig00215	gi|297736783|emb|CBI25984.3|	1e-13	unnamedproteinproduct[Vitisvinifera]
contig00216	gi|12644171|sp|P23322.2|PSBO_SOLLC	1e-117	RecName:Full=Oxygen-evolvingenhancerprotein1,chloroplastic;Short=OEE1;AltName:Full=33kDasubunitofoxygenevolvingsystemofphotosystemII;AltName:Full=33kDathylakoidmembraneprotein;AltName:Full=OEC33kDasubunit;Flags:Precursor>gi|19157|emb|CAA78043.1|33kDaprecursorproteinofoxygen-evolvingcomplex[Solanumlycopersicum]>gi|738944|prf||2001459AO2evolvingproteincomplex:SUBUNIT=33kD
contig00217	gi|296086274|emb|CBI31715.3|	4e-95	unnamedproteinproduct[Vitisvinifera]
contig00218	gi|224138682|ref|XP_002322875.1|	0	predictedprotein[Populustrichocarpa]>gi|222867505|gb|EEF04636.1|predictedprotein[Populustrichocarpa]
contig00219	gi|224055305|ref|XP_002298471.1|	5e-08	predictedprotein[Populustrichocarpa]>gi|222845729|gb|EEE83276.1|predictedprotein[Populustrichocarpa]
contig00220	gi|225464535|ref|XP_002271267.1|	9e-27	PREDICTED:hypotheticalprotein[Vitisvinifera]
contig00221	gi|296083205|emb|CBI22841.3|	9e-46	unnamedproteinproduct[Vitisvinifera]
contig00223	gi|225447176|ref|XP_002276520.1|	9e-116	PREDICTED:hypotheticalprotein[Vitisvinifera]>gi|297739230|emb|CBI28881.3|unnamedproteinproduct[Vitisvinifera]
contig00224	gi|225464541|ref|XP_002271480.1|	7e-113	PREDICTED:hypotheticalprotein[Vitisvinifera]
contig00225	gi|225437316|ref|XP_002263944.1|	2e-52	PREDICTED:similartoStress-relatedprotein[Vitisvinifera]
contig00226	gi|10800924|emb|CAB77243.2|	0	fructose-bisphosphatealdolase[Perseaamericana]
contig00227	gi|224134002|ref|XP_002321712.1|	3e-52	predictedprotein[Populustrichocarpa]>gi|222868708|gb|EEF05839.1|predictedprotein[Populustrichocarpa]
contig00228	gi|296086274|emb|CBI31715.3|	1e-151	unnamedproteinproduct[Vitisvinifera]
contig00230	gi|224129576|ref|XP_002320620.1|	2e-89	predictedprotein[Populustrichocarpa]>gi|222861393|gb|EEE98935.1|predictedprotein[Populustrichocarpa]
contig00231	gi|225470642|ref|XP_002266444.1|	3e-180	PREDICTED:hypotheticalprotein[Vitisvinifera]
contig00232	gi|317106694|dbj|BAJ53195.1|	1e-30	JHL03K20.4[Jatrophacurcas]
contig00233	gi|225435488|ref|XP_002285513.1|	2e-109	PREDICTED:hypotheticalprotein[Vitisvinifera]>gi|297746349|emb|CBI16405.3|unnamedproteinproduct[Vitisvinifera]
contig00235	gi|224116712|ref|XP_002331859.1|	1e-25	predictedprotein[Populustrichocarpa]>gi|222875377|gb|EEF12508.1|predictedprotein[Populustrichocarpa]
contig00236	gi|225462900|ref|XP_002263506.1|	5e-78	PREDICTED:hypotheticalproteinisoform1[Vitisvinifera]>gi|225462902|ref|XP_002263538.1|PREDICTED:hypotheticalproteinisoform2[Vitisvinifera]>gi|147783668|emb|CAN72522.1|hypotheticalproteinVITISV_019208[Vitisvinifera]>gi|296088807|emb|CBI38257.3|unnamedproteinproduct[Vitisvinifera]
contig00237	gi|255568914|ref|XP_002525427.1|	5e-25	glutamatedehydrogenase,putative[Ricinuscommunis]>gi|223535240|gb|EEF36917.1|glutamatedehydrogenase,putative[Ricinuscommunis]
contig00238	gi|296090180|emb|CBI39999.3|	1e-80	unnamedproteinproduct[Vitisvinifera]
contig00239	gi|297741852|emb|CBI33212.3|	1e-82	unnamedproteinproduct[Vitisvinifera]
contig00240	gi|255560810|ref|XP_002521418.1|	9e-15	nucleicacidbindingprotein,putative[Ricinuscommunis]>gi|223539317|gb|EEF40908.1|nucleicacidbindingprotein,putative[Ricinuscommunis]
contig00242	gi|225463274|ref|XP_002264091.1|	8e-147	PREDICTED:hypotheticalprotein[Vitisvinifera]>gi|296089369|emb|CBI39141.3|unnamedproteinproduct[Vitisvinifera]
contig00247	gi|115483468|ref|NP_001065404.1|	2e-07	Os10g0563700[OryzasativaJaponicaGroup]>gi|12597873|gb|AAG60181.1|AC084763_1putativenucleosidediphosphatekinase[OryzasativaJaponicaGroup]>gi|31433540|gb|AAP55038.1|Nucleosidediphosphatekinase1,putative,expressed[OryzasativaJaponicaGroup]>gi|113639936|dbj|BAF27241.1|Os10g0563700[OryzasativaJaponicaGroup]>gi|125532976|gb|EAY79541.1|hypotheticalproteinOsI_34670[OryzasativaIndicaGroup]>gi|125575712|gb…
contig00248	gi|125549353|gb|EAY95175.1|	2e-31	hypotheticalproteinOsI_16993[OryzasativaIndicaGroup]
contig00249	gi|255551941|ref|XP_002517015.1|	5e-73	40SribosomalproteinS15,putative[Ricinuscommunis]>gi|223543650|gb|EEF45178.1|40SribosomalproteinS15,putative[Ricinuscommunis]
contig00251	gi|225463717|ref|XP_002263359.1|	1e-43	PREDICTED:hypotheticalprotein[Vitisvinifera]>gi|147774905|emb|CAN61706.1|hypotheticalproteinVITISV_001610[Vitisvinifera]
contig00252	gi|100172892|gb|ABF69102.1|	2e-101	trans-cinnamate4-hydroxylase[Populustremuloides]
contig00254	gi|255578117|ref|XP_002529928.1|	4e-96	proteinbindingprotein,putative[Ricinuscommunis]>gi|223530558|gb|EEF32436.1|proteinbindingprotein,putative[Ricinuscommunis]
contig00256	gi|225429228|ref|XP_002263457.1|	0	PREDICTED:similartoHeatshock70kDaprotein,mitochondrial[Vitisvinifera]
contig00257	gi|147770658|emb|CAN73404.1|	1e-89	hypotheticalproteinVITISV_010051[Vitisvinifera]
contig00259	gi|225424440|ref|XP_002285117.1|	3e-167	PREDICTED:similartocytokininreceptor1[Vitisvinifera]
contig00260	gi|224097148|ref|XP_002310852.1|	1e-137	predictedprotein[Populustrichocarpa]>gi|118486218|gb|ABK94951.1|unknown[Populustrichocarpa]>gi|222853755|gb|EEE91302.1|predictedprotein[Populustrichocarpa]
contig00261	gi|225442092|ref|XP_002272769.1|	0	PREDICTED:hypotheticalproteinisoform1[Vitisvinifera]
contig00262	gi|147866137|emb|CAN79841.1|	8e-09	hypotheticalproteinVITISV_014518[Vitisvinifera]
contig00263	gi|225470769|ref|XP_002268078.1|	3e-164	PREDICTED:hypotheticalprotein[Vitisvinifera]
contig00265	gi|255576895|ref|XP_002529333.1|	2e-48	conservedhypotheticalprotein[Ricinuscommunis]>gi|223531204|gb|EEF33050.1|conservedhypotheticalprotein[Ricinuscommunis]
contig00267	gi|255584675|ref|XP_002533060.1|	1e-72	dopaminebeta-monooxygenase,putative[Ricinuscommunis]>gi|223527158|gb|EEF29330.1|dopaminebeta-monooxygenase,putative[Ricinuscommunis]
contig00268	gi|224136143|ref|XP_002322250.1|	5e-76	predictedprotein[Populustrichocarpa]>gi|222869246|gb|EEF06377.1|predictedprotein[Populustrichocarpa]
contig00269	gi|296083236|emb|CBI22872.3|	2e-46	unnamedproteinproduct[Vitisvinifera]
contig00270	gi|218199759|gb|EEC82186.1|	3e-07	hypotheticalproteinOsI_26322[OryzasativaIndicaGroup]
contig00271	gi|224102621|ref|XP_002312751.1|	7e-166	predictedprotein[Populustrichocarpa]>gi|222852571|gb|EEE90118.1|predictedprotein[Populustrichocarpa]
contig00273	gi|224085884|ref|XP_002307725.1|	5e-26	light-harvestingcomplexIIproteinLhcb1[Populustrichocarpa]>gi|118485884|gb|ABK94788.1|unknown[Populustrichocarpa]>gi|222857174|gb|EEE94721.1|light-harvestingcomplexIIproteinLhcb1[Populustrichocarpa]
contig00275	gi|225438067|ref|XP_002275953.1|	0	PREDICTED:hypotheticalprotein[Vitisvinifera]>gi|147782941|emb|CAN72294.1|hypotheticalproteinVITISV_037293[Vitisvinifera]>gi|297744178|emb|CBI37148.3|unnamedproteinproduct[Vitisvinifera]
contig00277	gi|147775210|emb|CAN68109.1|	4e-87	hypotheticalproteinVITISV_000763[Vitisvinifera]
contig00278	gi|225435155|ref|XP_002281741.1|	6e-111	PREDICTED:hypotheticalprotein[Vitisvinifera]>gi|297746172|emb|CBI16228.3|unnamedproteinproduct[Vitisvinifera]
contig00279	gi|255578680|ref|XP_002530200.1|	3e-94	serine-threonineproteinkinase,plant-type,putative[Ricinuscommunis]>gi|223530293|gb|EEF32190.1|serine-threonineproteinkinase,plant-type,putative[Ricinuscommunis]
contig00282	gi|224053971|ref|XP_002298064.1|	0	predictedprotein[Populustrichocarpa]>gi|222845322|gb|EEE82869.1|predictedprotein[Populustrichocarpa]
contig00283	gi|147780003|emb|CAN68893.1|	4e-06	hypotheticalproteinVITISV_004609[Vitisvinifera]
contig00284	gi|296085982|emb|CBI31423.3|	1e-98	unnamedproteinproduct[Vitisvinifera]
contig00286	gi|296085469|emb|CBI29201.3|	2e-31	unnamedproteinproduct[Vitisvinifera]
contig00287	gi|297850594|ref|XP_002893178.1|	4e-63	hypotheticalproteinARALYDRAFT_472396[Arabidopsislyratasubsp.lyrata]>gi|297339020|gb|EFH69437.1|hypotheticalproteinARALYDRAFT_472396[Arabidopsislyratasubsp.lyrata]
contig00289	gi|13898649|gb|AAK48845.1|AF350936_1	2e-114	expansin[Prunuscerasus]
contig00290	gi|224074109|ref|XP_002304257.1|	7e-172	predictedprotein[Populustrichocarpa]>gi|222841689|gb|EEE79236.1|predictedprotein[Populustrichocarpa]
contig00292	gi|225456475|ref|XP_002284543.1|	4e-49	PREDICTED:hypotheticalprotein[Vitisvinifera]>gi|297734502|emb|CBI15749.3|unnamedproteinproduct[Vitisvinifera]
contig00293	gi|3242641|dbj|BAA29024.1|	2e-73	polygalacturonase-inhibitingprotein[Citrussp.cv.Sainumphung]
contig00294	gi|225456274|ref|XP_002283539.1|	0	PREDICTED:hypotheticalprotein[Vitisvinifera]
contig00295	gi|255540071|ref|XP_002511100.1|	2e-12	Auxinresponsefactor,putative[Ricinuscommunis]>gi|223550215|gb|EEF51702.1|Auxinresponsefactor,putative[Ricinuscommunis]
contig00296	gi|225424208|ref|XP_002280621.1|	1e-25	PREDICTED:hypotheticalprotein[Vitisvinifera]>gi|297737709|emb|CBI26910.3|unnamedproteinproduct[Vitisvinifera]
contig00297	gi|255626143|gb|ACU13416.1|	6e-81	unknown[Glycinemax]
contig00299	gi|118489311|gb|ABK96460.1|	7e-17	unknown[PopulustrichocarpaxPopulusdeltoides]
contig00300	gi|225440986|ref|XP_002283513.1|	1e-102	PREDICTED:hypotheticalprotein[Vitisvinifera]>gi|297740066|emb|CBI30248.3|unnamedproteinproduct[Vitisvinifera]
contig00302	gi|255538022|ref|XP_002510076.1|	4e-118	serinecarboxypeptidase,putative[Ricinuscommunis]>gi|223550777|gb|EEF52263.1|serinecarboxypeptidase,putative[Ricinuscommunis]
contig00303	gi|255554529|ref|XP_002518303.1|	1e-49	PalmitoyltransferaseTIP1,putative[Ricinuscommunis]>gi|223542523|gb|EEF44063.1|PalmitoyltransferaseTIP1,putative[Ricinuscommunis]
contig00304	gi|225425340|ref|XP_002274985.1|	2e-81	PREDICTED:hypotheticalprotein[Vitisvinifera]>gi|147844300|emb|CAN82115.1|hypotheticalproteinVITISV_031340[Vitisvinifera]
contig00305	gi|255572295|ref|XP_002527086.1|	2e-43	conservedhypotheticalprotein[Ricinuscommunis]>gi|223533509|gb|EEF35249.1|conservedhypotheticalprotein[Ricinuscommunis]
contig00306	gi|255637050|gb|ACU18857.1|	2e-20	unknown[Glycinemax]
contig00310	gi|225447699|ref|XP_002277219.1|	7e-97	PREDICTED:hypotheticalproteinisoform1[Vitisvinifera]
contig00314	gi|298204759|emb|CBI25257.3|	7e-110	unnamedproteinproduct[Vitisvinifera]
contig00318	gi|112789902|gb|ABI21588.1|	1e-06	hypotheticalprotein[unculturedorganism]
contig00320	gi|224074109|ref|XP_002304257.1|	2e-170	predictedprotein[Populustrichocarpa]>gi|222841689|gb|EEE79236.1|predictedprotein[Populustrichocarpa]
contig00324	gi|224054334|ref|XP_002298208.1|	2e-100	aminoacidtransporter[Populustrichocarpa]>gi|222845466|gb|EEE83013.1|aminoacidtransporter[Populustrichocarpa]
contig00325	gi|224133996|ref|XP_002327730.1|	3e-33	predictedprotein[Populustrichocarpa]>gi|118486583|gb|ABK95130.1|unknown[Populustrichocarpa]>gi|222836815|gb|EEE75208.1|predictedprotein[Populustrichocarpa]
contig00326	gi|60459234|gb|AAX20004.1|	2e-79	putativecytochromec1precursorprotein[Ornithogalumvirens]
contig00329	gi|225452171|ref|XP_002264598.1|	2e-63	PREDICTED:hypotheticalprotein[Vitisvinifera]
contig00333	gi|12230584|sp|Q08935.1|ROC1_NICSY	6e-40	RecName:Full=29kDaribonucleoproteinA,chloroplastic;AltName:Full=CP29A;Flags:Precursor>gi|19754|emb|CAA43427.1|29kDAribonucleoprotein[Nicotianasylvestris]
contig00335	gi|255563200|ref|XP_002522603.1|	2e-82	Leucoanthocyanidindioxygenase,putative[Ricinuscommunis]>gi|223538079|gb|EEF39690.1|Leucoanthocyanidindioxygenase,putative[Ricinuscommunis]
contig00336	gi|116779420|gb|ABK21275.1|	4e-74	unknown[Piceasitchensis]
contig00337	gi|117557146|gb|ABK35750.1|	2e-99	sulfatetransporter[PopulustremulaxPopulusalba]
contig00338	gi|182408102|gb|ACB87734.1|	2e-141	aquaporin[Manihotesculenta]
contig00339	gi|225448511|ref|XP_002273082.1|	4e-145	PREDICTED:hypotheticalprotein[Vitisvinifera]
contig00340	gi|224126999|ref|XP_002329358.1|	7e-143	glycosyltransferase,CAZyfamilyGT8[Populustrichocarpa]>gi|222870408|gb|EEF07539.1|glycosyltransferase,CAZyfamilyGT8[Populustrichocarpa]
contig00341	gi|219886689|gb|ACL53719.1|	2e-63	unknown[Zeamays]
contig00342	gi|124360660|gb|ABN08649.1|	0	C2[Medicagotruncatula]
contig00343	gi|225430200|ref|XP_002284962.1|	1e-140	PREDICTED:hypotheticalprotein[Vitisvinifera]
contig00344	gi|255630000|gb|ACU15352.1|	5e-41	unknown[Glycinemax]
contig00345	gi|1169238|sp|Q07346.1|DCE_PETHY	7e-79	RecName:Full=Glutamatedecarboxylase;Short=GAD>gi|294112|gb|AAA33709.1|glutamatedecarboxylase[Petuniaxhybrida]>gi|309680|gb|AAA33710.1|glutamatedecarboxylase[Petuniaxhybrida]
contig00346	gi|147781339|emb|CAN62907.1|	3e-28	hypotheticalproteinVITISV_043611[Vitisvinifera]
contig00349	gi|225434131|ref|XP_002274731.1|	4e-65	PREDICTED:hypotheticalprotein[Vitisvinifera]
contig00350	gi|113473614|gb|ABI35986.1|	0	methioninesynthase[Phelipancheramosa]
contig00351	gi|115442397|ref|NP_001045478.1|	1e-31	Os01g0962400[OryzasativaJaponicaGroup]>gi|20140685|sp|Q94DM8.1|UFM1_ORYSJRecName:Full=Ubiquitin-foldmodifier1;Flags:Precursor>gi|15289926|dbj|BAB63621.1|putativeUbiquitin-foldmodifier1[OryzasativaJaponicaGroup]>gi|113535009|dbj|BAF07392.1|Os01g0962400[OryzasativaJaponicaGroup]>gi|125529215|gb|EAY77329.1|hypotheticalproteinOsI_05311[OryzasativaIndicaGroup]>gi|215765210|dbj|BAG86907.1|unnamedprotei…
contig00352	gi|26224736|gb|AAN76362.1|	2e-61	serpin-likeprotein[Citrusxparadisi]
contig00353	gi|224077259|ref|XP_002305194.1|	2e-67	predictedprotein[Populustrichocarpa]>gi|222848158|gb|EEE85705.1|predictedprotein[Populustrichocarpa]
contig00355	gi|146215994|gb|ABQ10199.1|	4e-151	cysteineproteaseCp1[Actinidiadeliciosa]
contig00356	gi|224131154|ref|XP_002321014.1|	2e-27	predictedprotein[Populustrichocarpa]>gi|222861787|gb|EEE99329.1|predictedprotein[Populustrichocarpa]
contig00357	gi|225424114|ref|XP_002282753.1|	0	PREDICTED:hypotheticalprotein[Vitisvinifera]
contig00358	gi|225437320|ref|XP_002267361.1|	3e-168	PREDICTED:hypotheticalprotein[Vitisvinifera]
contig00359	gi|217072758|gb|ACJ84739.1|	4e-136	unknown[Medicagotruncatula]
contig00361	gi|22261822|sp|P54770.2|TYDC3_PAPSO	0	RecName:Full=Tyrosine/DOPAdecarboxylase3;Includes:RecName:Full=DOPAdecarboxylase;Short=DDC;Includes:RecName:Full=Tyrosinedecarboxylase>gi|3282519|gb|AAC61840.1|tyrosine/dopadecarboxylase[Papaversomniferum]
contig00363	gi|147780244|emb|CAN65737.1|	2e-34	hypotheticalproteinVITISV_037753[Vitisvinifera]
contig00364	gi|255638092|gb|ACU19360.1|	1e-67	unknown[Glycinemax]
contig00365	gi|116787548|gb|ABK24553.1|	1e-53	unknown[Piceasitchensis]
contig00369	gi|225452136|ref|XP_002263070.1|	6e-126	PREDICTED:hypotheticalprotein[Vitisvinifera]
contig00370	gi|224082614|ref|XP_002306765.1|	7e-99	predictedprotein[Populustrichocarpa]>gi|222856214|gb|EEE93761.1|predictedprotein[Populustrichocarpa]
contig00371	gi|255561152|ref|XP_002521588.1|	2e-28	amineoxidase,putative[Ricinuscommunis]>gi|223539266|gb|EEF40859.1|amineoxidase,putative[Ricinuscommunis]
contig00372	gi|13324801|gb|AAK18849.1|AC082645_19	5e-68	putativethreoninedehydratase/deaminase[OryzasativaJaponicaGroup]
contig00374	gi|296081354|emb|CBI16787.3|	0	unnamedproteinproduct[Vitisvinifera]
contig00375	gi|302144205|emb|CBI23332.3|	2e-56	unnamedproteinproduct[Vitisvinifera]
contig00376	gi|302144100|emb|CBI23205.3|	3e-38	unnamedproteinproduct[Vitisvinifera]
contig00378	gi|18148923|dbj|BAB83520.1|	2e-46	polygalacturonase-inhibitorprotein[Citrussp.cv.Sainumphung]
contig00379	gi|225437740|ref|XP_002280756.1|	4e-92	PREDICTED:hypotheticalprotein[Vitisvinifera]
contig00380	gi|224141797|ref|XP_002324249.1|	2e-79	predictedprotein[Populustrichocarpa]>gi|222865683|gb|EEF02814.1|predictedprotein[Populustrichocarpa]
contig00382	gi|147775117|emb|CAN59914.1|	4e-52	hypotheticalproteinVITISV_006086[Vitisvinifera]
contig00383	gi|255587695|ref|XP_002534361.1|	1e-117	peptidylprolylisomerase,putative[Ricinuscommunis]>gi|223525436|gb|EEF28026.1|peptidylprolylisomerase,putative[Ricinuscommunis]
contig00384	gi|225463091|ref|XP_002263639.1|	2e-80	PREDICTED:hypotheticalproteinisoform1[Vitisvinifera]
contig00385	gi|149391067|gb|ABR25551.1|	1e-56	serineincorporator3[OryzasativaIndicaGroup]
contig00386	gi|16508162|gb|AAL17949.1|	5e-180	typeIIBcalciumATPase[Medicagotruncatula]
contig00387	gi|302144105|emb|CBI23210.3|	8e-31	unnamedproteinproduct[Vitisvinifera]
contig00388	gi|225466807|ref|XP_002273111.1|	6e-13	PREDICTED:hypotheticalprotein[Vitisvinifera]>gi|225470240|ref|XP_002263167.1|PREDICTED:hypotheticalprotein[Vitisvinifera]
contig00389	gi|297803710|ref|XP_002869739.1|	4e-37	hypotheticalproteinARALYDRAFT_492454[Arabidopsislyratasubsp.lyrata]>gi|297315575|gb|EFH45998.1|hypotheticalproteinARALYDRAFT_492454[Arabidopsislyratasubsp.lyrata]
contig00390	gi|124359796|gb|ABD33026.2|	5e-32	Cyclin-likeF-box;FAR1;Zincfinger,SWIM-type[Medicagotruncatula]
contig00392	gi|255555087|ref|XP_002518581.1|	4e-64	conservedhypotheticalprotein[Ricinuscommunis]>gi|223542426|gb|EEF43968.1|conservedhypotheticalprotein[Ricinuscommunis]
contig00393	gi|190613919|gb|ACE80963.1|	3e-100	putativeallergenPrup2.04[PrunusdulcisxPrunuspersica]
contig00394	gi|1563719|emb|CAA69622.1|	5e-80	cyclophylin[Digitalislanata]
contig00396	gi|242089313|ref|XP_002440489.1|	1e-77	hypotheticalproteinSORBIDRAFT_09g001850[Sorghumbicolor]>gi|241945774|gb|EES18919.1|hypotheticalproteinSORBIDRAFT_09g001850[Sorghumbicolor]
contig00397	gi|225428576|ref|XP_002284673.1|	1e-35	PREDICTED:hypotheticalprotein[Vitisvinifera]
contig00398	gi|255578112|ref|XP_002529926.1|	0	Asparticproteinaseprecursor,putative[Ricinuscommunis]>gi|223530603|gb|EEF32480.1|Asparticproteinaseprecursor,putative[Ricinuscommunis]
contig00399	gi|225439311|ref|XP_002267275.1|	3e-20	PREDICTED:hypotheticalprotein[Vitisvinifera]
contig00401	gi|225448367|ref|XP_002268645.1|	6e-133	PREDICTED:hypotheticalprotein[Vitisvinifera]
contig00402	gi|224093413|ref|XP_002309916.1|	4e-33	predictedprotein[Populustrichocarpa]>gi|222852819|gb|EEE90366.1|predictedprotein[Populustrichocarpa]
contig00403	gi|226495023|ref|NP_001144050.1|	6e-37	hypotheticalproteinLOC100276874[Zeamays]>gi|195636116|gb|ACG37526.1|hypotheticalprotein[Zeamays]
contig00404	gi|225465427|ref|XP_002264911.1|	1e-73	PREDICTED:hypotheticalprotein[Vitisvinifera]
contig00405	gi|225449356|ref|XP_002282149.1|	3e-120	PREDICTED:hypotheticalproteinisoform1[Vitisvinifera]
contig00406	gi|255561431|ref|XP_002521726.1|	7e-97	srpk,putative[Ricinuscommunis]>gi|223539117|gb|EEF40713.1|srpk,putative[Ricinuscommunis]
contig00407	gi|2506470|sp|P53536.2|PHSL_VICFA	1e-91	RecName:Full=Alpha-1,4glucanphosphorylaseLisozyme,chloroplastic/amyloplastic;AltName:Full=StarchphosphorylaseL;Flags:Precursor>gi|1616637|emb|CAA85354.1|alpha-1,4glucanphosphorylase,Lisoformprecursor[Viciafabavar.minor]
contig00408	gi|225431986|ref|XP_002273166.1|	5e-91	PREDICTED:hypotheticalprotein[Vitisvinifera]
contig00410	gi|225457588|ref|XP_002273221.1|	6e-152	PREDICTED:hypotheticalprotein[Vitisvinifera]
contig00411	gi|110083901|gb|ABG49123.1|	8e-48	dehydroascorbatereductase[Malusxdomestica]
contig00412	gi|225441066|ref|XP_002284049.1|	1e-46	PREDICTED:hypotheticalprotein[Vitisvinifera]>gi|297740027|emb|CBI30209.3|unnamedproteinproduct[Vitisvinifera]
contig00413	gi|110083901|gb|ABG49123.1|	1e-36	dehydroascorbatereductase[Malusxdomestica]
contig00414	gi|211906458|gb|ACJ11722.1|	6e-86	2-nitropropanedioxygenase[Gossypiumhirsutum]
contig00415	gi|6225836|sp|O82797.1|PCNA_TOBAC	2e-126	RecName:Full=Proliferatingcellnuclearantigen;Short=PCNA>gi|3366661|gb|AAC27992.1|proliferatingcellnuclearantigen[Nicotianatabacum]>gi|3514105|gb|AAC34126.1|proliferatingcellnuclearantigen[Nicotianatabacum]>gi|4586306|dbj|BAA76349.1|proliferatingcellnuclearantigen[Nicotianatabacum]
contig00416	gi|255572349|ref|XP_002527113.1|	5e-64	sur2hydroxylase/desaturase,putative[Ricinuscommunis]>gi|223533536|gb|EEF35276.1|sur2hydroxylase/desaturase,putative[Ricinuscommunis]
contig00417	gi|255568247|ref|XP_002525098.1|	4e-91	ubiquitin-conjugatingenzymem,putative[Ricinuscommunis]>gi|223535557|gb|EEF37225.1|ubiquitin-conjugatingenzymem,putative[Ricinuscommunis]
contig00418	gi|225448713|ref|XP_002280844.1|	2e-160	PREDICTED:hypotheticalprotein[Vitisvinifera]>gi|297736477|emb|CBI25348.3|unnamedproteinproduct[Vitisvinifera]
contig00419	gi|255537495|ref|XP_002509814.1|	7e-55	MinorhistocompatibilityantigenH13,putative[Ricinuscommunis]>gi|223549713|gb|EEF51201.1|MinorhistocompatibilityantigenH13,putative[Ricinuscommunis]
contig00421	gi|225459583|ref|XP_002285863.1|	9e-12	PREDICTED:hypotheticalprotein[Vitisvinifera]>gi|147778245|emb|CAN65137.1|hypotheticalproteinVITISV_011727[Vitisvinifera]>gi|302141802|emb|CBI19005.3|unnamedproteinproduct[Vitisvinifera]
contig00423	gi|225454252|ref|XP_002274726.1|	3e-54	PREDICTED:hypotheticalprotein[Vitisvinifera]>gi|297745304|emb|CBI40384.3|unnamedproteinproduct[Vitisvinifera]
contig00424	gi|255549112|ref|XP_002515611.1|	1e-50	conservedhypotheticalprotein[Ricinuscommunis]>gi|223545249|gb|EEF46756.1|conservedhypotheticalprotein[Ricinuscommunis]
contig00425	gi|118486005|gb|ABK94846.1|	3e-121	unknown[Populustrichocarpa]
contig00426	gi|297742511|emb|CBI34660.3|	0	unnamedproteinproduct[Vitisvinifera]
contig00427	gi|255585090|ref|XP_002533251.1|	2e-79	chlorophyllA/Bbindingprotein,putative[Ricinuscommunis]>gi|223526931|gb|EEF29136.1|chlorophyllA/Bbindingprotein,putative[Ricinuscommunis]
contig00431	gi|224114668|ref|XP_002339508.1|	3e-95	predictedprotein[Populustrichocarpa]>gi|222832584|gb|EEE71061.1|predictedprotein[Populustrichocarpa]
contig00432	gi|198400335|gb|ACH87176.1|	2e-56	50SribosomalproteinL5[Camelliasinensis]
contig00433	gi|255583990|ref|XP_002532741.1|	3e-50	hypotheticalproteinRCOM_1750150[Ricinuscommunis]>gi|223527518|gb|EEF29643.1|hypotheticalproteinRCOM_1750150[Ricinuscommunis]
contig00434	gi|224072570|ref|XP_002303787.1|	2e-55	predictedprotein[Populustrichocarpa]>gi|222841219|gb|EEE78766.1|predictedprotein[Populustrichocarpa]
contig00435	gi|224130342|ref|XP_002328585.1|	2e-39	predictedprotein[Populustrichocarpa]>gi|222838567|gb|EEE76932.1|predictedprotein[Populustrichocarpa]
contig00436	gi|224085571|ref|XP_002307623.1|	4e-25	predictedprotein[Populustrichocarpa]>gi|222857072|gb|EEE94619.1|predictedprotein[Populustrichocarpa]
contig00437	gi|15229784|ref|NP_189967.1|	4e-79	CAM7(CALMODULIN7);calciumionbinding[Arabidopsisthaliana]>gi|224086697|ref|XP_002307936.1|predictedprotein[Populustrichocarpa]>gi|224106642|ref|XP_002314234.1|predictedprotein[Populustrichocarpa]>gi|224137536|ref|XP_002322582.1|predictedprotein[Populustrichocarpa]>gi|225435971|ref|XP_002270925.1|PREDICTED:hypotheticalprotein[Vitisvinifera]>gi|225440224|ref|XP_002283763.1|PREDICTED:hypotheticalprot…
contig00438	gi|297830050|ref|XP_002882907.1|	3e-59	hypotheticalproteinARALYDRAFT_478926[Arabidopsislyratasubsp.lyrata]>gi|297328747|gb|EFH59166.1|hypotheticalproteinARALYDRAFT_478926[Arabidopsislyratasubsp.lyrata]
contig00439	gi|224143501|ref|XP_002324977.1|	1e-83	predictedprotein[Populustrichocarpa]>gi|222866411|gb|EEF03542.1|predictedprotein[Populustrichocarpa]
contig00440	gi|225426582|ref|XP_002272723.1|	3e-66	PREDICTED:hypotheticalprotein[Vitisvinifera]>gi|297742440|emb|CBI34589.3|unnamedproteinproduct[Vitisvinifera]
contig00442	gi|225424770|ref|XP_002268811.1|	1e-63	PREDICTED:hypotheticalprotein[Vitisvinifera]>gi|296086499|emb|CBI32088.3|unnamedproteinproduct[Vitisvinifera]
contig00444	gi|255541526|ref|XP_002511827.1|	2e-74	Glutathione-regulatedpotassium-effluxsystemproteinkefB,putative[Ricinuscommunis]>gi|223549007|gb|EEF50496.1|Glutathione-regulatedpotassium-effluxsystemproteinkefB,putative[Ricinuscommunis]
contig00445	gi|225427171|ref|XP_002279767.1|	7e-10	PREDICTED:hypotheticalprotein[Vitisvinifera]>gi|297742081|emb|CBI33868.3|unnamedproteinproduct[Vitisvinifera]
contig00448	gi|297739444|emb|CBI29626.3|	1e-17	unnamedproteinproduct[Vitisvinifera]
contig00449	gi|297746392|emb|CBI16448.3|	3e-166	unnamedproteinproduct[Vitisvinifera]
contig00450	gi|225465079|ref|XP_002266129.1|	6e-35	PREDICTED:hypotheticalprotein[Vitisvinifera]>gi|296082687|emb|CBI21692.3|unnamedproteinproduct[Vitisvinifera]
contig00452	gi|302141883|emb|CBI19086.3|	4e-102	unnamedproteinproduct[Vitisvinifera]
contig00453	gi|224146705|ref|XP_002326106.1|	9e-12	predictedprotein[Populustrichocarpa]>gi|159025735|emb|CAN88868.1|D6-typecyclin[Populustrichocarpa]>gi|222862981|gb|EEF00488.1|predictedprotein[Populustrichocarpa]
contig00454	gi|297809611|ref|XP_002872689.1|	3e-21	hypotheticalproteinARALYDRAFT_911697[Arabidopsislyratasubsp.lyrata]>gi|297318526|gb|EFH48948.1|hypotheticalproteinARALYDRAFT_911697[Arabidopsislyratasubsp.lyrata]
contig00455	gi|15235617|ref|NP_193053.1|	6e-44	60SribosomalproteinL13A(RPL13aC)[Arabidopsisthaliana]>gi|17865573|sp|Q9SVR0.1|R13A3_ARATHRecName:Full=60SribosomalproteinL13a-3>gi|4753651|emb|CAB41927.1|ribosomalproteinL13alikeprotein[Arabidopsisthaliana]>gi|7268019|emb|CAB78359.1|ribosomalproteinL13alikeprotein[Arabidopsisthaliana]>gi|15529278|gb|AAK97733.1|AT4g13170/F17N18_60[Arabidopsisthaliana]>gi|16974411|gb|AAL31131.1|AT4g13170/F17N18_60[…
contig00456	gi|225445084|ref|XP_002283629.1|	5e-98	PREDICTED:hypotheticalprotein[Vitisvinifera]
contig00458	gi|225426276|ref|XP_002265126.1|	2e-123	PREDICTED:hypotheticalprotein[Vitisvinifera]>gi|297742362|emb|CBI34511.3|unnamedproteinproduct[Vitisvinifera]
contig00459	gi|255575295|ref|XP_002528551.1|	1e-171	F-box/leucinerichrepeatprotein,putative[Ricinuscommunis]>gi|223532053|gb|EEF33863.1|F-box/leucinerichrepeatprotein,putative[Ricinuscommunis]
contig00461	gi|94556727|gb|ABF46642.1|	6e-157	papain-likecysteineproteinase[Pachysandraterminalis]
contig00462	gi|297735552|emb|CBI18046.3|	3e-63	unnamedproteinproduct[Vitisvinifera]
contig00463	gi|255555263|ref|XP_002518668.1|	6e-71	UDP-glucosyltransferase,putative[Ricinuscommunis]>gi|223542049|gb|EEF43593.1|UDP-glucosyltransferase,putative[Ricinuscommunis]
contig00464	gi|224104643|ref|XP_002313512.1|	1e-158	predictedprotein[Populustrichocarpa]>gi|222849920|gb|EEE87467.1|predictedprotein[Populustrichocarpa]
contig00465	gi|3242641|dbj|BAA29024.1|	5e-28	polygalacturonase-inhibitingprotein[Citrussp.cv.Sainumphung]
contig00466	gi|296090459|emb|CBI40278.3|	9e-94	unnamedproteinproduct[Vitisvinifera]
contig00467	gi|255577053|ref|XP_002529411.1|	1e-57	neutralalpha-glucosidaseabprecursor,putative[Ricinuscommunis]>gi|223531159|gb|EEF33007.1|neutralalpha-glucosidaseabprecursor,putative[Ricinuscommunis]
contig00468	gi|82621170|gb|ABB86273.1|	1e-78	cytoplasmicribosomalproteinS13-like[Solanumtuberosum]
contig00469	gi|192910762|gb|ACF06489.1|	9e-62	ribosomalproteinL10a[Elaeisguineensis]
contig00470	gi|147765808|emb|CAN73373.1|	4e-32	hypotheticalproteinVITISV_006322[Vitisvinifera]
contig00472	gi|224099285|ref|XP_002311423.1|	0	predictedprotein[Populustrichocarpa]>gi|222851243|gb|EEE88790.1|predictedprotein[Populustrichocarpa]
contig00473	gi|116781969|gb|ABK22320.1|	8e-21	unknown[Piceasitchensis]
contig00476	gi|255710053|gb|ACU30848.1|	1e-25	cold-regulatedLTCOR12[Jatrophacurcas]
contig00478	gi|297737133|emb|CBI26334.3|	2e-116	unnamedproteinproduct[Vitisvinifera]
contig00479	gi|15238980|ref|NP_199065.1|	3e-40	diseaseresistance-responsivefamilyprotein[Arabidopsisthaliana]>gi|9759486|dbj|BAB10491.1|diseaseresistanceresponseprotein-like[Arabidopsisthaliana]>gi|20260392|gb|AAM13094.1|unknownprotein[Arabidopsisthaliana]>gi|30725558|gb|AAP37801.1|At5g42500[Arabidopsisthaliana]
contig00481	gi|226897702|gb|ACO90222.1|	2e-75	tetrahydroprotoberberineN-methyltransferase[Eschscholziacalifornica]
contig00482	gi|255581986|ref|XP_002531791.1|	6e-64	baxinhibitor,putative[Ricinuscommunis]>gi|223528584|gb|EEF30605.1|baxinhibitor,putative[Ricinuscommunis]
contig00487	gi|147768778|emb|CAN60458.1|	7e-71	hypotheticalproteinVITISV_019556[Vitisvinifera]
contig00489	gi|297848698|ref|XP_002892230.1|	2e-29	hypotheticalproteinARALYDRAFT_470446[Arabidopsislyratasubsp.lyrata]>gi|297338072|gb|EFH68489.1|hypotheticalproteinARALYDRAFT_470446[Arabidopsislyratasubsp.lyrata]
contig00490	gi|224078057|ref|XP_002305481.1|	5e-58	predictedprotein[Populustrichocarpa]>gi|118481001|gb|ABK92454.1|unknown[Populustrichocarpa]>gi|222848445|gb|EEE85992.1|predictedprotein[Populustrichocarpa]
contig00491	gi|225425352|ref|XP_002275297.1|	7e-117	PREDICTED:hypotheticalproteinisoform2[Vitisvinifera]>gi|225425354|ref|XP_002275270.1|PREDICTED:hypotheticalproteinisoform1[Vitisvinifera]
contig00492	gi|255556504|ref|XP_002519286.1|	0	dihydrolipoamidedehydrogenase,putative[Ricinuscommunis]>gi|223541601|gb|EEF43150.1|dihydrolipoamidedehydrogenase,putative[Ricinuscommunis]
contig00494	gi|225455443|ref|XP_002279560.1|	3e-14	PREDICTED:hypotheticalproteinisoform2[Vitisvinifera]>gi|225455445|ref|XP_002279544.1|PREDICTED:hypotheticalproteinisoform1[Vitisvinifera]>gi|297741100|emb|CBI31831.3|unnamedproteinproduct[Vitisvinifera]
contig00495	gi|255541662|ref|XP_002511895.1|	3e-46	conservedhypotheticalprotein[Ricinuscommunis]>gi|223549075|gb|EEF50564.1|conservedhypotheticalprotein[Ricinuscommunis]
contig00497	gi|224138994|ref|XP_002322953.1|	2e-134	predictedprotein[Populustrichocarpa]>gi|222867583|gb|EEF04714.1|predictedprotein[Populustrichocarpa]
contig00499	gi|225469634|ref|XP_002263960.1|	4e-146	PREDICTED:hypotheticalprotein[Vitisvinifera]
contig00500	gi|255543102|ref|XP_002512614.1|	4e-147	pelota,putative[Ricinuscommunis]>gi|223548575|gb|EEF50066.1|pelota,putative[Ricinuscommunis]
contig00502	gi|298204401|emb|CBI16881.3|	3e-93	unnamedproteinproduct[Vitisvinifera]
contig00503	gi|224059572|ref|XP_002299913.1|	1e-163	predictedprotein[Populustrichocarpa]>gi|222847171|gb|EEE84718.1|predictedprotein[Populustrichocarpa]
contig00504	gi|255549790|ref|XP_002515946.1|	4e-36	phosphofructokinase,putative[Ricinuscommunis]>gi|223544851|gb|EEF46366.1|phosphofructokinase,putative[Ricinuscommunis]
contig00505	gi|21542133|sp|Q06394.1|ML146_PAPSO	4e-50	RecName:Full=Majorlatexprotein146;Short=MLP146>gi|294060|gb|AAA19244.1|majorlatexprotein[Papaversomniferum]
contig00506	gi|224101069|ref|XP_002312129.1|	5e-18	predictedprotein[Populustrichocarpa]>gi|222851949|gb|EEE89496.1|predictedprotein[Populustrichocarpa]
contig00507	gi|1706326|sp|P51850.1|PDC1_PEA	0	RecName:Full=Pyruvatedecarboxylaseisozyme1;Short=PDC>gi|1177603|emb|CAA91444.1|pyruvatedecarboxylase[Pisumsativum]
contig00509	gi|226491586|ref|NP_001149295.1|	8e-62	40SribosomalproteinSA[Zeamays]>gi|194708106|gb|ACF88137.1|unknown[Zeamays]>gi|195626134|gb|ACG34897.1|40SribosomalproteinSA[Zeamays]
contig00510	gi|147851956|emb|CAN82245.1|	1e-39	hypotheticalproteinVITISV_018251[Vitisvinifera]
contig00512	gi|255538430|ref|XP_002510280.1|	2e-117	purinepermease,putative[Ricinuscommunis]>gi|223550981|gb|EEF52467.1|purinepermease,putative[Ricinuscommunis]
contig00513	gi|51703306|gb|AAR84410.2|	2e-126	glyceraldehyde3-phosphatedehydrogenase[Daucuscarota]
contig00514	gi|118721470|dbj|BAF38479.1|	6e-94	vacuolarH+-ATPasesubunitB[Zosteramarina]
contig00515	gi|225430178|ref|XP_002284900.1|	2e-144	PREDICTED:hypotheticalprotein[Vitisvinifera]
contig00516	gi|296084991|emb|CBI28406.3|	2e-27	unnamedproteinproduct[Vitisvinifera]
contig00517	gi|224138164|ref|XP_002326534.1|	2e-32	predictedprotein[Populustrichocarpa]>gi|222833856|gb|EEE72333.1|predictedprotein[Populustrichocarpa]
contig00518	gi|13509208|emb|CAC35322.1|	7e-36	hypotheticalprotein[Linumusitatissimum]
contig00519	gi|225434492|ref|XP_002275283.1|	9e-50	PREDICTED:hypotheticalproteinisoform2[Vitisvinifera]>gi|297745847|emb|CBI15903.3|unnamedproteinproduct[Vitisvinifera]
contig00520	gi|225451613|ref|XP_002275732.1|	3e-20	PREDICTED:hypotheticalprotein[Vitisvinifera]
contig00521	gi|147773454|emb|CAN66786.1|	1e-49	hypotheticalproteinVITISV_037767[Vitisvinifera]
contig00522	gi|225424164|ref|XP_002284050.1|	6e-32	PREDICTED:hypotheticalprotein[Vitisvinifera]>gi|297737728|emb|CBI26929.3|unnamedproteinproduct[Vitisvinifera]
contig00523	gi|225436335|ref|XP_002268489.1|	1e-61	PREDICTED:hypotheticalprotein[Vitisvinifera]>gi|297734845|emb|CBI17079.3|unnamedproteinproduct[Vitisvinifera]
contig00524	gi|224058655|ref|XP_002299587.1|	9e-66	predictedprotein[Populustrichocarpa]>gi|118484348|gb|ABK94051.1|unknown[Populustrichocarpa]>gi|222846845|gb|EEE84392.1|predictedprotein[Populustrichocarpa]
contig00525	gi|225435334|ref|XP_002282437.1|	7e-116	PREDICTED:hypotheticalprotein[Vitisvinifera]
contig00526	gi|289188217|gb|ADC92563.1|	1e-21	polyphenoloxidase[Nelumbonucifera]
contig00527	gi|225446740|ref|XP_002282632.1|	3e-122	PREDICTED:hypotheticalprotein[Vitisvinifera]
contig00529	gi|296087592|emb|CBI34848.3|	1e-11	unnamedproteinproduct[Vitisvinifera]
contig00530	gi|288901116|gb|ADC68260.1|	2e-133	neutral/alkalineinvertase2[Heveabrasiliensis]
contig00534	gi|224059300|ref|XP_002299814.1|	0	predictedprotein[Populustrichocarpa]>gi|222847072|gb|EEE84619.1|predictedprotein[Populustrichocarpa]
contig00536	gi|225451825|ref|XP_002281596.1|	6e-14	PREDICTED:hypotheticalprotein[Vitisvinifera]>gi|298204451|emb|CBI16931.3|unnamedproteinproduct[Vitisvinifera]
contig00537	gi|255562840|ref|XP_002522425.1|	3e-17	ATPbindingprotein,putative[Ricinuscommunis]>gi|223538310|gb|EEF39917.1|ATPbindingprotein,putative[Ricinuscommunis]
contig00538	gi|147767853|emb|CAN69016.1|	5e-40	hypotheticalproteinVITISV_016361[Vitisvinifera]
contig00540	gi|30688196|ref|NP_850862.1|	5e-43	DNAJheatshockN-terminaldomain-containingprotein[Arabidopsisthaliana]>gi|29294046|gb|AAO73883.1|DnaJdomainfamily[Arabidopsisthaliana]
contig00541	gi|77539386|dbj|BAE46566.1|	0	putativeauxin-regulatedprotein[Nicotianaglutinosa]
contig00545	gi|225459581|ref|XP_002284503.1|	3e-52	PREDICTED:hypotheticalprotein[Vitisvinifera]
contig00546	gi|316996006|dbj|BAD83452.2|	2e-49	hypotheticalprotein[Nicotianatabacum]
contig00547	gi|224062285|ref|XP_002300810.1|	3e-46	histone2[Populustrichocarpa]>gi|118482024|gb|ABK92943.1|unknown[Populustrichocarpa]>gi|222842536|gb|EEE80083.1|histone2[Populustrichocarpa]
contig00549	gi|225451283|ref|XP_002277975.1|	3e-60	PREDICTED:hypotheticalprotein[Vitisvinifera]>gi|147833080|emb|CAN62085.1|hypotheticalproteinVITISV_035122[Vitisvinifera]
contig00550	gi|224105185|ref|XP_002313719.1|	8e-117	predictedprotein[Populustrichocarpa]>gi|222850127|gb|EEE87674.1|predictedprotein[Populustrichocarpa]
contig00551	gi|255575610|ref|XP_002528705.1|	4e-175	kinase,putative[Ricinuscommunis]>gi|223531877|gb|EEF33694.1|kinase,putative[Ricinuscommunis]
contig00552	gi|297741219|emb|CBI32170.3|	6e-22	unnamedproteinproduct[Vitisvinifera]
contig00553	gi|297736490|emb|CBI25361.3|	2e-59	unnamedproteinproduct[Vitisvinifera]
contig00554	gi|224124910|ref|XP_002319454.1|	0	predictedprotein[Populustrichocarpa]>gi|222857830|gb|EEE95377.1|predictedprotein[Populustrichocarpa]
contig00555	gi|225430087|ref|XP_002284526.1|	3e-97	PREDICTED:hypotheticalprotein[Vitisvinifera]
contig00556	gi|291196027|emb|CBE70787.1|	2e-37	NAP-relatedprotein[Medicagosativasubsp.xvaria]
contig00557	gi|224121704|ref|XP_002330632.1|	9e-116	predictedprotein[Populustrichocarpa]>gi|222872236|gb|EEF09367.1|predictedprotein[Populustrichocarpa]
contig00559	gi|224142804|ref|XP_002324737.1|	4e-138	predictedprotein[Populustrichocarpa]>gi|118481206|gb|ABK92554.1|unknown[Populustrichocarpa]>gi|222866171|gb|EEF03302.1|predictedprotein[Populustrichocarpa]
contig00560	gi|83283995|gb|ABC01905.1|	1e-71	fructose-bisphosphatealdolase-likeprotein[Solanumtuberosum]
contig00563	gi|225449218|ref|XP_002279793.1|	3e-39	PREDICTED:hypotheticalprotein[Vitisvinifera]>gi|296086101|emb|CBI31542.3|unnamedproteinproduct[Vitisvinifera]
contig00564	gi|222093457|gb|ACM43505.1|	2e-41	polyphenoloxidase[Camellianitidissima]
contig00565	gi|224078057|ref|XP_002305481.1|	4e-57	predictedprotein[Populustrichocarpa]>gi|118481001|gb|ABK92454.1|unknown[Populustrichocarpa]>gi|222848445|gb|EEE85992.1|predictedprotein[Populustrichocarpa]
contig00566	gi|147833057|emb|CAN70546.1|	1e-10	hypotheticalproteinVITISV_013807[Vitisvinifera]
contig00567	gi|224116798|ref|XP_002317396.1|	7e-33	predictedprotein[Populustrichocarpa]>gi|222860461|gb|EEE98008.1|predictedprotein[Populustrichocarpa]
contig00569	gi|297741477|emb|CBI32609.3|	1e-170	unnamedproteinproduct[Vitisvinifera]
contig00570	gi|147811887|emb|CAN61652.1|	6e-37	hypotheticalproteinVITISV_006012[Vitisvinifera]
contig00571	gi|225455790|ref|XP_002270918.1|	0	PREDICTED:hypotheticalprotein[Vitisvinifera]
contig00572	gi|225464541|ref|XP_002271480.1|	2e-15	PREDICTED:hypotheticalprotein[Vitisvinifera]
contig00576	gi|296081961|emb|CBI20966.3|	2e-19	unnamedproteinproduct[Vitisvinifera]
contig00577	gi|302142046|emb|CBI19249.3|	2e-12	unnamedproteinproduct[Vitisvinifera]
contig00578	gi|115468634|ref|NP_001057916.1|	1e-175	Os06g0571400[OryzasativaJaponicaGroup]>gi|75111966|sp|Q5Z627.1|EF1G3_ORYSJRecName:Full=Elongationfactor1-gamma3;Short=EF-1-gamma3;AltName:Full=eEF-1Bgamma3>gi|54291156|dbj|BAD61828.1|putativeelongationfactor1gamma[OryzasativaJaponicaGroup]>gi|54291237|dbj|BAD61932.1|putativeelongationfactor1gamma[OryzasativaJaponicaGroup]>gi|113595956|dbj|BAF19830.1|Os06g0571400[OryzasativaJaponicaGroup]>gi|21568…
contig00579	gi|296086811|emb|CBI32960.3|	3e-33	unnamedproteinproduct[Vitisvinifera]
contig00582	gi|289188217|gb|ADC92563.1|	2e-169	polyphenoloxidase[Nelumbonucifera]
contig00583	gi|225462170|ref|XP_002267478.1|	5e-65	PREDICTED:hypotheticalprotein[Vitisvinifera]
contig00585	gi|224140985|ref|XP_002323857.1|	1e-24	predictedprotein[Populustrichocarpa]>gi|224140987|ref|XP_002323858.1|predictedprotein[Populustrichocarpa]>gi|118481401|gb|ABK92643.1|unknown[Populustrichocarpa]>gi|118483475|gb|ABK93636.1|unknown[Populustrichocarpa]>gi|118484630|gb|ABK94187.1|unknown[Populustrichocarpa]>gi|118486760|gb|ABK95215.1|unknown[Populustrichocarpa]>gi|222866859|gb|EEF03990.1|predictedprotein[Populustrichocarpa]>gi|222866…
contig00588	gi|224072735|ref|XP_002303855.1|	7e-14	predictedprotein[Populustrichocarpa]>gi|222841287|gb|EEE78834.1|predictedprotein[Populustrichocarpa]
contig00589	gi|296089160|emb|CBI38863.3|	0	unnamedproteinproduct[Vitisvinifera]
contig00590	gi|296086874|emb|CBI33041.3|	1e-37	unnamedproteinproduct[Vitisvinifera]
contig00591	gi|297742390|emb|CBI34539.3|	2e-130	unnamedproteinproduct[Vitisvinifera]
contig00592	gi|297740072|emb|CBI30254.3|	1e-41	unnamedproteinproduct[Vitisvinifera]
contig00594	gi|225469608|ref|XP_002263194.1|	2e-88	PREDICTED:hypotheticalprotein[Vitisvinifera]
contig00595	gi|47169444|pdb|1VCR|A	3e-73	ChainA,AnIcosahedralAssemblyOfLight-HarvestingChlorophyllABProteinComplexFromPeaThylakoidMembranes
contig00597	gi|255583640|ref|XP_002532575.1|	0	multicopperoxidase,putative[Ricinuscommunis]>gi|223527702|gb|EEF29809.1|multicopperoxidase,putative[Ricinuscommunis]
contig00598	gi|225460240|ref|XP_002281119.1|	9e-154	PREDICTED:hypotheticalprotein[Vitisvinifera]
contig00600	gi|224114762|ref|XP_002316850.1|	0	Sec61transportprotein[Populustrichocarpa]>gi|118487035|gb|ABK95348.1|unknown[Populustrichocarpa]>gi|222859915|gb|EEE97462.1|Sec61transportprotein[Populustrichocarpa]
contig00601	gi|255550415|ref|XP_002516258.1|	1e-80	proteasomesubunitalphatype,putative[Ricinuscommunis]>gi|223544744|gb|EEF46260.1|proteasomesubunitalphatype,putative[Ricinuscommunis]
contig00604	gi|255575054|ref|XP_002528432.1|	0	heatshockprotein,putative[Ricinuscommunis]>gi|223532108|gb|EEF33915.1|heatshockprotein,putative[Ricinuscommunis]
contig00605	gi|147816769|emb|CAN73236.1|	9e-52	hypotheticalproteinVITISV_030092[Vitisvinifera]
contig00607	gi|4929305|gb|AAD33943.1|AF144708_1	2e-21	Tha4protein[Pisumsativum]
contig00609	gi|225443415|ref|XP_002268835.1|	1e-72	PREDICTED:hypotheticalprotein[Vitisvinifera]>gi|297735744|emb|CBI18431.3|unnamedproteinproduct[Vitisvinifera]
contig00614	gi|224125852|ref|XP_002329733.1|	4e-87	predictedprotein[Populustrichocarpa]>gi|222870641|gb|EEF07772.1|predictedprotein[Populustrichocarpa]
contig00615	gi|225446811|ref|XP_002283428.1|	5e-113	PREDICTED:hypotheticalprotein[Vitisvinifera]>gi|302143532|emb|CBI22093.3|unnamedproteinproduct[Vitisvinifera]
contig00616	gi|224132892|ref|XP_002327906.1|	8e-21	predictedprotein[Populustrichocarpa]>gi|222837315|gb|EEE75694.1|predictedprotein[Populustrichocarpa]
contig00617	gi|225444047|ref|XP_002263067.1|	3e-146	PREDICTED:hypotheticalprotein[Vitisvinifera]
contig00624	gi|224111428|ref|XP_002315851.1|	4e-69	predictedprotein[Populustrichocarpa]>gi|222864891|gb|EEF02022.1|predictedprotein[Populustrichocarpa]
contig00625	gi|225442416|ref|XP_002283363.1|	5e-89	PREDICTED:hypotheticalprotein[Vitisvinifera]>gi|147769690|emb|CAN65529.1|hypotheticalproteinVITISV_039628[Vitisvinifera]>gi|297743163|emb|CBI36030.3|unnamedproteinproduct[Vitisvinifera]
contig00626	gi|224065399|ref|XP_002301798.1|	1e-39	predictedprotein[Populustrichocarpa]>gi|222843524|gb|EEE81071.1|predictedprotein[Populustrichocarpa]
contig00627	gi|224063405|ref|XP_002301130.1|	5e-12	predictedprotein[Populustrichocarpa]>gi|222842856|gb|EEE80403.1|predictedprotein[Populustrichocarpa]
contig00629	gi|225427605|ref|XP_002271392.1|	0	PREDICTED:hypotheticalprotein[Vitisvinifera]
contig00631	gi|297850478|ref|XP_002893120.1|	2e-72	hypotheticalproteinARALYDRAFT_889509[Arabidopsislyratasubsp.lyrata]>gi|297338962|gb|EFH69379.1|hypotheticalproteinARALYDRAFT_889509[Arabidopsislyratasubsp.lyrata]
contig00632	gi|255540691|ref|XP_002511410.1|	2e-41	EXECUTER1protein,chloroplastprecursor,putative[Ricinuscommunis]>gi|223550525|gb|EEF52012.1|EXECUTER1protein,chloroplastprecursor,putative[Ricinuscommunis]
contig00633	gi|192910930|gb|ACF06573.1|	4e-49	asparaginesynthetase[Elaeisguineensis]
contig00635	gi|15224918|ref|NP_181990.1|	6e-45	MTACP-1(MITOCHONDRIALACYLCARRIERPROTEIN1);acylcarrier/cofactorbinding/phosphopantetheinebinding[Arabidopsisthaliana]>gi|1703091|sp|P53665.1|ACPM_ARATHRecName:Full=Acylcarrierprotein,mitochondrial;AltName:Full=MtACP-1;Short=ACP;AltName:Full=NADH-ubiquinoneoxidoreductase9.6kDasubunit;Flags:Precursor>gi|903689|gb|AAB96840.1|acylcarrierproteinprecursor[Arabidopsisthaliana]>gi|3341682|gb|AAC27464.1|ac…
contig00636	gi|224081377|ref|XP_002306389.1|	4e-67	oligopeptidetransporterOPTfamily[Populustrichocarpa]>gi|222855838|gb|EEE93385.1|oligopeptidetransporterOPTfamily[Populustrichocarpa]
contig00637	gi|255546535|ref|XP_002514327.1|	7e-74	aldehydedehydrogenase,putative[Ricinuscommunis]>gi|223546783|gb|EEF48281.1|aldehydedehydrogenase,putative[Ricinuscommunis]
contig00638	gi|225425480|ref|XP_002279616.1|	3e-175	PREDICTED:hypotheticalproteinisoform1[Vitisvinifera]>gi|297738422|emb|CBI27623.3|unnamedproteinproduct[Vitisvinifera]
contig00639	gi|225455284|ref|XP_002271615.1|	2e-81	PREDICTED:hypotheticalprotein[Vitisvinifera]
contig00640	gi|225451615|ref|XP_002275754.1|	2e-134	PREDICTED:similartoSUVH4(SU(VAR)3-9HOMOLOG4)[Vitisvinifera]
contig00641	gi|307135835|gb|ADN33706.1|	0	dynamin[Cucumismelosubsp.melo]
contig00646	gi|28194086|gb|AAO33394.1|AF467946_1	3e-35	lipidtransferproteinisoform4[Vitisvinifera]
contig00647	gi|225446012|ref|XP_002268471.1|	5e-136	PREDICTED:hypotheticalprotein[Vitisvinifera]>gi|297735417|emb|CBI17857.3|unnamedproteinproduct[Vitisvinifera]
contig00648	gi|242071133|ref|XP_002450843.1|	2e-15	hypotheticalproteinSORBIDRAFT_05g019526[Sorghumbicolor]>gi|241936686|gb|EES09831.1|hypotheticalproteinSORBIDRAFT_05g019526[Sorghumbicolor]
contig00649	gi|224110752|ref|XP_002315624.1|	1e-42	predictedprotein[Populustrichocarpa]>gi|222864664|gb|EEF01795.1|predictedprotein[Populustrichocarpa]
contig00650	gi|224097816|ref|XP_002311078.1|	9e-149	aminoacidtransporter[Populustrichocarpa]>gi|222850898|gb|EEE88445.1|aminoacidtransporter[Populustrichocarpa]
contig00651	gi|224131908|ref|XP_002321208.1|	2e-57	predictedprotein[Populustrichocarpa]>gi|222861981|gb|EEE99523.1|predictedprotein[Populustrichocarpa]
contig00653	gi|255562530|ref|XP_002522271.1|	7e-41	BRASSINAZOLE-RESISTANT2protein,putative[Ricinuscommunis]>gi|223538524|gb|EEF40129.1|BRASSINAZOLE-RESISTANT2protein,putative[Ricinuscommunis]
contig00654	gi|224114581|ref|XP_002316801.1|	2e-16	predictedprotein[Populustrichocarpa]>gi|222859866|gb|EEE97413.1|predictedprotein[Populustrichocarpa]
contig00655	gi|118488663|gb|ABK96143.1|	9e-42	unknown[Populustrichocarpa]
contig00658	gi|118481465|gb|ABK92675.1|	2e-60	unknown[Populustrichocarpa]
contig00659	gi|224065004|ref|XP_002301627.1|	5e-47	glutamate-gatedkainate-typeionchannelreceptorsubunitGluR5[Populustrichocarpa]>gi|222843353|gb|EEE80900.1|glutamate-gatedkainate-typeionchannelreceptorsubunitGluR5[Populustrichocarpa]
contig00666	gi|225430320|ref|XP_002285195.1|	3e-73	PREDICTED:hypotheticalprotein[Vitisvinifera]
contig00667	gi|255640610|gb|ACU20590.1|	3e-48	unknown[Glycinemax]
contig00671	gi|225448349|ref|XP_002267177.1|	1e-13	PREDICTED:hypotheticalprotein[Vitisvinifera]>gi|297736646|emb|CBI25517.3|unnamedproteinproduct[Vitisvinifera]
contig00672	gi|224091686|ref|XP_002309328.1|	2e-69	predictedprotein[Populustrichocarpa]>gi|222855304|gb|EEE92851.1|predictedprotein[Populustrichocarpa]
contig00673	gi|217944|dbj|BAA03104.1|	8e-56	light-harvestingchlorophylla/b-bindingprotein(LHCP)precursor[Lactucasativa]
contig00675	gi|296084744|emb|CBI25888.3|	5e-63	unnamedproteinproduct[Vitisvinifera]
contig00676	gi|225459806|ref|XP_002285912.1|	1e-160	PREDICTED:hypotheticalprotein[Vitisvinifera]>gi|302141688|emb|CBI18891.3|unnamedproteinproduct[Vitisvinifera]
contig00677	gi|224086769|ref|XP_002307956.1|	1e-83	predictedprotein[Populustrichocarpa]>gi|222853932|gb|EEE91479.1|predictedprotein[Populustrichocarpa]
contig00678	gi|224088631|ref|XP_002308505.1|	2e-77	predictedprotein[Populustrichocarpa]>gi|222854481|gb|EEE92028.1|predictedprotein[Populustrichocarpa]
contig00680	gi|296090295|emb|CBI40114.3|	2e-09	unnamedproteinproduct[Vitisvinifera]
contig00681	gi|297720547|ref|NP_001172635.1|	3e-37	Os01g0830200[OryzasativaJaponicaGroup]>gi|56202103|dbj|BAD73632.1|putativeringfingerprotein5[OryzasativaJaponicaGroup]>gi|56785168|dbj|BAD81844.1|putativeringfingerprotein5[OryzasativaJaponicaGroup]>gi|215697377|dbj|BAG91371.1|unnamedproteinproduct[OryzasativaJaponicaGroup]>gi|215704669|dbj|BAG94297.1|unnamedproteinproduct[OryzasativaJaponicaGroup]>gi|218189311|gb|EEC71738.1|hypotheticalproteinOs…
contig00682	gi|225442256|ref|XP_002278937.1|	4e-74	PREDICTED:hypotheticalprotein[Vitisvinifera]>gi|147810266|emb|CAN71449.1|hypotheticalproteinVITISV_027853[Vitisvinifera]
contig00683	gi|21537271|gb|AAM61612.1|	1e-27	putativethioredoxin-likeU5smallribonucleoproteinparticleprotein[Arabidopsisthaliana]
contig00684	gi|224075086|ref|XP_002304552.1|	2e-60	predictedprotein[Populustrichocarpa]>gi|222841984|gb|EEE79531.1|predictedprotein[Populustrichocarpa]
contig00685	gi|255566032|ref|XP_002524004.1|	4e-46	signaltransducer,putative[Ricinuscommunis]>gi|223536731|gb|EEF38372.1|signaltransducer,putative[Ricinuscommunis]
contig00686	gi|147798019|emb|CAN69461.1|	5e-158	hypotheticalproteinVITISV_043132[Vitisvinifera]
contig00687	gi|225462181|ref|XP_002268483.1|	3e-22	PREDICTED:hypotheticalprotein[Vitisvinifera]>gi|296082773|emb|CBI21778.3|unnamedproteinproduct[Vitisvinifera]
contig00689	gi|7768153|emb|CAB90634.1|	4e-116	proteinphosphatase2C(PP2C)[Fagussylvatica]
contig00690	gi|224068867|ref|XP_002302845.1|	9e-154	predictedprotein[Populustrichocarpa]>gi|222844571|gb|EEE82118.1|predictedprotein[Populustrichocarpa]
contig00692	gi|225434273|ref|XP_002276453.1|	2e-13	PREDICTED:hypotheticalprotein[Vitisvinifera]>gi|296084392|emb|CBI24780.3|unnamedproteinproduct[Vitisvinifera]
contig00693	gi|224058951|ref|XP_002299660.1|	6e-24	predictedprotein[Populustrichocarpa]>gi|222846918|gb|EEE84465.1|predictedprotein[Populustrichocarpa]
contig00695	gi|255628543|gb|ACU14616.1|	5e-67	unknown[Glycinemax]
contig00696	gi|255585772|ref|XP_002533566.1|	2e-14	conservedhypotheticalprotein[Ricinuscommunis]>gi|223526566|gb|EEF28823.1|conservedhypotheticalprotein[Ricinuscommunis]
contig00697	gi|225430422|ref|XP_002285422.1|	1e-07	PREDICTED:hypotheticalprotein[Vitisvinifera]>gi|296082102|emb|CBI21107.3|unnamedproteinproduct[Vitisvinifera]
contig00698	gi|147786913|emb|CAN68895.1|	2e-155	hypotheticalproteinVITISV_026039[Vitisvinifera]
contig00699	gi|225450657|ref|XP_002278421.1|	8e-82	PREDICTED:hypotheticalprotein[Vitisvinifera]
contig00700	gi|224129400|ref|XP_002320577.1|	3e-24	predictedprotein[Populustrichocarpa]>gi|118489682|gb|ABK96642.1|unknown[PopulustrichocarpaxPopulusdeltoides]>gi|222861350|gb|EEE98892.1|predictedprotein[Populustrichocarpa]
contig00703	gi|224103659|ref|XP_002313143.1|	3e-108	predictedprotein[Populustrichocarpa]>gi|222849551|gb|EEE87098.1|predictedprotein[Populustrichocarpa]
contig00704	gi|225445092|ref|XP_002280434.1|	1e-15	PREDICTED:hypotheticalprotein[Vitisvinifera]>gi|297738757|emb|CBI28002.3|unnamedproteinproduct[Vitisvinifera]
contig00707	gi|225455904|ref|XP_002275968.1|	1e-61	PREDICTED:hypotheticalprotein[Vitisvinifera]
contig00708	gi|224136806|ref|XP_002322420.1|	9e-128	predictedprotein[Populustrichocarpa]>gi|118484871|gb|ABK94302.1|unknown[Populustrichocarpa]>gi|222869416|gb|EEF06547.1|predictedprotein[Populustrichocarpa]
contig00709	gi|224126391|ref|XP_002329542.1|	1e-18	predictedprotein[Populustrichocarpa]>gi|222870251|gb|EEF07382.1|predictedprotein[Populustrichocarpa]
contig00712	gi|224093444|ref|XP_002309921.1|	2e-85	white-brown-complexABCtransporterfamily[Populustrichocarpa]>gi|222852824|gb|EEE90371.1|white-brown-complexABCtransporterfamily[Populustrichocarpa]
contig00713	gi|225426684|ref|XP_002281623.1|	3e-146	PREDICTED:hypotheticalprotein[Vitisvinifera]>gi|297742646|emb|CBI34795.3|unnamedproteinproduct[Vitisvinifera]
contig00715	gi|255548047|ref|XP_002515080.1|	1e-66	conservedhypotheticalprotein[Ricinuscommunis]>gi|223545560|gb|EEF47064.1|conservedhypotheticalprotein[Ricinuscommunis]
contig00716	gi|225441106|ref|XP_002264566.1|	2e-132	PREDICTED:hypotheticalprotein[Vitisvinifera]
contig00719	gi|225432159|ref|XP_002274904.1|	4e-35	PREDICTED:hypotheticalprotein[Vitisvinifera]
contig00724	gi|296086423|emb|CBI32012.3|	1e-53	unnamedproteinproduct[Vitisvinifera]
contig00725	gi|224090994|ref|XP_002309138.1|	3e-10	Ca2+antiporter/cationexchanger[Populustrichocarpa]>gi|222855114|gb|EEE92661.1|Ca2+antiporter/cationexchanger[Populustrichocarpa]
contig00726	gi|225443942|ref|XP_002272068.1|	4e-117	PREDICTED:hypotheticalprotein[Vitisvinifera]
contig00728	gi|255639564|gb|ACU20076.1|	2e-106	unknown[Glycinemax]
contig00729	gi|224059242|ref|XP_002299785.1|	2e-25	predictedprotein[Populustrichocarpa]>gi|222847043|gb|EEE84590.1|predictedprotein[Populustrichocarpa]
contig00730	gi|225433744|ref|XP_002267358.1|	3e-12	PREDICTED:hypotheticalprotein[Vitisvinifera]
contig00731	gi|224079093|ref|XP_002305746.1|	2e-49	predictedprotein[Populustrichocarpa]>gi|118484529|gb|ABK94139.1|unknown[Populustrichocarpa]>gi|118487398|gb|ABK95527.1|unknown[Populustrichocarpa]>gi|222848710|gb|EEE86257.1|predictedprotein[Populustrichocarpa]
contig00732	gi|255560215|ref|XP_002521125.1|	5e-13	transferase,transferringglycosylgroups,putative[Ricinuscommunis]>gi|223539694|gb|EEF41276.1|transferase,transferringglycosylgroups,putative[Ricinuscommunis]
contig00733	gi|147861273|emb|CAN81903.1|	3e-69	hypotheticalproteinVITISV_041568[Vitisvinifera]
contig00734	gi|225429287|ref|XP_002268406.1|	9e-156	PREDICTED:hypotheticalprotein,partial[Vitisvinifera]
contig00735	gi|226897766|gb|ACO90254.1|	8e-29	pathogenesis-related(PR)-10-relatednorcoclaurinesynthase-likeprotein[Eschscholziacalifornica]
contig00736	gi|168029160|ref|XP_001767094.1|	2e-21	predictedprotein[Physcomitrellapatenssubsp.patens]>gi|162681590|gb|EDQ68015.1|predictedprotein[Physcomitrellapatenssubsp.patens]
contig00738	gi|255569084|ref|XP_002525511.1|	2e-60	aspartatekinase,putative[Ricinuscommunis]>gi|223535190|gb|EEF36869.1|aspartatekinase,putative[Ricinuscommunis]
contig00739	gi|225459054|ref|XP_002283732.1|	2e-67	PREDICTED:hypotheticalprotein[Vitisvinifera]
contig00741	gi|297738463|emb|CBI27664.3|	7e-14	unnamedproteinproduct[Vitisvinifera]
contig00745	gi|224109524|ref|XP_002333242.1|	9e-94	predictedprotein[Populustrichocarpa]>gi|224129034|ref|XP_002320484.1|predictedprotein[Populustrichocarpa]>gi|118480997|gb|ABK92452.1|unknown[Populustrichocarpa]>gi|222835778|gb|EEE74213.1|predictedprotein[Populustrichocarpa]>gi|222861257|gb|EEE98799.1|predictedprotein[Populustrichocarpa]
contig00747	gi|224087641|ref|XP_002308200.1|	3e-56	predictedprotein[Populustrichocarpa]>gi|222854176|gb|EEE91723.1|predictedprotein[Populustrichocarpa]
contig00749	gi|255626621|gb|ACU13655.1|	5e-53	unknown[Glycinemax]
contig00750	gi|116781901|gb|ABK22290.1|	2e-37	unknown[Piceasitchensis]>gi|148908521|gb|ABR17372.1|unknown[Piceasitchensis]
contig00751	gi|297739033|emb|CBI28522.3|	1e-103	unnamedproteinproduct[Vitisvinifera]
contig00752	gi|297740412|emb|CBI30594.3|	4e-39	unnamedproteinproduct[Vitisvinifera]
contig00753	gi|255561268|ref|XP_002521645.1|	3e-40	arsenite-resistanceprotein,putative[Ricinuscommunis]>gi|223539157|gb|EEF40752.1|arsenite-resistanceprotein,putative[Ricinuscommunis]
contig00757	gi|225467969|ref|XP_002269096.1|	5e-82	PREDICTED:hypotheticalprotein[Vitisvinifera]>gi|297744856|emb|CBI38270.3|unnamedproteinproduct[Vitisvinifera]
contig00758	gi|225426956|ref|XP_002267390.1|	2e-86	PREDICTED:hypotheticalprotein[Vitisvinifera]
contig00759	gi|156229390|emb|CAL69643.1|	1e-33	RanGTPase-activatingprotein1[Solanumtuberosum]
contig00761	gi|255562944|ref|XP_002522477.1|	1e-13	xenotropicandpolytropicmurineleukemiavirusreceptorpho1,putative[Ricinuscommunis]>gi|223538362|gb|EEF39969.1|xenotropicandpolytropicmurineleukemiavirusreceptorpho1,putative[Ricinuscommunis]
contig00762	gi|225429874|ref|XP_002283505.1|	6e-108	PREDICTED:hypotheticalprotein[Vitisvinifera]
contig00764	gi|225437537|ref|XP_002275765.1|	1e-87	PREDICTED:hypotheticalprotein[Vitisvinifera]>gi|297743967|emb|CBI36937.3|unnamedproteinproduct[Vitisvinifera]
contig00765	gi|255552321|ref|XP_002517205.1|	4e-101	leucinerichrepeat-containingprotein,putative[Ricinuscommunis]>gi|223543840|gb|EEF45368.1|leucinerichrepeat-containingprotein,putative[Ricinuscommunis]
contig00766	gi|255542366|ref|XP_002512246.1|	2e-95	conservedhypotheticalprotein[Ricinuscommunis]>gi|223548207|gb|EEF49698.1|conservedhypotheticalprotein[Ricinuscommunis]
contig00767	gi|224114357|ref|XP_002316737.1|	4e-24	light-harvestingcomplexIIproteinLhcb1[Populustrichocarpa]>gi|222859802|gb|EEE97349.1|light-harvestingcomplexIIproteinLhcb1[Populustrichocarpa]
contig00768	gi|225439297|ref|XP_002267146.1|	5e-91	PREDICTED:hypotheticalprotein[Vitisvinifera]
contig00769	gi|156229390|emb|CAL69643.1|	9e-34	RanGTPase-activatingprotein1[Solanumtuberosum]
contig00770	gi|147794989|emb|CAN67425.1|	6e-35	hypotheticalproteinVITISV_006652[Vitisvinifera]
contig00771	gi|218193429|gb|EEC75856.1|	8e-84	hypotheticalproteinOsI_12863[OryzasativaIndicaGroup]
contig00773	gi|115484175|ref|NP_001065749.1|	2e-49	Os11g0148500[OryzasativaJaponicaGroup]>gi|77548686|gb|ABA91483.1|pyruvatekinasefamilyprotein,expressed[OryzasativaJaponicaGroup]>gi|113644453|dbj|BAF27594.1|Os11g0148500[OryzasativaJaponicaGroup]>gi|215692631|dbj|BAG88051.1|unnamedproteinproduct[OryzasativaJaponicaGroup]>gi|218185248|gb|EEC67675.1|hypotheticalproteinOsI_35105[OryzasativaIndicaGroup]>gi|222615524|gb|EEE51656.1|hypotheticalproteinO…
contig00775	gi|296087054|emb|CBI33381.3|	3e-71	unnamedproteinproduct[Vitisvinifera]
contig00776	gi|255638717|gb|ACU19663.1|	2e-82	unknown[Glycinemax]
contig00777	gi|225440831|ref|XP_002282071.1|	3e-67	PREDICTED:similartoubiquitinfusionprotein[Vitisvinifera]>gi|255578906|ref|XP_002530306.1|ubiquitin,putative[Ricinuscommunis]>gi|255578975|ref|XP_002530340.1|ubiquitin,putative[Ricinuscommunis]>gi|71040673|gb|AAZ20285.1|ubiquitinfusionprotein[Arachishypogaea]>gi|147769165|emb|CAN60770.1|hypotheticalproteinVITISV_012429[Vitisvinifera]>gi|148908659|gb|ABR17437.1|unknown[Piceasitchensis]>gi|192910738…
contig00778	gi|26451395|dbj|BAC42797.1|	2e-30	putativesquamosapromoterbindingprotein8SPL8[Arabidopsisthaliana]
contig00779	gi|237664603|gb|ACR09740.1|	3e-20	DIV1Bprotein[Heptacodiummiconioides]
contig00780	gi|147792437|emb|CAN68031.1|	1e-25	hypotheticalproteinVITISV_022017[Vitisvinifera]
contig00781	gi|4836473|gb|AAD30454.1|AF123257_1	4e-34	17.6kDclassIsmallheatshockprotein[Solanumlycopersicum]>gi|24954791|gb|AAN64315.1|typeIsmallheatshockprotein17.6kDaisoform[Solanumlycopersicum]
contig00782	gi|225464826|ref|XP_002272164.1|	5e-18	PREDICTED:hypotheticalprotein[Vitisvinifera]
contig00784	gi|255641773|gb|ACU21156.1|	1e-63	unknown[Glycinemax]
contig00785	gi|255582722|ref|XP_002532138.1|	7e-162	conservedhypotheticalprotein[Ricinuscommunis]>gi|223528174|gb|EEF30237.1|conservedhypotheticalprotein[Ricinuscommunis]
contig00786	gi|225447201|ref|XP_002277295.1|	2e-67	PREDICTED:hypotheticalprotein[Vitisvinifera]>gi|297739242|emb|CBI28893.3|unnamedproteinproduct[Vitisvinifera]
contig00788	gi|7340723|emb|CAB82966.1|	5e-20	putativeprotein[Arabidopsisthaliana]
contig00789	gi|21542134|sp|Q06395.1|ML149_PAPSO	8e-32	RecName:Full=Majorlatexprotein149;Short=MLP149>gi|294062|gb|AAA19245.1|majorlatexprotein[Papaversomniferum]
contig00790	gi|225470599|ref|XP_002274463.1|	2e-139	PREDICTED:hypotheticalprotein[Vitisvinifera]>gi|296083422|emb|CBI23375.3|unnamedproteinproduct[Vitisvinifera]
contig00791	gi|225469920|ref|XP_002269526.1|	0	PREDICTED:hypotheticalprotein[Vitisvinifera]
contig00792	gi|147770303|emb|CAN60235.1|	7e-154	hypotheticalproteinVITISV_028850[Vitisvinifera]
contig00793	gi|254553651|gb|ACT67284.1|	1e-134	photosystemIIproteinD1[Joinvilleaplicata]
contig00795	gi|225429672|ref|XP_002279941.1|	2e-11	PREDICTED:hypotheticalprotein[Vitisvinifera]>gi|296081715|emb|CBI20720.3|unnamedproteinproduct[Vitisvinifera]
contig00797	gi|224087407|ref|XP_002308154.1|	4e-41	predictedprotein[Populustrichocarpa]>gi|118489149|gb|ABK96381.1|unknown[PopulustrichocarpaxPopulusdeltoides]>gi|222854130|gb|EEE91677.1|predictedprotein[Populustrichocarpa]
contig00798	gi|225442190|ref|XP_002274489.1|	4e-32	PREDICTED:similartomidasin-related[Vitisvinifera]
contig00799	gi|297740242|emb|CBI30424.3|	5e-21	unnamedproteinproduct[Vitisvinifera]
contig00800	gi|225465864|ref|XP_002265500.1|	0	PREDICTED:hypotheticalprotein[Vitisvinifera]
contig00802	gi|255559776|ref|XP_002520907.1|	3e-107	celldivisioncontrolprotein15,cdc15,putative[Ricinuscommunis]>gi|223539873|gb|EEF41452.1|celldivisioncontrolprotein15,cdc15,putative[Ricinuscommunis]
contig00804	gi|255554749|ref|XP_002518412.1|	8e-93	conservedhypotheticalprotein[Ricinuscommunis]>gi|223542257|gb|EEF43799.1|conservedhypotheticalprotein[Ricinuscommunis]
contig00806	gi|255573797|ref|XP_002527818.1|	2e-30	conservedhypotheticalprotein[Ricinuscommunis]>gi|223532792|gb|EEF34570.1|conservedhypotheticalprotein[Ricinuscommunis]
contig00807	gi|224102617|ref|XP_002312749.1|	1e-149	predictedprotein[Populustrichocarpa]>gi|222852569|gb|EEE90116.1|predictedprotein[Populustrichocarpa]
contig00808	gi|239609987|gb|EEQ86974.1|	3e-18	PIF1[AjellomycesdermatitidisER-3]
contig00809	gi|225423706|ref|XP_002277516.1|	0	PREDICTED:hypotheticalprotein[Vitisvinifera]>gi|297737965|emb|CBI27166.3|unnamedproteinproduct[Vitisvinifera]
contig00810	gi|225453995|ref|XP_002280629.1|	5e-114	PREDICTED:hypotheticalproteinisoform2[Vitisvinifera]>gi|225453997|ref|XP_002280612.1|PREDICTED:hypotheticalproteinisoform1[Vitisvinifera]
contig00812	gi|225464481|ref|XP_002268346.1|	5e-50	PREDICTED:hypotheticalprotein[Vitisvinifera]>gi|147855753|emb|CAN83442.1|hypotheticalproteinVITISV_018735[Vitisvinifera]>gi|302143848|emb|CBI22709.3|unnamedproteinproduct[Vitisvinifera]
contig00813	gi|225464728|ref|XP_002264236.1|	5e-109	PREDICTED:hypotheticalprotein[Vitisvinifera]
contig00814	gi|255629448|gb|ACU15070.1|	2e-37	unknown[Glycinemax]
contig00815	gi|225446742|ref|XP_002282652.1|	4e-98	PREDICTED:hypotheticalprotein[Vitisvinifera]
contig00816	gi|242075586|ref|XP_002447729.1|	1e-09	hypotheticalproteinSORBIDRAFT_06g014743[Sorghumbicolor]>gi|241938912|gb|EES12057.1|hypotheticalproteinSORBIDRAFT_06g014743[Sorghumbicolor]
contig00817	gi|225429764|ref|XP_002280551.1|	3e-81	PREDICTED:hypotheticalprotein[Vitisvinifera]
contig00818	gi|255548549|ref|XP_002515331.1|	4e-21	conservedhypotheticalprotein[Ricinuscommunis]>gi|223545811|gb|EEF47315.1|conservedhypotheticalprotein[Ricinuscommunis]
contig00819	gi|224126123|ref|XP_002319761.1|	2e-125	flavonoid3'-hydroxylase[Populustrichocarpa]>gi|222858137|gb|EEE95684.1|flavonoid3'-hydroxylase[Populustrichocarpa]
contig00821	gi|226491968|ref|NP_001148529.1|	1e-09	LOC100282145[Zeamays]>gi|195620046|gb|ACG31853.1|cpprotein[Zeamays]>gi|224032967|gb|ACN35559.1|unknown[Zeamays]
contig00822	gi|9295273|gb|AAF86906.1|AF223358_1	8e-31	triosephosphate/phosphatetranslocatorprecursor[Mesembryanthemumcrystallinum]
contig00823	gi|255578367|ref|XP_002530050.1|	3e-63	conservedhypotheticalprotein[Ricinuscommunis]>gi|223530466|gb|EEF32350.1|conservedhypotheticalprotein[Ricinuscommunis]
contig00824	gi|225435353|ref|XP_002285265.1|	0	PREDICTED:hypotheticalproteinisoform1[Vitisvinifera]
contig00826	gi|193290658|gb|ACF17637.1|	5e-33	putativearogenatedehydratase[Capsicumannuum]
contig00829	gi|225435299|ref|XP_002282306.1|	7e-22	PREDICTED:hypotheticalprotein[Vitisvinifera]
contig00832	gi|297746170|emb|CBI16226.3|	4e-63	unnamedproteinproduct[Vitisvinifera]
contig00833	gi|147851956|emb|CAN82245.1|	3e-40	hypotheticalproteinVITISV_018251[Vitisvinifera]
contig00834	gi|30699045|ref|NP_177617.2|	6e-46	catalytic[Arabidopsisthaliana]>gi|34395733|sp|Q9SSG3.2|HIPL1_ARATHRecName:Full=HIPL1protein;Flags:Precursor
contig00835	gi|255568792|ref|XP_002525367.1|	8e-45	conservedhypotheticalprotein[Ricinuscommunis]>gi|223535330|gb|EEF37005.1|conservedhypotheticalprotein[Ricinuscommunis]
contig00836	gi|297834090|ref|XP_002884927.1|	2e-60	short-chaindehydrogenase/reductasefamilyprotein[Arabidopsislyratasubsp.lyrata]>gi|297330767|gb|EFH61186.1|short-chaindehydrogenase/reductasefamilyprotein[Arabidopsislyratasubsp.lyrata]
contig00839	gi|75120763|sp|Q6DQL1.1|SUCA2_SOLLC	5e-81	RecName:Full=Succinyl-CoAligase[ADP-forming]subunitalpha-2,mitochondrial;Short=SlSCoALalpha2;Flags:Precursor>gi|49617539|gb|AAT67464.1|succinyl-CoAligasealpha2subunit[Solanumlycopersicum]
contig00840	gi|224108371|ref|XP_002314825.1|	7e-136	predictedprotein[Populustrichocarpa]>gi|222863865|gb|EEF00996.1|predictedprotein[Populustrichocarpa]
contig00841	gi|147812439|emb|CAN65790.1|	0	hypotheticalproteinVITISV_042049[Vitisvinifera]
contig00842	gi|7012724|gb|AAF35186.1|AF195865_1	3e-34	lipidtransferproteinprecursor[Gossypiumhirsutum]>gi|208427033|gb|ACI26698.1|lipidtransferprotein[Gossypiumhirsutum]
contig00843	gi|224056471|ref|XP_002298873.1|	2e-54	predictedprotein[Populustrichocarpa]>gi|222846131|gb|EEE83678.1|predictedprotein[Populustrichocarpa]
contig00844	gi|147866525|emb|CAN83700.1|	2e-50	hypotheticalproteinVITISV_027546[Vitisvinifera]
contig00845	gi|225435249|ref|XP_002284989.1|	4e-50	PREDICTED:hypotheticalproteinisoform1[Vitisvinifera]>gi|297746225|emb|CBI16281.3|unnamedproteinproduct[Vitisvinifera]
contig00846	gi|225435249|ref|XP_002284989.1|	2e-89	PREDICTED:hypotheticalproteinisoform1[Vitisvinifera]>gi|297746225|emb|CBI16281.3|unnamedproteinproduct[Vitisvinifera]
contig00847	gi|255554751|ref|XP_002518413.1|	7e-133	heatshockprotein70(HSP70)-interactingprotein,putative[Ricinuscommunis]>gi|223542258|gb|EEF43800.1|heatshockprotein70(HSP70)-interactingprotein,putative[Ricinuscommunis]
contig00848	gi|255541922|ref|XP_002512025.1|	9e-49	Protease,putative[Ricinuscommunis]>gi|223549205|gb|EEF50694.1|Protease,putative[Ricinuscommunis]
contig00851	gi|255553881|ref|XP_002517981.1|	1e-31	micronuclearlinkerhistonepolyprotein,putative[Ricinuscommunis]>gi|223542963|gb|EEF44499.1|micronuclearlinkerhistonepolyprotein,putative[Ricinuscommunis]
contig00852	gi|297603341|ref|NP_001053854.2|	1e-94	Os04g0613400[OryzasativaJaponicaGroup]>gi|218195557|gb|EEC77984.1|hypotheticalproteinOsI_17368[OryzasativaIndicaGroup]>gi|222629538|gb|EEE61670.1|hypotheticalproteinOsJ_16137[OryzasativaJaponicaGroup]>gi|222637293|gb|EEE67425.1|hypotheticalproteinOsJ_24766[OryzasativaJaponicaGroup]>gi|255675770|dbj|BAF15768.2|Os04g0613400[OryzasativaJaponicaGroup]
contig00853	gi|222101934|gb|ACM44062.1|	6e-66	NADPH-dependentcodeinonereductase-likeprotein[Papaversomniferum]>gi|224497986|gb|ACN53513.1|codeinonereductase[Papaversomniferum]
contig00854	gi|284521000|gb|ADB93075.1|	6e-47	transmembraneprotein50a,putative[Jatrophacurcas]
contig00855	gi|118484521|gb|ABK94135.1|	3e-100	unknown[Populustrichocarpa]
contig00856	gi|217075230|gb|ACJ85975.1|	9e-36	unknown[Medicagotruncatula]
contig00857	gi|224094296|ref|XP_002310129.1|	4e-94	SETdomainprotein[Populustrichocarpa]>gi|222853032|gb|EEE90579.1|SETdomainprotein[Populustrichocarpa]
contig00858	gi|225434315|ref|XP_002276130.1|	1e-161	PREDICTED:hypotheticalprotein[Vitisvinifera]
contig00860	gi|312281833|dbj|BAJ33782.1|	2e-66	unnamedproteinproduct[Thellungiellahalophila]
contig00861	gi|225460055|ref|XP_002274036.1|	2e-18	PREDICTED:hypotheticalprotein[Vitisvinifera]>gi|297740933|emb|CBI31245.3|unnamedproteinproduct[Vitisvinifera]
contig00862	gi|225436902|ref|XP_002274173.1|	6e-21	PREDICTED:hypotheticalprotein[Vitisvinifera]>gi|147784261|emb|CAN61809.1|hypotheticalproteinVITISV_014296[Vitisvinifera]>gi|296086691|emb|CBI32326.3|unnamedproteinproduct[Vitisvinifera]
contig00863	gi|225452498|ref|XP_002274748.1|	2e-52	PREDICTED:hypotheticalprotein[Vitisvinifera]
contig00864	gi|52076122|dbj|BAD46635.1|	4e-06	putativecysteineproteinase[OryzasativaJaponicaGroup]
contig00865	gi|225436902|ref|XP_002274173.1|	4e-21	PREDICTED:hypotheticalprotein[Vitisvinifera]>gi|147784261|emb|CAN61809.1|hypotheticalproteinVITISV_014296[Vitisvinifera]>gi|296086691|emb|CBI32326.3|unnamedproteinproduct[Vitisvinifera]
contig00867	gi|255564292|ref|XP_002523143.1|	2e-71	CellulosesynthaseAcatalyticsubunit3[UDP-forming],putative[Ricinuscommunis]>gi|223537705|gb|EEF39328.1|CellulosesynthaseAcatalyticsubunit3[UDP-forming],putative[Ricinuscommunis]
contig00869	gi|225447448|ref|XP_002266383.1|	5e-36	PREDICTED:hypotheticalprotein[Vitisvinifera]
contig00870	gi|225455384|ref|XP_002277933.1|	0	PREDICTED:hypotheticalprotein[Vitisvinifera]
contig00872	gi|15241939|ref|NP_201080.1|	6e-139	band7familyprotein[Arabidopsisthaliana]>gi|75262692|sp|Q9FM19.1|HIR1_ARATHRecName:Full=Hypersensitive-inducedresponseprotein1;Short=AtHIR1>gi|10177452|dbj|BAB10843.1|hypersensitive-inducedresponseprotein[Arabidopsisthaliana]>gi|17065548|gb|AAL32928.1|hypersensitive-inducedresponseprotein[Arabidopsisthaliana]>gi|21386975|gb|AAM47891.1|hypersensitive-inducedresponseprotein[Arabidopsisthaliana]>gi|2…
contig00875	gi|242073842|ref|XP_002446857.1|	7e-105	hypotheticalproteinSORBIDRAFT_06g023760[Sorghumbicolor]>gi|241938040|gb|EES11185.1|hypotheticalproteinSORBIDRAFT_06g023760[Sorghumbicolor]
contig00879	gi|255574422|ref|XP_002528124.1|	0	transferase,transferringglycosylgroups,putative[Ricinuscommunis]>gi|223532463|gb|EEF34254.1|transferase,transferringglycosylgroups,putative[Ricinuscommunis]
contig00880	gi|50789207|dbj|BAD34455.1|	5e-157	proteindisulfideisomerase-likeprotein[Glycinemax]>gi|171854982|dbj|BAG16715.1|proteindisulfideisomeraseL-2[Glycinemax]
contig00881	gi|225462606|ref|XP_002272000.1|	0	PREDICTED:hypotheticalprotein[Vitisvinifera]
contig00884	gi|110180497|gb|ABG54481.1|	4e-11	lateembryogenesisabundantprotein[Tamarixandrossowii]
contig00885	gi|255567166|ref|XP_002524564.1|	0	EndosomalP24Aproteinprecursor,putative[Ricinuscommunis]>gi|223536117|gb|EEF37772.1|EndosomalP24Aproteinprecursor,putative[Ricinuscommunis]
contig00886	gi|87240652|gb|ABD32510.1|	1e-09	hypotheticalproteinMtrDRAFT_AC147482g27v2[Medicagotruncatula]
contig00888	gi|225439761|ref|XP_002274975.1|	1e-142	PREDICTED:hypotheticalprotein[Vitisvinifera]
contig00889	gi|225463033|ref|XP_002267199.1|	0	PREDICTED:hypotheticalprotein[Vitisvinifera]>gi|147858113|emb|CAN81413.1|hypotheticalproteinVITISV_031170[Vitisvinifera]
contig00891	gi|225425340|ref|XP_002274985.1|	2e-82	PREDICTED:hypotheticalprotein[Vitisvinifera]>gi|147844300|emb|CAN82115.1|hypotheticalproteinVITISV_031340[Vitisvinifera]
contig00893	gi|224104341|ref|XP_002313404.1|	0	tubulin,betachain[Populustrichocarpa]>gi|222849812|gb|EEE87359.1|tubulin,betachain[Populustrichocarpa]
contig00894	gi|147775765|emb|CAN64797.1|	0	hypotheticalproteinVITISV_017316[Vitisvinifera]
contig00895	gi|302143511|emb|CBI22072.3|	3e-79	unnamedproteinproduct[Vitisvinifera]
contig00896	gi|296081697|emb|CBI20702.3|	3e-110	unnamedproteinproduct[Vitisvinifera]
contig00898	gi|224104663|ref|XP_002333910.1|	2e-17	predictedprotein[Populustrichocarpa]>gi|222838910|gb|EEE77261.1|predictedprotein[Populustrichocarpa]
contig00900	gi|255536969|ref|XP_002509551.1|	2e-87	conservedhypotheticalprotein[Ricinuscommunis]>gi|223549450|gb|EEF50938.1|conservedhypotheticalprotein[Ricinuscommunis]
contig00901	gi|297742598|emb|CBI34747.3|	2e-125	unnamedproteinproduct[Vitisvinifera]
contig00902	gi|225457017|ref|XP_002279079.1|	0	PREDICTED:similartoATPANK2(PANTOTHENATEKINASE2);pantothenatekinase[Vitisvinifera]
contig00903	gi|122894108|gb|ABM67700.1|	3e-102	polygalacturonase[Citrussinensis]
contig00904	gi|224128211|ref|XP_002320271.1|	2e-139	predictedprotein[Populustrichocarpa]>gi|222861044|gb|EEE98586.1|predictedprotein[Populustrichocarpa]
contig00907	gi|297853194|ref|XP_002894478.1|	3e-18	ALDH7B4[Arabidopsislyratasubsp.lyrata]>gi|297340320|gb|EFH70737.1|ALDH7B4[Arabidopsislyratasubsp.lyrata]
contig00908	gi|225444609|ref|XP_002274986.1|	1e-84	PREDICTED:hypotheticalprotein[Vitisvinifera]>gi|297738508|emb|CBI27753.3|unnamedproteinproduct[Vitisvinifera]
contig00909	gi|147832536|emb|CAN77172.1|	2e-63	hypotheticalproteinVITISV_041271[Vitisvinifera]
contig00910	gi|225433128|ref|XP_002285175.1|	8e-45	PREDICTED:hypotheticalprotein[Vitisvinifera]>gi|296083652|emb|CBI23641.3|unnamedproteinproduct[Vitisvinifera]
contig00911	gi|296081217|emb|CBI18243.3|	9e-40	unnamedproteinproduct[Vitisvinifera]
contig00913	gi|15220127|ref|NP_175149.1|	2e-08	F-boxfamilyprotein-related[Arabidopsisthaliana]>gi|12321004|gb|AAG50622.1|AC083835_7hypotheticalprotein[Arabidopsisthaliana]
contig00914	gi|296087643|emb|CBI34899.3|	1e-73	unnamedproteinproduct[Vitisvinifera]
contig00916	gi|225436668|ref|XP_002276655.1|	1e-151	PREDICTED:hypotheticalprotein[Vitisvinifera]
contig00917	gi|225428033|ref|XP_002278879.1|	5e-62	PREDICTED:hypotheticalprotein[Vitisvinifera]>gi|147802513|emb|CAN62146.1|hypotheticalproteinVITISV_016892[Vitisvinifera]>gi|297744607|emb|CBI37869.3|unnamedproteinproduct[Vitisvinifera]
contig00918	gi|225435215|ref|XP_002282058.1|	3e-74	PREDICTED:hypotheticalprotein[Vitisvinifera]
contig00919	gi|225428556|ref|XP_002284627.1|	2e-106	PREDICTED:hypotheticalprotein[Vitisvinifera]>gi|297741420|emb|CBI32551.3|unnamedproteinproduct[Vitisvinifera]
contig00920	gi|225460909|ref|XP_002278970.1|	3e-07	PREDICTED:hypotheticalprotein[Vitisvinifera]
contig00922	gi|225424703|ref|XP_002264951.1|	0	PREDICTED:hypotheticalprotein[Vitisvinifera]
contig00924	gi|219842168|dbj|BAH10641.1|	2e-146	2-methyl-6-phytylbenzoquinonemethyltranferase[Heveabrasiliensis]
contig00927	gi|225440948|ref|XP_002283113.1|	3e-68	PREDICTED:hypotheticalprotein[Vitisvinifera]>gi|297740084|emb|CBI30266.3|unnamedproteinproduct[Vitisvinifera]
contig00929	gi|224136704|ref|XP_002326924.1|	2e-42	predictedprotein[Populustrichocarpa]>gi|118481849|gb|ABK92861.1|unknown[Populustrichocarpa]>gi|222835239|gb|EEE73674.1|predictedprotein[Populustrichocarpa]
contig00930	gi|225444639|ref|XP_002276089.1|	3e-26	PREDICTED:hypotheticalprotein[Vitisvinifera]
contig00931	gi|225453289|ref|XP_002267995.1|	1e-34	PREDICTED:hypotheticalprotein[Vitisvinifera]>gi|297734660|emb|CBI16711.3|unnamedproteinproduct[Vitisvinifera]
contig00932	gi|255546107|ref|XP_002514113.1|	2e-91	WD-repeatprotein,putative[Ricinuscommunis]>gi|223546569|gb|EEF48067.1|WD-repeatprotein,putative[Ricinuscommunis]
contig00934	gi|255559665|ref|XP_002520852.1|	1e-143	alpha-galactosidase/alpha-n-acetylgalactosaminidase,putative[Ricinuscommunis]>gi|223539983|gb|EEF41561.1|alpha-galactosidase/alpha-n-acetylgalactosaminidase,putative[Ricinuscommunis]
contig00935	gi|302143936|emb|CBI23041.3|	1e-57	unnamedproteinproduct[Vitisvinifera]
contig00936	gi|224137296|ref|XP_002322522.1|	2e-07	predictedprotein[Populustrichocarpa]>gi|222867152|gb|EEF04283.1|predictedprotein[Populustrichocarpa]
contig00938	gi|225430846|ref|XP_002273758.1|	1e-72	PREDICTED:hypotheticalprotein[Vitisvinifera]>gi|297735209|emb|CBI17571.3|unnamedproteinproduct[Vitisvinifera]
contig00939	gi|297796629|ref|XP_002866199.1|	1e-21	hypotheticalproteinARALYDRAFT_918901[Arabidopsislyratasubsp.lyrata]>gi|297312034|gb|EFH42458.1|hypotheticalproteinARALYDRAFT_918901[Arabidopsislyratasubsp.lyrata]
contig00940	gi|297740916|emb|CBI31098.3|	9e-46	unnamedproteinproduct[Vitisvinifera]
contig00942	gi|225456147|ref|XP_002282182.1|	0	PREDICTED:hypotheticalprotein[Vitisvinifera]>gi|297734321|emb|CBI15568.3|unnamedproteinproduct[Vitisvinifera]
contig00943	gi|225428556|ref|XP_002284627.1|	2e-105	PREDICTED:hypotheticalprotein[Vitisvinifera]>gi|297741420|emb|CBI32551.3|unnamedproteinproduct[Vitisvinifera]
contig00946	gi|255562832|ref|XP_002522421.1|	1e-100	conservedhypotheticalprotein[Ricinuscommunis]>gi|223538306|gb|EEF39913.1|conservedhypotheticalprotein[Ricinuscommunis]
contig00947	gi|225438954|ref|XP_002284222.1|	2e-56	PREDICTED:hypotheticalprotein[Vitisvinifera]
contig00949	gi|211906440|gb|ACJ11713.1|	1e-73	UDP-L-rhamnosesynthase[Gossypiumhirsutum]
contig00950	gi|255576260|ref|XP_002529023.1|	3e-53	acyltransferase,putative[Ricinuscommunis]>gi|223531503|gb|EEF33334.1|acyltransferase,putative[Ricinuscommunis]
contig00952	gi|30687920|ref|NP_173670.2|	2e-75	proton-dependentoligopeptidetransport(POT)familyprotein[Arabidopsisthaliana]>gi|122229980|sp|Q0WP01.1|PTR9_ARATHRecName:Full=Probablepeptide/nitratetransporterAt1g22540>gi|110738445|dbj|BAF01148.1|similartopeptidetransporter[Arabidopsisthaliana]>gi|190576483|gb|ACE79042.1|At1g22540[Arabidopsisthaliana]
contig00954	gi|225462068|ref|XP_002269877.1|	3e-39	PREDICTED:hypotheticalprotein[Vitisvinifera]
contig00955	gi|255540643|ref|XP_002511386.1|	7e-152	Triosephosphate/phosphatetranslocator,non-greenplastid,chloroplastprecursor,putative[Ricinuscommunis]>gi|223550501|gb|EEF51988.1|Triosephosphate/phosphatetranslocator,non-greenplastid,chloroplastprecursor,putative[Ricinuscommunis]
contig00956	gi|18414678|ref|NP_567502.1|	1e-30	YbaK/prolyl-tRNAsynthetase-related[Arabidopsisthaliana]>gi|15451034|gb|AAK96788.1|Unknownprotein[Arabidopsisthaliana]>gi|18377536|gb|AAL66934.1|unknownprotein[Arabidopsisthaliana]
contig00957	gi|211906440|gb|ACJ11713.1|	4e-73	UDP-L-rhamnosesynthase[Gossypiumhirsutum]
contig00959	gi|225458103|ref|XP_002280730.1|	1e-64	PREDICTED:hypotheticalprotein[Vitisvinifera]>gi|302142590|emb|CBI19793.3|unnamedproteinproduct[Vitisvinifera]
contig00960	gi|225435327|ref|XP_002285176.1|	0	PREDICTED:hypotheticalprotein[Vitisvinifera]>gi|297746262|emb|CBI16318.3|unnamedproteinproduct[Vitisvinifera]
contig00961	gi|224068673|ref|XP_002326171.1|	6e-42	predictedprotein[Populustrichocarpa]>gi|222833364|gb|EEE71841.1|predictedprotein[Populustrichocarpa]
contig00964	gi|225423977|ref|XP_002282578.1|	2e-33	PREDICTED:hypotheticalprotein[Vitisvinifera]>gi|297737819|emb|CBI27020.3|unnamedproteinproduct[Vitisvinifera]
contig00966	gi|225439868|ref|XP_002278566.1|	5e-146	PREDICTED:hypotheticalprotein[Vitisvinifera]
contig00968	gi|225445672|ref|XP_002266603.1|	5e-77	PREDICTED:hypotheticalprotein[Vitisvinifera]
contig00971	gi|211906458|gb|ACJ11722.1|	5e-85	2-nitropropanedioxygenase[Gossypiumhirsutum]
contig00972	gi|166798271|gb|ABY89681.1|	1e-38	anthocyanidinsynthase1protein[Brassicarapasubsp.campestris]>gi|166798273|gb|ABY89682.1|anthocyanidinsynthase2protein[Brassicarapasubsp.campestris]>gi|288551983|gb|ADC53481.1|anthoncyanidinsynthase[Brassicarapavar.purpuraria]
contig00975	gi|40317278|gb|AAR84297.1|	1e-180	UDP-glucosedehydrogenase[Cinnamomumosmophloeum]
contig00977	gi|225424297|ref|XP_002284658.1|	6e-147	PREDICTED:hypotheticalproteinisoform1[Vitisvinifera]
contig00978	gi|225464350|ref|XP_002273318.1|	5e-56	PREDICTED:hypotheticalprotein[Vitisvinifera]
contig00979	gi|145388988|gb|ABP65325.1|	4e-67	Cu-Znsuperoxidedismutase[Pennisetumglaucum]
contig00982	gi|226528152|ref|NP_001150317.1|	0	calnexin[Zeamays]>gi|195638332|gb|ACG38634.1|calnexinprecursor[Zeamays]>gi|223944023|gb|ACN26095.1|unknown[Zeamays]
contig00983	gi|225464541|ref|XP_002271480.1|	8e-72	PREDICTED:hypotheticalprotein[Vitisvinifera]
contig00984	gi|225448649|ref|XP_002279573.1|	3e-88	PREDICTED:KUP2[Vitisvinifera]
contig00985	gi|15219138|ref|NP_175706.1|	7e-12	GTP-bindingfamilyprotein[Arabidopsisthaliana]>gi|12324651|gb|AAG52287.1|AC019018_24putativeGTP-bindingprotein;106556-109264[Arabidopsisthaliana]
contig00987	gi|225447095|ref|XP_002273297.1|	8e-118	PREDICTED:hypotheticalprotein[Vitisvinifera]
contig00988	gi|297733791|emb|CBI15038.3|	4e-69	unnamedproteinproduct[Vitisvinifera]
contig00989	gi|224081447|ref|XP_002306414.1|	3e-47	predictedprotein[Populustrichocarpa]>gi|222855863|gb|EEE93410.1|predictedprotein[Populustrichocarpa]
contig00991	gi|225450981|ref|XP_002284787.1|	4e-120	PREDICTED:hypotheticalprotein[Vitisvinifera]>gi|296088317|emb|CBI36762.3|unnamedproteinproduct[Vitisvinifera]
contig00993	gi|255586547|ref|XP_002533910.1|	1e-78	conservedhypotheticalprotein[Ricinuscommunis]>gi|223526131|gb|EEF28475.1|conservedhypotheticalprotein[Ricinuscommunis]
contig00994	gi|4808833|gb|AAD29957.1|	2e-77	endoplasmicreticulum-typecalcium-transportingATPase4[Arabidopsisthaliana]
contig00995	gi|255566811|ref|XP_002524389.1|	3e-31	proteinbindingprotein,putative[Ricinuscommunis]>gi|223536350|gb|EEF38000.1|proteinbindingprotein,putative[Ricinuscommunis]
contig00996	gi|112972|sp|P28734.1|AATC_DAUCA	4e-120	RecName:Full=Aspartateaminotransferase,cytoplasmic;AltName:Full=TransaminaseA>gi|167546|gb|AAA33134.1|aspartateaminotransferase[Daucuscarota]>gi|445587|prf||1909339AAspaminotransferase
contig01000	gi|255552864|ref|XP_002517475.1|	2e-86	conservedhypotheticalprotein[Ricinuscommunis]>gi|223543486|gb|EEF45017.1|conservedhypotheticalprotein[Ricinuscommunis]
contig01001	gi|255580126|ref|XP_002530895.1|	1e-14	deadboxATP-dependentRNAhelicase,putative[Ricinuscommunis]>gi|223529548|gb|EEF31501.1|deadboxATP-dependentRNAhelicase,putative[Ricinuscommunis]
contig01003	gi|255561012|ref|XP_002521518.1|	2e-64	WD-repeatprotein,putative[Ricinuscommunis]>gi|223539196|gb|EEF40789.1|WD-repeatprotein,putative[Ricinuscommunis]
contig01004	gi|225427993|ref|XP_002277696.1|	0	PREDICTED:hypotheticalprotein[Vitisvinifera]
contig01005	gi|225467376|ref|XP_002269334.1|	2e-47	PREDICTED:similartoOs01g0754200[Vitisvinifera]
contig01006	gi|225449010|ref|XP_002272073.1|	2e-80	PREDICTED:hypotheticalprotein[Vitisvinifera]
contig01007	gi|225456130|ref|XP_002278257.1|	3e-74	PREDICTED:hypotheticalprotein[Vitisvinifera]
contig01008	gi|242050052|ref|XP_002462770.1|	3e-62	hypotheticalproteinSORBIDRAFT_02g031660[Sorghumbicolor]>gi|241926147|gb|EER99291.1|hypotheticalproteinSORBIDRAFT_02g031660[Sorghumbicolor]
contig01009	gi|21542133|sp|Q06394.1|ML146_PAPSO	2e-42	RecName:Full=Majorlatexprotein146;Short=MLP146>gi|294060|gb|AAA19244.1|majorlatexprotein[Papaversomniferum]
contig01011	gi|223029867|gb|ACM78615.1|	2e-29	non-specificlipid-transferprotein-likeprotein[Tamarixhispida]
contig01012	gi|297745405|emb|CBI40485.3|	3e-18	unnamedproteinproduct[Vitisvinifera]
contig01014	gi|225426629|ref|XP_002272937.1|	0	PREDICTED:hypotheticalprotein[Vitisvinifera]
contig01015	gi|297741811|emb|CBI33116.3|	1e-136	unnamedproteinproduct[Vitisvinifera]
contig01016	gi|147785808|emb|CAN62127.1|	4e-28	hypotheticalproteinVITISV_037580[Vitisvinifera]
contig01017	gi|16797908|gb|AAL29212.1|AF354454_1	3e-69	putativeacyl-CoAsynthetase[Capsicumannuum]
contig01019	gi|225433491|ref|XP_002265088.1|	1e-91	PREDICTED:hypotheticalprotein[Vitisvinifera]
contig01020	gi|49615095|dbj|BAD24714.2|	2e-105	proteindisulfideisomerase-likeprotein[Glycinemax]
contig01021	gi|255566482|ref|XP_002524226.1|	6e-11	Eukaryotictranslationinitiationfactor3RNA-bindingsubunit,putative[Ricinuscommunis]>gi|223536503|gb|EEF38150.1|Eukaryotictranslationinitiationfactor3RNA-bindingsubunit,putative[Ricinuscommunis]
contig01022	gi|297739935|emb|CBI30117.3|	0	unnamedproteinproduct[Vitisvinifera]
contig01023	gi|225451414|ref|XP_002273563.1|	2e-124	PREDICTED:hypotheticalprotein[Vitisvinifera]>gi|296082357|emb|CBI21362.3|unnamedproteinproduct[Vitisvinifera]
contig01024	gi|224083569|ref|XP_002307067.1|	2e-116	predictedprotein[Populustrichocarpa]>gi|222856516|gb|EEE94063.1|predictedprotein[Populustrichocarpa]
contig01025	gi|292653543|gb|ADE34289.1|	8e-95	aquaporinTIP2;3[Gossypiumhirsutum]
contig01026	gi|225434492|ref|XP_002275283.1|	2e-27	PREDICTED:hypotheticalproteinisoform2[Vitisvinifera]>gi|297745847|emb|CBI15903.3|unnamedproteinproduct[Vitisvinifera]
contig01027	gi|224089274|ref|XP_002308671.1|	2e-49	predictedprotein[Populustrichocarpa]>gi|222854647|gb|EEE92194.1|predictedprotein[Populustrichocarpa]
contig01028	gi|21542133|sp|Q06394.1|ML146_PAPSO	1e-58	RecName:Full=Majorlatexprotein146;Short=MLP146>gi|294060|gb|AAA19244.1|majorlatexprotein[Papaversomniferum]
contig01030	gi|224067705|ref|XP_002302528.1|	1e-11	predictedprotein[Populustrichocarpa]>gi|222844254|gb|EEE81801.1|predictedprotein[Populustrichocarpa]
contig01032	gi|61808292|gb|AAX56075.1|	9e-51	pathogenesis-related10proteinPR10-1[Papaversomniferum]
contig01033	gi|297805176|ref|XP_002870472.1|	2e-30	predictedprotein[Arabidopsislyratasubsp.lyrata]>gi|297316308|gb|EFH46731.1|predictedprotein[Arabidopsislyratasubsp.lyrata]
contig01035	gi|225464019|ref|XP_002265137.1|	3e-36	PREDICTED:hypotheticalprotein[Vitisvinifera]
contig01037	gi|225443790|ref|XP_002266308.1|	1e-149	PREDICTED:similartocysteineproteaseCp5[Vitisvinifera]
contig01038	gi|297821885|ref|XP_002878825.1|	2e-11	MIRdomain-containingprotein[Arabidopsislyratasubsp.lyrata]>gi|297324664|gb|EFH55084.1|MIRdomain-containingprotein[Arabidopsislyratasubsp.lyrata]
contig01039	gi|225463446|ref|XP_002272547.1|	6e-38	PREDICTED:hypotheticalprotein[Vitisvinifera]>gi|297740664|emb|CBI30846.3|unnamedproteinproduct[Vitisvinifera]
contig01040	gi|242074674|ref|XP_002447273.1|	1e-13	hypotheticalproteinSORBIDRAFT_06g031710[Sorghumbicolor]>gi|241938456|gb|EES11601.1|hypotheticalproteinSORBIDRAFT_06g031710[Sorghumbicolor]
contig01041	gi|224110264|ref|XP_002315466.1|	4e-57	predictedprotein[Populustrichocarpa]>gi|222864506|gb|EEF01637.1|predictedprotein[Populustrichocarpa]
contig01042	gi|225456878|ref|XP_002277287.1|	7e-59	PREDICTED:hypotheticalprotein[Vitisvinifera]
contig01043	gi|255625797|gb|ACU13243.1|	3e-42	unknown[Glycinemax]
contig01044	gi|239047306|ref|NP_001131382.2|	6e-61	hypotheticalproteinLOC100192708[Zeamays]>gi|238908578|gb|ACF79773.2|unknown[Zeamays]
contig01046	gi|147778871|emb|CAN62736.1|	2e-19	hypotheticalproteinVITISV_027750[Vitisvinifera]
contig01048	gi|224107567|ref|XP_002314522.1|	0	predictedprotein[Populustrichocarpa]>gi|222863562|gb|EEF00693.1|predictedprotein[Populustrichocarpa]
contig01050	gi|225443802|ref|XP_002266486.1|	1e-38	PREDICTED:hypotheticalprotein[Vitisvinifera]
contig01052	gi|225437997|ref|XP_002270320.1|	2e-46	PREDICTED:hypotheticalprotein[Vitisvinifera]
contig01053	gi|209395233|gb|ACI45392.1|	9e-127	salutaridinol7-O-acetyltransferase[Papaverbracteatum]
contig01054	gi|61808292|gb|AAX56075.1|	2e-42	pathogenesis-related10proteinPR10-1[Papaversomniferum]
contig01056	gi|224100105|ref|XP_002311745.1|	1e-46	predictedprotein[Populustrichocarpa]>gi|222851565|gb|EEE89112.1|predictedprotein[Populustrichocarpa]
contig01057	gi|255555387|ref|XP_002518730.1|	6e-38	ssm4protein,putative[Ricinuscommunis]>gi|223542111|gb|EEF43655.1|ssm4protein,putative[Ricinuscommunis]
contig01058	gi|225454373|ref|XP_002278820.1|	1e-27	PREDICTED:hypotheticalprotein[Vitisvinifera]>gi|297745362|emb|CBI40442.3|unnamedproteinproduct[Vitisvinifera]
contig01059	gi|225461120|ref|XP_002282514.1|	8e-67	PREDICTED:hypotheticalprotein[Vitisvinifera]
contig01060	gi|225451181|ref|XP_002272927.1|	5e-81	PREDICTED:hypotheticalprotein[Vitisvinifera]>gi|298204940|emb|CBI34247.3|unnamedproteinproduct[Vitisvinifera]
contig01061	gi|224059572|ref|XP_002299913.1|	7e-91	predictedprotein[Populustrichocarpa]>gi|222847171|gb|EEE84718.1|predictedprotein[Populustrichocarpa]
contig01062	gi|225463153|ref|XP_002267013.1|	1e-15	PREDICTED:hypotheticalprotein[Vitisvinifera]
contig01063	gi|224064862|ref|XP_002301588.1|	4e-10	f-boxfamilyprotein[Populustrichocarpa]>gi|222843314|gb|EEE80861.1|f-boxfamilyprotein[Populustrichocarpa]
contig01064	gi|255559917|ref|XP_002520977.1|	1e-123	NADH-ubiquinoneoxidoreductase24kDsubunit,putative[Ricinuscommunis]>gi|223539814|gb|EEF41394.1|NADH-ubiquinoneoxidoreductase24kDsubunit,putative[Ricinuscommunis]
contig01065	gi|297741210|emb|CBI32161.3|	5e-127	unnamedproteinproduct[Vitisvinifera]
contig01066	gi|225460716|ref|XP_002271286.1|	4e-39	PREDICTED:hypotheticalproteinisoform1[Vitisvinifera]
contig01067	gi|255578100|ref|XP_002529920.1|	1e-135	dihydrolipoamidesuccinyltransferasecomponentof2-oxoglutaratedehydrogenase,putative[Ricinuscommunis]>gi|223530597|gb|EEF32474.1|dihydrolipoamidesuccinyltransferasecomponentof2-oxoglutaratedehydrogenase,putative[Ricinuscommunis]
contig01069	gi|255560495|ref|XP_002521262.1|	4e-143	conservedhypotheticalprotein[Ricinuscommunis]>gi|223539530|gb|EEF41118.1|conservedhypotheticalprotein[Ricinuscommunis]
contig01070	gi|224093466|ref|XP_002309924.1|	0	predictedprotein[Populustrichocarpa]>gi|222852827|gb|EEE90374.1|predictedprotein[Populustrichocarpa]
contig01071	gi|242087599|ref|XP_002439632.1|	4e-56	hypotheticalproteinSORBIDRAFT_09g017280[Sorghumbicolor]>gi|241944917|gb|EES18062.1|hypotheticalproteinSORBIDRAFT_09g017280[Sorghumbicolor]
contig01072	gi|224141271|ref|XP_002323998.1|	1e-63	predictedprotein[Populustrichocarpa]>gi|118485298|gb|ABK94508.1|unknown[Populustrichocarpa]>gi|222867000|gb|EEF04131.1|predictedprotein[Populustrichocarpa]
contig01073	gi|255573515|ref|XP_002527682.1|	3e-49	3-5exonuclease,putative[Ricinuscommunis]>gi|223532913|gb|EEF34681.1|3-5exonuclease,putative[Ricinuscommunis]
contig01076	gi|225428731|ref|XP_002285013.1|	1e-37	PREDICTED:hypotheticalprotein[Vitisvinifera]>gi|147811057|emb|CAN63484.1|hypotheticalproteinVITISV_017085[Vitisvinifera]>gi|297741317|emb|CBI32448.3|unnamedproteinproduct[Vitisvinifera]
contig01078	gi|297746202|emb|CBI16258.3|	1e-80	unnamedproteinproduct[Vitisvinifera]
contig01079	gi|225469782|ref|XP_002274517.1|	1e-54	PREDICTED:hypotheticalprotein[Vitisvinifera]
contig01082	gi|225450827|ref|XP_002279731.1|	2e-56	PREDICTED:hypotheticalprotein[Vitisvinifera]
contig01084	gi|255546009|ref|XP_002514064.1|	2e-169	conservedhypotheticalprotein[Ricinuscommunis]>gi|223546520|gb|EEF48018.1|conservedhypotheticalprotein[Ricinuscommunis]
contig01085	gi|228481019|gb|ACQ42209.1|	8e-43	putativemitochondrialtypeIINAD(P)Hdehydrogenase[Actinidiadeliciosa]
contig01086	gi|255581792|ref|XP_002531697.1|	0	heatshockprotein,putative[Ricinuscommunis]>gi|223528673|gb|EEF30688.1|heatshockprotein,putative[Ricinuscommunis]
contig01087	gi|224138682|ref|XP_002322875.1|	2e-180	predictedprotein[Populustrichocarpa]>gi|222867505|gb|EEF04636.1|predictedprotein[Populustrichocarpa]
contig01088	gi|242051967|ref|XP_002455129.1|	1e-07	hypotheticalproteinSORBIDRAFT_03g004820[Sorghumbicolor]>gi|241927104|gb|EES00249.1|hypotheticalproteinSORBIDRAFT_03g004820[Sorghumbicolor]
contig01090	gi|225464952|ref|XP_002274218.1|	2e-30	PREDICTED:similartoribosomalproteinL10a[Vitisvinifera]
contig01091	gi|255579588|ref|XP_002530635.1|	7e-06	aconitase,putative[Ricinuscommunis]>gi|223529808|gb|EEF31743.1|aconitase,putative[Ricinuscommunis]
contig01093	gi|293335805|ref|NP_001169306.1|	2e-08	hypotheticalproteinLOC100383170[Zeamays]>gi|224028535|gb|ACN33343.1|unknown[Zeamays]
contig01094	gi|224133820|ref|XP_002321669.1|	1e-34	predictedprotein[Populustrichocarpa]>gi|222868665|gb|EEF05796.1|predictedprotein[Populustrichocarpa]
contig01095	gi|297802648|ref|XP_002869208.1|	5e-09	hypotheticalproteinARALYDRAFT_491330[Arabidopsislyratasubsp.lyrata]>gi|297315044|gb|EFH45467.1|hypotheticalproteinARALYDRAFT_491330[Arabidopsislyratasubsp.lyrata]
contig01097	gi|255550982|ref|XP_002516539.1|	3e-98	tonoplastintrinsicprotein,putative[Ricinuscommunis]>gi|223544359|gb|EEF45880.1|tonoplastintrinsicprotein,putative[Ricinuscommunis]
contig01098	gi|255642443|gb|ACU21485.1|	1e-160	unknown[Glycinemax]
contig01099	gi|15234046|ref|NP_195030.1|	5e-21	glutaredoxinfamilyprotein[Arabidopsisthaliana]>gi|119370639|sp|Q8L9S3.2|GRXC6_ARATHRecName:Full=Glutaredoxin-C6;Short=AtGrxC6;AltName:Full=ProteinROXY21>gi|3688185|emb|CAA21213.1|putativeprotein[Arabidopsisthaliana]>gi|7270251|emb|CAB80021.1|putativeprotein[Arabidopsisthaliana]>gi|18377674|gb|AAL66987.1|unknownprotein[Arabidopsisthaliana]>gi|20258937|gb|AAM14184.1|unknownprotein[Arabidopsisthalia…
contig01100	gi|217038859|gb|ACJ76786.1|	1e-118	tyrosinasepolyphenoloxidase[Argemonemexicana]
contig01101	gi|157678962|dbj|BAF80479.1|	5e-99	PSIreactioncentersubunitII[Citrussinensis]
contig01103	gi|41019485|sp|P29388.3|NU5M_ARATH	6e-93	RecName:Full=NADH-ubiquinoneoxidoreductasechain5;AltName:Full=NADHdehydrogenasesubunit5
contig01104	gi|164612827|gb|ABY63659.1|	1e-104	flavonolsynthase[Epimediumsagittatum]
contig01105	gi|255548247|ref|XP_002515180.1|	0	prolyl-tRNAsynthetase,putative[Ricinuscommunis]>gi|223545660|gb|EEF47164.1|prolyl-tRNAsynthetase,putative[Ricinuscommunis]
contig01106	gi|297743305|emb|CBI36172.3|	1e-15	unnamedproteinproduct[Vitisvinifera]
contig01108	gi|296083962|emb|CBI24350.3|	3e-50	unnamedproteinproduct[Vitisvinifera]
contig01109	gi|255540853|ref|XP_002511491.1|	7e-123	galactosyltransferase,putative[Ricinuscommunis]>gi|223550606|gb|EEF52093.1|galactosyltransferase,putative[Ricinuscommunis]
contig01112	gi|225446235|ref|XP_002265473.1|	4e-167	PREDICTED:hypotheticalproteinisoform1[Vitisvinifera]
contig01113	gi|225435604|ref|XP_002285625.1|	2e-42	PREDICTED:hypotheticalprotein[Vitisvinifera]
contig01114	gi|76559894|tpe|CAI56334.1|	3e-111	TPA:isoflavonereductase-likeprotein5[Vitisvinifera]
contig01115	gi|224115292|ref|XP_002316993.1|	6e-84	predictedprotein[Populustrichocarpa]>gi|222860058|gb|EEE97605.1|predictedprotein[Populustrichocarpa]
contig01117	gi|225453744|ref|XP_002273596.1|	1e-108	PREDICTED:hypotheticalproteinisoform2[Vitisvinifera]>gi|225453746|ref|XP_002273544.1|PREDICTED:hypotheticalproteinisoform1[Vitisvinifera]>gi|296089071|emb|CBI38774.3|unnamedproteinproduct[Vitisvinifera]
contig01118	gi|225465423|ref|XP_002264775.1|	3e-20	PREDICTED:hypotheticalprotein[Vitisvinifera]>gi|297744328|emb|CBI37298.3|unnamedproteinproduct[Vitisvinifera]
contig01119	gi|225442581|ref|XP_002279139.1|	5e-45	PREDICTED:hypotheticalprotein[Vitisvinifera]
contig01121	gi|297744439|emb|CBI37701.3|	7e-126	unnamedproteinproduct[Vitisvinifera]
contig01124	gi|297832444|ref|XP_002884104.1|	6e-61	peptidemethioninesulfoxidereductasefamilyprotein[Arabidopsislyratasubsp.lyrata]>gi|297329944|gb|EFH60363.1|peptidemethioninesulfoxidereductasefamilyprotein[Arabidopsislyratasubsp.lyrata]
contig01125	gi|224105209|ref|XP_002313728.1|	1e-36	predictedprotein[Populustrichocarpa]>gi|222850136|gb|EEE87683.1|predictedprotein[Populustrichocarpa]
contig01126	gi|38604456|gb|AAR24912.1|	2e-91	fructokinase3[Solanumlycopersicum]
contig01129	gi|225454282|ref|XP_002276343.1|	4e-66	PREDICTED:hypotheticalprotein[Vitisvinifera]>gi|147789691|emb|CAN74060.1|hypotheticalproteinVITISV_024680[Vitisvinifera]>gi|297745317|emb|CBI40397.3|unnamedproteinproduct[Vitisvinifera]
contig01133	gi|225448353|ref|XP_002267471.1|	6e-49	PREDICTED:hypotheticalprotein[Vitisvinifera]>gi|297736644|emb|CBI25515.3|unnamedproteinproduct[Vitisvinifera]
contig01134	gi|225457538|ref|XP_002270499.1|	7e-105	PREDICTED:hypotheticalprotein[Vitisvinifera]>gi|297745545|emb|CBI40710.3|unnamedproteinproduct[Vitisvinifera]
contig01135	gi|148841090|gb|ABR14720.1|	5e-179	salutaridinesynthase[Papaversomniferum]
contig01136	gi|148909434|gb|ABR17815.1|	4e-142	unknown[Piceasitchensis]
contig01137	gi|255584818|ref|XP_002533126.1|	2e-158	beta-glucosidase,putative[Ricinuscommunis]>gi|223527070|gb|EEF29253.1|beta-glucosidase,putative[Ricinuscommunis]
contig01140	gi|67764091|gb|AAY79177.1|	6e-110	S-adenosyl-L-methionine:(S)-tetrahydroprotoberberine-cis-N-methyltransferase[Papaversomniferum]
contig01143	gi|255537886|ref|XP_002510008.1|	2e-43	receptorproteinkinase,putative[Ricinuscommunis]>gi|223550709|gb|EEF52195.1|receptorproteinkinase,putative[Ricinuscommunis]
contig01144	gi|225440382|ref|XP_002267244.1|	2e-85	PREDICTED:hypotheticalprotein[Vitisvinifera]>gi|297740361|emb|CBI30543.3|unnamedproteinproduct[Vitisvinifera]
contig01145	gi|224061987|ref|XP_002300698.1|	9e-15	predictedprotein[Populustrichocarpa]>gi|222842424|gb|EEE79971.1|predictedprotein[Populustrichocarpa]
contig01146	gi|7573600|dbj|BAA94511.1|	0	ABCtransporterhomolog[Populusnigra]
contig01148	gi|116794336|gb|ABK27101.1|	3e-12	unknown[Piceasitchensis]
contig01149	gi|225438835|ref|XP_002283580.1|	4e-141	PREDICTED:hypotheticalprotein[Vitisvinifera]
contig01150	gi|18411256|ref|NP_567156.1|	1e-38	MEE50(maternaleffectembryoarrest50);binding[Arabidopsisthaliana]>gi|3193319|gb|AAC19301.1|containssimilaritytomousebrainproteinE46(GB:X61506)[Arabidopsisthaliana]>gi|26451586|dbj|BAC42890.1|unknownprotein[Arabidopsisthaliana]>gi|28973257|gb|AAO63953.1|unknownprotein[Arabidopsisthaliana]
contig01151	gi|33330963|gb|AAQ10732.1|	5e-87	delta-8-sphingolipiddesaturase[Anemoneleveillei]
contig01153	gi|225462170|ref|XP_002267478.1|	8e-66	PREDICTED:hypotheticalprotein[Vitisvinifera]
contig01154	gi|224094011|ref|XP_002310061.1|	3e-19	predictedprotein[Populustrichocarpa]>gi|222852964|gb|EEE90511.1|predictedprotein[Populustrichocarpa]
contig01155	gi|225436442|ref|XP_002274210.1|	2e-108	PREDICTED:hypotheticalprotein[Vitisvinifera]>gi|297734893|emb|CBI17127.3|unnamedproteinproduct[Vitisvinifera]
contig01156	gi|113734313|dbj|BAF30482.1|	2e-43	cytochromecoxidasesubunitVb[Pisumsativum]>gi|113734319|dbj|BAF30485.1|cytochromecoxidasesubunitVb[Pisumsativum]
contig01157	gi|224075451|ref|XP_002304639.1|	4e-79	predictedprotein[Populustrichocarpa]>gi|222842071|gb|EEE79618.1|predictedprotein[Populustrichocarpa]
contig01158	gi|147774145|emb|CAN76949.1|	5e-20	hypotheticalproteinVITISV_007275[Vitisvinifera]
contig01161	gi|224064456|ref|XP_002301485.1|	2e-53	predictedprotein[Populustrichocarpa]>gi|222843211|gb|EEE80758.1|predictedprotein[Populustrichocarpa]
contig01162	gi|225457590|ref|XP_002273276.1|	4e-140	PREDICTED:hypotheticalprotein[Vitisvinifera]
contig01163	gi|297746249|emb|CBI16305.3|	8e-113	unnamedproteinproduct[Vitisvinifera]
contig01167	gi|224098419|ref|XP_002311167.1|	0	actin4[Populustrichocarpa]>gi|222850987|gb|EEE88534.1|actin4[Populustrichocarpa]
contig01168	gi|224093368|ref|XP_002309899.1|	4e-84	predictedprotein[Populustrichocarpa]>gi|222852802|gb|EEE90349.1|predictedprotein[Populustrichocarpa]
contig01171	gi|255553403|ref|XP_002517743.1|	2e-54	conservedhypotheticalprotein[Ricinuscommunis]>gi|223543141|gb|EEF44675.1|conservedhypotheticalprotein[Ricinuscommunis]
contig01172	gi|255589944|ref|XP_002535132.1|	5e-68	Polygalacturonaseprecursor,putative[Ricinuscommunis]>gi|223523955|gb|EEF27252.1|Polygalacturonaseprecursor,putative[Ricinuscommunis]
contig01173	gi|297744408|emb|CBI37670.3|	1e-39	unnamedproteinproduct[Vitisvinifera]
contig01174	gi|225456377|ref|XP_002284092.1|	4e-36	PREDICTED:hypotheticalprotein[Vitisvinifera]>gi|297734449|emb|CBI15696.3|unnamedproteinproduct[Vitisvinifera]
contig01175	gi|156138809|dbj|BAF75896.1|	1e-21	glucosyltransferase[Cyclamenpersicum]
contig01177	gi|255557172|ref|XP_002519617.1|	3e-25	proteintranslocase,putative[Ricinuscommunis]>gi|223541207|gb|EEF42762.1|proteintranslocase,putative[Ricinuscommunis]
contig01178	gi|225450427|ref|XP_002276198.1|	4e-54	PREDICTED:hypotheticalprotein[Vitisvinifera]
contig01179	gi|302141727|emb|CBI18930.3|	1e-20	unnamedproteinproduct[Vitisvinifera]
contig01180	gi|225452596|ref|XP_002275800.1|	9e-80	PREDICTED:hypotheticalprotein[Vitisvinifera]
contig01181	gi|224056693|ref|XP_002298976.1|	2e-68	predictedprotein[Populustrichocarpa]>gi|222846234|gb|EEE83781.1|predictedprotein[Populustrichocarpa]
contig01182	gi|296081704|emb|CBI20709.3|	5e-07	unnamedproteinproduct[Vitisvinifera]
contig01183	gi|297805780|ref|XP_002870774.1|	3e-37	predictedprotein[Arabidopsislyratasubsp.lyrata]>gi|297316610|gb|EFH47033.1|predictedprotein[Arabidopsislyratasubsp.lyrata]
contig01184	gi|255582507|ref|XP_002532039.1|	5e-77	PolysialicacidcapsuleexpressionproteinkpsF,putative[Ricinuscommunis]>gi|223528309|gb|EEF30355.1|PolysialicacidcapsuleexpressionproteinkpsF,putative[Ricinuscommunis]
contig01187	gi|225452150|ref|XP_002263449.1|	2e-63	PREDICTED:hypotheticalprotein[Vitisvinifera]>gi|296090242|emb|CBI40061.3|unnamedproteinproduct[Vitisvinifera]
contig01188	gi|116191305|ref|XP_001221465.1|	3e-10	hypotheticalproteinCHGG_05370[ChaetomiumglobosumCBS148.51]>gi|88181283|gb|EAQ88751.1|hypotheticalproteinCHGG_05370[ChaetomiumglobosumCBS148.51]
contig01189	gi|224057482|ref|XP_002299237.1|	7e-29	predictedprotein[Populustrichocarpa]>gi|222846495|gb|EEE84042.1|predictedprotein[Populustrichocarpa]
contig01190	gi|255584428|ref|XP_002532945.1|	3e-108	Pectinesterase-3precursor,putative[Ricinuscommunis]>gi|223527274|gb|EEF29429.1|Pectinesterase-3precursor,putative[Ricinuscommunis]
contig01191	gi|147789985|emb|CAN59846.1|	5e-86	hypotheticalproteinVITISV_004513[Vitisvinifera]
contig01192	gi|225448552|ref|XP_002273683.1|	6e-55	PREDICTED:hypotheticalprotein[Vitisvinifera]
contig01194	gi|242205330|gb|ACS88359.1|	0	cellulosesynthasecatalyticsubunit[Gossypiumhirsutum]
contig01196	gi|297742042|emb|CBI33829.3|	8e-86	unnamedproteinproduct[Vitisvinifera]
contig01197	gi|225455443|ref|XP_002279560.1|	4e-14	PREDICTED:hypotheticalproteinisoform2[Vitisvinifera]>gi|225455445|ref|XP_002279544.1|PREDICTED:hypotheticalproteinisoform1[Vitisvinifera]>gi|297741100|emb|CBI31831.3|unnamedproteinproduct[Vitisvinifera]
contig01198	gi|297851668|ref|XP_002893715.1|	2e-17	hypotheticalproteinARALYDRAFT_473416[Arabidopsislyratasubsp.lyrata]>gi|297339557|gb|EFH69974.1|hypotheticalproteinARALYDRAFT_473416[Arabidopsislyratasubsp.lyrata]
contig01200	gi|225424719|ref|XP_002265302.1|	8e-134	PREDICTED:hypotheticalprotein[Vitisvinifera]>gi|296086530|emb|CBI32119.3|unnamedproteinproduct[Vitisvinifera]
contig01201	gi|115467076|ref|NP_001057137.1|	9e-62	Os06g0215300[OryzasativaJaponicaGroup]>gi|51090393|dbj|BAD35315.1|putativeaminopeptidaseC[OryzasativaJaponicaGroup]>gi|113595177|dbj|BAF19051.1|Os06g0215300[OryzasativaJaponicaGroup]>gi|215694610|dbj|BAG89801.1|unnamedproteinproduct[OryzasativaJaponicaGroup]>gi|222635196|gb|EEE65328.1|hypotheticalproteinOsJ_20588[OryzasativaJaponicaGroup]
contig01202	gi|225458872|ref|XP_002285395.1|	3e-51	PREDICTED:hypotheticalproteinisoform1[Vitisvinifera]
contig01204	gi|225446267|ref|XP_002267381.1|	1e-171	PREDICTED:hypotheticalprotein[Vitisvinifera]
contig01205	gi|242041727|ref|XP_002468258.1|	2e-27	hypotheticalproteinSORBIDRAFT_01g042560[Sorghumbicolor]>gi|241922112|gb|EER95256.1|hypotheticalproteinSORBIDRAFT_01g042560[Sorghumbicolor]
contig01206	gi|297743212|emb|CBI36079.3|	0	unnamedproteinproduct[Vitisvinifera]
contig01207	gi|297743095|emb|CBI35962.3|	3e-113	unnamedproteinproduct[Vitisvinifera]
contig01208	gi|225438115|ref|XP_002278029.1|	8e-92	PREDICTED:similartoOSJNBa0068L06.9[Vitisvinifera]
contig01209	gi|255584961|ref|XP_002533192.1|	3e-159	aspartatesemialdehydedehydrogenase,putative[Ricinuscommunis]>gi|223526990|gb|EEF29184.1|aspartatesemialdehydedehydrogenase,putative[Ricinuscommunis]
contig01211	gi|225435002|ref|XP_002281193.1|	3e-78	PREDICTED:hypotheticalprotein[Vitisvinifera]
contig01212	gi|297736670|emb|CBI25687.3|	0	unnamedproteinproduct[Vitisvinifera]
contig01218	gi|224096231|ref|XP_002310584.1|	0	predictedprotein[Populustrichocarpa]>gi|222853487|gb|EEE91034.1|predictedprotein[Populustrichocarpa]
contig01220	gi|226501514|ref|NP_001150630.1|	2e-58	pseudouridylatesynthase/transporter[Zeamays]>gi|195640714|gb|ACG39825.1|pseudouridylatesynthase/transporter[Zeamays]
contig01221	gi|225452849|ref|XP_002283706.1|	3e-24	PREDICTED:hypotheticalprotein[Vitisvinifera]
contig01222	gi|218191770|gb|EEC74197.1|	2e-50	hypotheticalproteinOsI_09350[OryzasativaIndicaGroup]
contig01223	gi|297733886|emb|CBI15133.3|	6e-151	unnamedproteinproduct[Vitisvinifera]
contig01229	gi|147788852|emb|CAN60522.1|	3e-137	hypotheticalproteinVITISV_005988[Vitisvinifera]
contig01231	gi|224074561|ref|XP_002304390.1|	1e-61	predictedprotein[Populustrichocarpa]>gi|222841822|gb|EEE79369.1|predictedprotein[Populustrichocarpa]
contig01232	gi|224125104|ref|XP_002319501.1|	7e-68	predictedprotein[Populustrichocarpa]>gi|222857877|gb|EEE95424.1|predictedprotein[Populustrichocarpa]
contig01233	gi|255540627|ref|XP_002511378.1|	1e-61	anthranilatephosphoribosyltransferase,putative[Ricinuscommunis]>gi|223550493|gb|EEF51980.1|anthranilatephosphoribosyltransferase,putative[Ricinuscommunis]
contig01235	gi|297733742|emb|CBI14989.3|	4e-47	unnamedproteinproduct[Vitisvinifera]
contig01237	gi|224086140|ref|XP_002307830.1|	6e-66	predictedprotein[Populustrichocarpa]>gi|222857279|gb|EEE94826.1|predictedprotein[Populustrichocarpa]
contig01238	gi|266984|sp|Q01607.1|RT12_OENEH	2e-58	RecName:Full=40SribosomalproteinS12,mitochondrial;Flags:Precursor>gi|20064|emb|CAA48176.1|ribosomalproteinS12[Oenotheraelatasubsp.hookeri]
contig01239	gi|225458487|ref|XP_002284114.1|	1e-77	PREDICTED:hypotheticalprotein[Vitisvinifera]>gi|302142384|emb|CBI19587.3|unnamedproteinproduct[Vitisvinifera]
contig01240	gi|255630000|gb|ACU15352.1|	3e-42	unknown[Glycinemax]
contig01245	gi|225449734|ref|XP_002267674.1|	5e-47	PREDICTED:hypotheticalprotein[Vitisvinifera]
contig01246	gi|218190925|gb|EEC73352.1|	1e-07	hypotheticalproteinOsI_07562[OryzasativaIndicaGroup]
contig01247	gi|225429995|ref|XP_002284068.1|	4e-84	PREDICTED:hypotheticalproteinisoform2[Vitisvinifera]>gi|225429997|ref|XP_002284062.1|PREDICTED:hypotheticalproteinisoform1[Vitisvinifera]>gi|296081873|emb|CBI20878.3|unnamedproteinproduct[Vitisvinifera]
contig01248	gi|255628123|gb|ACU14406.1|	3e-07	unknown[Glycinemax]
contig01249	gi|225449032|ref|XP_002273327.1|	5e-143	PREDICTED:hypotheticalprotein[Vitisvinifera]>gi|296086009|emb|CBI31450.3|unnamedproteinproduct[Vitisvinifera]
contig01250	gi|225470648|ref|XP_002266301.1|	2e-114	PREDICTED:hypotheticalprotein,partial[Vitisvinifera]
contig01251	gi|56809379|gb|AAW31511.1|	6e-83	light-harvestingchlorophyll-a/bbindingproteinLhcb1[Pisumsativum]
contig01252	gi|225424468|ref|XP_002285166.1|	2e-115	PREDICTED:hypotheticalprotein[Vitisvinifera]>gi|297737581|emb|CBI26782.3|unnamedproteinproduct[Vitisvinifera]
contig01254	gi|147799475|emb|CAN68458.1|	5e-56	hypotheticalproteinVITISV_031449[Vitisvinifera]
contig01255	gi|297735396|emb|CBI17836.3|	2e-31	unnamedproteinproduct[Vitisvinifera]
contig01256	gi|296082477|emb|CBI21482.3|	2e-49	unnamedproteinproduct[Vitisvinifera]
contig01257	gi|255576493|ref|XP_002529138.1|	6e-58	serine/threonineproteinphosphatase2aregulatorysubunitA,putative[Ricinuscommunis]>gi|223531417|gb|EEF33251.1|serine/threonineproteinphosphatase2aregulatorysubunitA,putative[Ricinuscommunis]
contig01258	gi|225449549|ref|XP_002283778.1|	3e-28	PREDICTED:hypotheticalprotein[Vitisvinifera]
contig01260	gi|255586437|ref|XP_002533863.1|	5e-81	thymidinekinase,putative[Ricinuscommunis]>gi|223526185|gb|EEF28513.1|thymidinekinase,putative[Ricinuscommunis]
contig01261	gi|225435215|ref|XP_002282058.1|	4e-43	PREDICTED:hypotheticalprotein[Vitisvinifera]
contig01262	gi|255547546|ref|XP_002514830.1|	7e-47	thioredoxinf-type,putative[Ricinuscommunis]>gi|223545881|gb|EEF47384.1|thioredoxinf-type,putative[Ricinuscommunis]
contig01264	gi|224088921|ref|XP_002308580.1|	2e-25	predictedprotein[Populustrichocarpa]>gi|222854556|gb|EEE92103.1|predictedprotein[Populustrichocarpa]
contig01268	gi|255555631|ref|XP_002518851.1|	6e-60	transferase,putative[Ricinuscommunis]>gi|223541838|gb|EEF43384.1|transferase,putative[Ricinuscommunis]
contig01270	gi|296086060|emb|CBI31501.3|	1e-42	unnamedproteinproduct[Vitisvinifera]
contig01274	gi|297734460|emb|CBI15707.3|	4e-49	unnamedproteinproduct[Vitisvinifera]
contig01275	gi|224060445|ref|XP_002300203.1|	5e-34	predictedprotein[Populustrichocarpa]>gi|222847461|gb|EEE85008.1|predictedprotein[Populustrichocarpa]
contig01276	gi|225452099|ref|XP_002284149.1|	3e-109	PREDICTED:hypotheticalprotein[Vitisvinifera]>gi|147856513|emb|CAN82502.1|hypotheticalproteinVITISV_029334[Vitisvinifera]
contig01277	gi|224133372|ref|XP_002328026.1|	3e-14	predictedprotein[Populustrichocarpa]>gi|222837435|gb|EEE75814.1|predictedprotein[Populustrichocarpa]
contig01278	gi|225429426|ref|XP_002276186.1|	2e-75	PREDICTED:hypotheticalprotein[Vitisvinifera]>gi|147856945|emb|CAN82846.1|hypotheticalproteinVITISV_007988[Vitisvinifera]>gi|296081603|emb|CBI20608.3|unnamedproteinproduct[Vitisvinifera]
contig01279	gi|225447496|ref|XP_002265233.1|	2e-94	PREDICTED:hypotheticalprotein[Vitisvinifera]>gi|296085052|emb|CBI28467.3|unnamedproteinproduct[Vitisvinifera]
contig01280	gi|225469952|ref|XP_002270110.1|	1e-37	PREDICTED:hypotheticalprotein[Vitisvinifera]
contig01281	gi|255561848|ref|XP_002521933.1|	1e-57	carboxylesterasenp,putative[Ricinuscommunis]>gi|223538858|gb|EEF40457.1|carboxylesterasenp,putative[Ricinuscommunis]
contig01285	gi|255564597|ref|XP_002523293.1|	2e-30	ATPsynthasedeltachain,putative[Ricinuscommunis]>gi|223537381|gb|EEF39009.1|ATPsynthasedeltachain,putative[Ricinuscommunis]
contig01286	gi|237770129|gb|ACR19029.1|	3e-51	polygalacturonaseinhibitingprotein[Solanumtorvum]
contig01288	gi|225450429|ref|XP_002276220.1|	7e-35	PREDICTED:hypotheticalprotein[Vitisvinifera]
contig01289	gi|3024528|sp|Q39434.1|RB2BV_BETVU	2e-79	RecName:Full=Ras-relatedproteinRab2BV>gi|974778|emb|CAA89049.1|smallGprotein[Betavulgarissubsp.vulgaris]
contig01291	gi|225442791|ref|XP_002285232.1|	0	PREDICTED:hypotheticalprotein[Vitisvinifera]
contig01292	gi|224072228|ref|XP_002303662.1|	2e-08	predictedprotein[Populustrichocarpa]>gi|222841094|gb|EEE78641.1|predictedprotein[Populustrichocarpa]
contig01294	gi|297738630|emb|CBI27875.3|	6e-57	unnamedproteinproduct[Vitisvinifera]
contig01296	gi|297738599|emb|CBI27844.3|	3e-91	unnamedproteinproduct[Vitisvinifera]
contig01297	gi|225426206|ref|XP_002262601.1|	1e-67	PREDICTED:hypotheticalprotein[Vitisvinifera]
contig01298	gi|225441896|ref|XP_002284404.1|	0	PREDICTED:hypotheticalprotein[Vitisvinifera]>gi|297739625|emb|CBI29807.3|unnamedproteinproduct[Vitisvinifera]
contig01299	gi|255582313|ref|XP_002531947.1|	1e-57	clathrinassemblyprotein,putative[Ricinuscommunis]>gi|223528393|gb|EEF30429.1|clathrinassemblyprotein,putative[Ricinuscommunis]
contig01300	gi|225454326|ref|XP_002277369.1|	7e-60	PREDICTED:hypotheticalprotein[Vitisvinifera]
contig01301	gi|225424568|ref|XP_002285370.1|	3e-102	PREDICTED:hypotheticalprotein[Vitisvinifera]
contig01302	gi|242079355|ref|XP_002444446.1|	4e-07	hypotheticalproteinSORBIDRAFT_07g022070[Sorghumbicolor]>gi|241940796|gb|EES13941.1|hypotheticalproteinSORBIDRAFT_07g022070[Sorghumbicolor]
contig01303	gi|225454979|ref|XP_002278113.1|	6e-31	PREDICTED:similartoMIM(HYPERSENSITIVETOMMS,IRRADIATIONANDMMC);ATPbinding[Vitisvinifera]
contig01304	gi|223948631|gb|ACN28399.1|	1e-90	unknown[Zeamays]
contig01306	gi|255570669|ref|XP_002526289.1|	1e-94	ERPhosphatidatePhosphatase[Ricinuscommunis]>gi|223534370|gb|EEF36078.1|ERPhosphatidatePhosphatase[Ricinuscommunis]
contig01308	gi|170010|gb|AAA33985.1|	4e-19	lateembryongenesisabundantprotein[Glycinemax]>gi|384333|prf||1905420Alateembryogenesisabundantprotein
contig01311	gi|225442174|ref|XP_002275748.1|	6e-27	PREDICTED:hypotheticalprotein[Vitisvinifera]>gi|297743028|emb|CBI35895.3|unnamedproteinproduct[Vitisvinifera]
contig01312	gi|225425613|ref|XP_002266099.1|	2e-39	PREDICTED:hypotheticalprotein[Vitisvinifera]>gi|297739091|emb|CBI28580.3|unnamedproteinproduct[Vitisvinifera]
contig01314	gi|224075776|ref|XP_002304762.1|	3e-40	predictedprotein[Populustrichocarpa]>gi|222842194|gb|EEE79741.1|predictedprotein[Populustrichocarpa]
contig01315	gi|225448729|ref|XP_002275465.1|	2e-37	PREDICTED:hypotheticalprotein[Vitisvinifera]>gi|297736469|emb|CBI25340.3|unnamedproteinproduct[Vitisvinifera]
contig01316	gi|224126229|ref|XP_002329622.1|	3e-93	predictedprotein[Populustrichocarpa]>gi|222870361|gb|EEF07492.1|predictedprotein[Populustrichocarpa]
contig01317	gi|255539487|ref|XP_002510808.1|	3e-56	steroidbindingprotein,putative[Ricinuscommunis]>gi|223549923|gb|EEF51410.1|steroidbindingprotein,putative[Ricinuscommunis]
contig01319	gi|224830812|gb|ACN66494.1|	1e-08	saltoverlysensitive1B[Chenopodiumquinoa]
contig01320	gi|225469412|ref|XP_002265944.1|	7e-69	PREDICTED:hypotheticalprotein[Vitisvinifera]
contig01321	gi|224134078|ref|XP_002327750.1|	2e-171	predictedprotein[Populustrichocarpa]>gi|118489189|gb|ABK96401.1|unknown[PopulustrichocarpaxPopulusdeltoides]>gi|222836835|gb|EEE75228.1|predictedprotein[Populustrichocarpa]
contig01322	gi|255565667|ref|XP_002523823.1|	1e-22	Beta-ureidopropionase,putative[Ricinuscommunis]>gi|223536911|gb|EEF38549.1|Beta-ureidopropionase,putative[Ricinuscommunis]
contig01323	gi|296082271|emb|CBI21276.3|	1e-75	unnamedproteinproduct[Vitisvinifera]
contig01324	gi|225448984|ref|XP_002270699.1|	2e-62	PREDICTED:hypotheticalprotein[Vitisvinifera]>gi|147864853|emb|CAN79376.1|hypotheticalproteinVITISV_009584[Vitisvinifera]>gi|296085986|emb|CBI31427.3|unnamedproteinproduct[Vitisvinifera]
contig01325	gi|224093270|ref|XP_002309860.1|	1e-28	predictedprotein[Populustrichocarpa]>gi|222852763|gb|EEE90310.1|predictedprotein[Populustrichocarpa]
contig01327	gi|224077216|ref|XP_002305183.1|	2e-43	predictedprotein[Populustrichocarpa]>gi|222848147|gb|EEE85694.1|predictedprotein[Populustrichocarpa]
contig01329	gi|290489056|gb|ADD30912.1|	9e-159	putativeRF1protein[Ximeniaamericana]
contig01331	gi|297740768|emb|CBI30950.3|	4e-118	unnamedproteinproduct[Vitisvinifera]
contig01332	gi|315113446|pdb|3O26|A	8e-94	ChainA,TheStructureOfSalutaridineReductaseFromPapaverSomniferum.>gi|83817206|gb|ABC47654.1|salutaridinereductase[Papaversomniferum]
contig01334	gi|224143607|ref|XP_002325014.1|	7e-85	predictedprotein[Populustrichocarpa]>gi|222866448|gb|EEF03579.1|predictedprotein[Populustrichocarpa]
contig01335	gi|225431033|ref|XP_002279911.1|	9e-90	PREDICTED:hypotheticalprotein[Vitisvinifera]
contig01337	gi|224133228|ref|XP_002321515.1|	0	glutathionereductase[Populustrichocarpa]>gi|222868511|gb|EEF05642.1|glutathionereductase[Populustrichocarpa]
contig01338	gi|225441234|ref|XP_002272687.1|	1e-25	PREDICTED:hypotheticalprotein[Vitisvinifera]
contig01339	gi|147838939|emb|CAN68098.1|	7e-80	hypotheticalproteinVITISV_043874[Vitisvinifera]
contig01341	gi|225454745|ref|XP_002273656.1|	2e-88	PREDICTED:hypotheticalprotein[Vitisvinifera]>gi|297737295|emb|CBI26496.3|unnamedproteinproduct[Vitisvinifera]
contig01342	gi|18403595|ref|NP_565793.1|	2e-12	unknownprotein[Arabidopsisthaliana]>gi|20197084|gb|AAM14909.1|Expressedprotein[Arabidopsisthaliana]>gi|21554021|gb|AAM63102.1|unknown[Arabidopsisthaliana]>gi|51968766|dbj|BAD43075.1|hypotheticalprotein[Arabidopsisthaliana]>gi|51970512|dbj|BAD43948.1|hypotheticalprotein[Arabidopsisthaliana]>gi|51970622|dbj|BAD44003.1|hypotheticalprotein[Arabidopsisthaliana]>gi|51971725|dbj|BAD44527.1|hypotheticalp…
contig01343	gi|224064104|ref|XP_002301386.1|	4e-60	predictedprotein[Populustrichocarpa]>gi|222843112|gb|EEE80659.1|predictedprotein[Populustrichocarpa]
contig01344	gi|225428133|ref|XP_002278524.1|	3e-08	PREDICTED:hypotheticalprotein[Vitisvinifera]>gi|225467462|ref|XP_002264779.1|PREDICTED:hypotheticalprotein[Vitisvinifera]
contig01345	gi|116778882|gb|ABK21038.1|	8e-21	unknown[Piceasitchensis]
contig01346	gi|255571964|ref|XP_002526923.1|	6e-16	conservedhypotheticalprotein[Ricinuscommunis]>gi|223533675|gb|EEF35410.1|conservedhypotheticalprotein[Ricinuscommunis]
contig01347	gi|224134921|ref|XP_002321938.1|	7e-26	predictedprotein[Populustrichocarpa]>gi|222868934|gb|EEF06065.1|predictedprotein[Populustrichocarpa]
contig01348	gi|294461632|gb|ADE76376.1|	3e-29	unknown[Piceasitchensis]
contig01349	gi|242061528|ref|XP_002452053.1|	1e-33	hypotheticalproteinSORBIDRAFT_04g017780[Sorghumbicolor]>gi|241931884|gb|EES05029.1|hypotheticalproteinSORBIDRAFT_04g017780[Sorghumbicolor]
contig01350	gi|225458233|ref|XP_002281978.1|	2e-114	PREDICTED:hypotheticalproteinisoform1[Vitisvinifera]
contig01351	gi|225453989|ref|XP_002274584.1|	1e-85	PREDICTED:hypotheticalprotein[Vitisvinifera]>gi|296089188|emb|CBI38891.3|unnamedproteinproduct[Vitisvinifera]
contig01352	gi|224069555|ref|XP_002326372.1|	1e-09	predictedprotein[Populustrichocarpa]>gi|222833565|gb|EEE72042.1|predictedprotein[Populustrichocarpa]
contig01354	gi|22138108|gb|AAM93434.1|	1e-115	40SribosomalS4protein[Glycinemax]>gi|255641970|gb|ACU21252.1|unknown[Glycinemax]
contig01355	gi|225441842|ref|XP_002284093.1|	5e-100	PREDICTED:hypotheticalprotein[Vitisvinifera]
contig01356	gi|225427065|ref|XP_002275168.1|	1e-71	PREDICTED:hypotheticalprotein[Vitisvinifera]
contig01357	gi|297845724|ref|XP_002890743.1|	2e-115	hypotheticalproteinARALYDRAFT_472972[Arabidopsislyratasubsp.lyrata]>gi|297336585|gb|EFH67002.1|hypotheticalproteinARALYDRAFT_472972[Arabidopsislyratasubsp.lyrata]
contig01359	gi|224057172|ref|XP_002299155.1|	2e-94	predictedprotein[Populustrichocarpa]>gi|222846413|gb|EEE83960.1|predictedprotein[Populustrichocarpa]
contig01361	gi|225447474|ref|XP_002264182.1|	8e-73	PREDICTED:hypotheticalprotein[Vitisvinifera]>gi|296085064|emb|CBI28479.3|unnamedproteinproduct[Vitisvinifera]
contig01362	gi|225423818|ref|XP_002280608.1|	2e-90	PREDICTED:hypotheticalprotein[Vitisvinifera]>gi|297737904|emb|CBI27105.3|unnamedproteinproduct[Vitisvinifera]
contig01364	gi|255544910|ref|XP_002513516.1|	1e-137	poly(p)/ATPNADkinase,putative[Ricinuscommunis]>gi|223547424|gb|EEF48919.1|poly(p)/ATPNADkinase,putative[Ricinuscommunis]
contig01365	gi|81176251|ref|YP_398330.1|	2e-40	photosystemIassemblyproteinYcf3[Lactucasativa]>gi|297840977|ref|XP_002888370.1|photosystemIassemblyproteinYcf3[Arabidopsislyratasubsp.lyrata]>gi|78675169|dbj|BAE47595.1|photosystemIassemblyproteinycf3[Lactucasativa]>gi|255631288|gb|ACU16011.1|unknown[Glycinemax]>gi|297334211|gb|EFH64629.1|photosystemIassemblyproteinYcf3[Arabidopsislyratasubsp.lyrata]>gi|225200|prf||1211235AEORF82
contig01366	gi|224092554|ref|XP_002309659.1|	3e-54	predictedprotein[Populustrichocarpa]>gi|222855635|gb|EEE93182.1|predictedprotein[Populustrichocarpa]
contig01368	gi|225431203|ref|XP_002271764.1|	1e-05	PREDICTED:similartoheatshockproteinbinding[Vitisvinifera]>gi|297735046|emb|CBI17408.3|unnamedproteinproduct[Vitisvinifera]
contig01369	gi|297740519|emb|CBI30701.3|	1e-45	unnamedproteinproduct[Vitisvinifera]
contig01371	gi|224135981|ref|XP_002322209.1|	3e-36	predictedprotein[Populustrichocarpa]>gi|222869205|gb|EEF06336.1|predictedprotein[Populustrichocarpa]
contig01372	gi|225425222|ref|XP_002266814.1|	3e-45	PREDICTED:hypotheticalprotein[Vitisvinifera]>gi|296088167|emb|CBI35659.3|unnamedproteinproduct[Vitisvinifera]
contig01373	gi|225439035|ref|XP_002264349.1|	8e-121	PREDICTED:similartoSCARECROW[Vitisvinifera]
contig01374	gi|225440642|ref|XP_002279091.1|	2e-95	PREDICTED:hypotheticalprotein[Vitisvinifera]
contig01375	gi|297740686|emb|CBI30868.3|	2e-39	unnamedproteinproduct[Vitisvinifera]
contig01376	gi|224079409|ref|XP_002305854.1|	2e-116	histonedeacetylase[Populustrichocarpa]>gi|222848818|gb|EEE86365.1|histonedeacetylase[Populustrichocarpa]
contig01377	gi|224087148|ref|XP_002308085.1|	2e-53	predictedprotein[Populustrichocarpa]>gi|222854061|gb|EEE91608.1|predictedprotein[Populustrichocarpa]
contig01379	gi|164604840|dbj|BAF98472.1|	2e-48	cytochromeP450[Coptisjaponicavar.dissecta]
contig01380	gi|298205174|emb|CBI17233.3|	3e-11	unnamedproteinproduct[Vitisvinifera]
contig01381	gi|224087319|ref|XP_002308119.1|	2e-129	predictedprotein[Populustrichocarpa]>gi|222854095|gb|EEE91642.1|predictedprotein[Populustrichocarpa]
contig01382	gi|15225998|ref|NP_179081.1|	4e-61	ATVSR3(ARABIDOPSISTHALIANAVACULOLARSORTINGRECEPTOR3);calciumionbinding[Arabidopsisthaliana]>gi|30679229|ref|NP_849955.1|ATVSR3(ARABIDOPSISTHALIANAVACULOLARSORTINGRECEPTOR3);calciumionbinding[Arabidopsisthaliana]>gi|71153403|sp|O80977.1|VSR3_ARATHRecName:Full=Vacuolar-sortingreceptor3;Short=AtVSR3;AltName:Full=BP80-likeproteina';Short=AtBP80a';AltName:Full=Epidermalgrowthfactorreceptor-likeprotein…
contig01383	gi|223452296|gb|ACM89476.1|	5e-13	leucine-richrepeatfamilyprotein/proteinkinasefamilyprotein[Glycinemax]
contig01384	gi|225465868|ref|XP_002266400.1|	8e-170	PREDICTED:hypotheticalproteinisoform1[Vitisvinifera]>gi|296090332|emb|CBI40151.3|unnamedproteinproduct[Vitisvinifera]
contig01386	gi|224098756|ref|XP_002311258.1|	7e-110	predictedprotein[Populustrichocarpa]>gi|222851078|gb|EEE88625.1|predictedprotein[Populustrichocarpa]
contig01387	gi|240256209|ref|NP_568009.5|	1e-15	unknownprotein[Arabidopsisthaliana]>gi|15028159|gb|AAK76703.1|unknownprotein[Arabidopsisthaliana]
contig01390	gi|255556324|ref|XP_002519196.1|	2e-141	AMPdependentligase,putative[Ricinuscommunis]>gi|223541511|gb|EEF43060.1|AMPdependentligase,putative[Ricinuscommunis]
contig01392	gi|255555637|ref|XP_002518854.1|	9e-26	ringfingerprotein,putative[Ricinuscommunis]>gi|223541841|gb|EEF43387.1|ringfingerprotein,putative[Ricinuscommunis]
contig01394	gi|224109986|ref|XP_002315377.1|	1e-90	predictedprotein[Populustrichocarpa]>gi|222864417|gb|EEF01548.1|predictedprotein[Populustrichocarpa]
contig01395	gi|224143338|ref|XP_002324921.1|	2e-44	predictedprotein[Populustrichocarpa]>gi|222866355|gb|EEF03486.1|predictedprotein[Populustrichocarpa]
contig01397	gi|147777240|emb|CAN72155.1|	5e-23	hypotheticalproteinVITISV_019018[Vitisvinifera]
contig01398	gi|225425726|ref|XP_002274026.1|	2e-07	PREDICTED:hypotheticalproteinisoform1[Vitisvinifera]
contig01399	gi|147861793|emb|CAN80909.1|	5e-48	hypotheticalproteinVITISV_016638[Vitisvinifera]
contig01401	gi|124359153|gb|ABN05680.1|	3e-06	PRP38[Medicagotruncatula]
contig01403	gi|224053236|ref|XP_002297730.1|	2e-44	hypotheticalproteinPOPTRDRAFT_547794[Populustrichocarpa]>gi|254789789|sp|B9GLX8.1|RBR_POPTRRecName:Full=Retinoblastoma-relatedprotein>gi|222844988|gb|EEE82535.1|hypotheticalproteinPOPTRDRAFT_547794[Populustrichocarpa]
contig01407	gi|296085270|emb|CBI29002.3|	1e-28	unnamedproteinproduct[Vitisvinifera]
contig01408	gi|6996562|emb|CAB75430.1|	2e-54	putative16kDamembraneprotein[Nicotianatabacum]
contig01409	gi|296089677|emb|CBI39496.3|	3e-86	unnamedproteinproduct[Vitisvinifera]
contig01410	gi|147785125|emb|CAN66517.1|	9e-130	hypotheticalproteinVITISV_001611[Vitisvinifera]
contig01412	gi|225461564|ref|XP_002282834.1|	1e-24	PREDICTED:hypotheticalprotein[Vitisvinifera]>gi|302142945|emb|CBI20240.3|unnamedproteinproduct[Vitisvinifera]
contig01414	gi|224117784|ref|XP_002317667.1|	1e-48	predictedprotein[Populustrichocarpa]>gi|222860732|gb|EEE98279.1|predictedprotein[Populustrichocarpa]
contig01417	gi|147766845|emb|CAN76416.1|	1e-17	hypotheticalproteinVITISV_029037[Vitisvinifera]
contig01418	gi|225463518|ref|XP_002264357.1|	2e-87	PREDICTED:hypotheticalprotein[Vitisvinifera]>gi|296090037|emb|CBI39856.3|unnamedproteinproduct[Vitisvinifera]
contig01419	gi|225462743|ref|XP_002268106.1|	5e-09	PREDICTED:hypotheticalprotein[Vitisvinifera]
contig01420	gi|296089792|emb|CBI39611.3|	2e-31	unnamedproteinproduct[Vitisvinifera]
contig01421	gi|225424825|ref|XP_002272374.1|	2e-21	PREDICTED:hypotheticalprotein[Vitisvinifera]
contig01422	gi|225441993|ref|XP_002271332.1|	2e-20	PREDICTED:similartoGTPbinding/translationinitiationfactor[Vitisvinifera]
contig01424	gi|225446979|ref|XP_002265386.1|	0	PREDICTED:hypotheticalprotein[Vitisvinifera]
contig01425	gi|255551325|ref|XP_002516709.1|	2e-59	conservedhypotheticalprotein[Ricinuscommunis]>gi|223544204|gb|EEF45728.1|conservedhypotheticalprotein[Ricinuscommunis]
contig01426	gi|229368450|gb|ACQ59091.1|	6e-27	cinnamylalcoholdehydrogenase3[Gossypiumhirsutum]
contig01427	gi|302144225|emb|CBI23449.3|	1e-12	unnamedproteinproduct[Vitisvinifera]
contig01428	gi|218194271|gb|EEC76698.1|	9e-36	hypotheticalproteinOsI_14701[OryzasativaIndicaGroup]
contig01429	gi|147792437|emb|CAN68031.1|	3e-25	hypotheticalproteinVITISV_022017[Vitisvinifera]
contig01430	gi|225452648|ref|XP_002276468.1|	2e-28	PREDICTED:hypotheticalprotein[Vitisvinifera]
contig01433	gi|225429092|ref|XP_002269076.1|	7e-92	PREDICTED:hypotheticalprotein[Vitisvinifera]>gi|147838852|emb|CAN72363.1|hypotheticalproteinVITISV_011058[Vitisvinifera]
contig01434	gi|225446121|ref|XP_002270416.1|	7e-51	PREDICTED:hypotheticalprotein[Vitisvinifera]
contig01435	gi|297744547|emb|CBI37809.3|	1e-32	unnamedproteinproduct[Vitisvinifera]
contig01436	gi|255544260|ref|XP_002513192.1|	5e-23	60SribosomalproteinL6,putative[Ricinuscommunis]>gi|223547690|gb|EEF49183.1|60SribosomalproteinL6,putative[Ricinuscommunis]
contig01437	gi|296085356|emb|CBI29088.3|	1e-62	unnamedproteinproduct[Vitisvinifera]
contig01438	gi|58979188|gb|AAW83328.1|	3e-46	mitochondrialprohibitin1[Petuniaxhybrida]
contig01439	gi|225455756|ref|XP_002269435.1|	3e-136	PREDICTED:hypotheticalprotein[Vitisvinifera]>gi|297734125|emb|CBI15372.3|unnamedproteinproduct[Vitisvinifera]
contig01440	gi|255547770|ref|XP_002514942.1|	3e-147	proteinwithunknownfunction[Ricinuscommunis]>gi|223545993|gb|EEF47496.1|proteinwithunknownfunction[Ricinuscommunis]
contig01442	gi|15229901|ref|NP_190005.1|	7e-134	pyridinenucleotide-disulphideoxidoreductasefamilyprotein[Arabidopsisthaliana]>gi|7635464|emb|CAB88427.1|putativeprotein[Arabidopsisthaliana]>gi|21536882|gb|AAM61214.1|unknown[Arabidopsisthaliana]>gi|25083044|gb|AAN72037.1|putativeprotein[Arabidopsisthaliana]>gi|30725576|gb|AAP37810.1|At3g44190[Arabidopsisthaliana]
contig01444	gi|308081158|ref|NP_001183424.1|	2e-79	hypotheticalproteinLOC100501847[Zeamays]>gi|238011386|gb|ACR36728.1|unknown[Zeamays]
contig01445	gi|225431229|ref|XP_002273358.1|	2e-27	PREDICTED:hypotheticalprotein[Vitisvinifera]
contig01446	gi|56809379|gb|AAW31511.1|	2e-100	light-harvestingchlorophyll-a/bbindingproteinLhcb1[Pisumsativum]
contig01447	gi|224094759|ref|XP_002310225.1|	8e-13	predictedprotein[Populustrichocarpa]>gi|222853128|gb|EEE90675.1|predictedprotein[Populustrichocarpa]
contig01448	gi|296083395|emb|CBI23350.3|	3e-35	unnamedproteinproduct[Vitisvinifera]
contig01449	gi|13324801|gb|AAK18849.1|AC082645_19	3e-134	putativethreoninedehydratase/deaminase[OryzasativaJaponicaGroup]
contig01450	gi|147858898|emb|CAN80839.1|	6e-28	hypotheticalproteinVITISV_043833[Vitisvinifera]
contig01452	gi|225450581|ref|XP_002282065.1|	4e-57	PREDICTED:hypotheticalprotein[Vitisvinifera]
contig01453	gi|255551849|ref|XP_002516970.1|	3e-62	chaperonebindingprotein,putative[Ricinuscommunis]>gi|223544058|gb|EEF45584.1|chaperonebindingprotein,putative[Ricinuscommunis]
contig01454	gi|255540613|ref|XP_002511371.1|	7e-41	proteinphosphatasepp2aregulatorysubunitB,putative[Ricinuscommunis]>gi|223550486|gb|EEF51973.1|proteinphosphatasepp2aregulatorysubunitB,putative[Ricinuscommunis]
contig01455	gi|297743104|emb|CBI35971.3|	2e-99	unnamedproteinproduct[Vitisvinifera]
contig01456	gi|297744468|emb|CBI37730.3|	3e-150	unnamedproteinproduct[Vitisvinifera]
contig01457	gi|225460662|ref|XP_002267096.1|	7e-110	PREDICTED:hypotheticalprotein[Vitisvinifera]
contig01458	gi|55956974|emb|CAI11451.1|	8e-08	alpha-1,6-xylosyltransferase[Gossypiumraimondii]
contig01459	gi|225453158|ref|XP_002274388.1|	1e-91	PREDICTED:hypotheticalprotein[Vitisvinifera]>gi|296087158|emb|CBI33532.3|unnamedproteinproduct[Vitisvinifera]
contig01461	gi|118486233|gb|ABK94958.1|	2e-134	unknown[Populustrichocarpa]
contig01462	gi|225449158|ref|XP_002278274.1|	5e-51	PREDICTED:hypotheticalprotein[Vitisvinifera]
contig01463	gi|12711645|gb|AAK01931.1|AF329816_1	4e-92	Cu/Zn-superoxidedismutasecopperchaperoneprecursor[Glycinemax]
contig01464	gi|225449054|ref|XP_002274555.1|	5e-105	PREDICTED:aquaporin-like[Vitisvinifera]>gi|55982653|gb|AAV69744.1|aquaporin[Vitisvinifera]
contig01466	gi|147843435|emb|CAN82077.1|	8e-23	hypotheticalproteinVITISV_016663[Vitisvinifera]
contig01467	gi|255641168|gb|ACU20861.1|	2e-94	unknown[Glycinemax]
contig01468	gi|255554662|ref|XP_002518369.1|	7e-65	RNAexonuclease,putative[Ricinuscommunis]>gi|223542464|gb|EEF44005.1|RNAexonuclease,putative[Ricinuscommunis]
contig01469	gi|297734909|emb|CBI17143.3|	3e-72	unnamedproteinproduct[Vitisvinifera]
contig01473	gi|225436652|ref|XP_002280404.1|	5e-77	PREDICTED:hypotheticalprotein[Vitisvinifera]>gi|296083861|emb|CBI24249.3|unnamedproteinproduct[Vitisvinifera]
contig01474	gi|225434648|ref|XP_002279568.1|	6e-105	PREDICTED:hypotheticalprotein[Vitisvinifera]>gi|297745930|emb|CBI15986.3|unnamedproteinproduct[Vitisvinifera]
contig01475	gi|118489311|gb|ABK96460.1|	6e-17	unknown[PopulustrichocarpaxPopulusdeltoides]
contig01477	gi|255548317|ref|XP_002515215.1|	3e-39	shortchainalcoholdehydrogenase,putative[Ricinuscommunis]>gi|223545695|gb|EEF47199.1|shortchainalcoholdehydrogenase,putative[Ricinuscommunis]
contig01478	gi|195635409|gb|ACG37173.1|	9e-36	histoneH4[Zeamays]
contig01480	gi|255579604|ref|XP_002530643.1|	3e-17	Arginine/serine-rich-splicingfactor,putative[Ricinuscommunis]>gi|223529816|gb|EEF31751.1|Arginine/serine-rich-splicingfactor,putative[Ricinuscommunis]
contig01483	gi|225426016|ref|XP_002273414.1|	2e-65	PREDICTED:hypotheticalprotein[Vitisvinifera]>gi|297742308|emb|CBI34457.3|unnamedproteinproduct[Vitisvinifera]
contig01487	gi|225454510|ref|XP_002281449.1|	4e-58	PREDICTED:hypotheticalprotein[Vitisvinifera]>gi|297745427|emb|CBI40507.3|unnamedproteinproduct[Vitisvinifera]
contig01488	gi|22326813|ref|NP_196968.2|	4e-141	SK13(SHAGGY-LIKEKINASE13);ATPbinding/proteinkinase/proteinserine/threoninekinase[Arabidopsisthaliana]>gi|46576619|sp|Q8VZD5.1|KSG5_ARATHRecName:Full=Shaggy-relatedproteinkinaseepsilon;AltName:Full=ASK-epsilon>gi|18086450|gb|AAL57679.1|AT5g14640/T15N1_130[Arabidopsisthaliana]>gi|34365555|gb|AAQ65089.1|At5g14640/T15N1_130[Arabidopsisthaliana]
contig01489	gi|224054837|ref|XP_002298373.1|	9e-77	predictedprotein[Populustrichocarpa]>gi|222845631|gb|EEE83178.1|predictedprotein[Populustrichocarpa]
contig01492	gi|242079955|ref|XP_002444746.1|	7e-09	hypotheticalproteinSORBIDRAFT_07g027090[Sorghumbicolor]>gi|241941096|gb|EES14241.1|hypotheticalproteinSORBIDRAFT_07g027090[Sorghumbicolor]
contig01493	gi|224052994|ref|XP_002297654.1|	0	10-formyltetrahydrofolatesynthetase[Populustrichocarpa]>gi|222844912|gb|EEE82459.1|10-formyltetrahydrofolatesynthetase[Populustrichocarpa]
contig01494	gi|27529852|dbj|BAC53941.1|	7e-40	H2Ahistone[Nicotianatabacum]
contig01495	gi|255587002|ref|XP_002534094.1|	2e-87	Beta-expansin1aprecursor,putative[Ricinuscommunis]>gi|223525857|gb|EEF28288.1|Beta-expansin1aprecursor,putative[Ricinuscommunis]
contig01496	gi|224105531|ref|XP_002313845.1|	2e-158	predictedprotein[Populustrichocarpa]>gi|222850253|gb|EEE87800.1|predictedprotein[Populustrichocarpa]
contig01497	gi|225464567|ref|XP_002273259.1|	2e-54	PREDICTED:hypotheticalprotein[Vitisvinifera]
contig01498	gi|224287039|gb|ACN41220.1|	3e-44	unknown[Piceasitchensis]
contig01500	gi|175363360|gb|ACB72455.1|	9e-11	PcproteinB[Sorghumbicolor]
contig01502	gi|255584037|ref|XP_002532763.1|	1e-84	dynamin,putative[Ricinuscommunis]>gi|223527492|gb|EEF29620.1|dynamin,putative[Ricinuscommunis]
contig01503	gi|255553548|ref|XP_002517815.1|	3e-91	conservedhypotheticalprotein[Ricinuscommunis]>gi|223543087|gb|EEF44622.1|conservedhypotheticalprotein[Ricinuscommunis]
contig01505	gi|224121440|ref|XP_002330828.1|	4e-84	predictedprotein[Populustrichocarpa]>gi|222872630|gb|EEF09761.1|predictedprotein[Populustrichocarpa]
contig01506	gi|225464970|ref|XP_002274491.1|	1e-113	PREDICTED:hypotheticalprotein[Vitisvinifera]
contig01508	gi|297743261|emb|CBI36128.3|	2e-18	unnamedproteinproduct[Vitisvinifera]
contig01510	gi|296085216|emb|CBI28711.3|	2e-106	unnamedproteinproduct[Vitisvinifera]
contig01512	gi|227481127|emb|CAP62506.1|	4e-41	largesubunitofriblose-1,5-bisphosphatecarboxylase/oxygenase[Ceratophyllumdemersum]
contig01513	gi|255586434|ref|XP_002533862.1|	3e-48	peptidyl-prolylcis-transisomerase,putative[Ricinuscommunis]>gi|223526199|gb|EEF28526.1|peptidyl-prolylcis-transisomerase,putative[Ricinuscommunis]
contig01515	gi|55741057|gb|AAV64199.1|	1e-101	putativealanineaminotransferase[Zeamays]
contig01516	gi|225459270|ref|XP_002285780.1|	2e-161	PREDICTED:hypotheticalproteinisoform1[Vitisvinifera]
contig01517	gi|225427987|ref|XP_002277717.1|	7e-43	PREDICTED:hypotheticalprotein[Vitisvinifera]>gi|297744629|emb|CBI37891.3|unnamedproteinproduct[Vitisvinifera]
contig01518	gi|296086246|emb|CBI31687.3|	8e-06	unnamedproteinproduct[Vitisvinifera]
contig01519	gi|255555935|ref|XP_002519003.1|	1e-48	conservedhypotheticalprotein[Ricinuscommunis]>gi|223541990|gb|EEF43536.1|conservedhypotheticalprotein[Ricinuscommunis]
contig01521	gi|255570624|ref|XP_002526268.1|	4e-72	nucleotidebindingprotein,putative[Ricinuscommunis]>gi|223534413|gb|EEF36118.1|nucleotidebindingprotein,putative[Ricinuscommunis]
contig01522	gi|297740592|emb|CBI30774.3|	2e-46	unnamedproteinproduct[Vitisvinifera]
contig01524	gi|192913016|gb|ACF06616.1|	3e-46	Toc34-2protein[Elaeisguineensis]
contig01525	gi|225437955|ref|XP_002269414.1|	1e-148	PREDICTED:hypotheticalprotein[Vitisvinifera]
contig01527	gi|224128246|ref|XP_002320279.1|	4e-90	predictedprotein[Populustrichocarpa]>gi|222861052|gb|EEE98594.1|predictedprotein[Populustrichocarpa]
contig01534	gi|225445631|ref|XP_002263171.1|	1e-28	PREDICTED:hypotheticalprotein[Vitisvinifera]>gi|297736053|emb|CBI24091.3|unnamedproteinproduct[Vitisvinifera]
contig01536	gi|124359796|gb|ABD33026.2|	3e-13	Cyclin-likeF-box;FAR1;Zincfinger,SWIM-type[Medicagotruncatula]
contig01537	gi|255562098|ref|XP_002522057.1|	9e-93	conservedhypotheticalprotein[Ricinuscommunis]>gi|223538656|gb|EEF40257.1|conservedhypotheticalprotein[Ricinuscommunis]
contig01538	gi|225442563|ref|XP_002279072.1|	1e-76	PREDICTED:hypotheticalprotein[Vitisvinifera]>gi|297743241|emb|CBI36108.3|unnamedproteinproduct[Vitisvinifera]
contig01539	gi|225470004|ref|XP_002272213.1|	3e-125	PREDICTED:hypotheticalprotein[Vitisvinifera]
contig01540	gi|217074906|gb|ACJ85813.1|	5e-122	unknown[Medicagotruncatula]
contig01541	gi|224079682|ref|XP_002305909.1|	5e-20	predictedprotein[Populustrichocarpa]>gi|222848873|gb|EEE86420.1|predictedprotein[Populustrichocarpa]
contig01542	gi|225440328|ref|XP_002263786.1|	0	PREDICTED:hypotheticalprotein[Vitisvinifera]
contig01543	gi|297735436|emb|CBI17876.3|	2e-37	unnamedproteinproduct[Vitisvinifera]
contig01544	gi|115444957|ref|NP_001046258.1|	9e-12	Os02g0208200[OryzasativaJaponicaGroup]>gi|113535789|dbj|BAF08172.1|Os02g0208200[OryzasativaJaponicaGroup]
contig01545	gi|134142079|gb|ABO61383.1|	7e-146	plastidserinehydroxymethyltransferase[Populustremuloides]
contig01546	gi|134142079|gb|ABO61383.1|	3e-144	plastidserinehydroxymethyltransferase[Populustremuloides]
contig01548	gi|114329246|gb|ABI64152.1|	3e-56	hydroxymethylbutenyldiphosphatereductase[Camptothecaacuminata]
contig01549	gi|225466700|ref|XP_002263464.1|	2e-54	PREDICTED:hypotheticalprotein[Vitisvinifera]>gi|297733749|emb|CBI14996.3|unnamedproteinproduct[Vitisvinifera]
contig01550	gi|225450904|ref|XP_002284480.1|	4e-90	PREDICTED:hypotheticalprotein[Vitisvinifera]
contig01552	gi|15231304|ref|NP_190184.1|	2e-49	HTB9;DNAbinding[Arabidopsisthaliana]>gi|297819124|ref|XP_002877445.1|hypotheticalproteinARALYDRAFT_484977[Arabidopsislyratasubsp.lyrata]>gi|75097936|sp|O23629.3|H2B6_ARATHRecName:Full=HistoneH2B.6;AltName:Full=H2BAt;AltName:Full=HTB9>gi|2407802|emb|CAA73156.1|histoneH2B[Arabidopsisthaliana]>gi|7339499|emb|CAB82822.1|histoneH2B[Arabidopsisthaliana]>gi|21592825|gb|AAM64775.1|histoneH2B[Arabidopsist…
contig01553	gi|225446843|ref|XP_002279618.1|	9e-24	PREDICTED:hypotheticalprotein[Vitisvinifera]>gi|302143552|emb|CBI22113.3|unnamedproteinproduct[Vitisvinifera]
contig01559	gi|225470790|ref|XP_002269656.1|	3e-168	PREDICTED:hypotheticalprotein[Vitisvinifera]
contig01560	gi|225462894|ref|XP_002263358.1|	5e-153	PREDICTED:hypotheticalprotein[Vitisvinifera]>gi|296088811|emb|CBI38261.3|unnamedproteinproduct[Vitisvinifera]
contig01561	gi|224120498|ref|XP_002331062.1|	0	vacuolarH+-translocatinginorganicpyrophosphatase[Populustrichocarpa]>gi|222872992|gb|EEF10123.1|vacuolarH+-translocatinginorganicpyrophosphatase[Populustrichocarpa]
contig01562	gi|255586806|ref|XP_002534017.1|	1e-130	conservedhypotheticalprotein[Ricinuscommunis]>gi|223525976|gb|EEF28365.1|conservedhypotheticalprotein[Ricinuscommunis]
contig01565	gi|147776716|emb|CAN76961.1|	4e-13	hypotheticalproteinVITISV_029501[Vitisvinifera]
contig01566	gi|217323620|gb|ACK38177.1|	7e-21	hydrogenperoxide-induced1[Nicotianatabacum]
contig01567	gi|225445394|ref|XP_002284986.1|	4e-99	PREDICTED:hypotheticalprotein[Vitisvinifera]>gi|147838768|emb|CAN67313.1|hypotheticalproteinVITISV_014119[Vitisvinifera]
contig01568	gi|125982|sp|P19825.2|MLP15_PAPSO	3e-47	RecName:Full=Majorlatexprotein15;Short=MLP15;AltName:Full=gMLP15>gi|20810|emb|CAA38203.1|majorlatexprotein[Papaversomniferum]>gi|20812|emb|CAA38202.1|majorlatexprotein[Papaversomniferum]
contig01569	gi|225452474|ref|XP_002278536.1|	6e-51	PREDICTED:hypotheticalprotein[Vitisvinifera]
contig01571	gi|296090301|emb|CBI40120.3|	2e-73	unnamedproteinproduct[Vitisvinifera]
contig01573	gi|224065633|ref|XP_002301894.1|	1e-132	predictedprotein[Populustrichocarpa]>gi|222843620|gb|EEE81167.1|predictedprotein[Populustrichocarpa]
contig01576	gi|225456297|ref|XP_002283689.1|	3e-41	PREDICTED:hypotheticalprotein[Vitisvinifera]>gi|147823132|emb|CAN75279.1|hypotheticalproteinVITISV_030868[Vitisvinifera]>gi|297734405|emb|CBI15652.3|unnamedproteinproduct[Vitisvinifera]
contig01578	gi|225460724|ref|XP_002271759.1|	0	PREDICTED:hypotheticalprotein[Vitisvinifera]
contig01579	gi|225453724|ref|XP_002272112.1|	0	PREDICTED:hypotheticalproteinisoform1[Vitisvinifera]>gi|296089061|emb|CBI38764.3|unnamedproteinproduct[Vitisvinifera]
contig01580	gi|225470444|ref|XP_002274690.1|	0	PREDICTED:hypotheticalprotein[Vitisvinifera]
contig01581	gi|225436219|ref|XP_002273572.1|	1e-31	PREDICTED:hypotheticalprotein[Vitisvinifera]>gi|296090193|emb|CBI40012.3|unnamedproteinproduct[Vitisvinifera]
contig01582	gi|255542604|ref|XP_002512365.1|	3e-121	mevalonatekinase,putative[Ricinuscommunis]>gi|223548326|gb|EEF49817.1|mevalonatekinase,putative[Ricinuscommunis]
contig01583	gi|225445232|ref|XP_002284425.1|	7e-145	PREDICTED:hypotheticalproteinisoform1[Vitisvinifera]
contig01584	gi|255577279|ref|XP_002529521.1|	2e-38	cysteine-typeendopeptidase,putative[Ricinuscommunis]>gi|223531005|gb|EEF32859.1|cysteine-typeendopeptidase,putative[Ricinuscommunis]
contig01586	gi|225439922|ref|XP_002275288.1|	8e-63	PREDICTED:hypotheticalprotein[Vitisvinifera]>gi|297741574|emb|CBI32706.3|unnamedproteinproduct[Vitisvinifera]
contig01587	gi|296086423|emb|CBI32012.3|	2e-53	unnamedproteinproduct[Vitisvinifera]
contig01588	gi|151347473|gb|ABS01349.1|	4e-146	hypersensitive-inducedresponseprotein[Caricapapaya]
contig01593	gi|255585904|ref|XP_002533625.1|	7e-176	ATPbindingprotein,putative[Ricinuscommunis]>gi|223526483|gb|EEF28754.1|ATPbindingprotein,putative[Ricinuscommunis]
contig01594	gi|225450759|ref|XP_002279364.1|	7e-06	PREDICTED:hypotheticalprotein[Vitisvinifera]
contig01595	gi|296084849|emb|CBI28258.3|	2e-37	unnamedproteinproduct[Vitisvinifera]
contig01596	gi|297815636|ref|XP_002875701.1|	4e-49	hypotheticalproteinARALYDRAFT_484888[Arabidopsislyratasubsp.lyrata]>gi|297321539|gb|EFH51960.1|hypotheticalproteinARALYDRAFT_484888[Arabidopsislyratasubsp.lyrata]
contig01598	gi|255574761|ref|XP_002528288.1|	1e-48	conservedhypotheticalprotein[Ricinuscommunis]>gi|223532288|gb|EEF34090.1|conservedhypotheticalprotein[Ricinuscommunis]
contig01599	gi|217071446|gb|ACJ84083.1|	8e-42	unknown[Medicagotruncatula]
contig01600	gi|225462958|ref|XP_002268796.1|	8e-24	PREDICTED:hypotheticalprotein[Vitisvinifera]>gi|296082825|emb|CBI22126.3|unnamedproteinproduct[Vitisvinifera]
contig01603	gi|225458356|ref|XP_002283301.1|	5e-112	PREDICTED:hypotheticalprotein[Vitisvinifera]
contig01606	gi|225438980|ref|XP_002284333.1|	9e-70	PREDICTED:hypotheticalprotein[Vitisvinifera]>gi|296087330|emb|CBI33704.3|unnamedproteinproduct[Vitisvinifera]
contig01607	gi|225433674|ref|XP_002266027.1|	3e-124	PREDICTED:hypotheticalprotein[Vitisvinifera]
contig01608	gi|225442233|ref|XP_002278228.1|	2e-31	PREDICTED:hypotheticalprotein[Vitisvinifera]
contig01609	gi|114330011|ref|YP_740692.1|	3e-68	ribosomalproteinL2[Nandinadomestica]>gi|114330034|ref|YP_740715.1|ribosomalproteinL2[Nandinadomestica]>gi|122165904|sp|Q09FP6.1|RK2_NANDORecName:Full=50SribosomalproteinL2,chloroplastic>gi|114054513|gb|ABI49906.1|ribosomalproteinL2[Nandinadomestica]>gi|114054536|gb|ABI49929.1|ribosomalproteinL2[Nandinadomestica]
contig01611	gi|225461034|ref|XP_002281360.1|	3e-110	PREDICTED:hypotheticalprotein[Vitisvinifera]
contig01618	gi|10798642|emb|CAC12821.1|	6e-50	lysyl-tRNAsynthetase[Nicotianatabacum]
contig01619	gi|507209|gb|AAA61632.1|	1e-14	lowmolecularweightheat-shockprotein[Papaversomniferum]
contig01621	gi|224059118|ref|XP_002299724.1|	1e-39	predictedprotein[Populustrichocarpa]>gi|222846982|gb|EEE84529.1|predictedprotein[Populustrichocarpa]
contig01622	gi|75313310|sp|Q9SDL8.1|F16P2_ORYCO	2e-35	RecName:Full=Fructose-1,6-bisphosphatase,cytosolic;Short=FBPase;AltName:Full=D-fructose-1,6-bisphosphate1-phosphohydrolase>gi|6684169|gb|AAF23509.1|AF218845_1fructose-1,6-bisphosphatase[Oryzacoarctata]
contig01623	gi|224082438|ref|XP_002306693.1|	2e-104	predictedprotein[Populustrichocarpa]>gi|118489552|gb|ABK96578.1|unknown[PopulustrichocarpaxPopulusdeltoides]>gi|222856142|gb|EEE93689.1|predictedprotein[Populustrichocarpa]
contig01624	gi|225427740|ref|XP_002266234.1|	3e-66	PREDICTED:hypotheticalprotein[Vitisvinifera]>gi|147864615|emb|CAN81938.1|hypotheticalproteinVITISV_028002[Vitisvinifera]>gi|297744745|emb|CBI38007.3|unnamedproteinproduct[Vitisvinifera]
contig01625	gi|224068996|ref|XP_002326249.1|	1e-38	predictedprotein[Populustrichocarpa]>gi|222833442|gb|EEE71919.1|predictedprotein[Populustrichocarpa]
contig01626	gi|225441082|ref|XP_002264567.1|	6e-35	PREDICTED:hypotheticalprotein[Vitisvinifera]>gi|297740019|emb|CBI30201.3|unnamedproteinproduct[Vitisvinifera]
contig01627	gi|225455736|ref|XP_002273331.1|	2e-70	PREDICTED:hypotheticalprotein[Vitisvinifera]
contig01628	gi|147855374|emb|CAN83879.1|	5e-135	hypotheticalproteinVITISV_021292[Vitisvinifera]
contig01629	gi|297606737|ref|NP_001058899.2|	4e-60	Os07g0150200[OryzasativaJaponicaGroup]>gi|255677517|dbj|BAF20813.2|Os07g0150200[OryzasativaJaponicaGroup]
contig01636	gi|224125682|ref|XP_002329692.1|	1e-111	argonauteproteingroup[Populustrichocarpa]>gi|222870600|gb|EEF07731.1|argonauteproteingroup[Populustrichocarpa]
contig01637	gi|297746510|emb|CBI16566.3|	1e-30	unnamedproteinproduct[Vitisvinifera]
contig01638	gi|297791381|ref|XP_002863575.1|	7e-62	hypotheticalproteinARALYDRAFT_494541[Arabidopsislyratasubsp.lyrata]>gi|297309410|gb|EFH39834.1|hypotheticalproteinARALYDRAFT_494541[Arabidopsislyratasubsp.lyrata]
contig01639	gi|224140859|ref|XP_002323796.1|	0	predictedprotein[Populustrichocarpa]>gi|222866798|gb|EEF03929.1|predictedprotein[Populustrichocarpa]
contig01640	gi|225442667|ref|XP_002284745.1|	6e-46	PREDICTED:hypotheticalprotein[Vitisvinifera]
contig01641	gi|124359711|gb|ABD32378.2|	2e-29	hypotheticalproteinMtrDRAFT_AC150244g35v2[Medicagotruncatula]
contig01642	gi|115436116|ref|NP_001042816.1|	8e-07	Os01g0300000[OryzasativaJaponicaGroup]>gi|14495214|dbj|BAB60933.1|unknownprotein[OryzasativaJaponicaGroup]>gi|15623802|dbj|BAB67862.1|unknownprotein[OryzasativaJaponicaGroup]>gi|113532347|dbj|BAF04730.1|Os01g0300000[OryzasativaJaponicaGroup]>gi|125525536|gb|EAY73650.1|hypotheticalproteinOsI_01539[OryzasativaIndicaGroup]>gi|125570051|gb|EAZ11566.1|hypotheticalproteinOsJ_01433[OryzasativaJaponicaGr…
contig01643	gi|296084279|emb|CBI24667.3|	5e-137	unnamedproteinproduct[Vitisvinifera]
contig01645	gi|1743354|emb|CAA71003.1|	2e-78	aldehydedehydrogenase(NAD+)[Nicotianatabacum]
contig01648	gi|255567152|ref|XP_002524557.1|	2e-104	XPA-bindingprotein,putative[Ricinuscommunis]>gi|223536110|gb|EEF37765.1|XPA-bindingprotein,putative[Ricinuscommunis]
contig01649	gi|148907488|gb|ABR16875.1|	3e-89	unknown[Piceasitchensis]
contig01651	gi|225440057|ref|XP_002282270.1|	2e-30	PREDICTED:hypotheticalprotein[Vitisvinifera]>gi|297741640|emb|CBI32772.3|unnamedproteinproduct[Vitisvinifera]
contig01653	gi|302143322|emb|CBI21883.3|	7e-77	unnamedproteinproduct[Vitisvinifera]
contig01654	gi|118489831|gb|ABK96715.1|	1e-79	unknown[PopulustrichocarpaxPopulusdeltoides]
contig01659	gi|225454547|ref|XP_002266946.1|	2e-43	PREDICTED:hypotheticalprotein[Vitisvinifera]
contig01660	gi|297734621|emb|CBI16672.3|	2e-131	unnamedproteinproduct[Vitisvinifera]
contig01661	gi|255578933|ref|XP_002530319.1|	1e-13	conservedhypotheticalprotein[Ricinuscommunis]>gi|223530123|gb|EEF32035.1|conservedhypotheticalprotein[Ricinuscommunis]
contig01662	gi|225450603|ref|XP_002282328.1|	3e-21	PREDICTED:hypotheticalprotein[Vitisvinifera]>gi|296089770|emb|CBI39589.3|unnamedproteinproduct[Vitisvinifera]
contig01663	gi|255562637|ref|XP_002522324.1|	2e-69	50SribosomalproteinL25,putative[Ricinuscommunis]>gi|223538402|gb|EEF40008.1|50SribosomalproteinL25,putative[Ricinuscommunis]
contig01664	gi|110430654|gb|ABG73444.1|	4e-09	NCdomain-containingprotein[Oryzabrachyantha]
contig01665	gi|255539120|ref|XP_002510625.1|	1e-71	estradiol17beta-dehydrogenase,putative[Ricinuscommunis]>gi|223551326|gb|EEF52812.1|estradiol17beta-dehydrogenase,putative[Ricinuscommunis]
contig01666	gi|255551539|ref|XP_002516815.1|	6e-10	TRANSPORTINHIBITORRESPONSE1protein,putative[Ricinuscommunis]>gi|223543903|gb|EEF45429.1|TRANSPORTINHIBITORRESPONSE1protein,putative[Ricinuscommunis]
contig01668	gi|225460626|ref|XP_002264601.1|	5e-47	PREDICTED:hypotheticalprotein[Vitisvinifera]
contig01670	gi|307136227|gb|ADN34064.1|	5e-15	aminomethyltransferase[Cucumismelosubsp.melo]
contig01671	gi|118487557|gb|ABK95605.1|	8e-90	unknown[Populustrichocarpa]
contig01672	gi|297741117|emb|CBI31848.3|	2e-118	unnamedproteinproduct[Vitisvinifera]
contig01674	gi|224140859|ref|XP_002323796.1|	2e-179	predictedprotein[Populustrichocarpa]>gi|222866798|gb|EEF03929.1|predictedprotein[Populustrichocarpa]
contig01675	gi|255555759|ref|XP_002518915.1|	8e-123	valacyclovirhydrolase,putative[Ricinuscommunis]>gi|223541902|gb|EEF43448.1|valacyclovirhydrolase,putative[Ricinuscommunis]
contig01676	gi|302142381|emb|CBI19584.3|	3e-78	unnamedproteinproduct[Vitisvinifera]
contig01677	gi|161347485|gb|ABX65441.1|	6e-91	glutathioneS-transferase[Chimonanthuspraecox]
contig01678	gi|225440322|ref|XP_002263503.1|	2e-44	PREDICTED:hypotheticalprotein[Vitisvinifera]>gi|297740393|emb|CBI30575.3|unnamedproteinproduct[Vitisvinifera]
contig01679	gi|255543110|ref|XP_002512618.1|	7e-75	conservedhypotheticalprotein[Ricinuscommunis]>gi|223548579|gb|EEF50070.1|conservedhypotheticalprotein[Ricinuscommunis]
contig01680	gi|224089014|ref|XP_002308602.1|	7e-11	predictedprotein[Populustrichocarpa]>gi|222854578|gb|EEE92125.1|predictedprotein[Populustrichocarpa]
contig01681	gi|117622284|gb|ABK51386.1|	8e-65	apyrase-likeprotein[Nicotianatabacum]
contig01682	gi|147853966|emb|CAN79552.1|	2e-46	hypotheticalproteinVITISV_025726[Vitisvinifera]
contig01685	gi|224083711|ref|XP_002307095.1|	3e-12	predictedprotein[Populustrichocarpa]>gi|222856544|gb|EEE94091.1|predictedprotein[Populustrichocarpa]
contig01686	gi|297742971|emb|CBI35838.3|	8e-161	unnamedproteinproduct[Vitisvinifera]
contig01687	gi|242060864|ref|XP_002451721.1|	2e-64	hypotheticalproteinSORBIDRAFT_04g006600[Sorghumbicolor]>gi|241931552|gb|EES04697.1|hypotheticalproteinSORBIDRAFT_04g006600[Sorghumbicolor]
contig01690	gi|255578529|ref|XP_002530128.1|	6e-06	conservedhypotheticalprotein[Ricinuscommunis]>gi|223530382|gb|EEF32272.1|conservedhypotheticalprotein[Ricinuscommunis]
contig01691	gi|225444794|ref|XP_002278368.1|	1e-11	PREDICTED:hypotheticalprotein[Vitisvinifera]
contig01692	gi|107953708|gb|ABF85694.1|	2e-60	inorganicpyrophosphatase[Nicotianarustica]
contig01693	gi|147818576|emb|CAN63099.1|	2e-138	hypotheticalproteinVITISV_042303[Vitisvinifera]
contig01694	gi|255571057|ref|XP_002526479.1|	4e-52	RNAbindingprotein,putative[Ricinuscommunis]>gi|223534154|gb|EEF35870.1|RNAbindingprotein,putative[Ricinuscommunis]
contig01695	gi|147838054|emb|CAN60923.1|	8e-69	hypotheticalproteinVITISV_019338[Vitisvinifera]
contig01696	gi|255567518|ref|XP_002524738.1|	3e-38	acetyl-CoAcarboxylase,putative[Ricinuscommunis]>gi|223535922|gb|EEF37581.1|acetyl-CoAcarboxylase,putative[Ricinuscommunis]
contig01699	gi|225430261|ref|XP_002285072.1|	0	PREDICTED:hypotheticalprotein[Vitisvinifera]
contig01701	gi|296084066|emb|CBI24454.3|	4e-46	unnamedproteinproduct[Vitisvinifera]
contig01703	gi|33146267|dbj|BAC79417.1|	0	polyprotein[Turnipmosaicvirus]
contig01705	gi|148908307|gb|ABR17267.1|	9e-12	unknown[Piceasitchensis]
contig01708	gi|225445885|ref|XP_002279374.1|	0	PREDICTED:hypotheticalprotein[Vitisvinifera]>gi|297743634|emb|CBI36517.3|unnamedproteinproduct[Vitisvinifera]
contig01709	gi|224076922|ref|XP_002305051.1|	6e-92	predictedprotein[Populustrichocarpa]>gi|222848015|gb|EEE85562.1|predictedprotein[Populustrichocarpa]
contig01710	gi|225431427|ref|XP_002280084.1|	1e-45	PREDICTED:similartoF2D10.18[Vitisvinifera]>gi|296088654|emb|CBI37645.3|unnamedproteinproduct[Vitisvinifera]
contig01711	gi|255550558|ref|XP_002516329.1|	1e-13	conservedhypotheticalprotein[Ricinuscommunis]>gi|223544559|gb|EEF46076.1|conservedhypotheticalprotein[Ricinuscommunis]
contig01712	gi|147817663|emb|CAN64499.1|	1e-60	hypotheticalproteinVITISV_043672[Vitisvinifera]
contig01713	gi|116780926|gb|ABK21883.1|	1e-37	unknown[Piceasitchensis]
contig01714	gi|297746093|emb|CBI16149.3|	1e-42	unnamedproteinproduct[Vitisvinifera]
contig01716	gi|225429179|ref|XP_002275614.1|	3e-122	PREDICTED:hypotheticalproteinisoform2[Vitisvinifera]
contig01717	gi|255632782|gb|ACU16744.1|	3e-23	unknown[Glycinemax]
contig01718	gi|225424409|ref|XP_002284972.1|	0	PREDICTED:hypotheticalprotein[Vitisvinifera]>gi|147818682|emb|CAN76185.1|hypotheticalproteinVITISV_023086[Vitisvinifera]
contig01720	gi|225438601|ref|XP_002280684.1|	2e-40	PREDICTED:hypotheticalprotein[Vitisvinifera]>gi|296082480|emb|CBI21485.3|unnamedproteinproduct[Vitisvinifera]
contig01722	gi|259019463|gb|ACV90044.1|	8e-70	rubberelongationfactor[Morusalba]
contig01724	gi|15241726|ref|NP_201025.1|	3e-72	PRH75;ATP-dependenthelicase/DEAD/H-boxRNAhelicasebinding[Arabidopsisthaliana]>gi|108861902|sp|Q39189.2|RH7_ARATHRecName:Full=DEAD-boxATP-dependentRNAhelicase7>gi|8809632|dbj|BAA97183.1|RNAhelicase[Arabidopsisthaliana]>gi|15810145|gb|AAL07216.1|putativeRNAhelicase[Arabidopsisthaliana]>gi|30793911|gb|AAP40408.1|putativeDEAD/DEAHboxRNAhelicasePRH75[Arabidopsisthaliana]
contig01725	gi|225435514|ref|XP_002285553.1|	2e-56	PREDICTED:hypotheticalprotein[Vitisvinifera]
contig01726	gi|225455246|ref|XP_002272716.1|	2e-20	PREDICTED:hypotheticalprotein[Vitisvinifera]>gi|302143966|emb|CBI23071.3|unnamedproteinproduct[Vitisvinifera]
contig01727	gi|255542556|ref|XP_002512341.1|	1e-131	branched-chainaminoacidaminotransferase,putative[Ricinuscommunis]>gi|223548302|gb|EEF49793.1|branched-chainaminoacidaminotransferase,putative[Ricinuscommunis]
contig01729	gi|225470739|ref|XP_002266519.1|	4e-75	PREDICTED:hypotheticalprotein[Vitisvinifera]
contig01735	gi|255550093|ref|XP_002516097.1|	1e-12	conservedhypotheticalprotein[Ricinuscommunis]>gi|223544583|gb|EEF46099.1|conservedhypotheticalprotein[Ricinuscommunis]
contig01739	gi|224115140|ref|XP_002332211.1|	4e-20	predictedprotein[Populustrichocarpa]>gi|222874875|gb|EEF12006.1|predictedprotein[Populustrichocarpa]
contig01741	gi|225446034|ref|XP_002270335.1|	3e-99	PREDICTED:hypotheticalprotein[Vitisvinifera]
contig01742	gi|212722788|ref|NP_001131780.1|	1e-40	hypotheticalproteinLOC100193151[Zeamays]>gi|194692516|gb|ACF80342.1|unknown[Zeamays]
contig01743	gi|296087603|emb|CBI34859.3|	1e-81	unnamedproteinproduct[Vitisvinifera]
contig01744	gi|225448355|ref|XP_002270952.1|	1e-46	PREDICTED:hypotheticalprotein[Vitisvinifera]
contig01745	gi|147838853|emb|CAN72364.1|	5e-21	hypotheticalproteinVITISV_016465[Vitisvinifera]
contig01746	gi|297746202|emb|CBI16258.3|	5e-92	unnamedproteinproduct[Vitisvinifera]
contig01747	gi|297738658|emb|CBI27903.3|	3e-42	unnamedproteinproduct[Vitisvinifera]
contig01748	gi|217071088|gb|ACJ83904.1|	4e-09	unknown[Medicagotruncatula]
contig01749	gi|297813189|ref|XP_002874478.1|	1e-32	leucine-richrepeatfamilyprotein[Arabidopsislyratasubsp.lyrata]>gi|297320315|gb|EFH50737.1|leucine-richrepeatfamilyprotein[Arabidopsislyratasubsp.lyrata]
contig01751	gi|296087176|emb|CBI33550.3|	3e-43	unnamedproteinproduct[Vitisvinifera]
contig01752	gi|15218701|ref|NP_171806.1|	2e-73	glutamatebinding[Arabidopsisthaliana]>gi|4587571|gb|AAD25802.1|AC006550_10BelongstothePF|01027UncharacterizedproteinfamilyUPF0005with7transmembranedomains[Arabidopsisthaliana]>gi|38603872|gb|AAR24681.1|At1g03070[Arabidopsisthaliana]>gi|51969040|dbj|BAD43212.1|putativeglutamate/aspartate-bindingpeptide[Arabidopsisthaliana]
contig01754	gi|225432062|ref|XP_002280604.1|	5e-173	PREDICTED:hypotheticalprotein[Vitisvinifera]>gi|296083203|emb|CBI22839.3|unnamedproteinproduct[Vitisvinifera]
contig01756	gi|125538883|gb|EAY85278.1|	6e-80	hypotheticalproteinOsI_06649[OryzasativaIndicaGroup]
contig01757	gi|225464541|ref|XP_002271480.1|	7e-113	PREDICTED:hypotheticalprotein[Vitisvinifera]
contig01758	gi|255626823|gb|ACU13756.1|	8e-34	unknown[Glycinemax]
contig01759	gi|255586003|ref|XP_002533671.1|	1e-150	heparanase,putative[Ricinuscommunis]>gi|223526439|gb|EEF28717.1|heparanase,putative[Ricinuscommunis]
contig01760	gi|225456471|ref|XP_002284518.1|	0	PREDICTED:hypotheticalprotein[Vitisvinifera]
contig01762	gi|225007940|gb|ACN78662.1|	5e-86	endo-beta-mannanase[Actinidiaarguta]
contig01763	gi|255578930|ref|XP_002530318.1|	2e-56	Membrane-associated30kDaprotein,chloroplastprecursor,putative[Ricinuscommunis]>gi|223530174|gb|EEF32085.1|Membrane-associated30kDaprotein,chloroplastprecursor,putative[Ricinuscommunis]
contig01765	gi|225441561|ref|XP_002281267.1|	4e-47	PREDICTED:hypotheticalprotein[Vitisvinifera]
contig01766	gi|297742429|emb|CBI34578.3|	6e-30	unnamedproteinproduct[Vitisvinifera]
contig01767	gi|224104329|ref|XP_002313399.1|	0	predictedprotein[Populustrichocarpa]>gi|222849807|gb|EEE87354.1|predictedprotein[Populustrichocarpa]
contig01768	gi|225448083|ref|XP_002276310.1|	1e-73	PREDICTED:hypotheticalprotein[Vitisvinifera]>gi|298204596|emb|CBI23871.3|unnamedproteinproduct[Vitisvinifera]
contig01769	gi|225448083|ref|XP_002276310.1|	4e-122	PREDICTED:hypotheticalprotein[Vitisvinifera]>gi|298204596|emb|CBI23871.3|unnamedproteinproduct[Vitisvinifera]
contig01771	gi|224106229|ref|XP_002314093.1|	3e-77	GRASfamilytranscriptionfactor[Populustrichocarpa]>gi|222850501|gb|EEE88048.1|GRASfamilytranscriptionfactor[Populustrichocarpa]
contig01772	gi|297746091|emb|CBI16147.3|	2e-65	unnamedproteinproduct[Vitisvinifera]
contig01773	gi|224082286|ref|XP_002306633.1|	1e-37	predictedprotein[Populustrichocarpa]>gi|222856082|gb|EEE93629.1|predictedprotein[Populustrichocarpa]
contig01775	gi|24421095|dbj|BAC07504.2|	1e-31	receptor-likeproteinkinase[Nicotianatabacum]
contig01776	gi|225470446|ref|XP_002271412.1|	0	PREDICTED:hypotheticalprotein[Vitisvinifera]
contig01778	gi|40036979|gb|AAR37364.1|	2e-131	mitochondrialalternativeoxidase[Nicotianaattenuata]
contig01781	gi|225454832|ref|XP_002275116.1|	0	PREDICTED:hypotheticalprotein[Vitisvinifera]>gi|297737353|emb|CBI26554.3|unnamedproteinproduct[Vitisvinifera]
contig01785	gi|2580497|gb|AAC05021.1|	0	NADPH:ferrihemoproteinoxidoreductase[Papaversomniferum]
contig01786	gi|224128700|ref|XP_002320397.1|	3e-146	predictedprotein[Populustrichocarpa]>gi|222861170|gb|EEE98712.1|predictedprotein[Populustrichocarpa]
contig01787	gi|224066191|ref|XP_002302024.1|	2e-131	predictedprotein[Populustrichocarpa]>gi|118486617|gb|ABK95146.1|unknown[Populustrichocarpa]>gi|222843750|gb|EEE81297.1|predictedprotein[Populustrichocarpa]
contig01788	gi|225453590|ref|XP_002263621.1|	8e-100	PREDICTED:hypotheticalproteinisoform1[Vitisvinifera]>gi|296088993|emb|CBI38696.3|unnamedproteinproduct[Vitisvinifera]
contig01789	gi|225462254|ref|XP_002263263.1|	3e-172	PREDICTED:hypotheticalprotein[Vitisvinifera]>gi|297736130|emb|CBI24168.3|unnamedproteinproduct[Vitisvinifera]
contig01791	gi|75216452|sp|Q9ZS34.1|CHLP_TOBAC	6e-61	RecName:Full=Geranylgeranyldiphosphatereductase,chloroplastic;AltName:Full=Geranylgeranylreductase;Flags:Precursor>gi|3821254|emb|CAA07683.1|geranylgeranylreductase[Nicotianatabacum]
contig01792	gi|225459699|ref|XP_002284688.1|	1e-108	PREDICTED:hypotheticalprotein[Vitisvinifera]
contig01793	gi|255546785|ref|XP_002514451.1|	4e-103	ATP-dependentRNAhelicase,putative[Ricinuscommunis]>gi|223546447|gb|EEF47947.1|ATP-dependentRNAhelicase,putative[Ricinuscommunis]
contig01794	gi|255547383|ref|XP_002514749.1|	1e-139	geranylgeranylhydrogenase,putative[Ricinuscommunis]>gi|223546353|gb|EEF47855.1|geranylgeranylhydrogenase,putative[Ricinuscommunis]
contig01795	gi|18398015|ref|NP_566314.1|	1e-21	unknownprotein[Arabidopsisthaliana]>gi|21618049|gb|AAM67099.1|unknown[Arabidopsisthaliana]>gi|107738334|gb|ABF83678.1|At3g07640[Arabidopsisthaliana]>gi|110738983|dbj|BAF01412.1|hypotheticalprotein[Arabidopsisthaliana]
contig01797	gi|297816926|ref|XP_002876346.1|	9e-21	hypotheticalproteinARALYDRAFT_907035[Arabidopsislyratasubsp.lyrata]>gi|297322184|gb|EFH52605.1|hypotheticalproteinARALYDRAFT_907035[Arabidopsislyratasubsp.lyrata]
contig01799	gi|225460207|ref|XP_002277587.1|	5e-08	PREDICTED:similartoTNP2[Vitisvinifera]
contig01800	gi|225425192|ref|XP_002265828.1|	6e-97	PREDICTED:hypotheticalprotein[Vitisvinifera]
contig01801	gi|224082428|ref|XP_002306690.1|	0	predictedprotein[Populustrichocarpa]>gi|222856139|gb|EEE93686.1|predictedprotein[Populustrichocarpa]
contig01803	gi|147770772|emb|CAN60954.1|	5e-09	hypotheticalproteinVITISV_008876[Vitisvinifera]
contig01806	gi|298204425|emb|CBI16905.3|	1e-37	unnamedproteinproduct[Vitisvinifera]
contig01807	gi|225428263|ref|XP_002282385.1|	1e-48	PREDICTED:hypotheticalprotein[Vitisvinifera]>gi|297744494|emb|CBI37756.3|unnamedproteinproduct[Vitisvinifera]
contig01808	gi|225431104|ref|XP_002265009.1|	2e-27	PREDICTED:hypotheticalprotein[Vitisvinifera]>gi|297734996|emb|CBI17358.3|unnamedproteinproduct[Vitisvinifera]
contig01809	gi|147781093|emb|CAN73840.1|	8e-119	hypotheticalproteinVITISV_007561[Vitisvinifera]
contig01810	gi|225446507|ref|XP_002278626.1|	6e-20	PREDICTED:hypotheticalprotein[Vitisvinifera]
contig01812	gi|255547391|ref|XP_002514753.1|	2e-48	conservedhypotheticalprotein[Ricinuscommunis]>gi|223546357|gb|EEF47859.1|conservedhypotheticalprotein[Ricinuscommunis]
contig01813	gi|224130512|ref|XP_002320855.1|	2e-115	predictedprotein[Populustrichocarpa]>gi|222861628|gb|EEE99170.1|predictedprotein[Populustrichocarpa]
contig01814	gi|114149950|gb|ABI51594.1|	1e-89	chloroplastpost-illuminationchlorophyllfluorescenceincreaseprotein[Nicotianatabacum]
contig01816	gi|225424426|ref|XP_002281514.1|	3e-57	PREDICTED:hypotheticalprotein[Vitisvinifera]
contig01820	gi|117557146|gb|ABK35750.1|	9e-98	sulfatetransporter[PopulustremulaxPopulusalba]
contig01823	gi|225424530|ref|XP_002285281.1|	9e-155	PREDICTED:hypotheticalprotein[Vitisvinifera]>gi|147853445|emb|CAN80198.1|hypotheticalproteinVITISV_030908[Vitisvinifera]>gi|297737552|emb|CBI26753.3|unnamedproteinproduct[Vitisvinifera]
contig01824	gi|61808292|gb|AAX56075.1|	6e-60	pathogenesis-related10proteinPR10-1[Papaversomniferum]
contig01825	gi|225435080|ref|XP_002284440.1|	5e-08	PREDICTED:hypotheticalproteinisoform2[Vitisvinifera]
contig01826	gi|225445360|ref|XP_002284876.1|	2e-70	PREDICTED:hypotheticalprotein[Vitisvinifera]>gi|297738884|emb|CBI28129.3|unnamedproteinproduct[Vitisvinifera]
contig01827	gi|297733628|emb|CBI14875.3|	2e-13	unnamedproteinproduct[Vitisvinifera]
contig01829	gi|225467504|ref|XP_002268715.1|	1e-17	PREDICTED:hypotheticalprotein[Vitisvinifera]
contig01830	gi|224092136|ref|XP_002309484.1|	2e-07	predictedprotein[Populustrichocarpa]>gi|222855460|gb|EEE93007.1|predictedprotein[Populustrichocarpa]
contig01832	gi|255577618|ref|XP_002529686.1|	8e-95	MinorhistocompatibilityantigenH13,putative[Ricinuscommunis]>gi|223530834|gb|EEF32697.1|MinorhistocompatibilityantigenH13,putative[Ricinuscommunis]
contig01833	gi|225423654|ref|XP_002276113.1|	2e-11	PREDICTED:hypotheticalprotein[Vitisvinifera]>gi|297737990|emb|CBI27191.3|unnamedproteinproduct[Vitisvinifera]
contig01834	gi|225436761|ref|XP_002267241.1|	2e-125	PREDICTED:hypotheticalproteinisoform1[Vitisvinifera]
contig01835	gi|225454561|ref|XP_002267349.1|	6e-08	PREDICTED:hypotheticalprotein[Vitisvinifera]
contig01836	gi|225430590|ref|XP_002265288.1|	2e-134	PREDICTED:hypotheticalprotein[Vitisvinifera]
contig01837	gi|225425178|ref|XP_002265340.1|	9e-65	PREDICTED:hypotheticalprotein[Vitisvinifera]>gi|296088718|emb|CBI38168.3|unnamedproteinproduct[Vitisvinifera]
contig01838	gi|297744547|emb|CBI37809.3|	1e-11	unnamedproteinproduct[Vitisvinifera]
contig01841	gi|225442227|ref|XP_002278010.1|	2e-64	PREDICTED:hypotheticalprotein[Vitisvinifera]
contig01844	gi|18307504|emb|CAD21166.1|	6e-74	SDL-1protein[Nicotianaplumbaginifolia]
contig01845	gi|118481033|gb|ABK92470.1|	1e-07	unknown[Populustrichocarpa]
contig01846	gi|225445728|ref|XP_002270904.1|	6e-51	PREDICTED:hypotheticalproteinisoform1[Vitisvinifera]
contig01847	gi|225454813|ref|XP_002275630.1|	0	PREDICTED:hypotheticalprotein[Vitisvinifera]>gi|147799770|emb|CAN61845.1|hypotheticalproteinVITISV_008353[Vitisvinifera]>gi|297737334|emb|CBI26535.3|unnamedproteinproduct[Vitisvinifera]
contig01848	gi|224120790|ref|XP_002330952.1|	3e-87	predictedprotein[Populustrichocarpa]>gi|222873146|gb|EEF10277.1|predictedprotein[Populustrichocarpa]
contig01849	gi|23504385|emb|CAC00697.2|	2e-115	putativesugartransporter[Solanumlycopersicum]
contig01850	gi|224129260|ref|XP_002328930.1|	1e-27	predictedprotein[Populustrichocarpa]>gi|222839360|gb|EEE77697.1|predictedprotein[Populustrichocarpa]
contig01851	gi|116778882|gb|ABK21038.1|	3e-13	unknown[Piceasitchensis]
contig01852	gi|224102453|ref|XP_002312683.1|	3e-53	predictedprotein[Populustrichocarpa]>gi|222852503|gb|EEE90050.1|predictedprotein[Populustrichocarpa]
contig01853	gi|292612198|ref|XP_001343199.3|	5e-08	PREDICTED:hypotheticalprotein,partial[Daniorerio]
contig01854	gi|225426504|ref|XP_002277877.1|	2e-47	PREDICTED:hypotheticalprotein[Vitisvinifera]>gi|147768787|emb|CAN73635.1|hypotheticalproteinVITISV_009602[Vitisvinifera]>gi|297742477|emb|CBI34626.3|unnamedproteinproduct[Vitisvinifera]
contig01856	gi|110932098|gb|ABH03018.1|	1e-56	resveratrol/hydroxycinnamicacidO-glucosyltransferase[Vitislabrusca]
contig01857	gi|224115524|ref|XP_002317055.1|	9e-139	predictedprotein[Populustrichocarpa]>gi|222860120|gb|EEE97667.1|predictedprotein[Populustrichocarpa]
contig01858	gi|255584886|ref|XP_002533158.1|	1e-61	Rootphototropismprotein,putative[Ricinuscommunis]>gi|223527030|gb|EEF29217.1|Rootphototropismprotein,putative[Ricinuscommunis]
contig01859	gi|294882220|ref|XP_002769652.1|	9e-06	cellularnucleicacidbindingprotein,putative[PerkinsusmarinusATCC50983]>gi|239873234|gb|EER02370.1|cellularnucleicacidbindingprotein,putative[PerkinsusmarinusATCC50983]
contig01860	gi|13936812|gb|AAK49947.1|AF335551_1	3e-161	TGF-betareceptor-interactingprotein1[Phaseolusvulgaris]
contig01861	gi|225445442|ref|XP_002285073.1|	3e-35	PREDICTED:hypotheticalprotein[Vitisvinifera]>gi|297738925|emb|CBI28170.3|unnamedproteinproduct[Vitisvinifera]
contig01862	gi|225455414|ref|XP_002279048.1|	5e-06	PREDICTED:hypotheticalprotein[Vitisvinifera]
contig01863	gi|296084716|emb|CBI25858.3|	2e-104	unnamedproteinproduct[Vitisvinifera]
contig01865	gi|225456851|ref|XP_002276558.1|	3e-42	PREDICTED:hypotheticalprotein[Vitisvinifera]
contig01866	gi|255578827|ref|XP_002530268.1|	3e-28	conservedhypotheticalprotein[Ricinuscommunis]>gi|223530200|gb|EEF32108.1|conservedhypotheticalprotein[Ricinuscommunis]
contig01867	gi|225437515|ref|XP_002275221.1|	2e-61	PREDICTED:hypotheticalprotein[Vitisvinifera]>gi|147769615|emb|CAN72389.1|hypotheticalproteinVITISV_040417[Vitisvinifera]>gi|297743958|emb|CBI36928.3|unnamedproteinproduct[Vitisvinifera]
contig01868	gi|171906244|gb|ACB56919.1|	8e-26	flavonesynthaseII[Hieraciumpilosella]
contig01869	gi|225445442|ref|XP_002285073.1|	4e-34	PREDICTED:hypotheticalprotein[Vitisvinifera]>gi|297738925|emb|CBI28170.3|unnamedproteinproduct[Vitisvinifera]
contig01872	gi|225458894|ref|XP_002283460.1|	1e-67	PREDICTED:hypotheticalprotein[Vitisvinifera]
contig01874	gi|225449106|ref|XP_002276752.1|	5e-54	PREDICTED:hypotheticalprotein[Vitisvinifera]>gi|296086048|emb|CBI31489.3|unnamedproteinproduct[Vitisvinifera]
contig01875	gi|168031918|ref|XP_001768467.1|	2e-16	predictedprotein[Physcomitrellapatenssubsp.patens]>gi|162680392|gb|EDQ66829.1|predictedprotein[Physcomitrellapatenssubsp.patens]
contig01876	gi|296082407|emb|CBI21412.3|	6e-66	unnamedproteinproduct[Vitisvinifera]
contig01877	gi|15241502|ref|NP_196420.1|	2e-67	glycerophosphoryldiesterphosphodiesterasefamilyprotein[Arabidopsisthaliana]>gi|6562317|emb|CAB62615.1|glycerophosphodiesterphosphodiesterase-likeprotein[Arabidopsisthaliana]>gi|66792678|gb|AAY56441.1|At5g08030[Arabidopsisthaliana]
contig01879	gi|297736960|emb|CBI26161.3|	3e-74	unnamedproteinproduct[Vitisvinifera]
contig01880	gi|4455340|emb|CAB36721.1|	3e-41	putativeprotein[Arabidopsisthaliana]>gi|7270465|emb|CAB80231.1|putativeprotein[Arabidopsisthaliana]
contig01881	gi|225452296|ref|XP_002271885.1|	2e-103	PREDICTED:hypotheticalprotein[Vitisvinifera]>gi|296087586|emb|CBI34842.3|unnamedproteinproduct[Vitisvinifera]
contig01882	gi|225446777|ref|XP_002278499.1|	2e-25	PREDICTED:hypotheticalprotein[Vitisvinifera]
contig01883	gi|225438561|ref|XP_002276023.1|	2e-54	PREDICTED:hypotheticalprotein[Vitisvinifera]
contig01884	gi|255587054|ref|XP_002534116.1|	3e-49	proteinfarnesyltransferasealphasubunit,putative[Ricinuscommunis]>gi|223525828|gb|EEF28267.1|proteinfarnesyltransferasealphasubunit,putative[Ricinuscommunis]
contig01886	gi|61808292|gb|AAX56075.1|	2e-19	pathogenesis-related10proteinPR10-1[Papaversomniferum]
contig01888	gi|225452312|ref|XP_002272486.1|	5e-110	PREDICTED:hypotheticalprotein[Vitisvinifera]>gi|296087594|emb|CBI34850.3|unnamedproteinproduct[Vitisvinifera]
contig01889	gi|297741490|emb|CBI32622.3|	8e-07	unnamedproteinproduct[Vitisvinifera]
contig01890	gi|302141804|emb|CBI19007.3|	6e-40	unnamedproteinproduct[Vitisvinifera]
contig01891	gi|255568782|ref|XP_002525362.1|	3e-77	Naphthoatesynthase,putative[Ricinuscommunis]>gi|223535325|gb|EEF37000.1|Naphthoatesynthase,putative[Ricinuscommunis]
contig01892	gi|255546107|ref|XP_002514113.1|	9e-92	WD-repeatprotein,putative[Ricinuscommunis]>gi|223546569|gb|EEF48067.1|WD-repeatprotein,putative[Ricinuscommunis]
contig01893	gi|225423985|ref|XP_002282642.1|	4e-70	PREDICTED:hypotheticalprotein[Vitisvinifera]>gi|297737816|emb|CBI27017.3|unnamedproteinproduct[Vitisvinifera]
contig01895	gi|218184704|gb|EEC67131.1|	5e-10	hypotheticalproteinOsI_33953[OryzasativaIndicaGroup]
contig01896	gi|297742075|emb|CBI33862.3|	5e-43	unnamedproteinproduct[Vitisvinifera]
contig01898	gi|224136692|ref|XP_002322392.1|	2e-08	predictedprotein[Populustrichocarpa]>gi|222869388|gb|EEF06519.1|predictedprotein[Populustrichocarpa]
contig01899	gi|302143450|emb|CBI22011.3|	7e-170	unnamedproteinproduct[Vitisvinifera]
contig01900	gi|224125688|ref|XP_002319651.1|	4e-58	predictedprotein[Populustrichocarpa]>gi|222858027|gb|EEE95574.1|predictedprotein[Populustrichocarpa]
contig01901	gi|21542133|sp|Q06394.1|ML146_PAPSO	2e-57	RecName:Full=Majorlatexprotein146;Short=MLP146>gi|294060|gb|AAA19244.1|majorlatexprotein[Papaversomniferum]
contig01902	gi|225461918|ref|XP_002265698.1|	7e-102	PREDICTED:hypotheticalprotein[Vitisvinifera]>gi|296089917|emb|CBI39736.3|unnamedproteinproduct[Vitisvinifera]
contig01904	gi|296083323|emb|CBI22959.3|	6e-11	unnamedproteinproduct[Vitisvinifera]
contig01906	gi|224071477|ref|XP_002303479.1|	0	predictedprotein[Populustrichocarpa]>gi|222840911|gb|EEE78458.1|predictedprotein[Populustrichocarpa]
contig01908	gi|225457907|ref|XP_002279439.1|	8e-16	PREDICTED:hypotheticalprotein[Vitisvinifera]
contig01911	gi|147801125|emb|CAN68826.1|	7e-47	hypotheticalproteinVITISV_029977[Vitisvinifera]
contig01913	gi|255578876|ref|XP_002530292.1|	1e-78	calcium/calmodulin-dependentproteinkinasekinase,putative[Ricinuscommunis]>gi|223530190|gb|EEF32099.1|calcium/calmodulin-dependentproteinkinasekinase,putative[Ricinuscommunis]
contig01914	gi|225448154|ref|XP_002264418.1|	3e-70	PREDICTED:hypotheticalprotein[Vitisvinifera]>gi|297739542|emb|CBI29724.3|unnamedproteinproduct[Vitisvinifera]
contig01916	gi|137460|sp|P09469.1|VATA_DAUCA	0	RecName:Full=V-typeprotonATPasecatalyticsubunitA;Short=V-ATPasesubunitA;AltName:Full=V-ATPase69kDasubunit;AltName:Full=Vacuolarprotonpumpsubunitalpha>gi|167560|gb|AAA33139.1|70kDvacuolarH+-ATPase[Daucuscarota]
contig01919	gi|225447797|ref|XP_002266648.1|	9e-47	PREDICTED:hypotheticalprotein[Vitisvinifera]>gi|296081484|emb|CBI20007.3|unnamedproteinproduct[Vitisvinifera]
contig01921	gi|224117116|ref|XP_002317480.1|	1e-84	predictedprotein[Populustrichocarpa]>gi|222860545|gb|EEE98092.1|predictedprotein[Populustrichocarpa]
contig01922	gi|147845303|emb|CAN79061.1|	1e-30	hypotheticalproteinVITISV_024577[Vitisvinifera]
contig01923	gi|297800752|ref|XP_002868260.1|	2e-66	ATARD2[Arabidopsislyratasubsp.lyrata]>gi|297314096|gb|EFH44519.1|ATARD2[Arabidopsislyratasubsp.lyrata]
contig01925	gi|297736168|emb|CBI24206.3|	6e-44	unnamedproteinproduct[Vitisvinifera]
contig01926	gi|225434518|ref|XP_002278580.1|	1e-75	PREDICTED:hypotheticalprotein[Vitisvinifera]
contig01927	gi|255560011|ref|XP_002521024.1|	0	conservedhypotheticalprotein[Ricinuscommunis]>gi|223539861|gb|EEF41441.1|conservedhypotheticalprotein[Ricinuscommunis]
contig01928	gi|225429674|ref|XP_002279960.1|	4e-53	PREDICTED:hypotheticalprotein[Vitisvinifera]
contig01931	gi|255547720|ref|XP_002514917.1|	8e-18	Smallrubberparticleprotein,putative[Ricinuscommunis]>gi|223545968|gb|EEF47471.1|Smallrubberparticleprotein,putative[Ricinuscommunis]
contig01932	gi|225444391|ref|XP_002265115.1|	1e-66	PREDICTED:hypotheticalprotein[Vitisvinifera]>gi|302144064|emb|CBI23169.3|unnamedproteinproduct[Vitisvinifera]
contig01934	gi|225445668|ref|XP_002266524.1|	6e-180	PREDICTED:hypotheticalprotein[Vitisvinifera]
contig01935	gi|262070776|gb|ACY08857.1|	4e-93	xyloglucangalactosyltransferase[Eucalyptusgrandis]
contig01936	gi|224114069|ref|XP_002316658.1|	1e-85	predictedprotein[Populustrichocarpa]>gi|222859723|gb|EEE97270.1|predictedprotein[Populustrichocarpa]
contig01938	gi|225451647|ref|XP_002277367.1|	4e-61	PREDICTED:hypotheticalprotein[Vitisvinifera]>gi|296082249|emb|CBI21254.3|unnamedproteinproduct[Vitisvinifera]
contig01939	gi|255562727|ref|XP_002522369.1|	2e-19	conservedhypotheticalprotein[Ricinuscommunis]>gi|223538447|gb|EEF40053.1|conservedhypotheticalprotein[Ricinuscommunis]
contig01940	gi|4164141|dbj|BAA37127.1|	6e-49	gibberelin20-oxidase[Lactucasativa]
contig01941	gi|225450405|ref|XP_002278610.1|	0	PREDICTED:hypotheticalprotein[Vitisvinifera]>gi|147838424|emb|CAN76586.1|hypotheticalproteinVITISV_020287[Vitisvinifera]>gi|183239014|gb|ACC60965.1|phytochromeA[Vitisvinifera]>gi|296089871|emb|CBI39690.3|unnamedproteinproduct[Vitisvinifera]
contig01942	gi|255551475|ref|XP_002516783.1|	1e-32	heatshockprotein70kD,putative[Ricinuscommunis]>gi|223543871|gb|EEF45397.1|heatshockprotein70kD,putative[Ricinuscommunis]
contig01943	gi|255573026|ref|XP_002527443.1|	5e-121	aminoacidtransporter,putative[Ricinuscommunis]>gi|223533178|gb|EEF34935.1|aminoacidtransporter,putative[Ricinuscommunis]
contig01944	gi|193795285|gb|ACF21741.1|	1e-56	putativeserine/threonineproteinkinase[Elaeisguineensis]
contig01945	gi|225430025|ref|XP_002281548.1|	5e-39	PREDICTED:hypotheticalprotein[Vitisvinifera]
contig01949	gi|297734828|emb|CBI17062.3|	2e-48	unnamedproteinproduct[Vitisvinifera]
contig01950	gi|225463187|ref|XP_002267524.1|	1e-67	PREDICTED:hypotheticalprotein[Vitisvinifera]
contig01951	gi|224135381|ref|XP_002322059.1|	3e-106	predictedprotein[Populustrichocarpa]>gi|222869055|gb|EEF06186.1|predictedprotein[Populustrichocarpa]
contig01953	gi|225458354|ref|XP_002283278.1|	8e-110	PREDICTED:hypotheticalprotein[Vitisvinifera]>gi|302142454|emb|CBI19657.3|unnamedproteinproduct[Vitisvinifera]
contig01954	gi|225429750|ref|XP_002282410.1|	0	PREDICTED:hypotheticalprotein[Vitisvinifera]>gi|147845891|emb|CAN82167.1|hypotheticalproteinVITISV_023269[Vitisvinifera]
contig01955	gi|147805894|emb|CAN59849.1|	9e-31	hypotheticalproteinVITISV_000851[Vitisvinifera]
contig01957	gi|297793811|ref|XP_002864790.1|	1e-52	hypotheticalproteinARALYDRAFT_496418[Arabidopsislyratasubsp.lyrata]>gi|297310625|gb|EFH41049.1|hypotheticalproteinARALYDRAFT_496418[Arabidopsislyratasubsp.lyrata]
contig01958	gi|63028446|gb|AAY27090.1|	4e-96	UDP-glucose:flavonoid7-O-glucosyltransferase[Pyruscommunis]
contig01960	gi|225462285|ref|XP_002265046.1|	2e-98	PREDICTED:hypotheticalprotein[Vitisvinifera]
contig01961	gi|57639078|gb|AAW55475.1|	0	ER-bindingprotein[Maluspumila]
contig01962	gi|255586104|ref|XP_002533716.1|	5e-16	conservedhypotheticalprotein[Ricinuscommunis]>gi|223526390|gb|EEF28679.1|conservedhypotheticalprotein[Ricinuscommunis]
contig01963	gi|224082532|ref|XP_002306731.1|	5e-38	NACdomainprotein,IPR003441[Populustrichocarpa]>gi|222856180|gb|EEE93727.1|NACdomainprotein,IPR003441[Populustrichocarpa]
contig01964	gi|297743234|emb|CBI36101.3|	1e-76	unnamedproteinproduct[Vitisvinifera]
contig01967	gi|255556438|ref|XP_002519253.1|	8e-96	galactokinase,putative[Ricinuscommunis]>gi|223541568|gb|EEF43117.1|galactokinase,putative[Ricinuscommunis]
contig01968	gi|224133096|ref|XP_002327960.1|	2e-60	predictedprotein[Populustrichocarpa]>gi|222837369|gb|EEE75748.1|predictedprotein[Populustrichocarpa]
contig01970	gi|224142947|ref|XP_002324791.1|	2e-137	predictedprotein[Populustrichocarpa]>gi|222866225|gb|EEF03356.1|predictedprotein[Populustrichocarpa]
contig01971	gi|225453006|ref|XP_002263664.1|	4e-29	PREDICTED:hypotheticalprotein[Vitisvinifera]>gi|296087918|emb|CBI35201.3|unnamedproteinproduct[Vitisvinifera]
contig01972	gi|255569285|ref|XP_002525610.1|	3e-06	conservedhypotheticalprotein[Ricinuscommunis]>gi|223535046|gb|EEF36728.1|conservedhypotheticalprotein[Ricinuscommunis]
contig01973	gi|297742532|emb|CBI34681.3|	2e-82	unnamedproteinproduct[Vitisvinifera]
contig01975	gi|225460939|ref|XP_002277977.1|	2e-13	PREDICTED:hypotheticalprotein[Vitisvinifera]
contig01976	gi|255540397|ref|XP_002511263.1|	0	transferase,transferringglycosylgroups,putative[Ricinuscommunis]>gi|223550378|gb|EEF51865.1|transferase,transferringglycosylgroups,putative[Ricinuscommunis]
contig01978	gi|255562041|ref|XP_002522029.1|	0	ProteinPIR,putative[Ricinuscommunis]>gi|223538833|gb|EEF40433.1|ProteinPIR,putative[Ricinuscommunis]
contig01979	gi|255566484|ref|XP_002524227.1|	8e-102	mannose-1-phosphateguanyltransferase,putative[Ricinuscommunis]>gi|223536504|gb|EEF38151.1|mannose-1-phosphateguanyltransferase,putative[Ricinuscommunis]
contig01980	gi|255573501|ref|XP_002527676.1|	2e-65	conservedhypotheticalprotein[Ricinuscommunis]>gi|223532981|gb|EEF34747.1|conservedhypotheticalprotein[Ricinuscommunis]
contig01982	gi|297745508|emb|CBI40588.3|	2e-36	unnamedproteinproduct[Vitisvinifera]
contig01983	gi|223452488|gb|ACM89571.1|	5e-74	proteinkinase[Glycinemax]
contig01984	gi|225458535|ref|XP_002282350.1|	6e-120	PREDICTED:hypotheticalprotein[Vitisvinifera]
contig01985	gi|225440197|ref|XP_002283542.1|	3e-08	PREDICTED:hypotheticalprotein[Vitisvinifera]>gi|297741707|emb|CBI32839.3|unnamedproteinproduct[Vitisvinifera]
contig01986	gi|224145557|ref|XP_002325685.1|	2e-95	equilibrativenucleosidetransporter[Populustrichocarpa]>gi|222862560|gb|EEF00067.1|equilibrativenucleosidetransporter[Populustrichocarpa]
contig01987	gi|225436305|ref|XP_002269994.1|	2e-170	PREDICTED:hypotheticalprotein[Vitisvinifera]
contig01988	gi|297736443|emb|CBI25314.3|	2e-18	unnamedproteinproduct[Vitisvinifera]
contig01989	gi|217075044|gb|ACJ85882.1|	6e-22	unknown[Medicagotruncatula]
contig01992	gi|224059650|ref|XP_002299952.1|	2e-47	predictedprotein[Populustrichocarpa]>gi|224104033|ref|XP_002313290.1|predictedprotein[Populustrichocarpa]>gi|118483640|gb|ABK93714.1|unknown[Populustrichocarpa]>gi|222847210|gb|EEE84757.1|predictedprotein[Populustrichocarpa]>gi|222849698|gb|EEE87245.1|predictedprotein[Populustrichocarpa]
contig01994	gi|255567104|ref|XP_002524534.1|	3e-56	conservedhypotheticalprotein[Ricinuscommunis]>gi|223536208|gb|EEF37861.1|conservedhypotheticalprotein[Ricinuscommunis]
contig01999	gi|297736399|emb|CBI25122.3|	4e-132	unnamedproteinproduct[Vitisvinifera]
contig02005	gi|225426718|ref|XP_002281980.1|	6e-67	PREDICTED:hypotheticalprotein[Vitisvinifera]
contig02007	gi|293334715|ref|NP_001168594.1|	2e-17	hypotheticalproteinLOC100382378[Zeamays]>gi|223949419|gb|ACN28793.1|unknown[Zeamays]
contig02008	gi|21542133|sp|Q06394.1|ML146_PAPSO	3e-92	RecName:Full=Majorlatexprotein146;Short=MLP146>gi|294060|gb|AAA19244.1|majorlatexprotein[Papaversomniferum]
contig02009	gi|297742577|emb|CBI34726.3|	3e-72	unnamedproteinproduct[Vitisvinifera]
contig02010	gi|255550415|ref|XP_002516258.1|	2e-62	proteasomesubunitalphatype,putative[Ricinuscommunis]>gi|223544744|gb|EEF46260.1|proteasomesubunitalphatype,putative[Ricinuscommunis]
contig02011	gi|9929159|emb|CAC05259.1|	2e-50	manganesesuperoxidedismutase[Digitalislanata]
contig02014	gi|225437714|ref|XP_002273228.1|	1e-108	PREDICTED:hypotheticalprotein[Vitisvinifera]
contig02015	gi|224067564|ref|XP_002302506.1|	7e-28	predictedprotein[Populustrichocarpa]>gi|222844232|gb|EEE81779.1|predictedprotein[Populustrichocarpa]
contig02016	gi|225453301|ref|XP_002269466.1|	6e-87	PREDICTED:hypotheticalprotein[Vitisvinifera]
contig02017	gi|255564444|ref|XP_002523218.1|	3e-07	Armadillorepeat-containingprotein,putative[Ricinuscommunis]>gi|223537514|gb|EEF39139.1|Armadillorepeat-containingprotein,putative[Ricinuscommunis]
contig02018	gi|7649157|gb|AAF65768.1|AF242310_1	2e-50	manganesesuperoxidedismutase[Euphorbiaesula]
contig02021	gi|225424754|ref|XP_002266408.1|	3e-109	PREDICTED:hypotheticalprotein[Vitisvinifera]>gi|296086509|emb|CBI32098.3|unnamedproteinproduct[Vitisvinifera]
contig02024	gi|297814159|ref|XP_002874963.1|	4e-14	WRKYDNA-bindingprotein47[Arabidopsislyratasubsp.lyrata]>gi|297320800|gb|EFH51222.1|WRKYDNA-bindingprotein47[Arabidopsislyratasubsp.lyrata]
contig02025	gi|225435814|ref|XP_002285763.1|	2e-142	PREDICTED:hypotheticalprotein[Vitisvinifera]
contig02030	gi|3367515|gb|AAC28500.1|	3e-57	Similartoglucose-6-phosphate/phosphate-translocator(GPT)gb|AF020814fromPisumsativum[Arabidopsisthaliana]
contig02031	gi|225442450|ref|XP_002277939.1|	5e-30	PREDICTED:hypotheticalprotein[Vitisvinifera]
contig02032	gi|147802223|emb|CAN68271.1|	4e-17	hypotheticalproteinVITISV_029912[Vitisvinifera]
contig02034	gi|280967729|gb|ACZ98535.1|	3e-39	transmembranedomainprotein[Malusxdomestica]
contig02035	gi|225465369|ref|XP_002276380.1|	1e-50	PREDICTED:hypotheticalprotein[Vitisvinifera]
contig02037	gi|225442894|ref|XP_002263827.1|	6e-08	PREDICTED:hypotheticalprotein[Vitisvinifera]
contig02038	gi|225424152|ref|XP_002284004.1|	1e-104	PREDICTED:hypotheticalprotein[Vitisvinifera]>gi|297737732|emb|CBI26933.3|unnamedproteinproduct[Vitisvinifera]
contig02039	gi|255559173|ref|XP_002520608.1|	0	sugartransporter,putative[Ricinuscommunis]>gi|223540207|gb|EEF41781.1|sugartransporter,putative[Ricinuscommunis]
contig02040	gi|255634606|gb|ACU17665.1|	3e-64	unknown[Glycinemax]
contig02041	gi|255554146|ref|XP_002518113.1|	0	WD-repeatprotein,putative[Ricinuscommunis]>gi|223542709|gb|EEF44246.1|WD-repeatprotein,putative[Ricinuscommunis]
contig02045	gi|224140195|ref|XP_002323470.1|	3e-43	predictedprotein[Populustrichocarpa]>gi|222868100|gb|EEF05231.1|predictedprotein[Populustrichocarpa]
contig02046	gi|224146257|ref|XP_002325939.1|	2e-58	predictedprotein[Populustrichocarpa]>gi|222862814|gb|EEF00321.1|predictedprotein[Populustrichocarpa]
contig02047	gi|297742194|emb|CBI33981.3|	3e-51	unnamedproteinproduct[Vitisvinifera]
contig02048	gi|147773819|emb|CAN67551.1|	4e-53	hypotheticalproteinVITISV_035502[Vitisvinifera]
contig02049	gi|225442351|ref|XP_002276303.1|	7e-11	PREDICTED:hypotheticalprotein[Vitisvinifera]
contig02051	gi|225434528|ref|XP_002276394.1|	1e-120	PREDICTED:hypotheticalprotein[Vitisvinifera]>gi|297745867|emb|CBI15923.3|unnamedproteinproduct[Vitisvinifera]
contig02053	gi|224084398|ref|XP_002307284.1|	2e-67	predictedprotein[Populustrichocarpa]>gi|222856733|gb|EEE94280.1|predictedprotein[Populustrichocarpa]
contig02054	gi|224123248|ref|XP_002330269.1|	1e-46	2-oxoglutarate-dependentdioxygenase[Populustrichocarpa]>gi|222871304|gb|EEF08435.1|2-oxoglutarate-dependentdioxygenase[Populustrichocarpa]
contig02055	gi|225442523|ref|XP_002278786.1|	4e-98	PREDICTED:similartocelldivisionproteinFtsH-like[Vitisvinifera]
contig02056	gi|297842817|ref|XP_002889290.1|	3e-44	predictedprotein[Arabidopsislyratasubsp.lyrata]>gi|297335131|gb|EFH65549.1|predictedprotein[Arabidopsislyratasubsp.lyrata]
contig02059	gi|296088298|emb|CBI36743.3|	3e-61	unnamedproteinproduct[Vitisvinifera]
contig02061	gi|110681464|emb|CAL25342.1|	9e-92	putativezinc-bindingprotein[Platanusxacerifolia]
contig02062	gi|296084547|emb|CBI25568.3|	5e-95	unnamedproteinproduct[Vitisvinifera]
contig02063	gi|297744751|emb|CBI38013.3|	4e-50	unnamedproteinproduct[Vitisvinifera]
contig02064	gi|255577173|ref|XP_002529470.1|	7e-44	conservedhypotheticalprotein[Ricinuscommunis]>gi|223531086|gb|EEF32936.1|conservedhypotheticalprotein[Ricinuscommunis]
contig02065	gi|225469294|ref|XP_002266810.1|	1e-96	PREDICTED:hypotheticalprotein[Vitisvinifera]
contig02066	gi|1351139|sp|P49035.1|SUS1_DAUCA	2e-91	RecName:Full=Sucrosesynthaseisoform1;AltName:Full=SucrosesynthaseisoformI;AltName:Full=Sucrose-UDPglucosyltransferase1;AltName:Full=Susy*Dc1>gi|406317|emb|CAA53081.1|sucrosesynthase[Daucuscarota]>gi|2760539|emb|CAA76056.1|sucrosesynthaseisoformI[Daucuscarota]
contig02067	gi|297845348|ref|XP_002890555.1|	2e-09	hypotheticalproteinARALYDRAFT_472567[Arabidopsislyratasubsp.lyrata]>gi|297336397|gb|EFH66814.1|hypotheticalproteinARALYDRAFT_472567[Arabidopsislyratasubsp.lyrata]
contig02068	gi|255537059|ref|XP_002509596.1|	0	Amineoxidase[copper-containing]precursor,putative[Ricinuscommunis]>gi|223549495|gb|EEF50983.1|Amineoxidase[copper-containing]precursor,putative[Ricinuscommunis]
contig02069	gi|225438307|ref|XP_002270969.1|	5e-29	PREDICTED:hypotheticalprotein[Vitisvinifera]>gi|296082637|emb|CBI21642.3|unnamedproteinproduct[Vitisvinifera]
contig02070	gi|224121158|ref|XP_002318513.1|	7e-46	predictedprotein[Populustrichocarpa]>gi|222859186|gb|EEE96733.1|predictedprotein[Populustrichocarpa]
contig02071	gi|225459635|ref|XP_002285877.1|	0	PREDICTED:hypotheticalproteinisoform2[Vitisvinifera]
contig02072	gi|255578061|ref|XP_002529901.1|	2e-06	UDP-glucose4-epimerase,putative[Ricinuscommunis]>gi|223530628|gb|EEF32504.1|UDP-glucose4-epimerase,putative[Ricinuscommunis]
contig02074	gi|218199870|gb|EEC82297.1|	2e-14	hypotheticalproteinOsI_26545[OryzasativaIndicaGroup]
contig02076	gi|297833846|ref|XP_002884805.1|	1e-89	calmodulin-domainproteinkinaseCDPKisoform2[Arabidopsislyratasubsp.lyrata]>gi|297330645|gb|EFH61064.1|calmodulin-domainproteinkinaseCDPKisoform2[Arabidopsislyratasubsp.lyrata]
contig02078	gi|225461355|ref|XP_002284644.1|	4e-126	PREDICTED:hypotheticalprotein[Vitisvinifera]
contig02079	gi|77999293|gb|ABB16993.1|	4e-76	unknown[Solanumtuberosum]
contig02080	gi|255543244|ref|XP_002512685.1|	2e-42	40SribosomalproteinS27,putative[Ricinuscommunis]>gi|255556735|ref|XP_002519401.1|40SribosomalproteinS27,putative[Ricinuscommunis]>gi|223541468|gb|EEF43018.1|40SribosomalproteinS27,putative[Ricinuscommunis]>gi|223548646|gb|EEF50137.1|40SribosomalproteinS27,putative[Ricinuscommunis]
contig02081	gi|225424566|ref|XP_002282072.1|	1e-09	PREDICTED:hypotheticalprotein[Vitisvinifera]
contig02082	gi|255575683|ref|XP_002528741.1|	9e-130	CelldivisionproteinftsZ,putative[Ricinuscommunis]>gi|223531835|gb|EEF33653.1|CelldivisionproteinftsZ,putative[Ricinuscommunis]
contig02084	gi|225467702|ref|XP_002272171.1|	2e-52	PREDICTED:hypotheticalproteinisoform1[Vitisvinifera]
contig02086	gi|225434572|ref|XP_002277632.1|	1e-124	PREDICTED:hypotheticalproteinisoform1[Vitisvinifera]>gi|225434574|ref|XP_002277655.1|PREDICTED:hypotheticalproteinisoform2[Vitisvinifera]
contig02087	gi|225462434|ref|XP_002264354.1|	3e-102	PREDICTED:hypotheticalprotein[Vitisvinifera]
contig02088	gi|225439486|ref|XP_002269998.1|	1e-39	PREDICTED:hypotheticalprotein[Vitisvinifera]
contig02090	gi|225453895|ref|XP_002278887.1|	6e-73	PREDICTED:hypotheticalprotein[Vitisvinifera]>gi|296089143|emb|CBI38846.3|unnamedproteinproduct[Vitisvinifera]
contig02093	gi|15724013|gb|AAL06415.1|AF378051_1	2e-11	reversetranscriptase[Pisumsativum]
contig02097	gi|225436522|ref|XP_002273792.1|	0	PREDICTED:hypotheticalprotein[Vitisvinifera]>gi|297734935|emb|CBI17169.3|unnamedproteinproduct[Vitisvinifera]
contig02098	gi|224097462|ref|XP_002310944.1|	8e-81	autoinhibitedcalciumATPase[Populustrichocarpa]>gi|222850764|gb|EEE88311.1|autoinhibitedcalciumATPase[Populustrichocarpa]
contig02099	gi|15239023|ref|NP_199671.1|	2e-115	ATSMC3(ARABIDOPSISTHALIANASTRUCTURALMAINTENANCEOFCHROMOSOME3);ATPbinding/transporter[Arabidopsisthaliana]>gi|75333958|sp|Q9FJL0.1|SMC4_ARATHRecName:Full=Structuralmaintenanceofchromosomesprotein4;Short=AtSMC4;Short=SMCprotein4;Short=SMC-4;AltName:Full=Chromosome-associatedproteinC;Short=AtCAP-C>gi|10177350|dbj|BAB10693.1|chromosomecondensationprotein[Arabidopsisthaliana]
contig02100	gi|297742570|emb|CBI34719.3|	5e-174	unnamedproteinproduct[Vitisvinifera]
contig02101	gi|224143607|ref|XP_002325014.1|	4e-85	predictedprotein[Populustrichocarpa]>gi|222866448|gb|EEF03579.1|predictedprotein[Populustrichocarpa]
contig02103	gi|224143875|ref|XP_002325105.1|	0	predictedprotein[Populustrichocarpa]>gi|118487180|gb|ABK95418.1|unknown[Populustrichocarpa]>gi|222866539|gb|EEF03670.1|predictedprotein[Populustrichocarpa]
contig02104	gi|255557899|ref|XP_002519978.1|	7e-176	ProteinkinaseAPK1B,chloroplastprecursor,putative[Ricinuscommunis]>gi|223540742|gb|EEF42302.1|ProteinkinaseAPK1B,chloroplastprecursor,putative[Ricinuscommunis]
contig02108	gi|225434716|ref|XP_002281136.1|	3e-171	PREDICTED:similartoenolase,putative[Vitisvinifera]
contig02111	gi|225469982|ref|XP_002277380.1|	1e-83	PREDICTED:hypotheticalprotein[Vitisvinifera]
contig02112	gi|255546407|ref|XP_002514263.1|	8e-59	elongationfactorts,putative[Ricinuscommunis]>gi|223546719|gb|EEF48217.1|elongationfactorts,putative[Ricinuscommunis]
contig02115	gi|255570069|ref|XP_002525997.1|	2e-37	conservedhypotheticalprotein[Ricinuscommunis]>gi|223534729|gb|EEF36421.1|conservedhypotheticalprotein[Ricinuscommunis]
contig02119	gi|225424380|ref|XP_002284904.1|	0	PREDICTED:hypotheticalprotein[Vitisvinifera]>gi|297737627|emb|CBI26828.3|unnamedproteinproduct[Vitisvinifera]
contig02120	gi|224127162|ref|XP_002329415.1|	4e-57	hypotheticalproteinPOPTRDRAFT_836962[Populustrichocarpa]>gi|222870465|gb|EEF07596.1|hypotheticalproteinPOPTRDRAFT_836962[Populustrichocarpa]
contig02121	gi|224110912|ref|XP_002315679.1|	4e-130	predictedprotein[Populustrichocarpa]>gi|222864719|gb|EEF01850.1|predictedprotein[Populustrichocarpa]
contig02122	gi|225444373|ref|XP_002267126.1|	2e-88	PREDICTED:hypotheticalprotein[Vitisvinifera]>gi|147770840|emb|CAN74174.1|hypotheticalproteinVITISV_019222[Vitisvinifera]
contig02123	gi|15238697|ref|NP_197299.1|	3e-164	C2domain-containingprotein[Arabidopsisthaliana]>gi|9757890|dbj|BAB08397.1|phosphoribosylanthranilatetransferase-likeprotein[Arabidopsisthaliana]
contig02124	gi|296082973|emb|CBI22274.3|	6e-58	unnamedproteinproduct[Vitisvinifera]
contig02126	gi|217071946|gb|ACJ84333.1|	7e-57	unknown[Medicagotruncatula]
contig02127	gi|225460841|ref|XP_002277100.1|	6e-62	PREDICTED:hypotheticalprotein[Vitisvinifera]>gi|297737506|emb|CBI26707.3|unnamedproteinproduct[Vitisvinifera]
contig02129	gi|33286374|gb|AAQ01669.1|	1e-135	(R,S)-norcoclaurine6-O-methyltransferase[Papaversomniferum]
contig02130	gi|147784740|emb|CAN74796.1|	0	hypotheticalproteinVITISV_000290[Vitisvinifera]
contig02131	gi|297743186|emb|CBI36053.3|	4e-37	unnamedproteinproduct[Vitisvinifera]
contig02132	gi|255561642|ref|XP_002521831.1|	3e-107	conservedhypotheticalprotein[Ricinuscommunis]>gi|223539044|gb|EEF40641.1|conservedhypotheticalprotein[Ricinuscommunis]
contig02135	gi|225439466|ref|XP_002268627.1|	1e-23	PREDICTED:hypotheticalprotein[Vitisvinifera]
contig02136	gi|225446857|ref|XP_002279792.1|	2e-40	PREDICTED:hypotheticalprotein[Vitisvinifera]
contig02137	gi|225449479|ref|XP_002283358.1|	5e-44	PREDICTED:hypotheticalprotein[Vitisvinifera]>gi|296086221|emb|CBI31662.3|unnamedproteinproduct[Vitisvinifera]
contig02139	gi|255569472|ref|XP_002525703.1|	4e-26	HSP90co-chaperone,putative[Ricinuscommunis]>gi|223535003|gb|EEF36686.1|HSP90co-chaperone,putative[Ricinuscommunis]
contig02140	gi|40643882|emb|CAD87008.1|	3e-67	MYB8protein[Gerberahybridcultivar]
contig02142	gi|225437896|ref|XP_002267519.1|	1e-64	PREDICTED:hypotheticalprotein[Vitisvinifera]
contig02143	gi|224097268|ref|XP_002310895.1|	2e-06	predictedprotein[Populustrichocarpa]>gi|222853798|gb|EEE91345.1|predictedprotein[Populustrichocarpa]
contig02145	gi|302143166|emb|CBI20461.3|	5e-45	unnamedproteinproduct[Vitisvinifera]
contig02146	gi|225459115|ref|XP_002283889.1|	1e-113	PREDICTED:hypotheticalprotein[Vitisvinifera]
contig02147	gi|296085719|emb|CBI29519.3|	6e-174	unnamedproteinproduct[Vitisvinifera]
contig02151	gi|255547349|ref|XP_002514732.1|	9e-55	rotamase,putative[Ricinuscommunis]>gi|223546336|gb|EEF47838.1|rotamase,putative[Ricinuscommunis]
contig02152	gi|224093748|ref|XP_002309974.1|	3e-179	predictedprotein[Populustrichocarpa]>gi|222852877|gb|EEE90424.1|predictedprotein[Populustrichocarpa]
contig02154	gi|255573101|ref|XP_002527480.1|	1e-07	conservedhypotheticalprotein[Ricinuscommunis]>gi|223533120|gb|EEF34878.1|conservedhypotheticalprotein[Ricinuscommunis]
contig02155	gi|225429412|ref|XP_002278525.1|	2e-106	PREDICTED:hypotheticalprotein[Vitisvinifera]
contig02156	gi|242084330|ref|XP_002442590.1|	1e-33	hypotheticalproteinSORBIDRAFT_08g022570[Sorghumbicolor]>gi|241943283|gb|EES16428.1|hypotheticalproteinSORBIDRAFT_08g022570[Sorghumbicolor]
contig02157	gi|224132344|ref|XP_002321316.1|	4e-75	predictedprotein[Populustrichocarpa]>gi|118486471|gb|ABK95075.1|unknown[Populustrichocarpa]>gi|222862089|gb|EEE99631.1|predictedprotein[Populustrichocarpa]>gi|283135882|gb|ADB11332.1|phiclassglutathionetransferaseGSTF4[Populustrichocarpa]
contig02158	gi|147828213|emb|CAN71111.1|	9e-57	hypotheticalproteinVITISV_001481[Vitisvinifera]
contig02159	gi|255642425|gb|ACU21476.1|	6e-71	unknown[Glycinemax]
contig02161	gi|297739813|emb|CBI29995.3|	1e-48	unnamedproteinproduct[Vitisvinifera]
contig02162	gi|225433475|ref|XP_002263943.1|	3e-56	PREDICTED:hypotheticalprotein[Vitisvinifera]
contig02163	gi|179399176|gb|ACB86615.1|	5e-100	putativespermidinesynthase[Silenediclinis]
contig02164	gi|225430908|ref|XP_002276691.1|	2e-56	PREDICTED:hypotheticalprotein[Vitisvinifera]>gi|297735244|emb|CBI17606.3|unnamedproteinproduct[Vitisvinifera]
contig02165	gi|50058088|dbj|BAD27390.1|	3e-139	gamma-glutamylcysteinesynthetase[Zinniaelegans]
contig02167	gi|297736093|emb|CBI24131.3|	5e-38	unnamedproteinproduct[Vitisvinifera]
contig02168	gi|225441557|ref|XP_002276611.1|	3e-33	PREDICTED:hypotheticalprotein[Vitisvinifera]
contig02169	gi|197312903|gb|ACH63232.1|	7e-68	hypotheticalprotein[Rheumaustrale]
contig02170	gi|224059886|ref|XP_002300008.1|	3e-117	predictedprotein[Populustrichocarpa]>gi|222847266|gb|EEE84813.1|predictedprotein[Populustrichocarpa]
contig02171	gi|224082704|ref|XP_002306804.1|	4e-12	predictedprotein[Populustrichocarpa]>gi|222856253|gb|EEE93800.1|predictedprotein[Populustrichocarpa]
contig02173	gi|312282377|dbj|BAJ34054.1|	3e-50	unnamedproteinproduct[Thellungiellahalophila]
contig02175	gi|225450223|ref|XP_002265835.1|	3e-49	PREDICTED:hypotheticalprotein[Vitisvinifera]>gi|297736204|emb|CBI24842.3|unnamedproteinproduct[Vitisvinifera]
contig02179	gi|294862567|gb|ADF45668.1|	6e-87	nucleosidediphosphatekinase1[Solanumtuberosum]
contig02180	gi|296084280|emb|CBI24668.3|	2e-31	unnamedproteinproduct[Vitisvinifera]
contig02181	gi|224131658|ref|XP_002321145.1|	1e-107	ebs-bah-phddomain-containingprotein[Populustrichocarpa]>gi|222861918|gb|EEE99460.1|ebs-bah-phddomain-containingprotein[Populustrichocarpa]
contig02182	gi|15222153|ref|NP_177653.1|	9e-75	SEC14cytosolicfactorfamilyprotein/phosphoglyceridetransferfamilyprotein[Arabidopsisthaliana]>gi|79321292|ref|NP_001031283.1|SEC14cytosolicfactorfamilyprotein/phosphoglyceridetransferfamilyprotein[Arabidopsisthaliana]>gi|10092270|gb|AAG12683.1|AC025814_7unknownprotein;51719-50438[Arabidopsisthaliana]>gi|17979169|gb|AAL49780.1|unknownprotein[Arabidopsisthaliana]>gi|20259125|gb|AAM14278.1|unknownpro…
contig02186	gi|255551547|ref|XP_002516819.1|	5e-25	proteinphosphatase2c,putative[Ricinuscommunis]>gi|223543907|gb|EEF45433.1|proteinphosphatase2c,putative[Ricinuscommunis]
contig02187	gi|147812521|emb|CAN77335.1|	9e-89	hypotheticalproteinVITISV_032094[Vitisvinifera]
contig02188	gi|224137360|ref|XP_002322538.1|	3e-11	predictedprotein[Populustrichocarpa]>gi|222867168|gb|EEF04299.1|predictedprotein[Populustrichocarpa]
contig02189	gi|225457915|ref|XP_002272532.1|	2e-81	PREDICTED:hypotheticalprotein[Vitisvinifera]>gi|147816787|emb|CAN71069.1|hypotheticalproteinVITISV_031709[Vitisvinifera]>gi|302142697|emb|CBI19900.3|unnamedproteinproduct[Vitisvinifera]
contig02190	gi|255568603|ref|XP_002525275.1|	1e-63	cyclophilin-10,putative[Ricinuscommunis]>gi|223535433|gb|EEF37103.1|cyclophilin-10,putative[Ricinuscommunis]
contig02191	gi|297736029|emb|CBI24067.3|	2e-53	unnamedproteinproduct[Vitisvinifera]
contig02193	gi|136640|sp|P25866.1|UBC2_WHEAT	1e-84	RecName:Full=Ubiquitin-conjugatingenzymeE22;AltName:Full=Ubiquitincarrierprotein2;AltName:Full=Ubiquitin-conjugatingenzymeE2-16kDa;AltName:Full=Ubiquitin-proteinligase2>gi|170785|gb|AAA34310.1|ubiquitincarrierprotein[Triticumaestivum]
contig02198	gi|297742873|emb|CBI35638.3|	0	unnamedproteinproduct[Vitisvinifera]
contig02199	gi|255538902|ref|XP_002510516.1|	0	endo-1,4-beta-glucanase,putative[Ricinuscommunis]>gi|223551217|gb|EEF52703.1|endo-1,4-beta-glucanase,putative[Ricinuscommunis]
contig02201	gi|297736856|emb|CBI26057.3|	4e-31	unnamedproteinproduct[Vitisvinifera]
contig02202	gi|297733954|emb|CBI15201.3|	2e-74	unnamedproteinproduct[Vitisvinifera]
contig02203	gi|225448729|ref|XP_002275465.1|	3e-56	PREDICTED:hypotheticalprotein[Vitisvinifera]>gi|297736469|emb|CBI25340.3|unnamedproteinproduct[Vitisvinifera]
contig02204	gi|225457925|ref|XP_002279563.1|	2e-24	PREDICTED:hypotheticalprotein[Vitisvinifera]
contig02205	gi|296088907|emb|CBI38456.3|	7e-57	unnamedproteinproduct[Vitisvinifera]
contig02206	gi|224053434|ref|XP_002297817.1|	5e-91	predictedprotein[Populustrichocarpa]>gi|222845075|gb|EEE82622.1|predictedprotein[Populustrichocarpa]
contig02207	gi|15637350|gb|AAL04507.1|AF406809_1	1e-39	glutaredoxin[Tiliaplatyphyllos]
contig02208	gi|147828213|emb|CAN71111.1|	1e-131	hypotheticalproteinVITISV_001481[Vitisvinifera]
contig02209	gi|225460010|ref|XP_002271285.1|	0	PREDICTED:hypotheticalprotein[Vitisvinifera]>gi|297734796|emb|CBI17030.3|unnamedproteinproduct[Vitisvinifera]
contig02210	gi|255585982|ref|XP_002533661.1|	3e-08	hypotheticalproteinRCOM_0152200[Ricinuscommunis]>gi|223526443|gb|EEF28720.1|hypotheticalproteinRCOM_0152200[Ricinuscommunis]
contig02211	gi|297734043|emb|CBI15290.3|	5e-154	unnamedproteinproduct[Vitisvinifera]
contig02212	gi|297737210|emb|CBI26411.3|	5e-67	unnamedproteinproduct[Vitisvinifera]
contig02213	gi|225459394|ref|XP_002285816.1|	1e-86	PREDICTED:hypotheticalprotein[Vitisvinifera]
contig02214	gi|296086973|emb|CBI33229.3|	2e-70	unnamedproteinproduct[Vitisvinifera]
contig02215	gi|317106678|dbj|BAJ53181.1|	5e-15	JHL18I08.15[Jatrophacurcas]
contig02216	gi|225428159|ref|XP_002278742.1|	1e-48	PREDICTED:hypotheticalprotein[Vitisvinifera]>gi|297744534|emb|CBI37796.3|unnamedproteinproduct[Vitisvinifera]
contig02217	gi|307136485|gb|ADN34286.1|	2e-107	hypotheticalprotein[Cucumismelosubsp.melo]
contig02218	gi|255537541|ref|XP_002509837.1|	4e-101	conservedhypotheticalprotein[Ricinuscommunis]>gi|223549736|gb|EEF51224.1|conservedhypotheticalprotein[Ricinuscommunis]
contig02219	gi|255574554|ref|XP_002528188.1|	5e-29	ran-bindingprotein,putative[Ricinuscommunis]>gi|223532400|gb|EEF34195.1|ran-bindingprotein,putative[Ricinuscommunis]
contig02222	gi|400198|sp|P31336.1|PST2_GOSHI	4e-14	RecName:Full=PhotosystemII5kDaprotein,chloroplastic;Short=PSII-T;AltName:Full=Light-regulatedunknown11kDaprotein;Flags:Precursor>gi|18512|emb|CAA38027.1|hypotheticalprotein[Gossypiumhirsutum]
contig02223	gi|145408226|gb|ABP65665.1|	3e-165	VTC2-likeprotein[Actinidiachinensis]
contig02224	gi|225448041|ref|XP_002273537.1|	6e-157	PREDICTED:hypotheticalprotein[Vitisvinifera]
contig02227	gi|225459544|ref|XP_002285850.1|	6e-147	PREDICTED:hypotheticalproteinisoform1[Vitisvinifera]>gi|225459546|ref|XP_002285851.1|PREDICTED:hypotheticalproteinisoform2[Vitisvinifera]>gi|147794987|emb|CAN67423.1|hypotheticalproteinVITISV_006650[Vitisvinifera]>gi|302141824|emb|CBI19027.3|unnamedproteinproduct[Vitisvinifera]
contig02228	gi|296085937|emb|CBI31378.3|	7e-66	unnamedproteinproduct[Vitisvinifera]
contig02229	gi|296083523|emb|CBI23513.3|	3e-57	unnamedproteinproduct[Vitisvinifera]
contig02230	gi|296082929|emb|CBI22230.3|	4e-116	unnamedproteinproduct[Vitisvinifera]
contig02232	gi|225464136|ref|XP_002266672.1|	4e-106	PREDICTED:hypotheticalprotein[Vitisvinifera]>gi|296087973|emb|CBI35256.3|unnamedproteinproduct[Vitisvinifera]
contig02234	gi|296087572|emb|CBI34828.3|	5e-78	unnamedproteinproduct[Vitisvinifera]
contig02237	gi|224142139|ref|XP_002324416.1|	2e-15	predictedprotein[Populustrichocarpa]>gi|222865850|gb|EEF02981.1|predictedprotein[Populustrichocarpa]
contig02238	gi|255640572|gb|ACU20571.1|	1e-51	unknown[Glycinemax]
contig02239	gi|225444740|ref|XP_002278959.1|	8e-55	PREDICTED:hypotheticalprotein[Vitisvinifera]
contig02240	gi|224123512|ref|XP_002319096.1|	4e-19	predictedprotein[Populustrichocarpa]>gi|222857472|gb|EEE95019.1|predictedprotein[Populustrichocarpa]
contig02241	gi|224120280|ref|XP_002331009.1|	2e-22	predictedprotein[Populustrichocarpa]>gi|222872939|gb|EEF10070.1|predictedprotein[Populustrichocarpa]
contig02242	gi|255582700|ref|XP_002532128.1|	8e-91	Glucose-6-phosphate/phosphatetranslocator1,chloroplastprecursor,putative[Ricinuscommunis]>gi|223528187|gb|EEF30248.1|Glucose-6-phosphate/phosphatetranslocator1,chloroplastprecursor,putative[Ricinuscommunis]
contig02243	gi|290490474|gb|ADD31594.1|	2e-142	acetyl-CoAcarboxylasecarboxyltransferasebetasubunitprotein[Ilexcornuta]
contig02244	gi|225449645|ref|XP_002262670.1|	7e-88	PREDICTED:hypotheticalprotein[Vitisvinifera]
contig02245	gi|225428171|ref|XP_002281613.1|	0	PREDICTED:hypotheticalprotein[Vitisvinifera]>gi|297744528|emb|CBI37790.3|unnamedproteinproduct[Vitisvinifera]
contig02246	gi|297734868|emb|CBI17102.3|	2e-37	unnamedproteinproduct[Vitisvinifera]
contig02247	gi|255580939|ref|XP_002531288.1|	3e-72	Auxin-responsiveproteinIAA16,putative[Ricinuscommunis]>gi|223529121|gb|EEF31101.1|Auxin-responsiveproteinIAA16,putative[Ricinuscommunis]
contig02248	gi|255579310|ref|XP_002530500.1|	8e-64	pyruvatedecarboxylase,putative[Ricinuscommunis]>gi|223529957|gb|EEF31884.1|pyruvatedecarboxylase,putative[Ricinuscommunis]
contig02249	gi|148905742|gb|ABR16035.1|	1e-143	unknown[Piceasitchensis]
contig02250	gi|77416969|gb|ABA81880.1|	3e-119	unknown[Solanumtuberosum]
contig02251	gi|302142965|emb|CBI20260.3|	1e-140	unnamedproteinproduct[Vitisvinifera]
contig02253	gi|255575054|ref|XP_002528432.1|	1e-93	heatshockprotein,putative[Ricinuscommunis]>gi|223532108|gb|EEF33915.1|heatshockprotein,putative[Ricinuscommunis]
contig02254	gi|255538608|ref|XP_002510369.1|	1e-47	conservedhypotheticalprotein[Ricinuscommunis]>gi|223551070|gb|EEF52556.1|conservedhypotheticalprotein[Ricinuscommunis]
contig02256	gi|225440632|ref|XP_002278868.1|	8e-141	PREDICTED:hypotheticalprotein[Vitisvinifera]>gi|297740238|emb|CBI30420.3|unnamedproteinproduct[Vitisvinifera]
contig02258	gi|224132004|ref|XP_002328161.1|	0	predictedprotein[Populustrichocarpa]>gi|222837676|gb|EEE76041.1|predictedprotein[Populustrichocarpa]
contig02261	gi|225450782|ref|XP_002279490.1|	1e-63	PREDICTED:similartoOs09g0515500[Vitisvinifera]
contig02263	gi|15239545|ref|NP_200219.1|	5e-132	HGO(HOMOGENTISATE1,2-DIOXYGENASE);homogentisate1,2-dioxygenase[Arabidopsisthaliana]>gi|30696407|ref|NP_851187.1|HGO(HOMOGENTISATE1,2-DIOXYGENASE);homogentisate1,2-dioxygenase[Arabidopsisthaliana]>gi|13432134|sp|Q9ZRA2.2|HGD_ARATHRecName:Full=Homogentisate1,2-dioxygenase;AltName:Full=Homogentisateoxygenase;AltName:Full=Homogentisicacidoxidase;AltName:Full=Homogentisicase>gi|7108615|gb|AAF36499.1|A…
contig02264	gi|297742188|emb|CBI33975.3|	2e-80	unnamedproteinproduct[Vitisvinifera]
contig02265	gi|2501812|gb|AAB80700.1|	2e-16	glycolateoxidase[Arabidopsisthaliana]
contig02266	gi|255585735|ref|XP_002533549.1|	6e-152	calmodulinbindingprotein,putative[Ricinuscommunis]>gi|223526585|gb|EEF28839.1|calmodulinbindingprotein,putative[Ricinuscommunis]
contig02268	gi|296087564|emb|CBI34153.3|	1e-45	unnamedproteinproduct[Vitisvinifera]
contig02269	gi|255539487|ref|XP_002510808.1|	2e-56	steroidbindingprotein,putative[Ricinuscommunis]>gi|223549923|gb|EEF51410.1|steroidbindingprotein,putative[Ricinuscommunis]
contig02270	gi|9759083|dbj|BAB09561.1|	6e-69	unnamedproteinproduct[Arabidopsisthaliana]
contig02271	gi|297839781|ref|XP_002887772.1|	3e-14	hypotheticalproteinARALYDRAFT_895824[Arabidopsislyratasubsp.lyrata]>gi|297333613|gb|EFH64031.1|hypotheticalproteinARALYDRAFT_895824[Arabidopsislyratasubsp.lyrata]
contig02272	gi|225439426|ref|XP_002265093.1|	3e-108	PREDICTED:hypotheticalprotein[Vitisvinifera]
contig02273	gi|225458388|ref|XP_002283511.1|	6e-88	PREDICTED:hypotheticalprotein[Vitisvinifera]
contig02274	gi|225438009|ref|XP_002273521.1|	4e-59	PREDICTED:hypotheticalprotein[Vitisvinifera]
contig02275	gi|225425114|ref|XP_002273186.1|	1e-99	PREDICTED:hypotheticalprotein[Vitisvinifera]
contig02276	gi|225445563|ref|XP_002285323.1|	1e-26	PREDICTED:hypotheticalprotein[Vitisvinifera]
contig02277	gi|225448564|ref|XP_002273838.1|	1e-14	PREDICTED:hypotheticalprotein[Vitisvinifera]
contig02278	gi|224071449|ref|XP_002303465.1|	3e-113	predictedprotein[Populustrichocarpa]>gi|222840897|gb|EEE78444.1|predictedprotein[Populustrichocarpa]
contig02279	gi|225425664|ref|XP_002269607.1|	3e-57	PREDICTED:hypotheticalprotein[Vitisvinifera]>gi|296086360|emb|CBI31949.3|unnamedproteinproduct[Vitisvinifera]
contig02280	gi|224069114|ref|XP_002326278.1|	2e-26	predictedprotein[Populustrichocarpa]>gi|222833471|gb|EEE71948.1|predictedprotein[Populustrichocarpa]
contig02281	gi|225447781|ref|XP_002265790.1|	4e-54	PREDICTED:hypotheticalprotein[Vitisvinifera]
contig02282	gi|255544892|ref|XP_002513507.1|	9e-67	2-oxoglutarate/malatetranslocator,chloroplastprecursor,putative[Ricinuscommunis]>gi|223547415|gb|EEF48910.1|2-oxoglutarate/malatetranslocator,chloroplastprecursor,putative[Ricinuscommunis]
contig02286	gi|1345550|emb|CAA44292.1|	5e-96	23-kDaploypeptideofphotosystemIIoxygen-evolvingcomplex[Nicotianatabacum]
contig02287	gi|242056825|ref|XP_002457558.1|	1e-24	hypotheticalproteinSORBIDRAFT_03g009310[Sorghumbicolor]>gi|241929533|gb|EES02678.1|hypotheticalproteinSORBIDRAFT_03g009310[Sorghumbicolor]
contig02288	gi|297797107|ref|XP_002866438.1|	7e-15	hypotheticalproteinARALYDRAFT_496307[Arabidopsislyratasubsp.lyrata]>gi|297312273|gb|EFH42697.1|hypotheticalproteinARALYDRAFT_496307[Arabidopsislyratasubsp.lyrata]
contig02292	gi|224126345|ref|XP_002329531.1|	2e-15	predictedprotein[Populustrichocarpa]>gi|222870240|gb|EEF07371.1|predictedprotein[Populustrichocarpa]
contig02293	gi|297745122|emb|CBI38961.3|	4e-51	unnamedproteinproduct[Vitisvinifera]
contig02296	gi|225446453|ref|XP_002275207.1|	1e-34	PREDICTED:hypotheticalprotein[Vitisvinifera]
contig02297	gi|255539078|ref|XP_002510604.1|	5e-65	conservedhypotheticalprotein[Ricinuscommunis]>gi|223551305|gb|EEF52791.1|conservedhypotheticalprotein[Ricinuscommunis]
contig02300	gi|6094335|sp|O82147.1|SPDE_COFAR	4e-74	RecName:Full=Spermidinesynthase;Short=SPDSY;AltName:Full=Putrescineaminopropyltransferase>gi|3242659|dbj|BAA29033.1|spermidinesynthase[Coffeaarabica]
contig02301	gi|297738947|emb|CBI28192.3|	8e-115	unnamedproteinproduct[Vitisvinifera]
contig02302	gi|255630000|gb|ACU15352.1|	5e-42	unknown[Glycinemax]
contig02304	gi|297745553|emb|CBI40718.3|	0	unnamedproteinproduct[Vitisvinifera]
contig02305	gi|255539352|ref|XP_002510741.1|	1e-76	U2snrnpauxiliaryfactor,smallsubunit,putative[Ricinuscommunis]>gi|223551442|gb|EEF52928.1|U2snrnpauxiliaryfactor,smallsubunit,putative[Ricinuscommunis]
contig02306	gi|224116936|ref|XP_002317431.1|	6e-144	predictedprotein[Populustrichocarpa]>gi|222860496|gb|EEE98043.1|predictedprotein[Populustrichocarpa]
contig02307	gi|255557957|ref|XP_002520007.1|	5e-08	conservedhypotheticalprotein[Ricinuscommunis]>gi|223540771|gb|EEF42331.1|conservedhypotheticalprotein[Ricinuscommunis]
contig02308	gi|217073624|gb|ACJ85172.1|	4e-82	unknown[Medicagotruncatula]
contig02311	gi|255551667|ref|XP_002516879.1|	0	helicase,putative[Ricinuscommunis]>gi|223543967|gb|EEF45493.1|helicase,putative[Ricinuscommunis]
contig02312	gi|255581597|ref|XP_002531603.1|	7e-09	mitochondriaassociatedgranulocytemacrophagecsfsignalingmolecule,putative[Ricinuscommunis]>gi|223528770|gb|EEF30778.1|mitochondriaassociatedgranulocytemacrophagecsfsignalingmolecule,putative[Ricinuscommunis]
contig02313	gi|255581597|ref|XP_002531603.1|	7e-09	mitochondriaassociatedgranulocytemacrophagecsfsignalingmolecule,putative[Ricinuscommunis]>gi|223528770|gb|EEF30778.1|mitochondriaassociatedgranulocytemacrophagecsfsignalingmolecule,putative[Ricinuscommunis]
contig02314	gi|218198013|gb|EEC80440.1|	1e-67	hypotheticalproteinOsI_22632[OryzasativaIndicaGroup]>gi|222635430|gb|EEE65562.1|hypotheticalproteinOsJ_21053[OryzasativaJaponicaGroup]
contig02317	gi|225430995|ref|XP_002278837.1|	8e-56	PREDICTED:hypotheticalprotein[Vitisvinifera]>gi|297735283|emb|CBI17645.3|unnamedproteinproduct[Vitisvinifera]
contig02319	gi|225431892|ref|XP_002276228.1|	6e-27	PREDICTED:hypotheticalproteinisoform2[Vitisvinifera]>gi|225431894|ref|XP_002276205.1|PREDICTED:hypotheticalproteinisoform1[Vitisvinifera]>gi|225431896|ref|XP_002276251.1|PREDICTED:hypotheticalproteinisoform3[Vitisvinifera]>gi|296083275|emb|CBI22911.3|unnamedproteinproduct[Vitisvinifera]
contig02321	gi|224127408|ref|XP_002329270.1|	2e-96	predictedprotein[Populustrichocarpa]>gi|222870724|gb|EEF07855.1|predictedprotein[Populustrichocarpa]
contig02324	gi|296083915|emb|CBI24303.3|	6e-85	unnamedproteinproduct[Vitisvinifera]
contig02325	gi|255568388|ref|XP_002525168.1|	2e-73	conservedhypotheticalprotein[Ricinuscommunis]>gi|223535465|gb|EEF37134.1|conservedhypotheticalprotein[Ricinuscommunis]
contig02326	gi|255564232|ref|XP_002523113.1|	8e-32	Pectinesterase-3precursor,putative[Ricinuscommunis]>gi|223537675|gb|EEF39298.1|Pectinesterase-3precursor,putative[Ricinuscommunis]
contig02327	gi|225448586|ref|XP_002278231.1|	7e-73	PREDICTED:hypotheticalprotein[Vitisvinifera]
contig02328	gi|225463408|ref|XP_002274043.1|	2e-55	PREDICTED:hypotheticalprotein[Vitisvinifera]
contig02330	gi|255545024|ref|XP_002513573.1|	8e-89	Cyclicnucleotide-gatedionchannel,putative[Ricinuscommunis]>gi|223547481|gb|EEF48976.1|Cyclicnucleotide-gatedionchannel,putative[Ricinuscommunis]
contig02331	gi|147817757|emb|CAN66665.1|	1e-19	hypotheticalproteinVITISV_031725[Vitisvinifera]
contig02333	gi|297841719|ref|XP_002888741.1|	5e-65	hypotheticalproteinARALYDRAFT_339218[Arabidopsislyratasubsp.lyrata]>gi|297334582|gb|EFH65000.1|hypotheticalproteinARALYDRAFT_339218[Arabidopsislyratasubsp.lyrata]
contig02334	gi|224065324|ref|XP_002301774.1|	1e-99	predictedprotein[Populustrichocarpa]>gi|222843500|gb|EEE81047.1|predictedprotein[Populustrichocarpa]
contig02335	gi|255566350|ref|XP_002524161.1|	1e-21	pseudouridylatesynthase,putative[Ricinuscommunis]>gi|223536579|gb|EEF38224.1|pseudouridylatesynthase,putative[Ricinuscommunis]
contig02337	gi|225456951|ref|XP_002281671.1|	0	PREDICTED:hypotheticalprotein[Vitisvinifera]>gi|297733738|emb|CBI14985.3|unnamedproteinproduct[Vitisvinifera]
contig02338	gi|225425204|ref|XP_002266641.1|	0	PREDICTED:hypotheticalprotein[Vitisvinifera]>gi|296088702|emb|CBI38152.3|unnamedproteinproduct[Vitisvinifera]
contig02339	gi|225465447|ref|XP_002266086.1|	5e-06	PREDICTED:hypotheticalprotein[Vitisvinifera]
contig02340	gi|297740404|emb|CBI30586.3|	1e-07	unnamedproteinproduct[Vitisvinifera]
contig02341	gi|225451445|ref|XP_002269795.1|	2e-14	PREDICTED:hypotheticalprotein[Vitisvinifera]>gi|296082346|emb|CBI21351.3|unnamedproteinproduct[Vitisvinifera]
contig02342	gi|296083170|emb|CBI22806.3|	0	unnamedproteinproduct[Vitisvinifera]
contig02343	gi|225445929|ref|XP_002263616.1|	2e-43	PREDICTED:hypotheticalproteinisoform2[Vitisvinifera]>gi|297735467|emb|CBI17907.3|unnamedproteinproduct[Vitisvinifera]
contig02344	gi|225467470|ref|XP_002265185.1|	4e-25	PREDICTED:hypotheticalprotein[Vitisvinifera]
contig02345	gi|255542812|ref|XP_002512469.1|	1e-31	conservedhypotheticalprotein[Ricinuscommunis]>gi|223548430|gb|EEF49921.1|conservedhypotheticalprotein[Ricinuscommunis]
contig02347	gi|77744913|gb|ABB02410.1|	4e-92	chloroplastlipocalin[Solanumtuberosum]
contig02348	gi|222632573|gb|EEE64705.1|	1e-14	hypotheticalproteinOsJ_19560[OryzasativaJaponicaGroup]
contig02350	gi|225459495|ref|XP_002285840.1|	8e-19	PREDICTED:hypotheticalprotein[Vitisvinifera]>gi|147801093|emb|CAN71044.1|hypotheticalproteinVITISV_015657[Vitisvinifera]
contig02351	gi|27450532|gb|AAO14627.1|AF467900_4	8e-84	hypotheticalprotein[Prunuspersica]
contig02352	gi|255561142|ref|XP_002521583.1|	2e-45	sugartransporter,putative[Ricinuscommunis]>gi|223539261|gb|EEF40854.1|sugartransporter,putative[Ricinuscommunis]
contig02353	gi|255584446|ref|XP_002532954.1|	1e-33	translationinitiationfactoreif-2balphasubunit,putative[Ricinuscommunis]>gi|223527283|gb|EEF29438.1|translationinitiationfactoreif-2balphasubunit,putative[Ricinuscommunis]
contig02355	gi|89179406|gb|ABD63142.1|	4e-36	Retrotransposongagprotein[Asparagusofficinalis]
contig02356	gi|224101625|ref|XP_002312358.1|	3e-90	predictedprotein[Populustrichocarpa]>gi|222852178|gb|EEE89725.1|predictedprotein[Populustrichocarpa]
contig02357	gi|225457528|ref|XP_002270022.1|	8e-61	PREDICTED:similartoadenosinemonophosphatebindingprotein1AMPBP1[Vitisvinifera]
contig02359	gi|297739860|emb|CBI30042.3|	3e-56	unnamedproteinproduct[Vitisvinifera]
contig02360	gi|296083403|emb|CBI23358.3|	0	unnamedproteinproduct[Vitisvinifera]
contig02361	gi|298204452|emb|CBI16932.3|	1e-86	unnamedproteinproduct[Vitisvinifera]
contig02362	gi|225445069|ref|XP_002280317.1|	9e-72	PREDICTED:similartoproteinkinasefamilyprotein/WD-40repeatfamilyprotein[Vitisvinifera]
contig02363	gi|255538414|ref|XP_002510272.1|	4e-31	conservedhypotheticalprotein[Ricinuscommunis]>gi|223550973|gb|EEF52459.1|conservedhypotheticalprotein[Ricinuscommunis]
contig02364	gi|312282821|dbj|BAJ34276.1|	4e-88	unnamedproteinproduct[Thellungiellahalophila]
contig02365	gi|225426146|ref|XP_002278325.1|	1e-25	PREDICTED:hypotheticalprotein[Vitisvinifera]>gi|297742242|emb|CBI34391.3|unnamedproteinproduct[Vitisvinifera]
contig02366	gi|242059611|ref|XP_002458951.1|	1e-43	hypotheticalproteinSORBIDRAFT_03g043270[Sorghumbicolor]>gi|241930926|gb|EES04071.1|hypotheticalproteinSORBIDRAFT_03g043270[Sorghumbicolor]
contig02367	gi|225430161|ref|XP_002284766.1|	5e-65	PREDICTED:hypotheticalprotein[Vitisvinifera]>gi|147776900|emb|CAN65722.1|hypotheticalproteinVITISV_004445[Vitisvinifera]>gi|296081968|emb|CBI20973.3|unnamedproteinproduct[Vitisvinifera]
contig02368	gi|296086416|emb|CBI32005.3|	2e-83	unnamedproteinproduct[Vitisvinifera]
contig02374	gi|255626321|gb|ACU13505.1|	1e-122	unknown[Glycinemax]
contig02375	gi|147802454|emb|CAN70401.1|	1e-13	hypotheticalproteinVITISV_039693[Vitisvinifera]
contig02376	gi|225429074|ref|XP_002270921.1|	2e-159	PREDICTED:hypotheticalprotein[Vitisvinifera]>gi|147774268|emb|CAN65552.1|hypotheticalproteinVITISV_033330[Vitisvinifera]>gi|297736349|emb|CBI25072.3|unnamedproteinproduct[Vitisvinifera]
contig02377	gi|225430502|ref|XP_002285549.1|	2e-105	PREDICTED:hypotheticalprotein[Vitisvinifera]>gi|296082144|emb|CBI21149.3|unnamedproteinproduct[Vitisvinifera]
contig02379	gi|46095227|gb|AAS80150.1|	6e-154	ACT11D09.4[Cucumismelo]
contig02380	gi|225456715|ref|XP_002274303.1|	5e-62	PREDICTED:hypotheticalprotein[Vitisvinifera]
contig02381	gi|225427098|ref|XP_002276078.1|	9e-124	PREDICTED:hypotheticalprotein[Vitisvinifera]
contig02384	gi|507209|gb|AAA61632.1|	3e-41	lowmolecularweightheat-shockprotein[Papaversomniferum]
contig02385	gi|229577776|ref|YP_002836112.1|	9e-47	ribosomalproteinS18[Megaleranthissaniculifolia]>gi|226933904|gb|ACO92037.1|ribosomalproteinS18[Megaleranthissaniculifolia]
contig02386	gi|225437885|ref|XP_002265367.1|	3e-61	PREDICTED:hypotheticalprotein[Vitisvinifera]
contig02388	gi|118484080|gb|ABK93925.1|	5e-140	unknown[Populustrichocarpa]
contig02389	gi|255543481|ref|XP_002512803.1|	6e-56	deadboxATP-dependentRNAhelicase,putative[Ricinuscommunis]>gi|223547814|gb|EEF49306.1|deadboxATP-dependentRNAhelicase,putative[Ricinuscommunis]
contig02390	gi|224136522|ref|XP_002326881.1|	2e-90	predictedprotein[Populustrichocarpa]>gi|222835196|gb|EEE73631.1|predictedprotein[Populustrichocarpa]
contig02392	gi|255552091|ref|XP_002517090.1|	3e-170	proteinkinaseatmrk1,putative[Ricinuscommunis]>gi|223543725|gb|EEF45253.1|proteinkinaseatmrk1,putative[Ricinuscommunis]
contig02396	gi|225449643|ref|XP_002262646.1|	1e-172	PREDICTED:hypotheticalprotein[Vitisvinifera]>gi|296090371|emb|CBI40190.3|unnamedproteinproduct[Vitisvinifera]
contig02397	gi|147781717|emb|CAN69740.1|	1e-111	hypotheticalproteinVITISV_017584[Vitisvinifera]
contig02404	gi|225439231|ref|XP_002271046.1|	7e-162	PREDICTED:similartoOs02g0125100[Vitisvinifera]
contig02405	gi|147857777|emb|CAN80801.1|	7e-09	hypotheticalproteinVITISV_019811[Vitisvinifera]
contig02406	gi|297806301|ref|XP_002871034.1|	5e-16	hypotheticalproteinARALYDRAFT_487122[Arabidopsislyratasubsp.lyrata]>gi|297316871|gb|EFH47293.1|hypotheticalproteinARALYDRAFT_487122[Arabidopsislyratasubsp.lyrata]
contig02407	gi|297806301|ref|XP_002871034.1|	5e-16	hypotheticalproteinARALYDRAFT_487122[Arabidopsislyratasubsp.lyrata]>gi|297316871|gb|EFH47293.1|hypotheticalproteinARALYDRAFT_487122[Arabidopsislyratasubsp.lyrata]
contig02408	gi|225436884|ref|XP_002271258.1|	5e-107	PREDICTED:hypotheticalprotein[Vitisvinifera]
contig02410	gi|297734063|emb|CBI15310.3|	1e-41	unnamedproteinproduct[Vitisvinifera]
contig02412	gi|296089485|emb|CBI39304.3|	5e-07	unnamedproteinproduct[Vitisvinifera]
contig02413	gi|302144037|emb|CBI23142.3|	5e-89	unnamedproteinproduct[Vitisvinifera]
contig02416	gi|297829984|ref|XP_002882874.1|	1e-13	phosphatidylinositol-4-phosphate5-kinasefamilyprotein[Arabidopsislyratasubsp.lyrata]>gi|297328714|gb|EFH59133.1|phosphatidylinositol-4-phosphate5-kinasefamilyprotein[Arabidopsislyratasubsp.lyrata]
contig02417	gi|297734338|emb|CBI15585.3|	5e-120	unnamedproteinproduct[Vitisvinifera]
contig02419	gi|255580104|ref|XP_002530884.1|	4e-59	WD-repeatprotein,putative[Ricinuscommunis]>gi|223529537|gb|EEF31490.1|WD-repeatprotein,putative[Ricinuscommunis]
contig02420	gi|225348629|gb|ACN87276.1|	1e-74	shortchaindehydrogenase/reductase[Papaverbracteatum]
contig02421	gi|224105295|ref|XP_002313757.1|	1e-46	predictedprotein[Populustrichocarpa]>gi|222850165|gb|EEE87712.1|predictedprotein[Populustrichocarpa]
contig02422	gi|225455598|ref|XP_002270309.1|	1e-55	PREDICTED:hypotheticalprotein[Vitisvinifera]
contig02423	gi|255578989|ref|XP_002530347.1|	0	sortingnexin3,putative[Ricinuscommunis]>gi|223530151|gb|EEF32063.1|sortingnexin3,putative[Ricinuscommunis]
contig02424	gi|147766126|emb|CAN74634.1|	3e-67	hypotheticalproteinVITISV_032757[Vitisvinifera]
contig02425	gi|218194572|gb|EEC76999.1|	2e-25	hypotheticalproteinOsI_15321[OryzasativaIndicaGroup]
contig02427	gi|147832740|emb|CAN72607.1|	5e-55	hypotheticalproteinVITISV_021339[Vitisvinifera]
contig02428	gi|115472941|ref|NP_001060069.1|	3e-138	Os07g0573700[OryzasativaJaponicaGroup]>gi|34393556|dbj|BAC83154.1|putativeCMP-sialicacidtransporter[OryzasativaJaponicaGroup]>gi|113611605|dbj|BAF21983.1|Os07g0573700[OryzasativaJaponicaGroup]>gi|215697781|dbj|BAG91974.1|unnamedproteinproduct[OryzasativaJaponicaGroup]>gi|222637320|gb|EEE67452.1|hypotheticalproteinOsJ_24829[OryzasativaJaponicaGroup]
contig02429	gi|226501594|ref|NP_001142893.1|	9e-25	hypotheticalproteinLOC100275314[Zeamays]>gi|195611082|gb|ACG27371.1|hypotheticalprotein[Zeamays]>gi|195648823|gb|ACG43879.1|hypotheticalprotein[Zeamays]
contig02430	gi|268636247|gb|ACZ17392.1|	2e-87	lipoxygenase[Vitisvinifera]
contig02431	gi|224116582|ref|XP_002317337.1|	9e-84	predictedprotein[Populustrichocarpa]>gi|222860402|gb|EEE97949.1|predictedprotein[Populustrichocarpa]
contig02433	gi|297743016|emb|CBI35883.3|	5e-67	unnamedproteinproduct[Vitisvinifera]
contig02434	gi|255562924|ref|XP_002522467.1|	4e-31	P30dbcprotein,putative[Ricinuscommunis]>gi|223538352|gb|EEF39959.1|P30dbcprotein,putative[Ricinuscommunis]
contig02435	gi|224115558|ref|XP_002332086.1|	4e-22	predictedprotein[Populustrichocarpa]>gi|222874906|gb|EEF12037.1|predictedprotein[Populustrichocarpa]
contig02436	gi|297744835|emb|CBI38103.3|	1e-40	unnamedproteinproduct[Vitisvinifera]
contig02437	gi|147859682|emb|CAN81025.1|	5e-13	hypotheticalproteinVITISV_023316[Vitisvinifera]
contig02438	gi|255576737|ref|XP_002529256.1|	2e-103	ERlumenproteinretainingreceptor,putative[Ricinuscommunis]>gi|223531292|gb|EEF33134.1|ERlumenproteinretainingreceptor,putative[Ricinuscommunis]
contig02439	gi|225439041|ref|XP_002264658.1|	2e-117	PREDICTED:hypotheticalprotein[Vitisvinifera]
contig02440	gi|225469097|ref|XP_002271230.1|	2e-78	PREDICTED:hypotheticalprotein[Vitisvinifera]
contig02441	gi|225427143|ref|XP_002277265.1|	6e-82	PREDICTED:hypotheticalprotein[Vitisvinifera]>gi|297742063|emb|CBI33850.3|unnamedproteinproduct[Vitisvinifera]
contig02442	gi|297842775|ref|XP_002889269.1|	3e-15	predictedprotein[Arabidopsislyratasubsp.lyrata]>gi|297335110|gb|EFH65528.1|predictedprotein[Arabidopsislyratasubsp.lyrata]
contig02443	gi|225462170|ref|XP_002267478.1|	5e-64	PREDICTED:hypotheticalprotein[Vitisvinifera]
contig02445	gi|2493694|sp|Q41387.1|PSBW_SPIOL	9e-07	RecName:Full=PhotosystemIIreactioncenterWprotein,chloroplastic;AltName:Full=PSII6.1kDaprotein;Flags:Precursor>gi|728716|emb|CAA59409.1|proteinofphotosystemII[Spinaciaoleracea]
contig02446	gi|2493694|sp|Q41387.1|PSBW_SPIOL	2e-07	RecName:Full=PhotosystemIIreactioncenterWprotein,chloroplastic;AltName:Full=PSII6.1kDaprotein;Flags:Precursor>gi|728716|emb|CAA59409.1|proteinofphotosystemII[Spinaciaoleracea]
contig02447	gi|147802575|emb|CAN68593.1|	6e-16	hypotheticalproteinVITISV_016961[Vitisvinifera]
contig02448	gi|255560944|ref|XP_002521485.1|	1e-15	vesicledockingproteinP115,putative[Ricinuscommunis]>gi|223539384|gb|EEF40975.1|vesicledockingproteinP115,putative[Ricinuscommunis]
contig02449	gi|296085076|emb|CBI28491.3|	2e-47	unnamedproteinproduct[Vitisvinifera]
contig02450	gi|224099759|ref|XP_002311606.1|	4e-80	predictedprotein[Populustrichocarpa]>gi|222851426|gb|EEE88973.1|predictedprotein[Populustrichocarpa]
contig02451	gi|225448970|ref|XP_002269698.1|	3e-125	PREDICTED:similartoSEC8(secretion8)isoform2[Vitisvinifera]
contig02452	gi|4206122|gb|AAD11430.1|	7e-07	proteinphosphatase2Chomolog[Mesembryanthemumcrystallinum]
contig02454	gi|255561104|ref|XP_002521564.1|	1e-22	syntaxin,putative[Ricinuscommunis]>gi|223539242|gb|EEF40835.1|syntaxin,putative[Ricinuscommunis]
contig02458	gi|224103493|ref|XP_002313078.1|	2e-21	predictedprotein[Populustrichocarpa]>gi|222849486|gb|EEE87033.1|predictedprotein[Populustrichocarpa]
contig02459	gi|225430812|ref|XP_002271463.1|	5e-95	PREDICTED:hypotheticalprotein[Vitisvinifera]
contig02460	gi|90101585|sp|Q2VEX9.1|CRTSO_DAUCA	1e-19	RecName:Full=Carotenoidisomerase,chloroplastic;Short=CrtISO;Flags:Precursor>gi|79154796|gb|ABB52069.1|putativecarotenoidisomerase[Daucuscarotasubsp.sativus]
contig02461	gi|225428902|ref|XP_002285372.1|	5e-46	PREDICTED:hypotheticalprotein[Vitisvinifera]>gi|296090447|emb|CBI40266.3|unnamedproteinproduct[Vitisvinifera]
contig02462	gi|255646799|gb|ACU23871.1|	2e-49	unknown[Glycinemax]
contig02467	gi|255574007|ref|XP_002527921.1|	9e-09	conservedhypotheticalprotein[Ricinuscommunis]>gi|223532696|gb|EEF34478.1|conservedhypotheticalprotein[Ricinuscommunis]
contig02471	gi|297742508|emb|CBI34657.3|	8e-35	unnamedproteinproduct[Vitisvinifera]
contig02472	gi|255588292|ref|XP_002534559.1|	7e-40	proteinphosphatase,putative[Ricinuscommunis]>gi|223525033|gb|EEF27824.1|proteinphosphatase,putative[Ricinuscommunis]
contig02474	gi|224119504|ref|XP_002331177.1|	2e-52	predictedprotein[Populustrichocarpa]>gi|118481727|gb|ABK92803.1|unknown[Populustrichocarpa]>gi|222873298|gb|EEF10429.1|predictedprotein[Populustrichocarpa]
contig02476	gi|296081337|emb|CBI17683.3|	1e-47	unnamedproteinproduct[Vitisvinifera]
contig02479	gi|255585808|ref|XP_002533583.1|	1e-92	zincfingerprotein,putative[Ricinuscommunis]>gi|223526542|gb|EEF28801.1|zincfingerprotein,putative[Ricinuscommunis]
contig02480	gi|297738684|emb|CBI27929.3|	9e-116	unnamedproteinproduct[Vitisvinifera]
contig02482	gi|225439600|ref|XP_002265851.1|	3e-52	PREDICTED:hypotheticalprotein[Vitisvinifera]>gi|297735584|emb|CBI18078.3|unnamedproteinproduct[Vitisvinifera]
contig02484	gi|57231064|gb|AAW47292.1|	7e-12	ribosomalproteinS1[Asarumsp.Qiu96018]
contig02485	gi|224093838|ref|XP_002310014.1|	4e-62	cytochromeP450[Populustrichocarpa]>gi|222852917|gb|EEE90464.1|cytochromeP450[Populustrichocarpa]
contig02487	gi|255579735|ref|XP_002530706.1|	9e-29	conservedhypotheticalprotein[Ricinuscommunis]>gi|223529720|gb|EEF31660.1|conservedhypotheticalprotein[Ricinuscommunis]
contig02489	gi|224128171|ref|XP_002320261.1|	7e-41	predictedprotein[Populustrichocarpa]>gi|222861034|gb|EEE98576.1|predictedprotein[Populustrichocarpa]
contig02490	gi|225434974|ref|XP_002283965.1|	0	PREDICTED:hypotheticalproteinisoform1[Vitisvinifera]
contig02491	gi|218186392|gb|EEC68819.1|	3e-21	hypotheticalproteinOsI_37385[OryzasativaIndicaGroup]
contig02492	gi|147816521|emb|CAN70646.1|	8e-13	hypotheticalproteinVITISV_006196[Vitisvinifera]
contig02494	gi|225446447|ref|XP_002276985.1|	1e-157	PREDICTED:hypotheticalprotein[Vitisvinifera]>gi|302143337|emb|CBI21898.3|unnamedproteinproduct[Vitisvinifera]
contig02495	gi|225444529|ref|XP_002269011.1|	0	PREDICTED:hypotheticalprotein[Vitisvinifera]
contig02496	gi|302142955|emb|CBI20250.3|	7e-98	unnamedproteinproduct[Vitisvinifera]
contig02497	gi|225448425|ref|XP_002270733.1|	2e-25	PREDICTED:hypotheticalprotein[Vitisvinifera]>gi|297736609|emb|CBI25480.3|unnamedproteinproduct[Vitisvinifera]
contig02498	gi|225461838|ref|XP_002283744.1|	3e-46	PREDICTED:hypotheticalprotein[Vitisvinifera]>gi|302142795|emb|CBI20090.3|unnamedproteinproduct[Vitisvinifera]
contig02499	gi|225458503|ref|XP_002282254.1|	8e-32	PREDICTED:hypotheticalprotein[Vitisvinifera]
contig02500	gi|255543024|ref|XP_002512575.1|	9e-43	nucleicacidbindingprotein,putative[Ricinuscommunis]>gi|223548536|gb|EEF50027.1|nucleicacidbindingprotein,putative[Ricinuscommunis]
contig02501	gi|225449724|ref|XP_002267310.1|	4e-94	PREDICTED:hypotheticalprotein[Vitisvinifera]
contig02502	gi|225434277|ref|XP_002262902.1|	7e-11	PREDICTED:hypotheticalproteinisoform1[Vitisvinifera]>gi|225434279|ref|XP_002262927.1|PREDICTED:hypotheticalproteinisoform2[Vitisvinifera]>gi|225434281|ref|XP_002262956.1|PREDICTED:hypotheticalproteinisoform3[Vitisvinifera]
contig02503	gi|225425456|ref|XP_002272556.1|	1e-60	PREDICTED:hypotheticalprotein[Vitisvinifera]
contig02504	gi|255579580|ref|XP_002530631.1|	5e-62	RING-H2fingerproteinATL4M,putative[Ricinuscommunis]>gi|223529804|gb|EEF31739.1|RING-H2fingerproteinATL4M,putative[Ricinuscommunis]
contig02506	gi|147799221|emb|CAN63593.1|	3e-81	hypotheticalproteinVITISV_023247[Vitisvinifera]
contig02507	gi|225439047|ref|XP_002265169.1|	0	PREDICTED:similartoOs11g0123400isoform1[Vitisvinifera]>gi|239056178|emb|CAQ58612.1|Ethanolamine-phosphatecytidylyltransferase[Vitisvinifera]
contig02508	gi|255586750|ref|XP_002533995.1|	1e-23	conservedhypotheticalprotein[Ricinuscommunis]>gi|223526015|gb|EEF28392.1|conservedhypotheticalprotein[Ricinuscommunis]
contig02509	gi|147840662|emb|CAN62000.1|	5e-27	hypotheticalproteinVITISV_007877[Vitisvinifera]
contig02510	gi|225445670|ref|XP_002266488.1|	1e-110	PREDICTED:hypotheticalprotein[Vitisvinifera]>gi|297736018|emb|CBI24056.3|unnamedproteinproduct[Vitisvinifera]
contig02511	gi|225430886|ref|XP_002275454.1|	8e-23	PREDICTED:hypotheticalprotein[Vitisvinifera]>gi|297735227|emb|CBI17589.3|unnamedproteinproduct[Vitisvinifera]
contig02512	gi|90761112|gb|ABD97861.1|	4e-122	NADH-dependenthydroxypyruvatereductase[Pachysandraterminalis]
contig02518	gi|118487182|gb|ABK95419.1|	1e-26	unknown[Populustrichocarpa]
contig02519	gi|297741302|emb|CBI32433.3|	3e-69	unnamedproteinproduct[Vitisvinifera]
contig02520	gi|225458647|ref|XP_002284845.1|	1e-85	PREDICTED:hypotheticalprotein[Vitisvinifera]
contig02521	gi|224130284|ref|XP_002320799.1|	5e-35	predictedprotein[Populustrichocarpa]>gi|222861572|gb|EEE99114.1|predictedprotein[Populustrichocarpa]
contig02522	gi|225455232|ref|XP_002272223.1|	2e-107	PREDICTED:hypotheticalprotein[Vitisvinifera]>gi|302143972|emb|CBI23077.3|unnamedproteinproduct[Vitisvinifera]
contig02523	gi|224142711|ref|XP_002324698.1|	8e-131	predictedprotein[Populustrichocarpa]>gi|222866132|gb|EEF03263.1|predictedprotein[Populustrichocarpa]
contig02525	gi|285014345|gb|ADC33123.1|	2e-99	tyrosineaminotransferase[Papaversomniferum]
contig02526	gi|255552922|ref|XP_002517504.1|	3e-58	conservedhypotheticalprotein[Ricinuscommunis]>gi|223543515|gb|EEF45046.1|conservedhypotheticalprotein[Ricinuscommunis]
contig02527	gi|225463061|ref|XP_002268798.1|	2e-98	PREDICTED:hypotheticalprotein[Vitisvinifera]
contig02528	gi|87240702|gb|ABD32560.1|	3e-27	Mitochondrialsubstratecarrier[Medicagotruncatula]
contig02529	gi|255554763|ref|XP_002518419.1|	2e-68	NSFL1cofactorp47,putative[Ricinuscommunis]>gi|223542264|gb|EEF43806.1|NSFL1cofactorp47,putative[Ricinuscommunis]
contig02530	gi|298205260|emb|CBI17319.3|	3e-43	unnamedproteinproduct[Vitisvinifera]
contig02533	gi|147772268|emb|CAN67351.1|	1e-102	hypotheticalproteinVITISV_018091[Vitisvinifera]
contig02534	gi|296086686|emb|CBI32321.3|	7e-31	unnamedproteinproduct[Vitisvinifera]
contig02536	gi|317106636|dbj|BAJ53142.1|	2e-36	JHL05D22.13[Jatrophacurcas]
contig02538	gi|226530828|ref|NP_001151693.1|	3e-14	UBP26[Zeamays]>gi|195648953|gb|ACG43944.1|UBP26[Zeamays]
contig02539	gi|296090514|emb|CBI40845.3|	2e-48	unnamedproteinproduct[Vitisvinifera]
contig02540	gi|302142117|emb|CBI19320.3|	2e-102	unnamedproteinproduct[Vitisvinifera]
contig02542	gi|224063203|ref|XP_002301039.1|	2e-101	predictedprotein[Populustrichocarpa]>gi|222842765|gb|EEE80312.1|predictedprotein[Populustrichocarpa]
contig02543	gi|255639664|gb|ACU20126.1|	1e-58	unknown[Glycinemax]
contig02544	gi|296089890|emb|CBI39709.3|	1e-71	unnamedproteinproduct[Vitisvinifera]
contig02545	gi|2246454|gb|AAB62808.1|	1e-41	S-adenosyl-methionine-sterol-C-methyltransferase[Nicotianatabacum]
contig02546	gi|224053581|ref|XP_002297883.1|	1e-79	predictedprotein[Populustrichocarpa]>gi|222845141|gb|EEE82688.1|predictedprotein[Populustrichocarpa]
contig02547	gi|255538976|ref|XP_002510553.1|	8e-10	zincfingerprotein,putative[Ricinuscommunis]>gi|223551254|gb|EEF52740.1|zincfingerprotein,putative[Ricinuscommunis]
contig02548	gi|224125604|ref|XP_002319628.1|	7e-132	predictedprotein[Populustrichocarpa]>gi|222858004|gb|EEE95551.1|predictedprotein[Populustrichocarpa]
contig02549	gi|225440948|ref|XP_002283113.1|	4e-101	PREDICTED:hypotheticalprotein[Vitisvinifera]>gi|297740084|emb|CBI30266.3|unnamedproteinproduct[Vitisvinifera]
contig02550	gi|255548758|ref|XP_002515435.1|	4e-56	proteinwithunknownfunction[Ricinuscommunis]>gi|223545379|gb|EEF46884.1|proteinwithunknownfunction[Ricinuscommunis]
contig02551	gi|225458487|ref|XP_002284114.1|	4e-90	PREDICTED:hypotheticalprotein[Vitisvinifera]>gi|302142384|emb|CBI19587.3|unnamedproteinproduct[Vitisvinifera]
contig02552	gi|217038859|gb|ACJ76786.1|	7e-44	tyrosinasepolyphenoloxidase[Argemonemexicana]
contig02554	gi|225464279|ref|XP_002271225.1|	1e-69	PREDICTED:hypotheticalprotein[Vitisvinifera]
contig02555	gi|62320296|dbj|BAD94610.1|	5e-41	putativeprotein[Arabidopsisthaliana]
contig02556	gi|225455268|ref|XP_002273657.1|	1e-107	PREDICTED:hypotheticalprotein[Vitisvinifera]
contig02558	gi|255576178|ref|XP_002528983.1|	8e-56	ubiquitin-proteinligase,putative[Ricinuscommunis]>gi|223531573|gb|EEF33402.1|ubiquitin-proteinligase,putative[Ricinuscommunis]
contig02559	gi|225457921|ref|XP_002272757.1|	0	PREDICTED:hypotheticalprotein[Vitisvinifera]>gi|302142694|emb|CBI19897.3|unnamedproteinproduct[Vitisvinifera]
contig02560	gi|255570175|ref|XP_002526048.1|	1e-37	proteinwithunknownfunction[Ricinuscommunis]>gi|223534629|gb|EEF36325.1|proteinwithunknownfunction[Ricinuscommunis]
contig02562	gi|225449744|ref|XP_002271349.1|	9e-65	PREDICTED:hypotheticalprotein[Vitisvinifera]
contig02563	gi|255575724|ref|XP_002528761.1|	2e-131	isocitratedehydrogenase,putative[Ricinuscommunis]>gi|223531764|gb|EEF33583.1|isocitratedehydrogenase,putative[Ricinuscommunis]
contig02564	gi|255538200|ref|XP_002510165.1|	2e-48	skip-2,putative[Ricinuscommunis]>gi|223550866|gb|EEF52352.1|skip-2,putative[Ricinuscommunis]
contig02566	gi|255588548|ref|XP_002534640.1|	4e-71	conservedhypotheticalprotein[Ricinuscommunis]>gi|223524858|gb|EEF27743.1|conservedhypotheticalprotein[Ricinuscommunis]
contig02567	gi|225445136|ref|XP_002283936.1|	2e-36	PREDICTED:hypotheticalprotein[Vitisvinifera]
contig02568	gi|147840662|emb|CAN62000.1|	6e-27	hypotheticalproteinVITISV_007877[Vitisvinifera]
contig02569	gi|297737283|emb|CBI26484.3|	1e-88	unnamedproteinproduct[Vitisvinifera]
contig02570	gi|297739682|emb|CBI29864.3|	8e-60	unnamedproteinproduct[Vitisvinifera]
contig02571	gi|224067202|ref|XP_002302406.1|	1e-32	predictedprotein[Populustrichocarpa]>gi|222844132|gb|EEE81679.1|predictedprotein[Populustrichocarpa]
contig02572	gi|225425880|ref|XP_002270297.1|	3e-164	PREDICTED:hypotheticalprotein[Vitisvinifera]>gi|269980442|gb|ACZ56416.1|ankyrin-likeprotein[Vitisvinifera]
contig02573	gi|224138472|ref|XP_002326611.1|	9e-37	predictedprotein[Populustrichocarpa]>gi|222833933|gb|EEE72410.1|predictedprotein[Populustrichocarpa]
contig02574	gi|147794417|emb|CAN75997.1|	2e-83	hypotheticalproteinVITISV_022990[Vitisvinifera]
contig02575	gi|225454034|ref|XP_002274894.1|	3e-55	PREDICTED:hypotheticalprotein[Vitisvinifera]
contig02576	gi|297739709|emb|CBI29891.3|	1e-107	unnamedproteinproduct[Vitisvinifera]
contig02578	gi|255568187|ref|XP_002525069.1|	3e-101	erythroblastmacrophageproteinemp,putative[Ricinuscommunis]>gi|223535650|gb|EEF37316.1|erythroblastmacrophageproteinemp,putative[Ricinuscommunis]
contig02580	gi|255549046|ref|XP_002515579.1|	1e-63	3-hydroxybutyryl-CoAdehydratase,putative[Ricinuscommunis]>gi|223545523|gb|EEF47028.1|3-hydroxybutyryl-CoAdehydratase,putative[Ricinuscommunis]
contig02582	gi|297741220|emb|CBI32171.3|	2e-38	unnamedproteinproduct[Vitisvinifera]
contig02584	gi|217074458|gb|ACJ85589.1|	4e-102	unknown[Medicagotruncatula]
contig02585	gi|147788995|emb|CAN73502.1|	1e-11	hypotheticalproteinVITISV_008254[Vitisvinifera]
contig02586	gi|225453327|ref|XP_002270340.1|	2e-48	PREDICTED:hypotheticalprotein[Vitisvinifera]
contig02587	gi|255551869|ref|XP_002516980.1|	4e-12	Proteinpenguin,putative[Ricinuscommunis]>gi|223544068|gb|EEF45594.1|Proteinpenguin,putative[Ricinuscommunis]
contig02588	gi|297839351|ref|XP_002887557.1|	6e-40	pentatricopeptiderepeat-containingprotein[Arabidopsislyratasubsp.lyrata]>gi|297333398|gb|EFH63816.1|pentatricopeptiderepeat-containingprotein[Arabidopsislyratasubsp.lyrata]
contig02589	gi|225430736|ref|XP_002266534.1|	1e-39	PREDICTED:hypotheticalprotein[Vitisvinifera]
contig02592	gi|296081767|emb|CBI20772.3|	8e-75	unnamedproteinproduct[Vitisvinifera]
contig02593	gi|224083077|ref|XP_002306942.1|	3e-105	predictedprotein[Populustrichocarpa]>gi|222856391|gb|EEE93938.1|predictedprotein[Populustrichocarpa]
contig02594	gi|147817790|emb|CAN66658.1|	8e-58	hypotheticalproteinVITISV_028354[Vitisvinifera]
contig02598	gi|255573119|ref|XP_002527489.1|	1e-42	serine-threonineproteinkinase,plant-type,putative[Ricinuscommunis]>gi|223533129|gb|EEF34887.1|serine-threonineproteinkinase,plant-type,putative[Ricinuscommunis]
contig02600	gi|296083323|emb|CBI22959.3|	2e-10	unnamedproteinproduct[Vitisvinifera]
contig02601	gi|222101943|gb|ACM44066.1|	2e-111	NADPH-dependentcodeinonereductase-likeprotein[Papavernudicaule]
contig02603	gi|225455677|ref|XP_002264722.1|	2e-20	PREDICTED:hypotheticalprotein[Vitisvinifera]>gi|296084154|emb|CBI24542.3|unnamedproteinproduct[Vitisvinifera]
contig02606	gi|255548547|ref|XP_002515330.1|	1e-07	histoneh1/h5,putative[Ricinuscommunis]>gi|223545810|gb|EEF47314.1|histoneh1/h5,putative[Ricinuscommunis]
contig02610	gi|238908348|emb|CAZ40333.1|	7e-18	hypotheticalprotein[Raphanussativus]
contig02612	gi|255545630|ref|XP_002513875.1|	9e-17	conservedhypotheticalprotein[Ricinuscommunis]>gi|223546961|gb|EEF48458.1|conservedhypotheticalprotein[Ricinuscommunis]
contig02616	gi|186478076|ref|NP_001117219.1|	2e-36	TPK1(THIAMINPYROPHOSPHOKINASE1);thiamindiphosphokinase[Arabidopsisthaliana]
contig02617	gi|225448099|ref|XP_002276733.1|	5e-13	PREDICTED:similartoPm27[Vitisvinifera]
contig02619	gi|225451193|ref|XP_002271243.1|	5e-18	PREDICTED:hypotheticalprotein[Vitisvinifera]
contig02620	gi|255578609|ref|XP_002530166.1|	4e-34	conservedhypotheticalprotein[Ricinuscommunis]>gi|223530327|gb|EEF32221.1|conservedhypotheticalprotein[Ricinuscommunis]
contig02621	gi|224056567|ref|XP_002298914.1|	6e-11	predictedprotein[Populustrichocarpa]>gi|222846172|gb|EEE83719.1|predictedprotein[Populustrichocarpa]
contig02622	gi|297735082|emb|CBI17444.3|	1e-164	unnamedproteinproduct[Vitisvinifera]
contig02624	gi|225466277|ref|XP_002272841.1|	4e-71	PREDICTED:hypotheticalprotein[Vitisvinifera]>gi|297738171|emb|CBI27372.3|unnamedproteinproduct[Vitisvinifera]
contig02625	gi|255563006|ref|XP_002522507.1|	4e-19	conservedhypotheticalprotein[Ricinuscommunis]>gi|223538198|gb|EEF39807.1|conservedhypotheticalprotein[Ricinuscommunis]
contig02626	gi|296086725|emb|CBI32360.3|	2e-35	unnamedproteinproduct[Vitisvinifera]
contig02627	gi|296087585|emb|CBI34841.3|	4e-153	unnamedproteinproduct[Vitisvinifera]
contig02628	gi|225428483|ref|XP_002284275.1|	9e-09	PREDICTED:hypotheticalprotein[Vitisvinifera]>gi|297741458|emb|CBI32589.3|unnamedproteinproduct[Vitisvinifera]
contig02629	gi|239056187|emb|CAQ58623.1|	6e-73	unknowngene[Vitisvinifera]
contig02635	gi|225426508|ref|XP_002277915.1|	1e-20	PREDICTED:hypotheticalprotein[Vitisvinifera]>gi|297742475|emb|CBI34624.3|unnamedproteinproduct[Vitisvinifera]
contig02636	gi|147795324|emb|CAN67249.1|	5e-58	hypotheticalproteinVITISV_008684[Vitisvinifera]
contig02637	gi|297806049|ref|XP_002870908.1|	3e-09	hypotheticalproteinARALYDRAFT_907986[Arabidopsislyratasubsp.lyrata]>gi|297316745|gb|EFH47167.1|hypotheticalproteinARALYDRAFT_907986[Arabidopsislyratasubsp.lyrata]
contig02638	gi|217075741|gb|ACJ86230.1|	5e-14	unknown[Medicagotruncatula]
contig02639	gi|225425416|ref|XP_002277768.1|	6e-87	PREDICTED:hypotheticalprotein[Vitisvinifera]>gi|297738457|emb|CBI27658.3|unnamedproteinproduct[Vitisvinifera]
contig02642	gi|225443347|ref|XP_002264902.1|	4e-137	PREDICTED:hypotheticalproteinisoform1[Vitisvinifera]>gi|297735773|emb|CBI18460.3|unnamedproteinproduct[Vitisvinifera]
contig02646	gi|255541234|ref|XP_002511681.1|	3e-14	methionineaminopeptidase,putative[Ricinuscommunis]>gi|223548861|gb|EEF50350.1|methionineaminopeptidase,putative[Ricinuscommunis]
contig02647	gi|224058619|ref|XP_002299569.1|	1e-93	predictedprotein[Populustrichocarpa]>gi|222846827|gb|EEE84374.1|predictedprotein[Populustrichocarpa]
contig02650	gi|168030338|ref|XP_001767680.1|	3e-24	predictedprotein[Physcomitrellapatenssubsp.patens]>gi|162681000|gb|EDQ67431.1|predictedprotein[Physcomitrellapatenssubsp.patens]
contig02651	gi|225458034|ref|XP_002277373.1|	7e-74	PREDICTED:hypotheticalprotein[Vitisvinifera]>gi|302142630|emb|CBI19833.3|unnamedproteinproduct[Vitisvinifera]
contig02652	gi|225456422|ref|XP_002284252.1|	7e-157	PREDICTED:hypotheticalproteinisoform1[Vitisvinifera]
contig02653	gi|1709761|sp|P52427.1|PSA4_SPIOL	7e-62	RecName:Full=Proteasomesubunitalphatype-4;AltName:Full=20SproteasomealphasubunitC;AltName:Full=20Sproteasomesubunitalpha-3;AltName:Full=Proteasome27kDasubunit>gi|1262146|emb|CAA65660.1|proteasomesubunit[Spinaciaoleracea]
contig02654	gi|255553695|ref|XP_002517888.1|	3e-88	proteinbindingprotein,putative[Ricinuscommunis]>gi|223542870|gb|EEF44406.1|proteinbindingprotein,putative[Ricinuscommunis]
contig02655	gi|297741826|emb|CBI33139.3|	1e-148	unnamedproteinproduct[Vitisvinifera]
contig02656	gi|224131934|ref|XP_002321214.1|	3e-69	predictedprotein[Populustrichocarpa]>gi|118486311|gb|ABK94997.1|unknown[Populustrichocarpa]>gi|222861987|gb|EEE99529.1|predictedprotein[Populustrichocarpa]
contig02657	gi|295684201|gb|ADG27450.1|	2e-158	ADPglucosepyrophosphorylasesmallsubunit1-likeprotein[Malusxdomestica]
contig02658	gi|224131934|ref|XP_002321214.1|	3e-70	predictedprotein[Populustrichocarpa]>gi|118486311|gb|ABK94997.1|unknown[Populustrichocarpa]>gi|222861987|gb|EEE99529.1|predictedprotein[Populustrichocarpa]
contig02661	gi|296083080|emb|CBI22484.3|	4e-16	unnamedproteinproduct[Vitisvinifera]
contig02662	gi|297812195|ref|XP_002873981.1|	2e-48	hypotheticalproteinARALYDRAFT_488911[Arabidopsislyratasubsp.lyrata]>gi|297319818|gb|EFH50240.1|hypotheticalproteinARALYDRAFT_488911[Arabidopsislyratasubsp.lyrata]
contig02663	gi|255573421|ref|XP_002527636.1|	1e-66	conservedhypotheticalprotein[Ricinuscommunis]>gi|223532941|gb|EEF34707.1|conservedhypotheticalprotein[Ricinuscommunis]
contig02664	gi|224127590|ref|XP_002320112.1|	3e-108	white-brown-complexABCtransporterfamily[Populustrichocarpa]>gi|222860885|gb|EEE98427.1|white-brown-complexABCtransporterfamily[Populustrichocarpa]
contig02665	gi|15241849|ref|NP_195870.1|	1e-79	HSC70-1(HEATSHOCKCOGNATEPROTEIN70-1);ATPbinding[Arabidopsisthaliana]>gi|12643273|sp|P22953.3|HSP71_ARATHRecName:Full=Heatshockcognate70kDaprotein1;Short=Hsc70.1>gi|7413639|emb|CAB85987.1|dnaK-typemolecularchaperonehsc70.1[Arabidopsisthaliana]>gi|15982749|gb|AAL09715.1|AT5g02500/T22P11_90[Arabidopsisthaliana]>gi|21539505|gb|AAM53305.1|DnaK-typemolecularchaperonehsc70.1[Arabidopsisthaliana]>gi|2775…
contig02666	gi|147808145|emb|CAN75263.1|	3e-50	hypotheticalproteinVITISV_005771[Vitisvinifera]
contig02668	gi|255571548|ref|XP_002526720.1|	2e-33	conservedhypotheticalprotein[Ricinuscommunis]>gi|223533909|gb|EEF35634.1|conservedhypotheticalprotein[Ricinuscommunis]
contig02669	gi|224284965|gb|ACN40212.1|	9e-84	unknown[Piceasitchensis]
contig02670	gi|255556725|ref|XP_002519396.1|	4e-85	conservedhypotheticalprotein[Ricinuscommunis]>gi|223541463|gb|EEF43013.1|conservedhypotheticalprotein[Ricinuscommunis]
contig02672	gi|255585772|ref|XP_002533566.1|	4e-29	conservedhypotheticalprotein[Ricinuscommunis]>gi|223526566|gb|EEF28823.1|conservedhypotheticalprotein[Ricinuscommunis]
contig02673	gi|225462949|ref|XP_002268416.1|	2e-152	PREDICTED:hypotheticalprotein[Vitisvinifera]
contig02674	gi|118482586|gb|ABK93213.1|	1e-89	unknown[Populustrichocarpa]>gi|118485561|gb|ABK94632.1|unknown[Populustrichocarpa]
contig02675	gi|224111900|ref|XP_002316018.1|	3e-56	predictedprotein[Populustrichocarpa]>gi|222865058|gb|EEF02189.1|predictedprotein[Populustrichocarpa]
contig02676	gi|297802312|ref|XP_002869040.1|	3e-96	hypotheticalproteinARALYDRAFT_912740[Arabidopsislyratasubsp.lyrata]>gi|297314876|gb|EFH45299.1|hypotheticalproteinARALYDRAFT_912740[Arabidopsislyratasubsp.lyrata]
contig02679	gi|4929305|gb|AAD33943.1|AF144708_1	2e-22	Tha4protein[Pisumsativum]
contig02682	gi|302398547|gb|ADL36568.1|	5e-24	ALFdomainclasstranscriptionfactor[Malusxdomestica]
contig02684	gi|87240999|gb|ABD32857.1|	1e-06	hypotheticalproteinMtrDRAFT_AC149038g20v2[Medicagotruncatula]
contig02685	gi|297740250|emb|CBI30432.3|	3e-59	unnamedproteinproduct[Vitisvinifera]
contig02689	gi|225449919|ref|XP_002268366.1|	6e-104	PREDICTED:hypotheticalprotein[Vitisvinifera]>gi|296081306|emb|CBI17750.3|unnamedproteinproduct[Vitisvinifera]
contig02690	gi|302142164|emb|CBI19367.3|	2e-39	unnamedproteinproduct[Vitisvinifera]
contig02691	gi|242033559|ref|XP_002464174.1|	2e-114	hypotheticalproteinSORBIDRAFT_01g013600[Sorghumbicolor]>gi|241918028|gb|EER91172.1|hypotheticalproteinSORBIDRAFT_01g013600[Sorghumbicolor]
contig02692	gi|195635409|gb|ACG37173.1|	4e-32	histoneH4[Zeamays]
contig02693	gi|225462098|ref|XP_002277354.1|	0	PREDICTED:hypotheticalprotein[Vitisvinifera]
contig02694	gi|297744803|emb|CBI38071.3|	2e-69	unnamedproteinproduct[Vitisvinifera]
contig02696	gi|190895762|gb|ACE96394.1|	3e-99	esterase/lipase/thioesterase[Populustremula]>gi|190895772|gb|ACE96399.1|esterase/lipase/thioesterase[Populustremula]
contig02697	gi|147791931|emb|CAN67897.1|	1e-97	hypotheticalproteinVITISV_040395[Vitisvinifera]
contig02698	gi|242040617|ref|XP_002467703.1|	3e-24	hypotheticalproteinSORBIDRAFT_01g032730[Sorghumbicolor]>gi|241921557|gb|EER94701.1|hypotheticalproteinSORBIDRAFT_01g032730[Sorghumbicolor]
contig02699	gi|225450201|ref|XP_002264792.1|	8e-126	PREDICTED:hypotheticalprotein[Vitisvinifera]>gi|297736215|emb|CBI24853.3|unnamedproteinproduct[Vitisvinifera]
contig02700	gi|145208313|gb|ABP38063.1|	8e-32	acylcarrierprotein[Jatrophacurcas]>gi|257187683|gb|ACV49879.1|acylcarrierprotein[Jatrophacurcas]
contig02703	gi|224117848|ref|XP_002317683.1|	3e-41	predictedprotein[Populustrichocarpa]>gi|118486827|gb|ABK95248.1|unknown[Populustrichocarpa]>gi|222860748|gb|EEE98295.1|predictedprotein[Populustrichocarpa]
contig02705	gi|296083902|emb|CBI24290.3|	4e-102	unnamedproteinproduct[Vitisvinifera]
contig02707	gi|225434947|ref|XP_002283746.1|	7e-24	PREDICTED:hypotheticalprotein[Vitisvinifera]
contig02708	gi|297739996|emb|CBI30178.3|	1e-66	unnamedproteinproduct[Vitisvinifera]
contig02709	gi|297740938|emb|CBI31250.3|	3e-68	unnamedproteinproduct[Vitisvinifera]
contig02710	gi|217071520|gb|ACJ84120.1|	4e-79	unknown[Medicagotruncatula]>gi|217075190|gb|ACJ85955.1|unknown[Medicagotruncatula]
contig02711	gi|255555311|ref|XP_002518692.1|	9e-76	conservedhypotheticalprotein[Ricinuscommunis]>gi|223542073|gb|EEF43617.1|conservedhypotheticalprotein[Ricinuscommunis]
contig02712	gi|255558438|ref|XP_002520244.1|	7e-80	TranscriptionalcorepressorSEUSS,putative[Ricinuscommunis]>gi|223540463|gb|EEF42030.1|TranscriptionalcorepressorSEUSS,putative[Ricinuscommunis]
contig02713	gi|224070823|ref|XP_002303251.1|	2e-97	predictedprotein[Populustrichocarpa]>gi|222840683|gb|EEE78230.1|predictedprotein[Populustrichocarpa]
contig02714	gi|255541636|ref|XP_002511882.1|	5e-55	Chromodomainprotein,putative[Ricinuscommunis]>gi|223549062|gb|EEF50551.1|Chromodomainprotein,putative[Ricinuscommunis]
contig02716	gi|147814810|emb|CAN63492.1|	1e-85	hypotheticalproteinVITISV_034681[Vitisvinifera]
contig02718	gi|225438805|ref|XP_002283249.1|	2e-153	PREDICTED:hypotheticalprotein[Vitisvinifera]
contig02719	gi|309308359|gb|EFP84950.1|	4e-13	hATfamilydimerizationdomain-containingprotein[Pucciniagraminisf.sp.triticiCRL75-36-700-3]
contig02721	gi|225443738|ref|XP_002265546.1|	0	PREDICTED:hypotheticalprotein[Vitisvinifera]>gi|297740537|emb|CBI30719.3|unnamedproteinproduct[Vitisvinifera]
contig02722	gi|33286372|gb|AAQ01668.1|	9e-65	(R,S)-reticuline7-O-methyltransferase[Papaversomniferum]
contig02724	gi|147806416|emb|CAN76550.1|	3e-47	hypotheticalproteinVITISV_031906[Vitisvinifera]
contig02726	gi|224138978|ref|XP_002322949.1|	5e-23	predictedprotein[Populustrichocarpa]>gi|222867579|gb|EEF04710.1|predictedprotein[Populustrichocarpa]
contig02727	gi|225425334|ref|XP_002274721.1|	6e-47	PREDICTED:hypotheticalprotein[Vitisvinifera]
contig02729	gi|157072593|gb|ABV08819.1|	2e-67	farnesyldiphosphatesynthetase[Salviamiltiorrhiza]
contig02730	gi|255569420|ref|XP_002525677.1|	7e-78	conservedhypotheticalprotein[Ricinuscommunis]>gi|223534977|gb|EEF36660.1|conservedhypotheticalprotein[Ricinuscommunis]
contig02731	gi|21693562|gb|AAM75346.1|AF520810_1	8e-78	DNA-bindingproteinphosphatase2C[Nicotianatabacum]
contig02733	gi|301322830|gb|ADK70231.1|	9e-92	chloroplastironsuperoxidedismutase[Dimocarpuslongan]
contig02738	gi|224069848|ref|XP_002326429.1|	5e-21	predictedprotein[Populustrichocarpa]>gi|222833622|gb|EEE72099.1|predictedprotein[Populustrichocarpa]
contig02744	gi|255546656|ref|XP_002514387.1|	3e-120	serine/threonineproteinkinase,putative[Ricinuscommunis]>gi|223546484|gb|EEF47983.1|serine/threonineproteinkinase,putative[Ricinuscommunis]
contig02747	gi|225463153|ref|XP_002267013.1|	2e-26	PREDICTED:hypotheticalprotein[Vitisvinifera]
contig02748	gi|297744544|emb|CBI37806.3|	3e-30	unnamedproteinproduct[Vitisvinifera]
contig02749	gi|157689589|gb|ABV65352.1|	4e-31	photosystemIIphosphoprotein[Cornusflorida]
contig02750	gi|225430236|ref|XP_002285025.1|	1e-31	PREDICTED:hypotheticalprotein[Vitisvinifera]
contig02751	gi|297741708|emb|CBI32840.3|	1e-55	unnamedproteinproduct[Vitisvinifera]
contig02753	gi|296085208|emb|CBI28703.3|	1e-49	unnamedproteinproduct[Vitisvinifera]
contig02754	gi|147783438|emb|CAN77488.1|	2e-18	hypotheticalproteinVITISV_020249[Vitisvinifera]
contig02755	gi|225424960|ref|XP_002264952.1|	1e-145	PREDICTED:hypotheticalprotein[Vitisvinifera]
contig02756	gi|224099651|ref|XP_002311566.1|	1e-41	predictedprotein[Populustrichocarpa]>gi|222851386|gb|EEE88933.1|predictedprotein[Populustrichocarpa]
contig02757	gi|225456424|ref|XP_002284270.1|	7e-16	PREDICTED:hypotheticalprotein[Vitisvinifera]>gi|297734470|emb|CBI15717.3|unnamedproteinproduct[Vitisvinifera]
contig02759	gi|225455294|ref|XP_002271655.1|	4e-51	PREDICTED:hypotheticalprotein[Vitisvinifera]
contig02760	gi|296089272|emb|CBI39044.3|	8e-117	unnamedproteinproduct[Vitisvinifera]
contig02761	gi|225452638|ref|XP_002281744.1|	4e-36	PREDICTED:hypotheticalprotein[Vitisvinifera]
contig02762	gi|255548335|ref|XP_002515224.1|	4e-27	Borontransporter,putative[Ricinuscommunis]>gi|223545704|gb|EEF47208.1|Borontransporter,putative[Ricinuscommunis]
contig02763	gi|225456118|ref|XP_002281587.1|	3e-34	PREDICTED:hypotheticalprotein[Vitisvinifera]
contig02764	gi|302142026|emb|CBI19229.3|	2e-80	unnamedproteinproduct[Vitisvinifera]
contig02765	gi|147804852|emb|CAN64691.1|	8e-16	hypotheticalproteinVITISV_030670[Vitisvinifera]
contig02766	gi|255552356|ref|XP_002517222.1|	9e-36	E3ubiquitinligasePUB14,putative[Ricinuscommunis]>gi|223543593|gb|EEF45122.1|E3ubiquitinligasePUB14,putative[Ricinuscommunis]
contig02767	gi|224091991|ref|XP_002309428.1|	1e-122	hypotheticalproteinPOPTRDRAFT_416266[Populustrichocarpa]>gi|222855404|gb|EEE92951.1|hypotheticalproteinPOPTRDRAFT_416266[Populustrichocarpa]
contig02769	gi|224139990|ref|XP_002323372.1|	1e-15	predictedprotein[Populustrichocarpa]>gi|222868002|gb|EEF05133.1|predictedprotein[Populustrichocarpa]
contig02770	gi|115458638|ref|NP_001052919.1|	1e-57	Os04g0447800[OryzasativaJaponicaGroup]>gi|38344825|emb|CAD40877.2|OSJNBa0064H22.6[OryzasativaJaponicaGroup]>gi|113564490|dbj|BAF14833.1|Os04g0447800[OryzasativaJaponicaGroup]>gi|116310182|emb|CAH67194.1|OSIGBa0152K17.6[OryzasativaIndicaGroup]>gi|218194937|gb|EEC77364.1|hypotheticalproteinOsI_16074[OryzasativaIndicaGroup]
contig02771	gi|87240999|gb|ABD32857.1|	1e-23	hypotheticalproteinMtrDRAFT_AC149038g20v2[Medicagotruncatula]
contig02774	gi|225458239|ref|XP_002282034.1|	2e-39	PREDICTED:hypotheticalproteinisoform2[Vitisvinifera]
contig02775	gi|225457789|ref|XP_002265283.1|	1e-40	PREDICTED:hypotheticalprotein[Vitisvinifera]
contig02776	gi|296083412|emb|CBI23365.3|	1e-119	unnamedproteinproduct[Vitisvinifera]
contig02777	gi|225429494|ref|XP_002278305.1|	6e-74	PREDICTED:hypotheticalprotein[Vitisvinifera]>gi|147857102|emb|CAN81797.1|hypotheticalproteinVITISV_043338[Vitisvinifera]>gi|296081637|emb|CBI20642.3|unnamedproteinproduct[Vitisvinifera]
contig02779	gi|255537319|ref|XP_002509726.1|	2e-44	calmodulinbindingprotein,putative[Ricinuscommunis]>gi|223549625|gb|EEF51113.1|calmodulinbindingprotein,putative[Ricinuscommunis]
contig02780	gi|255550353|ref|XP_002516227.1|	4e-151	conservedhypotheticalprotein[Ricinuscommunis]>gi|223544713|gb|EEF46229.1|conservedhypotheticalprotein[Ricinuscommunis]
contig02784	gi|224063273|ref|XP_002301071.1|	9e-104	predictedprotein[Populustrichocarpa]>gi|118482439|gb|ABK93142.1|unknown[Populustrichocarpa]>gi|222842797|gb|EEE80344.1|predictedprotein[Populustrichocarpa]
contig02787	gi|297746229|emb|CBI16285.3|	7e-104	unnamedproteinproduct[Vitisvinifera]
contig02788	gi|225459156|ref|XP_002285711.1|	8e-18	PREDICTED:hypotheticalprotein[Vitisvinifera]>gi|302142025|emb|CBI19228.3|unnamedproteinproduct[Vitisvinifera]
contig02791	gi|255552638|ref|XP_002517362.1|	2e-91	Potassiumtransporter,putative[Ricinuscommunis]>gi|223543373|gb|EEF44904.1|Potassiumtransporter,putative[Ricinuscommunis]
contig02792	gi|225458125|ref|XP_002280062.1|	1e-80	PREDICTED:hypotheticalprotein[Vitisvinifera]
contig02794	gi|297740067|emb|CBI30249.3|	7e-12	unnamedproteinproduct[Vitisvinifera]
contig02795	gi|296087429|emb|CBI34018.3|	2e-105	unnamedproteinproduct[Vitisvinifera]
contig02796	gi|297735018|emb|CBI17380.3|	9e-53	unnamedproteinproduct[Vitisvinifera]
contig02797	gi|225451195|ref|XP_002271452.1|	8e-66	PREDICTED:hypotheticalprotein[Vitisvinifera]
contig02798	gi|147810205|emb|CAN69196.1|	1e-15	hypotheticalproteinVITISV_018554[Vitisvinifera]
contig02799	gi|225435417|ref|XP_002285398.1|	0	PREDICTED:hypotheticalprotein[Vitisvinifera]>gi|297746302|emb|CBI16358.3|unnamedproteinproduct[Vitisvinifera]
contig02800	gi|297809517|ref|XP_002872642.1|	9e-67	hypotheticalproteinARALYDRAFT_490026[Arabidopsislyratasubsp.lyrata]>gi|297318479|gb|EFH48901.1|hypotheticalproteinARALYDRAFT_490026[Arabidopsislyratasubsp.lyrata]
contig02801	gi|297736880|emb|CBI26081.3|	1e-126	unnamedproteinproduct[Vitisvinifera]
contig02803	gi|296089485|emb|CBI39304.3|	4e-14	unnamedproteinproduct[Vitisvinifera]
contig02806	gi|296085729|emb|CBI29531.3|	2e-88	unnamedproteinproduct[Vitisvinifera]
contig02810	gi|225427419|ref|XP_002264766.1|	1e-108	PREDICTED:hypotheticalprotein[Vitisvinifera]>gi|296088399|emb|CBI37390.3|unnamedproteinproduct[Vitisvinifera]
contig02811	gi|302757896|ref|XP_002962371.1|	2e-32	hypotheticalproteinSELMODRAFT_78992[Selaginellamoellendorffii]>gi|302758964|ref|XP_002962905.1|hypotheticalproteinSELMODRAFT_438193[Selaginellamoellendorffii]>gi|302783931|ref|XP_002973738.1|hypotheticalproteinSELMODRAFT_99535[Selaginellamoellendorffii]>gi|302788035|ref|XP_002975787.1|hypotheticalproteinSELMODRAFT_103546[Selaginellamoellendorffii]>gi|300156788|gb|EFJ23416.1|hypotheticalproteinSEL…
contig02812	gi|297739452|emb|CBI29634.3|	0	unnamedproteinproduct[Vitisvinifera]
contig02814	gi|224137668|ref|XP_002327183.1|	8e-29	predictedprotein[Populustrichocarpa]>gi|222835498|gb|EEE73933.1|predictedprotein[Populustrichocarpa]
contig02815	gi|225452458|ref|XP_002274361.1|	8e-64	PREDICTED:similartoAO(L-ASPARTATEOXIDASE);L-aspartateoxidase[Vitisvinifera]
contig02817	gi|147860173|emb|CAN82918.1|	8e-108	hypotheticalproteinVITISV_023290[Vitisvinifera]
contig02818	gi|224286332|gb|ACN40874.1|	1e-47	unknown[Piceasitchensis]
contig02819	gi|255563991|ref|XP_002522995.1|	1e-17	hypotheticalproteinRCOM_0586940[Ricinuscommunis]>gi|223537807|gb|EEF39425.1|hypotheticalproteinRCOM_0586940[Ricinuscommunis]
contig02821	gi|225461732|ref|XP_002285525.1|	1e-97	PREDICTED:hypotheticalprotein[Vitisvinifera]
contig02822	gi|4894211|gb|AAD32302.1|	1e-90	ribonucleotidereductasesmallsubunit[Glycinemax]
contig02825	gi|10432446|emb|CAC10358.1|	2e-85	proteinphosphatase2C[Nicotianatabacum]>gi|22553023|emb|CAC84141.2|proteinphosphatase2C[Nicotianatabacum]
contig02826	gi|296084338|emb|CBI24726.3|	6e-103	unnamedproteinproduct[Vitisvinifera]
contig02827	gi|297738325|emb|CBI27526.3|	6e-29	unnamedproteinproduct[Vitisvinifera]
contig02829	gi|147812093|emb|CAN74740.1|	2e-13	hypotheticalproteinVITISV_040899[Vitisvinifera]
contig02834	gi|218189807|gb|EEC72234.1|	1e-19	hypotheticalproteinOsI_05349[OryzasativaIndicaGroup]
contig02835	gi|225438227|ref|XP_002265704.1|	3e-60	PREDICTED:hypotheticalprotein[Vitisvinifera]>gi|147858131|emb|CAN83933.1|hypotheticalproteinVITISV_035766[Vitisvinifera]
contig02836	gi|255575271|ref|XP_002528539.1|	2e-91	calmodulinbindingprotein,putative[Ricinuscommunis]>gi|223532041|gb|EEF33851.1|calmodulinbindingprotein,putative[Ricinuscommunis]
contig02839	gi|18390845|ref|NP_563805.1|	1e-75	unknownprotein[Arabidopsisthaliana]>gi|79317279|ref|NP_001030994.1|unknownprotein[Arabidopsisthaliana]>gi|15810567|gb|AAL07171.1|putativestorageprotein[Arabidopsisthaliana]>gi|20259569|gb|AAM14127.1|putativestorageprotein[Arabidopsisthaliana]
contig02840	gi|83404758|gb|ABC17856.1|	9e-151	alleneoxidesynthaseprotein[Lonicerajaponica]
contig02841	gi|225466593|ref|XP_002274510.1|	2e-09	PREDICTED:similartoAT5g65000/MXK3_23[Vitisvinifera]
contig02842	gi|225466593|ref|XP_002274510.1|	5e-08	PREDICTED:similartoAT5g65000/MXK3_23[Vitisvinifera]
contig02844	gi|224112177|ref|XP_002316108.1|	2e-75	argonauteproteingroup[Populustrichocarpa]>gi|222865148|gb|EEF02279.1|argonauteproteingroup[Populustrichocarpa]
contig02845	gi|224112873|ref|XP_002316316.1|	2e-58	predictedprotein[Populustrichocarpa]>gi|222865356|gb|EEF02487.1|predictedprotein[Populustrichocarpa]
contig02846	gi|126153733|emb|CAM35498.1|	9e-76	sperminesynthase[Lotusjaponicus]
contig02848	gi|225444207|ref|XP_002276285.1|	8e-25	PREDICTED:hypotheticalprotein[Vitisvinifera]>gi|296089230|emb|CBI39002.3|unnamedproteinproduct[Vitisvinifera]
contig02850	gi|224140535|ref|XP_002323638.1|	2e-60	predictedprotein[Populustrichocarpa]>gi|222868268|gb|EEF05399.1|predictedprotein[Populustrichocarpa]
contig02851	gi|255573119|ref|XP_002527489.1|	1e-43	serine-threonineproteinkinase,plant-type,putative[Ricinuscommunis]>gi|223533129|gb|EEF34887.1|serine-threonineproteinkinase,plant-type,putative[Ricinuscommunis]
contig02852	gi|156066385|gb|ABU43058.1|	3e-24	NDR1/HIN1-likeprotein[Vitisvinifera]
contig02853	gi|224140225|ref|XP_002323485.1|	2e-91	multidrug/pheromoneexporter,MDRfamily,ABCtransporterfamily[Populustrichocarpa]>gi|222868115|gb|EEF05246.1|multidrug/pheromoneexporter,MDRfamily,ABCtransporterfamily[Populustrichocarpa]
contig02854	gi|242065978|ref|XP_002454278.1|	9e-20	hypotheticalproteinSORBIDRAFT_04g027890[Sorghumbicolor]>gi|241934109|gb|EES07254.1|hypotheticalproteinSORBIDRAFT_04g027890[Sorghumbicolor]
contig02856	gi|225452384|ref|XP_002273595.1|	1e-72	PREDICTED:hypotheticalprotein[Vitisvinifera]
contig02857	gi|296090295|emb|CBI40114.3|	2e-09	unnamedproteinproduct[Vitisvinifera]
contig02858	gi|225439795|ref|XP_002276631.1|	6e-58	PREDICTED:hypotheticalprotein[Vitisvinifera]
contig02859	gi|225431071|ref|XP_002263236.1|	3e-67	PREDICTED:hypotheticalprotein[Vitisvinifera]>gi|297734973|emb|CBI17335.3|unnamedproteinproduct[Vitisvinifera]
contig02863	gi|224078323|ref|XP_002305521.1|	1e-11	predictedprotein[Populustrichocarpa]>gi|222848485|gb|EEE86032.1|predictedprotein[Populustrichocarpa]
contig02864	gi|225439092|ref|XP_002268542.1|	4e-44	PREDICTED:hypotheticalproteinisoform2[Vitisvinifera]
contig02865	gi|225438996|ref|XP_002284429.1|	0	PREDICTED:similartoACA1(autoinhibitedCa2+-ATPase1);calmodulinbindingisoform1[Vitisvinifera]
contig02867	gi|225465427|ref|XP_002264911.1|	1e-15	PREDICTED:hypotheticalprotein[Vitisvinifera]
contig02868	gi|225463173|ref|XP_002269418.1|	2e-123	PREDICTED:hypotheticalprotein[Vitisvinifera]>gi|296084832|emb|CBI27714.3|unnamedproteinproduct[Vitisvinifera]
contig02869	gi|255580564|ref|XP_002531106.1|	7e-124	nutrientreservoir,putative[Ricinuscommunis]>gi|223529302|gb|EEF31271.1|nutrientreservoir,putative[Ricinuscommunis]
contig02870	gi|225439771|ref|XP_002273449.1|	9e-84	PREDICTED:hypotheticalprotein[Vitisvinifera]>gi|297741495|emb|CBI32627.3|unnamedproteinproduct[Vitisvinifera]
contig02872	gi|224134921|ref|XP_002321938.1|	2e-08	predictedprotein[Populustrichocarpa]>gi|222868934|gb|EEF06065.1|predictedprotein[Populustrichocarpa]
contig02875	gi|225432728|ref|XP_002282919.1|	3e-162	PREDICTED:hypotheticalprotein[Vitisvinifera]>gi|297737082|emb|CBI26283.3|unnamedproteinproduct[Vitisvinifera]
contig02877	gi|225450287|ref|XP_002271062.1|	5e-36	PREDICTED:hypotheticalprotein[Vitisvinifera]
contig02878	gi|255561286|ref|XP_002521654.1|	2e-60	conservedhypotheticalprotein[Ricinuscommunis]>gi|223539166|gb|EEF40761.1|conservedhypotheticalprotein[Ricinuscommunis]
contig02879	gi|224113141|ref|XP_002316404.1|	7e-56	predictedprotein[Populustrichocarpa]>gi|222865444|gb|EEF02575.1|predictedprotein[Populustrichocarpa]
contig02883	gi|224122174|ref|XP_002330558.1|	7e-110	predictedprotein[Populustrichocarpa]>gi|222872116|gb|EEF09247.1|predictedprotein[Populustrichocarpa]
contig02886	gi|296082845|emb|CBI22146.3|	3e-59	unnamedproteinproduct[Vitisvinifera]
contig02889	gi|225439689|ref|XP_002267484.1|	3e-15	PREDICTED:hypotheticalprotein[Vitisvinifera]
contig02890	gi|14861484|gb|AAK73692.1|AF362739_1	1e-19	succinatedehydrogenasesubunit3[Gossypiumhirsutum]
contig02891	gi|225449410|ref|XP_002277835.1|	3e-92	PREDICTED:hypotheticalprotein[Vitisvinifera]>gi|296086189|emb|CBI31630.3|unnamedproteinproduct[Vitisvinifera]
contig02892	gi|169667311|gb|ACA64049.1|	4e-36	hydroxycinnamoyl-CoAshikimate/quinatehydroxycinnamoyltransferase[Salviamiltiorrhiza]
contig02894	gi|224110268|ref|XP_002315467.1|	4e-08	predictedprotein[Populustrichocarpa]>gi|222864507|gb|EEF01638.1|predictedprotein[Populustrichocarpa]
contig02898	gi|18394738|ref|NP_564084.1|	2e-33	dehydration-responsiveprotein-related[Arabidopsisthaliana]>gi|75174900|sp|Q9LN50.1|PMTS_ARATHRecName:Full=ProbablemethyltransferasePMT28>gi|8778438|gb|AAF79446.1|AC025808_28F18O14.20[Arabidopsisthaliana]>gi|15810125|gb|AAL07206.1|unknownprotein[Arabidopsisthaliana]>gi|25054951|gb|AAN71952.1|unknownprotein[Arabidopsisthaliana]
contig02899	gi|224104206|ref|XP_002313358.1|	1e-50	predictedprotein[Populustrichocarpa]>gi|222849766|gb|EEE87313.1|predictedprotein[Populustrichocarpa]
contig02900	gi|224060047|ref|XP_002300033.1|	2e-95	predictedprotein[Populustrichocarpa]>gi|222847291|gb|EEE84838.1|predictedprotein[Populustrichocarpa]
contig02901	gi|118483587|gb|ABK93690.1|	3e-68	unknown[Populustrichocarpa]
contig02902	gi|225430888|ref|XP_002269759.1|	5e-43	PREDICTED:hypotheticalprotein[Vitisvinifera]
contig02905	gi|296088918|emb|CBI38478.3|	5e-45	unnamedproteinproduct[Vitisvinifera]
contig02907	gi|297738490|emb|CBI27735.3|	2e-148	unnamedproteinproduct[Vitisvinifera]
contig02908	gi|225469780|ref|XP_002272554.1|	3e-79	PREDICTED:similartoheatshockproteinbinding[Vitisvinifera]
contig02909	gi|255582158|ref|XP_002531873.1|	1e-137	methylenetetrahydrofolatedehydrogenase,putative[Ricinuscommunis]>gi|223528481|gb|EEF30510.1|methylenetetrahydrofolatedehydrogenase,putative[Ricinuscommunis]
contig02910	gi|225440926|ref|XP_002282924.1|	6e-16	PREDICTED:hypotheticalproteinisoform2[Vitisvinifera]>gi|225440928|ref|XP_002282913.1|PREDICTED:hypotheticalproteinisoform1[Vitisvinifera]
contig02912	gi|255631448|gb|ACU16091.1|	6e-06	unknown[Glycinemax]
contig02913	gi|225459366|ref|XP_002285809.1|	3e-63	PREDICTED:hypotheticalprotein[Vitisvinifera]>gi|302141924|emb|CBI19127.3|unnamedproteinproduct[Vitisvinifera]
contig02914	gi|225455822|ref|XP_002275026.1|	7e-06	PREDICTED:hypotheticalprotein[Vitisvinifera]
contig02915	gi|224103949|ref|XP_002313256.1|	1e-45	predictedprotein[Populustrichocarpa]>gi|222849664|gb|EEE87211.1|predictedprotein[Populustrichocarpa]
contig02916	gi|255644418|gb|ACU22714.1|	3e-30	unknown[Glycinemax]
contig02917	gi|225453744|ref|XP_002273596.1|	5e-83	PREDICTED:hypotheticalproteinisoform2[Vitisvinifera]>gi|225453746|ref|XP_002273544.1|PREDICTED:hypotheticalproteinisoform1[Vitisvinifera]>gi|296089071|emb|CBI38774.3|unnamedproteinproduct[Vitisvinifera]
contig02918	gi|224142069|ref|XP_002324381.1|	1e-12	sarcosineoxidase[Populustrichocarpa]>gi|222865815|gb|EEF02946.1|sarcosineoxidase[Populustrichocarpa]
contig02927	gi|297739956|emb|CBI30138.3|	5e-75	unnamedproteinproduct[Vitisvinifera]
contig02928	gi|225434449|ref|XP_002277781.1|	6e-25	PREDICTED:hypotheticalprotein[Vitisvinifera]>gi|297745819|emb|CBI15875.3|unnamedproteinproduct[Vitisvinifera]
contig02929	gi|21542133|sp|Q06394.1|ML146_PAPSO	5e-37	RecName:Full=Majorlatexprotein146;Short=MLP146>gi|294060|gb|AAA19244.1|majorlatexprotein[Papaversomniferum]
contig02930	gi|225428661|ref|XP_002284886.1|	1e-146	PREDICTED:hypotheticalprotein[Vitisvinifera]>gi|297741363|emb|CBI32494.3|unnamedproteinproduct[Vitisvinifera]
contig02931	gi|297812137|ref|XP_002873952.1|	4e-94	sperminesynthase[Arabidopsislyratasubsp.lyrata]>gi|297319789|gb|EFH50211.1|sperminesynthase[Arabidopsislyratasubsp.lyrata]
contig02932	gi|224109904|ref|XP_002315350.1|	6e-76	predictedprotein[Populustrichocarpa]>gi|222864390|gb|EEF01521.1|predictedprotein[Populustrichocarpa]
contig02933	gi|224120174|ref|XP_002318262.1|	2e-44	predictedprotein[Populustrichocarpa]>gi|222858935|gb|EEE96482.1|predictedprotein[Populustrichocarpa]
contig02938	gi|147782894|emb|CAN76809.1|	2e-76	hypotheticalproteinVITISV_044041[Vitisvinifera]
contig02940	gi|225464178|ref|XP_002269817.1|	1e-39	PREDICTED:hypotheticalproteinisoform1[Vitisvinifera]>gi|296086584|emb|CBI32219.3|unnamedproteinproduct[Vitisvinifera]
contig02941	gi|147843847|emb|CAN79450.1|	2e-38	hypotheticalproteinVITISV_004427[Vitisvinifera]
[truncated: 34,792 more rows]
