# Supplementary material for: Comparative Transcriptome Analysis Using High Papaverine Mutant of Papaver somniferum Reveals Pathway and Uncharacterized Steps of Papaverine Biosynthesis
Source: PLoS One. 2013 May 30;8(5):e65622. doi: 10.1371/journal.pone.0065622 (PMC3667846; doi:10.1371/journal.pone.0065622)
Supplement: Table S6 — Annotation of unigenes of BR086 using CDD database. (XLS) [file pone.0065622.s010.xls]

## Sheet: lane2_all_cdd
Supplementry Table S6: Annotation of unigenes of BR086 using CDD database
Query id	Subject id	e-value	Annotation
contig00001	gnl|CDD|106801	2e-07	MTH00097	ND6
contig00002	gnl|CDD|109336	0	pfam00274	Glycolytic
contig00004	gnl|CDD|119215	7e-41	pfam10695	Cw-hydrolase
contig00005	gnl|CDD|115030	7e-19	pfam06346	Drf_FH1
contig00006	gnl|CDD|113972	3e-80	pfam05221	AdoHcyase
contig00007	gnl|CDD|112912	2e-16	pfam04117	Mpv17_PMP22
contig00009	gnl|CDD|115589	1e-10	pfam06943	zf-LSD1
contig00012	gnl|CDD|34495	1e-11	COG4886	COG4886
contig00013	gnl|CDD|100104	4e-14	cd00590	RRM
contig00015	gnl|CDD|113712	2e-17	pfam04950	DUF663
contig00016	gnl|CDD|100276	8e-84	CHL00176	ftsH
contig00021	gnl|CDD|100323	7e-09	PRK00042	tpiA
contig00022	gnl|CDD|102058	2e-82	PRK05912	PRK05912
contig00027	gnl|CDD|112004	6e-156	pfam03169	OPT
contig00028	gnl|CDD|119215	3e-12	pfam10695	Cw-hydrolase
contig00030	gnl|CDD|113522	1e-17	pfam04755	PAP_fibrillin
contig00031	gnl|CDD|48544	2e-30	cd02995	PDI_a_PDI_a'_C
contig00032	gnl|CDD|109153	2e-13	pfam00085	Thioredoxin
contig00034	gnl|CDD|72937	3e-27	cd01958	HPS_like
contig00036	gnl|CDD|101854	4e-39	PRK05592	rplO
contig00041	gnl|CDD|35197	7e-51	COG5638	COG5638
contig00046	gnl|CDD|112311	3e-40	pfam03486	HI0933_like
contig00047	gnl|CDD|110485	2e-37	pfam01486	K-box
contig00048	gnl|CDD|30812	3e-65	COG0464	SpoVK
contig00049	gnl|CDD|109294	8e-95	pfam00230	MIP
contig00050	gnl|CDD|113557	4e-43	pfam04791	LMBR1
contig00054	gnl|CDD|101396	3e-53	PRK04044	rps5p
contig00055	gnl|CDD|118324	5e-28	pfam09793	AD
contig00059	gnl|CDD|28928	6e-74	cd00268	DEADc
contig00060	gnl|CDD|101745	7e-26	PRK05385	PRK05385
contig00062	gnl|CDD|101668	6e-75	PRK05250	PRK05250
contig00063	gnl|CDD|100081	1e-36	cd06160	S2P-M50_like_2
contig00064	gnl|CDD|109366	1e-159	pfam00305	Lipoxygenase
contig00066	gnl|CDD|109372	2e-47	pfam00311	PEPcase
contig00067	gnl|CDD|72951	2e-18	cd04479	RPA3
contig00068	gnl|CDD|30812	2e-96	COG0464	SpoVK
contig00071	gnl|CDD|110489	2e-112	pfam01490	Aa_trans
contig00075	gnl|CDD|30406	1e-13	COG0057	GapA
contig00076	gnl|CDD|30614	4e-62	COG0265	DegQ
contig00078	gnl|CDD|73213	9e-38	cd00519	Lipase_3
contig00079	gnl|CDD|109311	1e-22	pfam00248	Aldo_ket_red
contig00082	gnl|CDD|109452	8e-42	pfam00394	Cu-oxidase
contig00083	gnl|CDD|109311	5e-22	pfam00248	Aldo_ket_red
contig00084	gnl|CDD|101660	2e-80	PRK05222	PRK05222
contig00085	gnl|CDD|112046	2e-114	pfam03214	RGP
contig00086	gnl|CDD|32315	4e-08	COG2132	SufI
contig00087	gnl|CDD|110267	1e-19	pfam01253	SUI1
contig00088	gnl|CDD|109505	4e-152	pfam00450	Peptidase_S10
contig00089	gnl|CDD|110402	1e-26	pfam01398	Mov34
contig00091	gnl|CDD|99965	6e-153	cd03791	GT1_Glycogen_synthase_DULL1_like
contig00092	gnl|CDD|111979	2e-28	pfam03141	DUF248
contig00094	gnl|CDD|111498	1e-68	pfam02605	PsaL
contig00097	gnl|CDD|47819	2e-13	smart00516	SEC14
contig00101	gnl|CDD|109326	1e-14	pfam00264	Tyrosinase
contig00104	gnl|CDD|100051	2e-26	cd04645	LbH_gamma_CA_like
contig00105	gnl|CDD|109150	8e-17	pfam00082	Peptidase_S8
contig00108	gnl|CDD|116511	1e-49	pfam07899	Frigida
contig00109	gnl|CDD|116328	7e-06	pfam07714	Pkinase_Tyr
contig00110	gnl|CDD|116328	4e-22	pfam07714	Pkinase_Tyr
contig00112	gnl|CDD|28845	1e-61	cd02905	Macro_GDAP2_like
contig00113	gnl|CDD|100708	2e-134	PRK00885	PRK00885
contig00114	gnl|CDD|109237	4e-113	pfam00171	Aldedh
contig00116	gnl|CDD|118683	3e-64	pfam10155	DUF2363
contig00117	gnl|CDD|30859	7e-96	COG0513	SrmB
contig00118	gnl|CDD|28884	1e-62	cd03169	GATase1_PfpI_1
contig00119	gnl|CDD|29063	3e-97	cd00144	PP2Ac
contig00122	gnl|CDD|109316	2e-14	pfam00253	Ribosomal_S14
contig00125	gnl|CDD|104052	6e-61	PRK09607	rps11p
contig00126	gnl|CDD|116328	2e-69	pfam07714	Pkinase_Tyr
contig00127	gnl|CDD|109555	2e-52	pfam00504	Chloroa_b-bind
contig00131	gnl|CDD|115878	1e-98	pfam07250	Glyoxal_oxid_N
contig00133	gnl|CDD|109850	1e-66	pfam00810	ER_lumen_recept
contig00134	gnl|CDD|117128	3e-36	pfam08551	DUF1751
contig00135	gnl|CDD|72939	9e-34	cd01960	nsLTP1
contig00136	gnl|CDD|109135	6e-53	pfam00067	p450
contig00137	gnl|CDD|29478	3e-49	cd00684	Terpene_cyclase_plant_C1
contig00138	gnl|CDD|34836	8e-22	COG5239	CCR4
contig00139	gnl|CDD|99844	5e-33	cd06141	WRN_exo
contig00140	gnl|CDD|109888	4e-62	pfam00850	Hist_deacetyl
contig00146	gnl|CDD|111972	3e-24	pfam03134	TB2_DP1_HVA22
contig00149	gnl|CDD|115469	4e-23	pfam06813	Nodulin-like
contig00150	gnl|CDD|30137	1e-82	cd01639	IMPase
contig00152	gnl|CDD|109249	0	pfam00183	HSP90
contig00153	gnl|CDD|29386	2e-92	cd00691	ascorbate_peroxidase
contig00154	gnl|CDD|88500	9e-80	cd05599	STKc_NDR_like
contig00155	gnl|CDD|114417	3e-41	pfam05691	Raffinose_syn	2)- O-beta- D-fructofuranoside) is a widespread oligosaccharide in plant seeds and other tissues. Raffinose synthase (EC 2.4.1.82) is the key enzyme that channels sucrose into the raffinose oligosaccharide pathway
contig00158	gnl|CDD|100276	0	CHL00176	ftsH
contig00162	gnl|CDD|103330	1e-93	PRK08299	PRK08299
contig00163	gnl|CDD|116362	6e-50	pfam07748	Glyco_hydro_38C
contig00164	gnl|CDD|80401	1e-19	cd04902	ACT_3PGDH-xct
contig00165	gnl|CDD|106526	2e-170	PRK13581	PRK13581
contig00166	gnl|CDD|80401	1e-19	cd04902	ACT_3PGDH-xct
contig00167	gnl|CDD|109555	2e-32	pfam00504	Chloroa_b-bind
contig00168	gnl|CDD|101469	2e-33	PRK04231	rpl3p
contig00170	gnl|CDD|31782	1e-07	COG1594	RPB9
contig00171	gnl|CDD|48155	0	cd03338	TCP1_delta
contig00174	gnl|CDD|30425	4e-82	COG0076	GadB
contig00176	gnl|CDD|88314	7e-21	cd00192	PTKc
contig00177	gnl|CDD|101394	2e-75	PRK04042	rpl4lp
contig00178	gnl|CDD|116953	1e-37	pfam08372	PRT_C
contig00179	gnl|CDD|116266	3e-45	pfam07651	ANTH
contig00181	gnl|CDD|72942	8e-30	cd04657	Piwi_ago-like
contig00184	gnl|CDD|110489	2e-39	pfam01490	Aa_trans
contig00185	gnl|CDD|109929	2e-69	pfam00891	Methyltransf_2
contig00186	gnl|CDD|104794	2e-71	PRK10754	PRK10754
contig00189	gnl|CDD|118280	2e-26	pfam09748	Med10
contig00193	gnl|CDD|109081	2e-114	pfam00012	HSP70
contig00194	gnl|CDD|31252	1e-83	COG1052	LdhA
contig00199	gnl|CDD|110188	3e-86	pfam01167	Tub
contig00200	gnl|CDD|111924	5e-24	pfam03083	MtN3_slv
contig00201	gnl|CDD|111868	4e-09	pfam03024	Folate_rec
contig00202	gnl|CDD|111902	2e-40	pfam03060	NPD
contig00203	gnl|CDD|73248	2e-93	cd01150	AXO
contig00204	gnl|CDD|32408	1e-09	COG2226	UbiE
contig00206	gnl|CDD|34814	8e-24	COG5217	BIM1
contig00209	gnl|CDD|115030	4e-26	pfam06346	Drf_FH1
contig00211	gnl|CDD|112477	7e-107	pfam03662	Glyco_hydro_79n
contig00213	gnl|CDD|31284	6e-74	COG1087	GalE
contig00214	gnl|CDD|102960	4e-108	PRK07574	PRK07574
contig00215	gnl|CDD|47508	5e-14	smart00177	ARF
contig00216	gnl|CDD|110695	2e-104	pfam01716	MSP
contig00217	gnl|CDD|103877	3e-92	PRK09404	kgd
contig00218	gnl|CDD|99868	0	cd06115	AthCS_per_like
contig00223	gnl|CDD|48550	2e-43	cd03001	PDI_a_P5
contig00224	gnl|CDD|110282	4e-115	pfam01269	Fibrillarin
contig00225	gnl|CDD|114479	7e-60	pfam05755	REF
contig00226	gnl|CDD|109336	0	pfam00274	Glycolytic
contig00227	gnl|CDD|100051	9e-27	cd04645	LbH_gamma_CA_like
contig00228	gnl|CDD|103877	7e-139	PRK09404	kgd
contig00230	gnl|CDD|29142	2e-33	cd00180	S_TKc
contig00231	gnl|CDD|109802	1e-123	pfam00759	Glyco_hydro_9
contig00232	gnl|CDD|100104	6e-09	cd00590	RRM
contig00233	gnl|CDD|101454	4e-68	PRK04201	PRK04201
contig00235	gnl|CDD|114245	7e-53	pfam05512	AWPM-19
contig00236	gnl|CDD|34727	1e-52	COG5126	FRQ1
contig00237	gnl|CDD|109273	1e-13	pfam00208	ELFV_dehydrog
contig00239	gnl|CDD|31264	9e-61	COG1064	AdhP
contig00240	gnl|CDD|115030	1e-18	pfam06346	Drf_FH1
contig00242	gnl|CDD|30053	1e-60	cd01310	TatD_DNAse
contig00247	gnl|CDD|58528	2e-12	cd04413	NDPk_I
contig00248	gnl|CDD|29423	2e-13	cd00333	MIP
contig00249	gnl|CDD|101392	8e-49	PRK04038	rps19p
contig00251	gnl|CDD|99754	3e-28	cd01717	Sm_B
contig00252	gnl|CDD|109135	6e-63	pfam00067	p450
contig00254	gnl|CDD|29239	9e-25	cd01466	vWA_C3HC4_type
contig00256	gnl|CDD|100479	0	PRK00290	dnaK
contig00257	gnl|CDD|30877	1e-44	COG0531	PotE
contig00259	gnl|CDD|105063	1e-49	PRK11107	PRK11107
contig00260	gnl|CDD|31286	1e-105	COG1089	Gmd
contig00261	gnl|CDD|80342	1e-32	cd02120	PA_subtilisin_like
contig00263	gnl|CDD|109150	2e-08	pfam00082	Peptidase_S8
contig00265	gnl|CDD|115046	5e-73	pfam06364	DUF1068
contig00267	gnl|CDD|47940	9e-33	smart00665	B561
contig00268	gnl|CDD|110532	1e-07	pfam01535	PPR
contig00269	gnl|CDD|58514	8e-47	cd01837	SGNH_plant_lipase_like
contig00271	gnl|CDD|29142	2e-69	cd00180	S_TKc
contig00273	gnl|CDD|109555	4e-09	pfam00504	Chloroa_b-bind
contig00275	gnl|CDD|100635	5e-162	PRK00696	sucC
contig00277	gnl|CDD|31355	1e-25	COG1161	COG1161
contig00279	gnl|CDD|34495	1e-12	COG4886	COG4886
contig00282	gnl|CDD|100189	0	CHL00071	tufA
contig00284	gnl|CDD|31380	1e-47	COG1187	RsuA
contig00289	gnl|CDD|110364	2e-32	pfam01357	Pollen_allerg_1
contig00290	gnl|CDD|110119	8e-172	pfam01095	Pectinesterase
contig00292	gnl|CDD|111224	4e-08	pfam02309	AUX_IAA
contig00293	gnl|CDD|34495	6e-12	COG4886	COG4886
contig00294	gnl|CDD|100581	0	PRK00509	PRK00509
contig00296	gnl|CDD|115536	8e-22	pfam06886	TPX2
contig00297	gnl|CDD|47509	3e-73	smart00178	SAR
contig00300	gnl|CDD|34709	4e-40	COG5106	RPF2
contig00302	gnl|CDD|109505	4e-117	pfam00450	Peptidase_S10
contig00304	gnl|CDD|110179	1e-38	pfam01157	Ribosomal_L21e
contig00305	gnl|CDD|102864	9e-23	PRK07400	PRK07400
contig00310	gnl|CDD|109137	2e-37	pfam00069	Pkinase
contig00320	gnl|CDD|110119	7e-171	pfam01095	Pectinesterase
contig00324	gnl|CDD|110489	2e-36	pfam01490	Aa_trans
contig00325	gnl|CDD|47660	3e-06	smart00332	PP2Cc
contig00326	gnl|CDD|111098	2e-67	pfam02167	Cytochrom_C1
contig00329	gnl|CDD|111098	3e-41	pfam02167	Cytochrom_C1
contig00333	gnl|CDD|100104	2e-20	cd00590	RRM
contig00335	gnl|CDD|33294	2e-34	COG3491	PcbC
contig00337	gnl|CDD|31004	7e-31	COG0659	SUL1
contig00338	gnl|CDD|109294	8e-99	pfam00230	MIP
contig00339	gnl|CDD|34388	4e-32	COG4775	COG4775
contig00340	gnl|CDD|110499	3e-52	pfam01501	Glyco_transf_8
contig00341	gnl|CDD|109263	3e-45	pfam00198	2-oxoacid_dh
contig00342	gnl|CDD|116953	3e-98	pfam08372	PRT_C
contig00343	gnl|CDD|113628	5e-157	pfam04862	DUF642
contig00344	gnl|CDD|47734	8e-42	smart00427	H2B
contig00345	gnl|CDD|30425	2e-24	COG0076	GadB
contig00346	gnl|CDD|115619	1e-09	pfam06974	DUF1298
contig00349	gnl|CDD|31231	1e-09	COG1028	FabG
contig00350	gnl|CDD|101660	0	PRK05222	PRK05222
contig00351	gnl|CDD|29168	2e-33	cd01766	Ufm1
contig00352	gnl|CDD|29118	2e-63	cd02043	plant_SERPIN
contig00353	gnl|CDD|109073	2e-17	pfam00004	AAA
contig00354	gnl|CDD|112097	1e-09	pfam03267	DUF266
contig00355	gnl|CDD|109179	9e-98	pfam00112	Peptidase_C1
contig00356	gnl|CDD|30812	9e-07	COG0464	SpoVK
contig00357	gnl|CDD|109336	0	pfam00274	Glycolytic
contig00359	gnl|CDD|30992	3e-54	COG0647	NagD
contig00361	gnl|CDD|109343	2e-122	pfam00282	Pyridoxal_deC
contig00363	gnl|CDD|116593	6e-34	pfam07983	X8
contig00364	gnl|CDD|101824	2e-52	PRK05557	fabG
contig00365	gnl|CDD|109135	2e-27	pfam00067	p450
contig00369	gnl|CDD|88314	2e-35	cd00192	PTKc
contig00370	gnl|CDD|110587	4e-26	pfam01593	Amino_oxidase
contig00371	gnl|CDD|110587	7e-19	pfam01593	Amino_oxidase
contig00372	gnl|CDD|103759	3e-94	PRK09224	PRK09224
contig00374	gnl|CDD|113492	0	pfam04724	Glyco_transf_17
contig00375	gnl|CDD|116511	6e-18	pfam07899	Frigida
contig00376	gnl|CDD|29733	1e-22	cd00635	YBL036c_PLPDEIII
contig00378	gnl|CDD|34495	4e-06	COG4886	COG4886
contig00379	gnl|CDD|31215	5e-08	COG1011	COG1011
contig00380	gnl|CDD|57961	2e-50	cd01876	YihA_EngB
contig00382	gnl|CDD|113897	6e-59	pfam05142	DUF702
contig00383	gnl|CDD|109317	3e-38	pfam00254	FKBP_C
contig00384	gnl|CDD|115966	1e-75	pfam07343	DUF1475
contig00385	gnl|CDD|112175	3e-56	pfam03348	Serinc
contig00386	gnl|CDD|30822	6e-94	COG0474	MgtA
contig00387	gnl|CDD|109095	1e-19	pfam00026	Asp
contig00388	gnl|CDD|72940	3e-20	cd04660	nsLTP_like
contig00391	gnl|CDD|47862	4e-07	smart00562	NDK
contig00393	gnl|CDD|47535	1e-82	smart00205	THN
contig00394	gnl|CDD|29397	1e-90	cd01926	cyclophilin_ABH_like
contig00395	gnl|CDD|116967	4e-07	pfam08387	FBD
contig00396	gnl|CDD|109733	2e-26	pfam00689	Cation_ATPase_C
contig00398	gnl|CDD|109095	3e-95	pfam00026	Asp
contig00399	gnl|CDD|113040	2e-07	pfam04253	TFR_dimer
contig00401	gnl|CDD|88595	7e-64	cd05795	Ribosomal_P0_L10e
contig00404	gnl|CDD|110140	3e-10	pfam01117	Aerolysin
contig00405	gnl|CDD|109219	1e-22	pfam00153	Mito_carr
contig00406	gnl|CDD|29142	2e-23	cd00180	S_TKc
contig00407	gnl|CDD|99996	1e-78	cd04300	GT1_Glycogen_Phosphorylase
contig00411	gnl|CDD|48493	2e-13	cd00570	GST_N_family
contig00412	gnl|CDD|109680	2e-31	pfam00632	HECT
contig00413	gnl|CDD|48128	9e-43	cd03201	GST_C_DHAR
contig00414	gnl|CDD|73392	1e-45	cd04730	NPD_like
contig00415	gnl|CDD|48351	1e-81	cd00577	PCNA
contig00416	gnl|CDD|32818	3e-29	COG3000	ERG3
contig00417	gnl|CDD|109245	3e-40	pfam00179	UQ_con
contig00418	gnl|CDD|115470	7e-120	pfam06814	Lung_7-TM_R
contig00419	gnl|CDD|113045	2e-42	pfam04258	Peptidase_A22B
contig00421	gnl|CDD|103806	1e-12	PRK09283	PRK09283
contig00423	gnl|CDD|113045	5e-42	pfam04258	Peptidase_A22B
contig00424	gnl|CDD|111849	2e-35	pfam03005	DUF231
contig00425	gnl|CDD|103527	2e-18	PRK08651	PRK08651
contig00426	gnl|CDD|113045	6e-57	pfam04258	Peptidase_A22B
contig00427	gnl|CDD|109555	4e-38	pfam00504	Chloroa_b-bind
contig00428	gnl|CDD|100340	8e-06	PRK00061	ribH
contig00431	gnl|CDD|30682	1e-64	COG0334	GdhA
contig00432	gnl|CDD|100294	3e-56	PRK00010	rplE
contig00433	gnl|CDD|110940	5e-15	pfam01988	DUF125
contig00435	gnl|CDD|109465	8e-22	pfam00407	Bet_v_I
contig00436	gnl|CDD|106110	6e-21	PRK13129	trpA
contig00437	gnl|CDD|34727	2e-53	COG5126	FRQ1
contig00439	gnl|CDD|109237	1e-77	pfam00171	Aldedh
contig00440	gnl|CDD|115878	8e-67	pfam07250	Glyoxal_oxid_N
contig00442	gnl|CDD|32414	1e-16	COG2233	UraA
contig00444	gnl|CDD|101243	2e-28	PRK03562	PRK03562
contig00449	gnl|CDD|100310	1e-104	PRK00029	PRK00029
contig00452	gnl|CDD|110821	5e-96	pfam01853	MOZ_SAS
contig00456	gnl|CDD|32267	2e-61	COG2084	MmsB
contig00458	gnl|CDD|112374	2e-37	pfam03552	Cellulose_synt
contig00461	gnl|CDD|109179	1e-89	pfam00112	Peptidase_C1
contig00464	gnl|CDD|48544	8e-40	cd02995	PDI_a_PDI_a'_C
contig00465	gnl|CDD|116847	8e-07	pfam08263	LRRNT_2
contig00466	gnl|CDD|109201	2e-23	pfam00134	Cyclin_N
contig00467	gnl|CDD|31690	2e-11	COG1501	COG1501
contig00468	gnl|CDD|103472	2e-57	PRK08561	rps15p
contig00469	gnl|CDD|88601	6e-40	cd00403	Ribosomal_L1
contig00472	gnl|CDD|103809	1e-107	PRK09287	PRK09287
contig00473	gnl|CDD|88601	2e-12	cd00403	Ribosomal_L1
contig00476	gnl|CDD|111586	7e-35	pfam02704	GASA
contig00479	gnl|CDD|111862	5e-40	pfam03018	Dirigent
contig00481	gnl|CDD|32411	3e-31	COG2230	Cfa
contig00482	gnl|CDD|100120	2e-31	cd06181	BI-1-like
contig00483	gnl|CDD|115030	5e-20	pfam06346	Drf_FH1
contig00487	gnl|CDD|113618	2e-68	pfam04852	DUF640
contig00489	gnl|CDD|114904	2e-13	pfam06212	GRIM-19
contig00490	gnl|CDD|31118	6e-07	COG0775	Pfs
contig00491	gnl|CDD|101452	8e-58	PRK04199	rpl10e
contig00492	gnl|CDD|102186	1e-137	PRK06115	PRK06115
contig00497	gnl|CDD|109219	5e-23	pfam00153	Mito_carr
contig00500	gnl|CDD|31726	2e-56	COG1537	PelA
contig00502	gnl|CDD|105608	2e-86	PRK12391	PRK12391
contig00503	gnl|CDD|116744	2e-24	pfam08155	NOGCT
contig00504	gnl|CDD|102578	2e-12	PRK06830	PRK06830
contig00505	gnl|CDD|109465	1e-44	pfam00407	Bet_v_I
contig00507	gnl|CDD|33742	8e-116	COG3961	COG3961
contig00509	gnl|CDD|109378	7e-34	pfam00318	Ribosomal_S2
contig00510	gnl|CDD|117694	3e-39	pfam09138	Urm1
contig00512	gnl|CDD|109898	2e-41	pfam00860	Xan_ur_permease
contig00513	gnl|CDD|30406	1e-113	COG0057	GapA
contig00514	gnl|CDD|101451	8e-82	PRK04196	PRK04196
contig00515	gnl|CDD|29257	5e-56	cd00200	WD40
contig00517	gnl|CDD|114493	2e-31	pfam05770	Ins134_P3_kin
contig00518	gnl|CDD|112577	3e-23	pfam03770	IPK
contig00519	gnl|CDD|112058	6e-26	pfam03227	GILT
contig00521	gnl|CDD|111922	5e-43	pfam03081	Exo70
contig00522	gnl|CDD|117728	1e-18	pfam09174	Maf1
contig00523	gnl|CDD|100103	9e-29	cd00472	Ribosomal_L24e_L24
contig00524	gnl|CDD|111209	3e-33	pfam02291	TFIID-31kDa
contig00525	gnl|CDD|115179	6e-36	pfam06507	Auxin_resp
contig00527	gnl|CDD|110785	1e-65	pfam01813	ATP-synt_D
contig00530	gnl|CDD|113619	4e-131	pfam04853	Invertase_neut
contig00533	gnl|CDD|115802	6e-19	pfam07172	GRP
contig00534	gnl|CDD|112975	9e-92	pfam04185	Phosphoesterase
contig00536	gnl|CDD|34840	5e-08	COG5243	HRD1
contig00537	gnl|CDD|111979	6e-13	pfam03141	DUF248
contig00541	gnl|CDD|112150	0	pfam03321	GH3
contig00545	gnl|CDD|31662	2e-30	COG1473	AbgB
contig00546	gnl|CDD|114146	8e-35	pfam05405	Mt_ATP-synt_B
contig00547	gnl|CDD|28955	3e-46	cd00074	H2A
contig00549	gnl|CDD|115030	3e-08	pfam06346	Drf_FH1
contig00550	gnl|CDD|113291	2e-56	pfam04515	DUF580
contig00551	gnl|CDD|88314	2e-43	cd00192	PTKc
contig00553	gnl|CDD|28848	3e-46	cd02908	Macro_Appr_pase_like
contig00554	gnl|CDD|109095	2e-90	pfam00026	Asp
contig00555	gnl|CDD|110596	4e-95	pfam01603	B56
contig00556	gnl|CDD|109991	2e-24	pfam00956	NAP
contig00557	gnl|CDD|111273	5e-92	pfam02364	Glucan_synthase
contig00559	gnl|CDD|28928	1e-77	cd00268	DEADc
contig00560	gnl|CDD|109336	4e-76	pfam00274	Glycolytic
contig00563	gnl|CDD|112574	4e-24	pfam03767	Acid_phosphat_B
contig00564	gnl|CDD|109326	4e-12	pfam00264	Tyrosinase
contig00565	gnl|CDD|31118	5e-07	COG0775	Pfs
contig00567	gnl|CDD|57954	2e-37	cd01868	Rab11_like
contig00568	gnl|CDD|115030	5e-14	pfam06346	Drf_FH1
contig00569	gnl|CDD|110915	2e-175	pfam01960	ArgJ
contig00571	gnl|CDD|30714	1e-80	COG0365	Acs
contig00572	gnl|CDD|110282	4e-15	pfam01269	Fibrillarin
contig00576	gnl|CDD|112157	8e-07	pfam03330	DPBB_1
contig00578	gnl|CDD|109695	7e-42	pfam00647	EF1G
contig00579	gnl|CDD|109461	5e-11	pfam00403	HMA
contig00582	gnl|CDD|109326	1e-38	pfam00264	Tyrosinase
contig00583	gnl|CDD|110752	1e-39	pfam01777	Ribosomal_L27e
contig00585	gnl|CDD|111586	4e-27	pfam02704	GASA
contig00589	gnl|CDD|117866	2e-29	pfam09324	DUF1981
contig00590	gnl|CDD|112241	3e-27	pfam03416	Peptidase_C54
contig00593	gnl|CDD|114232	5e-11	pfam05498	RALF
contig00594	gnl|CDD|109675	7e-06	pfam00627	UBA
contig00595	gnl|CDD|109555	3e-32	pfam00504	Chloroa_b-bind
contig00597	gnl|CDD|109452	3e-37	pfam00394	Cu-oxidase
contig00598	gnl|CDD|73381	6e-123	cd02933	OYE_like_FMN
contig00600	gnl|CDD|103478	2e-101	PRK08568	PRK08568
contig00601	gnl|CDD|48452	4e-83	cd03754	proteasome_alpha_type_6
contig00604	gnl|CDD|109081	0	pfam00012	HSP70
contig00607	gnl|CDD|111323	3e-14	pfam02416	MttA_Hcf106
contig00614	gnl|CDD|32540	1e-08	COG2404	COG2404
contig00615	gnl|CDD|113606	1e-27	pfam04840	Vps16_C
contig00616	gnl|CDD|34713	7e-15	COG5110	RPN1
contig00617	gnl|CDD|110416	6e-38	pfam01412	ArfGap
contig00624	gnl|CDD|29115	7e-23	cd00170	SEC14
contig00625	gnl|CDD|58514	8e-70	cd01837	SGNH_plant_lipase_like
contig00626	gnl|CDD|114355	1e-11	pfam05627	NOI
contig00629	gnl|CDD|31438	1e-157	COG1245	COG1245
contig00631	gnl|CDD|109586	1e-08	pfam00535	Glycos_transf_2
contig00633	gnl|CDD|103904	1e-38	PRK09431	asnB
contig00635	gnl|CDD|100233	1e-19	CHL00124	acpP
contig00636	gnl|CDD|112004	4e-44	pfam03169	OPT
contig00637	gnl|CDD|109237	5e-65	pfam00171	Aldedh
contig00638	gnl|CDD|112033	4e-165	pfam03200	Glyco_hydro_63
contig00639	gnl|CDD|30812	5e-30	COG0464	SpoVK
contig00640	gnl|CDD|111112	9e-61	pfam02182	YDG_SRA
contig00641	gnl|CDD|47402	7e-73	smart00053	DYNc
contig00646	gnl|CDD|72939	2e-34	cd01960	nsLTP1
contig00647	gnl|CDD|47591	2e-15	smart00262	GEL
contig00648	gnl|CDD|112198	8e-06	pfam03372	Exo_endo_phos
contig00649	gnl|CDD|47550	3e-08	smart00220	S_TKc
contig00650	gnl|CDD|110489	3e-54	pfam01490	Aa_trans
contig00651	gnl|CDD|28905	2e-07	cd00021	BBOX
contig00653	gnl|CDD|114413	8e-66	pfam05687	DUF822
contig00658	gnl|CDD|29473	2e-29	cd01061	RNase_T2_euk
contig00659	gnl|CDD|109129	2e-29	pfam00060	Lig_chan
contig00666	gnl|CDD|111369	7e-07	pfam02463	SMC_N
contig00667	gnl|CDD|100808	1e-35	PRK01191	rpl24p
contig00672	gnl|CDD|34744	2e-16	COG5143	SNC1
contig00673	gnl|CDD|109555	2e-27	pfam00504	Chloroa_b-bind
contig00675	gnl|CDD|101955	1e-14	PRK05738	rplW
contig00676	gnl|CDD|48153	2e-163	cd03336	TCP1_beta
contig00677	gnl|CDD|110764	1e-10	pfam01789	PsbP
contig00678	gnl|CDD|35099	4e-09	COG5540	COG5540
contig00680	gnl|CDD|30768	8e-07	COG0419	SbcC
contig00681	gnl|CDD|29102	4e-10	cd00162	RING
contig00683	gnl|CDD|111814	1e-26	pfam02966	DIM1
contig00684	gnl|CDD|109356	2e-13	pfam00295	Glyco_hydro_28
contig00686	gnl|CDD|47549	7e-41	smart00219	TyrKc
contig00687	gnl|CDD|117221	1e-10	pfam08648	DUF1777
contig00689	gnl|CDD|29062	4e-33	cd00143	PP2Cc
contig00690	gnl|CDD|47500	8e-53	smart00164	TBC
contig00695	gnl|CDD|109317	4e-26	pfam00254	FKBP_C
contig00697	gnl|CDD|109426	2e-08	pfam00366	Ribosomal_S17
contig00698	gnl|CDD|47863	3e-19	smart00563	PlsC
contig00699	gnl|CDD|109676	2e-10	pfam00628	PHD
contig00700	gnl|CDD|101868	1e-14	PRK05617	PRK05617
contig00703	gnl|CDD|29730	3e-39	cd01116	P_permease
contig00704	gnl|CDD|115561	3e-17	pfam06911	Senescence
contig00708	gnl|CDD|109180	2e-129	pfam00113	Enolase_C
contig00712	gnl|CDD|110088	2e-39	pfam01061	ABC2_membrane
contig00713	gnl|CDD|111988	6e-35	pfam03151	TPT
contig00715	gnl|CDD|115944	7e-30	pfam07320	Hin1
contig00716	gnl|CDD|109929	8e-62	pfam00891	Methyltransf_2
contig00724	gnl|CDD|116501	6e-42	pfam07889	DUF1664
contig00728	gnl|CDD|109219	2e-22	pfam00153	Mito_carr
contig00729	gnl|CDD|47956	2e-09	smart00684	DM15
contig00731	gnl|CDD|110180	3e-37	pfam01158	Ribosomal_L36e
contig00733	gnl|CDD|110600	2e-07	pfam01609	Transposase_11
contig00734	gnl|CDD|112879	2e-16	pfam04083	Abhydro_lipase
contig00736	gnl|CDD|118790	8e-27	pfam10266	Strumpellin
contig00738	gnl|CDD|103909	2e-43	PRK09436	thrA
contig00741	gnl|CDD|111950	2e-07	pfam03110	SBP
contig00745	gnl|CDD|109392	1e-56	pfam00332	Glyco_hydro_17
contig00747	gnl|CDD|109205	1e-43	pfam00139	Lectin_legB
contig00749	gnl|CDD|111470	8e-19	pfam02575	DUF149
contig00750	gnl|CDD|88601	5e-24	cd00403	Ribosomal_L1
contig00751	gnl|CDD|30949	1e-47	COG0604	Qor
contig00753	gnl|CDD|117221	1e-07	pfam08648	DUF1777
contig00757	gnl|CDD|113168	1e-57	pfam04387	PTPLA
contig00758	gnl|CDD|111860	1e-24	pfam03016	Exostosin
contig00759	gnl|CDD|29015	3e-09	cd00116	LRR_RI
contig00761	gnl|CDD|111963	1e-06	pfam03124	EXS
contig00762	gnl|CDD|100729	3e-120	PRK00942	PRK00942
contig00764	gnl|CDD|47509	3e-94	smart00178	SAR
contig00765	gnl|CDD|29015	4e-26	cd00116	LRR_RI
contig00766	gnl|CDD|116087	2e-94	pfam07466	DUF1517
contig00767	gnl|CDD|109555	1e-07	pfam00504	Chloroa_b-bind
contig00768	gnl|CDD|110676	2e-26	pfam01694	Rhomboid
contig00769	gnl|CDD|29015	3e-09	cd00116	LRR_RI
contig00771	gnl|CDD|63837	4e-88	cd04516	TBP_eukaryotes
contig00773	gnl|CDD|111741	2e-12	pfam02887	PK_C
contig00775	gnl|CDD|109290	5e-21	pfam00226	DnaJ
contig00776	gnl|CDD|109324	6e-49	pfam00262	Calreticulin
contig00777	gnl|CDD|29205	4e-40	cd01803	Ubiquitin
contig00778	gnl|CDD|111950	3e-36	pfam03110	SBP
contig00780	gnl|CDD|112849	1e-11	pfam04051	TRAPP
contig00781	gnl|CDD|107229	1e-43	cd06472	ACD_ScHsp26_like
contig00782	gnl|CDD|115944	2e-19	pfam07320	Hin1
contig00785	gnl|CDD|103812	2e-97	PRK09290	PRK09290
contig00786	gnl|CDD|116501	7e-44	pfam07889	DUF1664
contig00788	gnl|CDD|114425	2e-27	pfam05699	hATC
contig00789	gnl|CDD|109465	4e-25	pfam00407	Bet_v_I
contig00790	gnl|CDD|109963	2e-91	pfam00928	Adap_comp_sub
contig00791	gnl|CDD|88475	1e-135	cd05574	STKc_phototropin_like
contig00792	gnl|CDD|30859	2e-95	COG0513	SrmB
contig00793	gnl|CDD|100125	1e-170	CHL00003	psbA
contig00797	gnl|CDD|30664	1e-28	COG0316	IscA
contig00800	gnl|CDD|30043	1e-138	cd01300	YtcJ_like
contig00803	gnl|CDD|109320	4e-10	pfam00257	Dehydrin
contig00804	gnl|CDD|109395	2e-10	pfam00335	Tetraspannin
contig00806	gnl|CDD|117780	8e-13	pfam09229	Aha1_N
contig00807	gnl|CDD|73381	7e-131	cd02933	OYE_like_FMN
contig00809	gnl|CDD|111356	3e-18	pfam02450	LACT
contig00813	gnl|CDD|34783	1e-29	COG5184	ATS1
contig00814	gnl|CDD|113179	2e-26	pfam04398	DUF538
contig00815	gnl|CDD|109624	5e-77	pfam00574	CLP_protease
contig00817	gnl|CDD|35099	1e-07	COG5540	COG5540
contig00819	gnl|CDD|109135	1e-73	pfam00067	p450
contig00824	gnl|CDD|29239	3e-45	cd01466	vWA_C3HC4_type
contig00826	gnl|CDD|80404	6e-15	cd04905	ACT_CM-PDT
contig00829	gnl|CDD|116826	7e-07	pfam08241	Methyltransf_11
contig00832	gnl|CDD|101495	2e-40	PRK04309	PRK04309
contig00833	gnl|CDD|117694	7e-39	pfam09138	Urm1
contig00835	gnl|CDD|111593	9e-19	pfam02713	DUF220
contig00836	gnl|CDD|102962	9e-35	PRK07576	PRK07576
contig00839	gnl|CDD|101911	2e-101	PRK05678	PRK05678
contig00840	gnl|CDD|30880	4e-57	COG0534	NorM
contig00841	gnl|CDD|109135	5e-91	pfam00067	p450
contig00842	gnl|CDD|72939	2e-34	cd01960	nsLTP1
contig00844	gnl|CDD|116593	9e-34	pfam07983	X8
contig00845	gnl|CDD|48458	4e-31	cd03760	proteasome_beta_type_4
contig00846	gnl|CDD|48458	2e-67	cd03760	proteasome_beta_type_4
contig00847	gnl|CDD|109614	3e-11	pfam00564	PB1
contig00848	gnl|CDD|110351	1e-20	pfam01343	Peptidase_S49
contig00851	gnl|CDD|31389	2e-07	COG1196	Smc
contig00852	gnl|CDD|112874	2e-99	pfam04078	Rcd1
contig00853	gnl|CDD|109311	3e-34	pfam00248	Aldo_ket_red
contig00854	gnl|CDD|114005	5e-18	pfam05255	UPF0220
contig00856	gnl|CDD|112475	2e-42	pfam03660	PHF5
contig00857	gnl|CDD|109894	1e-30	pfam00856	SET
contig00858	gnl|CDD|31415	1e-136	COG1222	RPT1
contig00860	gnl|CDD|110494	1e-33	pfam01496	V_ATPase_I
contig00861	gnl|CDD|29161	7e-12	cd00754	MoaD
contig00862	gnl|CDD|100330	9e-24	PRK00049	PRK00049
contig00863	gnl|CDD|109266	1e-20	pfam00201	UDPGT
contig00864	gnl|CDD|116831	2e-11	pfam08246	Inhibitor_I29
contig00865	gnl|CDD|100330	7e-24	PRK00049	PRK00049
contig00867	gnl|CDD|112374	3e-85	pfam03552	Cellulose_synt
contig00869	gnl|CDD|30736	2e-18	COG0387	ChaA
contig00870	gnl|CDD|109509	3e-42	pfam00454	PI3_PI4_kinase
contig00872	gnl|CDD|48219	1e-109	cd03407	Band_7_4
contig00875	gnl|CDD|47917	4e-48	smart00640	Glyco_32
contig00879	gnl|CDD|111273	1e-85	pfam02364	Glucan_synthase
contig00880	gnl|CDD|48544	1e-39	cd02995	PDI_a_PDI_a'_C
contig00881	gnl|CDD|109081	2e-69	pfam00012	HSP70
contig00884	gnl|CDD|112072	1e-20	pfam03242	LEA_3
contig00885	gnl|CDD|111836	5e-166	pfam02990	EMP70
contig00888	gnl|CDD|101394	5e-63	PRK04042	rpl4lp
contig00889	gnl|CDD|58277	2e-88	cd01683	EF2_IV_snRNP
contig00891	gnl|CDD|110179	1e-38	pfam01157	Ribosomal_L21e
contig00893	gnl|CDD|100016	0	cd02187	beta_tubulin
contig00894	gnl|CDD|30394	2e-40	COG0045	SucC
contig00895	gnl|CDD|116331	5e-10	pfam07717	DUF1605
contig00896	gnl|CDD|30737	1e-44	COG0388	COG0388
contig00900	gnl|CDD|111437	2e-22	pfam02536	mTERF
contig00901	gnl|CDD|111904	2e-42	pfam03062	MBOAT
contig00902	gnl|CDD|112447	4e-77	pfam03630	Fumble
contig00903	gnl|CDD|109356	2e-77	pfam00295	Glyco_hydro_28
contig00904	gnl|CDD|109356	6e-77	pfam00295	Glyco_hydro_28
contig00907	gnl|CDD|109237	1e-07	pfam00171	Aldedh
contig00908	gnl|CDD|112224	3e-23	pfam03399	SAC3_GANP
contig00910	gnl|CDD|47447	9e-33	smart00102	ADF
contig00911	gnl|CDD|101400	3e-31	PRK04053	rps13p
contig00913	gnl|CDD|116852	6e-08	pfam08268	FBA_3
contig00916	gnl|CDD|109135	2e-61	pfam00067	p450
contig00917	gnl|CDD|109461	5e-11	pfam00403	HMA
contig00918	gnl|CDD|114732	2e-59	pfam06026	Rib_5-P_isom_A
contig00919	gnl|CDD|112172	5e-82	pfam03345	DDOST_48kD
contig00920	gnl|CDD|117221	4e-07	pfam08648	DUF1777
contig00922	gnl|CDD|111587	0	pfam02705	K_trans
contig00924	gnl|CDD|32408	3e-21	COG2226	UbiE
contig00927	gnl|CDD|58514	7e-37	cd01837	SGNH_plant_lipase_like
contig00930	gnl|CDD|112841	5e-21	pfam04043	PMEI
contig00931	gnl|CDD|30704	3e-11	COG0355	AtpC
contig00932	gnl|CDD|29257	7e-16	cd00200	WD40
contig00934	gnl|CDD|111007	2e-08	pfam02065	Melibiase
contig00935	gnl|CDD|110887	7e-31	pfam01927	DUF82
contig00938	gnl|CDD|112172	4e-38	pfam03345	DDOST_48kD
contig00939	gnl|CDD|100111	1e-13	cd05833	Ribosomal_P2
contig00940	gnl|CDD|114606	4e-34	pfam05891	DUF858
contig00941	gnl|CDD|111948	3e-14	pfam03108	MuDR
contig00942	gnl|CDD|32411	1e-23	COG2230	Cfa
contig00943	gnl|CDD|112172	4e-81	pfam03345	DDOST_48kD
contig00946	gnl|CDD|112860	6e-43	pfam04063	DUF383
contig00947	gnl|CDD|29697	1e-07	cd00593	RIBOc
contig00950	gnl|CDD|111904	5e-15	pfam03062	MBOAT
contig00952	gnl|CDD|109892	2e-38	pfam00854	PTR2
contig00955	gnl|CDD|111988	4e-44	pfam03151	TPT
contig00956	gnl|CDD|112869	2e-09	pfam04073	YbaK
contig00959	gnl|CDD|34495	1e-11	COG4886	COG4886
contig00960	gnl|CDD|110820	8e-34	pfam01852	START
contig00961	gnl|CDD|48087	6e-30	cd03382	PAP2_dolichyldiphosphatase
contig00964	gnl|CDD|114895	1e-20	pfam06203	CCT
contig00966	gnl|CDD|100559	5e-115	PRK00450	dapF
contig00971	gnl|CDD|73392	2e-54	cd04730	NPD_like
contig00972	gnl|CDD|33294	1e-07	COG3491	PcbC
contig00975	gnl|CDD|31208	8e-71	COG1004	Ugd
contig00977	gnl|CDD|118679	2e-07	pfam10151	DUF2359
contig00978	gnl|CDD|111369	4e-10	pfam02463	SMC_N
contig00979	gnl|CDD|109148	2e-74	pfam00080	Sod_Cu
contig00982	gnl|CDD|109324	2e-155	pfam00262	Calreticulin
contig00983	gnl|CDD|110282	3e-74	pfam01269	Fibrillarin
contig00984	gnl|CDD|111587	1e-85	pfam02705	K_trans
contig00988	gnl|CDD|47549	1e-37	smart00219	TyrKc
contig00989	gnl|CDD|33294	7e-30	COG3491	PcbC
contig00991	gnl|CDD|29815	2e-99	cd00770	SerRS_core
contig00993	gnl|CDD|111849	1e-14	pfam03005	DUF231
contig00994	gnl|CDD|109733	2e-26	pfam00689	Cation_ATPase_C
contig00996	gnl|CDD|103781	1e-101	PRK09257	PRK09257
contig01003	gnl|CDD|29257	1e-24	cd00200	WD40
contig01004	gnl|CDD|80342	8e-33	cd02120	PA_subtilisin_like
contig01006	gnl|CDD|109633	1e-13	pfam00583	Acetyltransf_1
contig01007	gnl|CDD|29142	3e-36	cd00180	S_TKc
contig01008	gnl|CDD|112566	7e-30	pfam03759	PRONE
contig01009	gnl|CDD|109465	4e-39	pfam00407	Bet_v_I
contig01011	gnl|CDD|72935	1e-12	cd00010	AAI_LTSS
contig01012	gnl|CDD|111849	5e-22	pfam03005	DUF231
contig01014	gnl|CDD|113820	1e-61	pfam05063	MT-A70
contig01015	gnl|CDD|33716	2e-22	COG3934	COG3934
contig01016	gnl|CDD|113700	5e-44	pfam04937	DUF659
contig01017	gnl|CDD|30666	7e-41	COG0318	CaiC
contig01019	gnl|CDD|110375	5e-15	pfam01370	Epimerase
contig01020	gnl|CDD|48547	7e-43	cd02998	PDI_a_ERp38
contig01022	gnl|CDD|105396	8e-137	PRK11750	gltB
contig01023	gnl|CDD|32446	2e-20	COG2265	TrmA
contig01024	gnl|CDD|47924	5e-08	smart00647	IBR
contig01025	gnl|CDD|109294	2e-86	pfam00230	MIP
contig01026	gnl|CDD|112058	8e-10	pfam03227	GILT
contig01028	gnl|CDD|109465	2e-46	pfam00407	Bet_v_I
contig01033	gnl|CDD|31695	1e-12	COG1506	DAP2
contig01035	gnl|CDD|109729	2e-26	pfam00685	Sulfotransfer_1
contig01036	gnl|CDD|113329	2e-08	pfam04554	Extensin_2
contig01037	gnl|CDD|109179	3e-100	pfam00112	Peptidase_C1
contig01041	gnl|CDD|117271	1e-38	pfam08698	Fcf2
contig01044	gnl|CDD|31038	7e-28	COG0694	COG0694
contig01048	gnl|CDD|110378	4e-121	pfam01373	Glyco_hydro_14
contig01052	gnl|CDD|47774	3e-12	smart00468	PreSET
contig01053	gnl|CDD|111364	2e-59	pfam02458	Transferase
contig01055	gnl|CDD|115852	5e-11	pfam07223	DUF1421
contig01056	gnl|CDD|30648	7e-16	COG0300	DltE
contig01058	gnl|CDD|100294	7e-28	PRK00010	rplE
contig01061	gnl|CDD|116744	6e-25	pfam08155	NOGCT
contig01062	gnl|CDD|112464	5e-27	pfam03647	Tmemb_14
contig01064	gnl|CDD|102939	6e-53	PRK07539	PRK07539
contig01065	gnl|CDD|100416	4e-85	PRK00164	moaA
contig01066	gnl|CDD|105438	1e-29	PRK11856	PRK11856
contig01067	gnl|CDD|101935	2e-135	PRK05704	PRK05704
contig01069	gnl|CDD|113532	1e-99	pfam04765	DUF616
contig01070	gnl|CDD|111979	0	pfam03141	DUF248
contig01071	gnl|CDD|109219	8e-23	pfam00153	Mito_carr
contig01072	gnl|CDD|112983	2e-07	pfam04193	PQ-loop
contig01073	gnl|CDD|99844	6e-54	cd06141	WRN_exo
contig01078	gnl|CDD|109395	7e-11	pfam00335	Tetraspannin
contig01079	gnl|CDD|31301	2e-32	COG1104	NifS
contig01082	gnl|CDD|111282	6e-09	pfam02373	JmjC
contig01084	gnl|CDD|31012	2e-19	COG0668	MscS
contig01085	gnl|CDD|31444	2e-14	COG1252	Ndh
contig01086	gnl|CDD|109249	1e-158	pfam00183	HSP90
contig01087	gnl|CDD|99868	0	cd06115	AthCS_per_like
contig01088	gnl|CDD|112303	2e-08	pfam03478	DUF295
contig01090	gnl|CDD|88601	6e-22	cd00403	Ribosomal_L1
contig01091	gnl|CDD|103801	6e-06	PRK09277	PRK09277
contig01094	gnl|CDD|58514	4e-27	cd01837	SGNH_plant_lipase_like
contig01097	gnl|CDD|109294	1e-70	pfam00230	MIP
contig01098	gnl|CDD|57983	1e-144	cd01900	YchF
contig01099	gnl|CDD|48634	3e-17	cd03419	GRX_GRXh_1_2_like	GSH -	GRX -	protein substrates. By altering the redox state of target proteins, GRX is involved in many cellular functions including DNA synthesis, signal transduction and the defense against oxidative stress. Different classes are known including human GRX1 and GRX2, which are members of this subfamily. Also included in this subfamily are the N-terminal GRX domains of proteins similar to human thioredoxin r…
contig01100	gnl|CDD|109326	4e-15	pfam00264	Tyrosinase
contig01101	gnl|CDD|111432	1e-74	pfam02531	PsaD
contig01103	gnl|CDD|106749	3e-25	MTH00020	ND5
contig01104	gnl|CDD|33294	3e-31	COG3491	PcbC
contig01105	gnl|CDD|103533	0	PRK08661	PRK08661
contig01108	gnl|CDD|110172	5e-13	pfam01150	GDA1_CD39
contig01109	gnl|CDD|110738	4e-21	pfam01762	Galactosyl_T
contig01112	gnl|CDD|99973	2e-83	cd03800	GT1_Sucrose_synthase
contig01113	gnl|CDD|102312	4e-42	PRK06300	PRK06300
contig01114	gnl|CDD|114110	7e-66	pfam05368	NmrA
contig01115	gnl|CDD|111933	2e-53	pfam03092	BT1
contig01116	gnl|CDD|109304	2e-08	pfam00240	ubiquitin
contig01117	gnl|CDD|114376	2e-53	pfam05648	PEX11
contig01119	gnl|CDD|30666	2e-22	COG0318	CaiC
contig01121	gnl|CDD|29261	5e-27	cd00204	ANK
contig01124	gnl|CDD|100338	2e-36	PRK00058	PRK00058
contig01125	gnl|CDD|111862	2e-40	pfam03018	Dirigent
contig01126	gnl|CDD|29351	2e-64	cd01167	bac_FRK
contig01129	gnl|CDD|109245	6e-39	pfam00179	UQ_con
contig01130	gnl|CDD|113443	2e-06	pfam04674	Phi_1
contig01133	gnl|CDD|104410	2e-18	PRK10241	PRK10241
contig01134	gnl|CDD|113712	3e-71	pfam04950	DUF663
contig01135	gnl|CDD|109135	2e-26	pfam00067	p450
contig01136	gnl|CDD|30426	3e-82	COG0077	PheA
contig01137	gnl|CDD|109296	2e-90	pfam00232	Glyco_hydro_1
contig01140	gnl|CDD|32411	2e-12	COG2230	Cfa
contig01144	gnl|CDD|29257	1e-18	cd00200	WD40
contig01146	gnl|CDD|30834	5e-92	COG0488	Uup
contig01148	gnl|CDD|99738	1e-06	cd00614	CGS_like
contig01149	gnl|CDD|31009	2e-37	COG0665	DadA
contig01150	gnl|CDD|118291	2e-30	pfam09759	Atx10homo_assoc
contig01151	gnl|CDD|58172	1e-34	cd03506	Delta6-FADS-like
contig01153	gnl|CDD|110752	5e-39	pfam01777	Ribosomal_L27e
contig01154	gnl|CDD|101688	3e-16	PRK05286	PRK05286
contig01155	gnl|CDD|116997	1e-29	pfam08417	PaO
contig01156	gnl|CDD|28837	2e-29	cd00924	Cyt_c_Oxidase_Vb
contig01157	gnl|CDD|30772	2e-42	COG0423	GRS1
contig01161	gnl|CDD|109866	4e-51	pfam00828	Ribosomal_L18e
contig01163	gnl|CDD|32446	2e-26	COG2265	TrmA
contig01167	gnl|CDD|109091	0	pfam00022	Actin
contig01168	gnl|CDD|31262	1e-57	COG1062	AdhC
contig01172	gnl|CDD|34993	1e-15	COG5434	PGU1
contig01173	gnl|CDD|110706	2e-28	pfam01728	FtsJ
contig01174	gnl|CDD|111972	3e-34	pfam03134	TB2_DP1_HVA22
contig01178	gnl|CDD|28964	4e-13	cd00083	HLH
contig01180	gnl|CDD|109073	3e-21	pfam00004	AAA
contig01181	gnl|CDD|100402	2e-71	PRK00140	rplK
contig01183	gnl|CDD|116309	8e-08	pfam07695	7TMR-DISM_7TM
contig01184	gnl|CDD|73104	1e-31	cd04604	CBS_pair_KpsF_GutQ_assoc
contig01187	gnl|CDD|100357	4e-44	PRK00083	frr
contig01188	gnl|CDD|119071	2e-08	pfam10551	MULE
contig01189	gnl|CDD|113475	6e-22	pfam04707	PRELI
contig01190	gnl|CDD|110119	2e-127	pfam01095	Pectinesterase
contig01191	gnl|CDD|112851	8e-55	pfam04053	Coatomer_WDAD
contig01192	gnl|CDD|119364	2e-16	cd06547	GH85_ENGase
contig01194	gnl|CDD|112374	0	pfam03552	Cellulose_synt
contig01196	gnl|CDD|113522	1e-66	pfam04755	PAP_fibrillin
contig01200	gnl|CDD|100536	7e-112	PRK00413	thrS
contig01201	gnl|CDD|109386	2e-20	pfam00326	Peptidase_S9
contig01204	gnl|CDD|112294	1e-50	pfam03469	XH
contig01205	gnl|CDD|116593	6e-27	pfam07983	X8
contig01206	gnl|CDD|117243	2e-69	pfam08670	MEKHLA
contig01207	gnl|CDD|109991	7e-101	pfam00956	NAP
contig01208	gnl|CDD|119398	1e-09	cd06530	S26_SPase_I
contig01209	gnl|CDD|102463	2e-128	PRK06598	PRK06598
contig01210	gnl|CDD|34653	4e-06	COG5048	COG5048
contig01211	gnl|CDD|47535	9e-71	smart00205	THN
contig01212	gnl|CDD|30822	2e-52	COG0474	MgtA
contig01218	gnl|CDD|28904	3e-06	cd00020	ARM
contig01220	gnl|CDD|30022	2e-39	cd02573	PseudoU_synth_EcTruB
contig01222	gnl|CDD|72892	3e-32	cd03672	Dcp2p
contig01223	gnl|CDD|30888	6e-126	COG0542	ClpA
contig01229	gnl|CDD|102050	2e-109	PRK05899	PRK05899
contig01231	gnl|CDD|29261	3e-23	cd00204	ANK
contig01232	gnl|CDD|29793	3e-59	cd02894	GGTase-II
contig01233	gnl|CDD|100430	5e-61	PRK00188	trpD
contig01235	gnl|CDD|47819	5e-14	smart00516	SEC14
contig01237	gnl|CDD|109137	2e-38	pfam00069	Pkinase
contig01238	gnl|CDD|101642	3e-60	PRK05163	rpsL
contig01239	gnl|CDD|110489	6e-17	pfam01490	Aa_trans
contig01240	gnl|CDD|47734	4e-42	smart00427	H2B
contig01247	gnl|CDD|109245	5e-43	pfam00179	UQ_con
contig01249	gnl|CDD|113370	2e-131	pfam04597	Ribophorin_I
contig01251	gnl|CDD|109555	1e-33	pfam00504	Chloroa_b-bind
contig01252	gnl|CDD|109257	1e-21	pfam00191	Annexin
contig01254	gnl|CDD|111978	3e-80	pfam03140	DUF247
contig01260	gnl|CDD|109327	6e-44	pfam00265	TK
contig01261	gnl|CDD|114732	3e-43	pfam06026	Rib_5-P_isom_A
contig01262	gnl|CDD|109153	2e-27	pfam00085	Thioredoxin
contig01268	gnl|CDD|112374	5e-31	pfam03552	Cellulose_synt
contig01274	gnl|CDD|31389	2e-08	COG1196	Smc
contig01275	gnl|CDD|110700	5e-24	pfam01722	BolA
contig01276	gnl|CDD|31271	2e-11	COG1073	COG1073
contig01277	gnl|CDD|57965	2e-15	cd01882	BMS1
contig01278	gnl|CDD|99851	3e-30	cd06148	Egl_like_exo
contig01280	gnl|CDD|72906	4e-26	cd04670	Nudix_Hydrolase_12
contig01285	gnl|CDD|109278	8e-17	pfam00213	OSCP
contig01286	gnl|CDD|34495	4e-07	COG4886	COG4886
contig01289	gnl|CDD|57954	1e-86	cd01868	Rab11_like
contig01291	gnl|CDD|112050	0	pfam03219	TLC
contig01292	gnl|CDD|113370	1e-14	pfam04597	Ribophorin_I
contig01294	gnl|CDD|116328	3e-23	pfam07714	Pkinase_Tyr
contig01296	gnl|CDD|109676	1e-11	pfam00628	PHD
contig01298	gnl|CDD|112893	1e-100	pfam04097	Nic96
contig01299	gnl|CDD|116266	2e-40	pfam07651	ANTH
contig01301	gnl|CDD|28896	2e-45	cd00012	ACTIN
contig01303	gnl|CDD|31389	2e-10	COG1196	Smc
contig01304	gnl|CDD|101660	4e-80	PRK05222	PRK05222
contig01306	gnl|CDD|48094	5e-66	cd03390	PAP2_containing_1_like
contig01308	gnl|CDD|111833	2e-09	pfam02987	LEA_4
contig01312	gnl|CDD|109356	5e-16	pfam00295	Glyco_hydro_28
contig01314	gnl|CDD|116554	7e-06	pfam07944	DUF1680
contig01315	gnl|CDD|31005	3e-15	COG0661	AarF
contig01316	gnl|CDD|112097	4e-100	pfam03267	DUF266
contig01317	gnl|CDD|109239	6e-12	pfam00173	Cyt-b5
contig01320	gnl|CDD|109115	5e-13	pfam00046	Homeobox
contig01321	gnl|CDD|99804	5e-143	cd06208	CYPOR_like_FNR
contig01322	gnl|CDD|30737	1e-09	COG0388	COG0388
contig01324	gnl|CDD|57946	6e-63	cd01860	Rab5_related
contig01327	gnl|CDD|47818	6e-19	smart00515	eIF5C
contig01329	gnl|CDD|114482	0	pfam05758	Ycf1
contig01331	gnl|CDD|115179	3e-37	pfam06507	Auxin_resp
contig01332	gnl|CDD|105960	4e-08	PRK12825	fabG
contig01334	gnl|CDD|104442	6e-32	PRK10291	PRK10291
contig01335	gnl|CDD|112046	2e-107	pfam03214	RGP
contig01337	gnl|CDD|102187	0	PRK06116	PRK06116
contig01339	gnl|CDD|34765	1e-14	COG5164	SPT5
contig01341	gnl|CDD|112922	3e-63	pfam04128	Psf2
contig01349	gnl|CDD|101825	3e-07	PRK05559	PRK05559
contig01350	gnl|CDD|29352	9e-62	cd01168	adenosine_kinase
contig01354	gnl|CDD|31660	3e-85	COG1471	RPS4A
contig01355	gnl|CDD|47695	3e-13	smart00380	AP2
contig01356	gnl|CDD|110403	1e-13	pfam01399	PCI
contig01357	gnl|CDD|101121	1e-106	PRK02862	glgC
contig01359	gnl|CDD|109892	1e-30	pfam00854	PTR2
contig01361	gnl|CDD|116384	3e-33	pfam07770	SFT2
contig01362	gnl|CDD|111945	3e-07	pfam03105	SPX
contig01364	gnl|CDD|30410	4e-50	COG0061	COG0061
contig01365	gnl|CDD|100153	1e-49	CHL00033	ycf3
contig01366	gnl|CDD|103781	7e-35	PRK09257	PRK09257
contig01369	gnl|CDD|116432	2e-26	pfam07818	HCNGP
contig01373	gnl|CDD|112337	4e-84	pfam03514	GRAS
contig01374	gnl|CDD|47863	8e-11	smart00563	PlsC
contig01375	gnl|CDD|110880	8e-21	pfam01920	Prefoldin_2
contig01379	gnl|CDD|109135	5e-35	pfam00067	p450
contig01380	gnl|CDD|113712	6e-11	pfam04950	DUF663
contig01381	gnl|CDD|114971	7e-19	pfam06280	DUF1034
contig01382	gnl|CDD|80347	9e-48	cd02125	PA_VSR
contig01384	gnl|CDD|111779	2e-68	pfam02929	Bgal_small_N
contig01386	gnl|CDD|111356	3e-10	pfam02450	LACT
contig01390	gnl|CDD|103219	9e-145	PRK08162	PRK08162
contig01395	gnl|CDD|111933	4e-31	pfam03092	BT1
contig01399	gnl|CDD|103205	7e-47	PRK08137	PRK08137
contig01403	gnl|CDD|110825	1e-15	pfam01858	RB_A
contig01407	gnl|CDD|118762	8e-31	pfam10238	Eapp_C
contig01409	gnl|CDD|111369	2e-08	pfam02463	SMC_N
contig01410	gnl|CDD|116499	3e-81	pfam07887	Calmodulin_bind
contig01414	gnl|CDD|31588	2e-32	COG1398	OLE1
contig01418	gnl|CDD|90518	5e-20	smart00501	BRIGHT
contig01420	gnl|CDD|118133	6e-14	pfam09597	IGR
contig01422	gnl|CDD|110039	2e-14	pfam01008	IF-2B
contig01424	gnl|CDD|111770	5e-112	pfam02919	Topoisom_I_N
contig01425	gnl|CDD|113017	3e-65	pfam04227	Indigoidine_A
contig01426	gnl|CDD|31264	2e-15	COG1064	AdhP
contig01428	gnl|CDD|99960	9e-18	cd03784	GT1_Gtf_like
contig01429	gnl|CDD|112849	7e-12	pfam04051	TRAPP
contig01430	gnl|CDD|116362	1e-11	pfam07748	Glyco_hydro_38C
contig01433	gnl|CDD|47874	2e-07	smart00575	ZnF_PMZ
contig01434	gnl|CDD|29536	3e-48	cd02176	GH16_XET
contig01435	gnl|CDD|119071	8e-10	pfam10551	MULE
contig01436	gnl|CDD|112671	5e-21	pfam03868	Ribosomal_L6e_N
contig01438	gnl|CDD|48213	9e-34	cd03401	Band_7_prohibitin
contig01439	gnl|CDD|106497	5e-134	PRK13551	PRK13551
contig01440	gnl|CDD|88314	6e-16	cd00192	PTKc
contig01442	gnl|CDD|31444	8e-36	COG1252	Ndh
contig01444	gnl|CDD|110551	4e-35	pfam01554	MatE
contig01446	gnl|CDD|109555	5e-49	pfam00504	Chloroa_b-bind
contig01447	gnl|CDD|103679	3e-23	PRK09078	sdhA
contig01448	gnl|CDD|113590	8e-14	pfam04824	Rad21_Rec8
contig01449	gnl|CDD|103759	8e-157	PRK09224	PRK09224
contig01452	gnl|CDD|113561	2e-16	pfam04795	PAPA-1
contig01453	gnl|CDD|29151	8e-11	cd00189	TPR
contig01454	gnl|CDD|34770	7e-16	COG5170	CDC55
contig01455	gnl|CDD|73003	1e-92	cd03244	ABCC_MRP_domain2
contig01456	gnl|CDD|109137	6e-47	pfam00069	Pkinase
contig01457	gnl|CDD|114361	4e-124	pfam05633	DUF793
contig01459	gnl|CDD|29351	6e-64	cd01167	bac_FRK
contig01461	gnl|CDD|110620	4e-81	pfam01633	Choline_kinase
contig01463	gnl|CDD|109148	2e-13	pfam00080	Sod_Cu
contig01464	gnl|CDD|109294	1e-80	pfam00230	MIP
contig01467	gnl|CDD|30372	7e-69	COG0022	AcoB
contig01468	gnl|CDD|99847	7e-69	cd06144	REX4_like
contig01469	gnl|CDD|101824	5e-17	PRK05557	fabG
contig01473	gnl|CDD|80306	8e-22	cd04706	PLA2_plant
contig01474	gnl|CDD|99970	1e-92	cd03796	GT1_PIG-A_like
contig01476	gnl|CDD|102848	7e-07	PRK07367	PRK07367
contig01477	gnl|CDD|101894	2e-28	PRK05653	fabG
contig01478	gnl|CDD|28957	1e-41	cd00076	H4
contig01480	gnl|CDD|100104	6e-09	cd00590	RRM
contig01483	gnl|CDD|109219	3e-19	pfam00153	Mito_carr
contig01487	gnl|CDD|118245	2e-09	pfam09713	A_thal_3526
contig01488	gnl|CDD|109137	1e-52	pfam00069	Pkinase
contig01489	gnl|CDD|57953	2e-83	cd01867	Rab8_Rab10_Rab13_like
contig01492	gnl|CDD|113214	3e-06	pfam04434	SWIM
contig01493	gnl|CDD|110281	0	pfam01268	FTHFS
contig01494	gnl|CDD|28955	2e-53	cd00074	H2A
contig01495	gnl|CDD|112157	7e-13	pfam03330	DPBB_1
contig01496	gnl|CDD|30949	8e-31	COG0604	Qor
contig01497	gnl|CDD|114616	9e-24	pfam05903	DUF862
contig01498	gnl|CDD|100104	2e-17	cd00590	RRM
contig01502	gnl|CDD|110060	4e-59	pfam01031	Dynamin_M
contig01503	gnl|CDD|115161	3e-68	pfam06485	DUF1092
contig01505	gnl|CDD|111988	2e-40	pfam03151	TPT
contig01506	gnl|CDD|30941	1e-10	COG0596	MhpC
contig01508	gnl|CDD|109426	4e-15	pfam00366	Ribosomal_S17
contig01510	gnl|CDD|29257	1e-12	cd00200	WD40
contig01512	gnl|CDD|100160	6e-57	CHL00040	rbcL
contig01513	gnl|CDD|109226	3e-37	pfam00160	Pro_isomerase
contig01515	gnl|CDD|30785	2e-24	COG0436	COG0436
contig01516	gnl|CDD|109266	7e-22	pfam00201	UDPGT
contig01517	gnl|CDD|29397	2e-27	cd01926	cyclophilin_ABH_like
contig01518	gnl|CDD|103722	7e-06	PRK09169	PRK09169
contig01519	gnl|CDD|114909	8e-72	pfam06217	DUF1004
contig01521	gnl|CDD|29257	9e-18	cd00200	WD40
contig01524	gnl|CDD|57945	1e-22	cd01853	Toc34_like
contig01525	gnl|CDD|29257	1e-14	cd00200	WD40
contig01527	gnl|CDD|110119	4e-59	pfam01095	Pectinesterase
contig01537	gnl|CDD|111849	5e-14	pfam03005	DUF231
contig01538	gnl|CDD|113524	6e-21	pfam04757	Pex2_Pex12
contig01539	gnl|CDD|73075	4e-101	cd02669	Peptidase_C19M
contig01540	gnl|CDD|109091	1e-84	pfam00022	Actin
contig01541	gnl|CDD|100275	4e-08	CHL00175	minD
contig01543	gnl|CDD|111946	8e-29	pfam03106	WRKY
contig01544	gnl|CDD|117221	3e-06	pfam08648	DUF1777
contig01545	gnl|CDD|109518	8e-113	pfam00464	SHMT
contig01546	gnl|CDD|109518	2e-112	pfam00464	SHMT
contig01548	gnl|CDD|106329	6e-51	PRK13371	PRK13371
contig01550	gnl|CDD|73139	3e-27	cd04641	CBS_pair_28
contig01552	gnl|CDD|47734	7e-41	smart00427	H2B
contig01553	gnl|CDD|117221	6e-08	pfam08648	DUF1777
contig01559	gnl|CDD|109153	3e-27	pfam00085	Thioredoxin
contig01560	gnl|CDD|101338	3e-93	PRK03910	PRK03910
contig01561	gnl|CDD|111873	0	pfam03030	H_PPase
contig01567	gnl|CDD|116972	3e-122	pfam08392	FAE1_CUT1_RppA
contig01568	gnl|CDD|109465	1e-38	pfam00407	Bet_v_I
contig01569	gnl|CDD|72963	1e-11	cd04491	SoSSB_OBF
contig01571	gnl|CDD|73343	6e-15	cd03193	GST_C_Metaxin
contig01573	gnl|CDD|112369	1e-63	pfam03547	Mem_trans
contig01578	gnl|CDD|109137	2e-62	pfam00069	Pkinase
contig01579	gnl|CDD|109137	3e-66	pfam00069	Pkinase
contig01580	gnl|CDD|31444	3e-70	COG1252	Ndh
contig01582	gnl|CDD|31765	7e-38	COG1577	ERG12
contig01583	gnl|CDD|116328	8e-39	pfam07714	Pkinase_Tyr
contig01584	gnl|CDD|73067	1e-33	cd02661	Peptidase_C19E
contig01586	gnl|CDD|29388	3e-40	cd00693	secretory_peroxidase
contig01587	gnl|CDD|116501	2e-41	pfam07889	DUF1664
contig01588	gnl|CDD|48219	1e-109	cd03407	Band_7_4
contig01593	gnl|CDD|47549	7e-37	smart00219	TyrKc
contig01595	gnl|CDD|29025	4e-13	cd01396	MeCP2_MBD
contig01596	gnl|CDD|100400	2e-35	PRK00137	rplI
contig01598	gnl|CDD|111976	1e-15	pfam03138	DUF246
contig01599	gnl|CDD|111215	1e-27	pfam02298	Cu_bind_like
contig01603	gnl|CDD|110550	1e-17	pfam01553	Acyltransferase
contig01606	gnl|CDD|109137	2e-36	pfam00069	Pkinase
contig01607	gnl|CDD|119408	3e-73	cd06660	Aldo_ket_red
contig01608	gnl|CDD|115521	8e-13	pfam06870	RNA_pol_I_A49
contig01609	gnl|CDD|100172	1e-90	CHL00052	rpl2
contig01618	gnl|CDD|100574	5e-52	PRK00484	lysS
contig01619	gnl|CDD|109080	1e-21	pfam00011	HSP20
contig01622	gnl|CDD|30130	4e-32	cd00354	FBPase
contig01623	gnl|CDD|30130	7e-91	cd00354	FBPase
contig01625	gnl|CDD|113711	6e-63	pfam04949	DUF662
contig01626	gnl|CDD|118264	9e-42	pfam09732	CactinC_cactus
contig01627	gnl|CDD|109266	3e-16	pfam00201	UDPGT
contig01628	gnl|CDD|29151	7e-10	cd00189	TPR
contig01629	gnl|CDD|110262	5e-25	pfam01248	Ribosomal_L7Ae
contig01634	gnl|CDD|112845	3e-07	pfam04047	PWP2
contig01636	gnl|CDD|72942	2e-77	cd04657	Piwi_ago-like
contig01637	gnl|CDD|118967	1e-07	pfam10446	DUF2457
contig01638	gnl|CDD|114606	1e-56	pfam05891	DUF858
contig01639	gnl|CDD|101947	2e-143	PRK05722	PRK05722
contig01640	gnl|CDD|111369	3e-12	pfam02463	SMC_N
contig01641	gnl|CDD|118817	5e-10	pfam10294	Methyltransf_16
contig01642	gnl|CDD|99844	9e-11	cd06141	WRN_exo
contig01643	gnl|CDD|47781	5e-74	smart00475	53EXOc
contig01645	gnl|CDD|109237	3e-62	pfam00171	Aldedh
contig01648	gnl|CDD|111872	4e-61	pfam03029	ATP_bind_1
contig01649	gnl|CDD|109245	8e-40	pfam00179	UQ_con
contig01654	gnl|CDD|48114	5e-53	cd03187	GST_C_Phi
contig01659	gnl|CDD|118819	9e-22	pfam10296	DUF2404
contig01660	gnl|CDD|100827	2e-67	PRK01233	glyS
contig01661	gnl|CDD|48580	6e-10	cd03031	GRX_GRX_like
contig01663	gnl|CDD|101869	7e-29	PRK05618	PRK05618
contig01665	gnl|CDD|48043	4e-12	cd03448	HDE_HSD
contig01668	gnl|CDD|110784	1e-13	pfam01812	5-FTHF_cyc-lig
contig01670	gnl|CDD|100519	6e-07	PRK00389	gcvT
contig01671	gnl|CDD|104020	6e-66	PRK09566	nirA
contig01672	gnl|CDD|101951	4e-97	PRK05729	valS
contig01674	gnl|CDD|111654	8e-141	pfam02781	G6PD_C
contig01675	gnl|CDD|109611	8e-08	pfam00561	Abhydrolase_1
contig01676	gnl|CDD|29118	8e-74	cd02043	plant_SERPIN
contig01677	gnl|CDD|48114	2e-48	cd03187	GST_C_Phi
contig01678	gnl|CDD|109245	2e-37	pfam00179	UQ_con
contig01681	gnl|CDD|110172	2e-32	pfam01150	GDA1_CD39
contig01682	gnl|CDD|116751	7e-16	pfam08162	NUC189
contig01685	gnl|CDD|28751	4e-10	cd01754	PLAT_plant_stress
contig01686	gnl|CDD|112916	2e-40	pfam04121	Nup84_Nup100
contig01687	gnl|CDD|32399	5e-58	COG2217	ZntA
contig01692	gnl|CDD|111873	1e-30	pfam03030	H_PPase
contig01693	gnl|CDD|114770	1e-123	pfam06068	TIP49
contig01695	gnl|CDD|47937	4e-23	smart00662	RPOLD
contig01696	gnl|CDD|111658	7e-29	pfam02785	Biotin_carb_C
contig01699	gnl|CDD|30859	4e-97	COG0513	SrmB
contig01701	gnl|CDD|29261	4e-06	cd00204	ANK
contig01703	gnl|CDD|109724	4e-147	pfam00680	RdRP_1
contig01705	gnl|CDD|113199	4e-07	pfam04418	DUF543
contig01708	gnl|CDD|109237	3e-117	pfam00171	Aldedh
contig01709	gnl|CDD|110368	3e-23	pfam01363	FYVE
contig01710	gnl|CDD|109556	1e-21	pfam00505	HMG_box
contig01713	gnl|CDD|100286	7e-28	PRK00001	rplC
contig01716	gnl|CDD|119429	1e-75	cd05169	PIKKc_TOR
contig01718	gnl|CDD|110015	6e-135	pfam00982	Glyco_transf_20
contig01719	gnl|CDD|118562	1e-06	pfam10033	ATG13
contig01722	gnl|CDD|114479	1e-79	pfam05755	REF
contig01724	gnl|CDD|30859	2e-45	COG0513	SrmB
contig01725	gnl|CDD|34495	2e-07	COG4886	COG4886
contig01727	gnl|CDD|29569	4e-82	cd01558	D-AAT_like
contig01729	gnl|CDD|113598	2e-60	pfam04832	SOUL
contig01731	gnl|CDD|114144	7e-07	pfam05403	Plasmodium_HRP
contig01742	gnl|CDD|47539	2e-06	smart00209	TSP1
contig01743	gnl|CDD|115641	9e-53	pfam06999	Suc_Fer-like
contig01746	gnl|CDD|109395	1e-17	pfam00335	Tetraspannin
contig01747	gnl|CDD|110937	1e-09	pfam01985	CRS1_YhbY
contig01750	gnl|CDD|114603	2e-09	pfam05887	Trypan_PARP
contig01751	gnl|CDD|29357	1e-14	cd01173	pyridoxal_pyridoxamine_kinase
contig01752	gnl|CDD|100120	7e-41	cd06181	BI-1-like
contig01754	gnl|CDD|102864	4e-98	PRK07400	PRK07400
contig01756	gnl|CDD|34682	6e-61	COG5078	COG5078
contig01757	gnl|CDD|110282	5e-115	pfam01269	Fibrillarin
contig01758	gnl|CDD|111215	3e-24	pfam02298	Cu_bind_like
contig01759	gnl|CDD|112477	5e-67	pfam03662	Glyco_hydro_79n
contig01760	gnl|CDD|100211	0	CHL00095	clpC
contig01762	gnl|CDD|33716	1e-06	COG3934	COG3934
contig01763	gnl|CDD|32027	1e-28	COG1842	PspA
contig01767	gnl|CDD|99996	0	cd04300	GT1_Glycogen_Phosphorylase
contig01768	gnl|CDD|115470	8e-44	pfam06814	Lung_7-TM_R
contig01769	gnl|CDD|115470	7e-59	pfam06814	Lung_7-TM_R
contig01771	gnl|CDD|112337	7e-59	pfam03514	GRAS
contig01772	gnl|CDD|116328	2e-22	pfam07714	Pkinase_Tyr
contig01773	gnl|CDD|29151	5e-07	cd00189	TPR
contig01778	gnl|CDD|110761	3e-119	pfam01786	AOX
contig01781	gnl|CDD|29257	4e-25	cd00200	WD40
contig01785	gnl|CDD|99801	4e-170	cd06204	CYPOR
contig01786	gnl|CDD|114381	8e-21	pfam05653	DUF803
contig01787	gnl|CDD|100051	6e-73	cd04645	LbH_gamma_CA_like
contig01788	gnl|CDD|34870	2e-34	COG5273	COG5273
contig01789	gnl|CDD|30406	4e-139	COG0057	GapA
contig01791	gnl|CDD|30989	1e-11	COG0644	FixC
contig01792	gnl|CDD|109137	7e-49	pfam00069	Pkinase
contig01793	gnl|CDD|116331	8e-25	pfam07717	DUF1605
contig01794	gnl|CDD|30989	2e-35	COG0644	FixC
contig01800	gnl|CDD|30041	6e-54	cd01298	ATZ_TRZ_like
contig01801	gnl|CDD|101104	8e-109	PRK02769	PRK02769
contig01803	gnl|CDD|47585	3e-06	smart00256	FBOX
contig01804	gnl|CDD|115396	9e-06	pfam06735	DUF1210
contig01807	gnl|CDD|99758	7e-38	cd01721	Sm_D3
contig01808	gnl|CDD|47756	2e-09	smart00450	RHOD
contig01809	gnl|CDD|112798	2e-35	pfam03999	MAP65_ASE1
contig01813	gnl|CDD|29085	1e-06	cd01522	RHOD_1
contig01816	gnl|CDD|114089	6e-47	pfam05346	DUF747
contig01820	gnl|CDD|31004	4e-29	COG0659	SUL1
contig01823	gnl|CDD|29257	4e-38	cd00200	WD40
contig01824	gnl|CDD|109465	2e-06	pfam00407	Bet_v_I
contig01826	gnl|CDD|110899	4e-44	pfam01940	DUF92
contig01832	gnl|CDD|113045	2e-70	pfam04258	Peptidase_A22B
contig01834	gnl|CDD|111845	7e-63	pfam03000	NPH3
contig01836	gnl|CDD|113740	6e-38	pfam04981	NMD3
contig01837	gnl|CDD|102204	2e-74	PRK06142	PRK06142
contig01841	gnl|CDD|111372	6e-34	pfam02466	Tim17
contig01847	gnl|CDD|117337	2e-139	pfam08767	CRM1_C
contig01848	gnl|CDD|34783	1e-25	COG5184	ATS1
contig01849	gnl|CDD|109151	1e-59	pfam00083	Sugar_tr
contig01851	gnl|CDD|109991	2e-11	pfam00956	NAP
contig01852	gnl|CDD|100442	4e-38	PRK00216	ubiE
contig01856	gnl|CDD|109266	1e-16	pfam00201	UDPGT
contig01857	gnl|CDD|109392	2e-86	pfam00332	Glyco_hydro_17
contig01858	gnl|CDD|111845	3e-42	pfam03000	NPH3
contig01860	gnl|CDD|29257	3e-42	cd00200	WD40
contig01861	gnl|CDD|99780	2e-22	cd06183	cyt_b5_reduct_like
contig01862	gnl|CDD|100103	3e-09	cd00472	Ribosomal_L24e_L24
contig01863	gnl|CDD|110712	4e-24	pfam01734	Patatin
contig01865	gnl|CDD|109135	3e-19	pfam00067	p450
contig01867	gnl|CDD|30832	3e-24	COG0484	DnaJ
contig01868	gnl|CDD|109135	3e-08	pfam00067	p450
contig01869	gnl|CDD|99780	1e-21	cd06183	cyt_b5_reduct_like
contig01875	gnl|CDD|100120	8e-15	cd06181	BI-1-like
contig01876	gnl|CDD|117562	9e-16	pfam08996	zf-DNA_Pol
contig01877	gnl|CDD|105087	3e-12	PRK11143	glpQ
contig01879	gnl|CDD|100120	5e-39	cd06181	BI-1-like
contig01880	gnl|CDD|29257	4e-08	cd00200	WD40
contig01881	gnl|CDD|29232	4e-38	cd01459	vWA_copine_like
contig01882	gnl|CDD|109458	7e-10	pfam00400	WD40
contig01884	gnl|CDD|35095	2e-17	COG5536	BET4
contig01888	gnl|CDD|47549	4e-43	smart00219	TyrKc
contig01890	gnl|CDD|109929	5e-41	pfam00891	Methyltransf_2
contig01891	gnl|CDD|102862	9e-89	PRK07396	PRK07396
contig01892	gnl|CDD|29257	3e-15	cd00200	WD40
contig01893	gnl|CDD|115410	4e-30	pfam06749	DUF1218
contig01896	gnl|CDD|114493	2e-42	pfam05770	Ins134_P3_kin
contig01899	gnl|CDD|109137	8e-62	pfam00069	Pkinase
contig01901	gnl|CDD|109465	1e-51	pfam00407	Bet_v_I
contig01902	gnl|CDD|110378	4e-44	pfam01373	Glyco_hydro_14
contig01906	gnl|CDD|99974	7e-59	cd03801	GT1_YqgM_like
contig01913	gnl|CDD|47550	3e-37	smart00220	S_TKc
contig01914	gnl|CDD|110129	9e-26	pfam01106	NifU
contig01916	gnl|CDD|101448	0	PRK04192	PRK04192
contig01919	gnl|CDD|110587	1e-10	pfam01593	Amino_oxidase
contig01921	gnl|CDD|29570	3e-31	cd01559	ADCL_like
contig01923	gnl|CDD|111920	1e-54	pfam03079	ARD
contig01925	gnl|CDD|112714	8e-14	pfam03914	CBF
contig01926	gnl|CDD|30519	3e-18	COG0170	SEC59
contig01928	gnl|CDD|117810	2e-20	pfam09265	Cytokin-bind
contig01931	gnl|CDD|114479	3e-18	pfam05755	REF
contig01932	gnl|CDD|109290	3e-21	pfam00226	DnaJ
contig01934	gnl|CDD|116737	3e-72	pfam08148	DSHCT
contig01935	gnl|CDD|111860	6e-35	pfam03016	Exostosin
contig01936	gnl|CDD|29257	2e-14	cd00200	WD40
contig01938	gnl|CDD|72903	1e-32	cd04666	Nudix_Hydrolase_9
contig01940	gnl|CDD|112006	5e-15	pfam03171	2OG-FeII_Oxy
contig01941	gnl|CDD|110021	8e-18	pfam00989	PAS
contig01942	gnl|CDD|109081	9e-13	pfam00012	HSP70
contig01943	gnl|CDD|110489	1e-42	pfam01490	Aa_trans
contig01944	gnl|CDD|109137	3e-07	pfam00069	Pkinase
contig01945	gnl|CDD|110676	1e-13	pfam01694	Rhomboid
contig01946	gnl|CDD|115802	5e-20	pfam07172	GRP
contig01949	gnl|CDD|29014	1e-17	cd00115	LMWPc
contig01951	gnl|CDD|113608	3e-100	pfam04842	DUF639
contig01953	gnl|CDD|114616	7e-49	pfam05903	DUF862
contig01954	gnl|CDD|116332	3e-83	pfam07718	Coatamer_beta_C
contig01955	gnl|CDD|116459	3e-29	pfam07847	DUF1637
contig01957	gnl|CDD|111369	3e-16	pfam02463	SMC_N
contig01958	gnl|CDD|109266	4e-16	pfam00201	UDPGT
contig01960	gnl|CDD|109531	2e-84	pfam00478	IMPDH
contig01961	gnl|CDD|109081	0	pfam00012	HSP70
contig01963	gnl|CDD|111274	3e-09	pfam02365	NAM
contig01964	gnl|CDD|31427	3e-21	COG1234	ElaC
contig01967	gnl|CDD|30502	2e-26	COG0153	GalK
contig01968	gnl|CDD|109266	8e-22	pfam00201	UDPGT
contig01970	gnl|CDD|32448	6e-44	COG2267	PldB
contig01971	gnl|CDD|29151	2e-13	cd00189	TPR
contig01973	gnl|CDD|48110	1e-31	cd03183	GST_C_Theta
contig01976	gnl|CDD|111273	1e-84	pfam02364	Glucan_synthase
contig01978	gnl|CDD|114702	5e-30	pfam05994	FragX_IP
contig01979	gnl|CDD|31401	2e-60	COG1208	GCD1
contig01980	gnl|CDD|73067	6e-64	cd02661	Peptidase_C19E
contig01982	gnl|CDD|100104	9e-09	cd00590	RRM
contig01983	gnl|CDD|109137	7e-26	pfam00069	Pkinase
contig01985	gnl|CDD|111991	2e-09	pfam03154	Atrophin-1
contig01986	gnl|CDD|110711	6e-26	pfam01733	Nucleoside_tran
contig01987	gnl|CDD|88475	2e-116	cd05574	STKc_phototropin_like
contig01988	gnl|CDD|112224	2e-07	pfam03399	SAC3_GANP
contig01989	gnl|CDD|72938	5e-26	cd01959	nsLTP2
contig01992	gnl|CDD|99766	4e-43	cd01729	LSm7
contig01999	gnl|CDD|102008	2e-82	PRK05826	PRK05826
contig02005	gnl|CDD|31252	3e-44	COG1052	LdhA
contig02008	gnl|CDD|109465	5e-57	pfam00407	Bet_v_I
contig02010	gnl|CDD|48452	1e-63	cd03754	proteasome_alpha_type_6
contig02011	gnl|CDD|109149	1e-36	pfam00081	Sod_Fe_N
contig02014	gnl|CDD|111950	3e-34	pfam03110	SBP
contig02016	gnl|CDD|111716	4e-24	pfam02854	MIF4G
contig02018	gnl|CDD|109149	2e-36	pfam00081	Sod_Fe_N
contig02021	gnl|CDD|109332	8e-20	pfam00270	DEAD
contig02024	gnl|CDD|100015	2e-11	cd02186	alpha_tubulin
contig02025	gnl|CDD|29370	6e-106	cd00288	Pyruvate_Kinase
contig02030	gnl|CDD|109930	3e-09	pfam00892	DUF6
contig02031	gnl|CDD|113690	3e-19	pfam04926	PAP_RNA-bind
contig02034	gnl|CDD|30734	2e-15	COG0385	COG0385
contig02035	gnl|CDD|113639	2e-34	pfam04873	EIN3
contig02038	gnl|CDD|58514	1e-60	cd01837	SGNH_plant_lipase_like
contig02039	gnl|CDD|109151	1e-40	pfam00083	Sugar_tr
contig02040	gnl|CDD|112224	3e-16	pfam03399	SAC3_GANP
contig02041	gnl|CDD|29257	9e-45	cd00200	WD40
contig02045	gnl|CDD|100104	2e-17	cd00590	RRM
contig02046	gnl|CDD|100318	2e-28	PRK00037	hisS
contig02047	gnl|CDD|30899	2e-18	COG0553	HepA
contig02048	gnl|CDD|100817	1e-35	PRK01212	PRK01212
contig02051	gnl|CDD|110585	2e-81	pfam01591	6PF2K
contig02053	gnl|CDD|58033	2e-73	cd04150	Arf1_5_like
contig02054	gnl|CDD|33294	1e-16	COG3491	PcbC
contig02055	gnl|CDD|110438	5e-13	pfam01434	Peptidase_M41
contig02056	gnl|CDD|113400	9e-42	pfam04628	Sedlin_N
contig02059	gnl|CDD|34838	3e-10	COG5241	RAD10
contig02061	gnl|CDD|113411	7e-63	pfam04640	PLATZ
contig02062	gnl|CDD|116527	4e-14	pfam07915	PRKCSH
contig02063	gnl|CDD|31268	1e-16	COG1070	XylB
contig02064	gnl|CDD|29166	5e-36	cd01763	Sumo
contig02065	gnl|CDD|73273	6e-40	cd01517	PAP_phosphatase
contig02066	gnl|CDD|99973	2e-35	cd03800	GT1_Sucrose_synthase
contig02067	gnl|CDD|109465	3e-16	pfam00407	Bet_v_I
contig02068	gnl|CDD|110198	1e-177	pfam01179	Cu_amine_oxid
contig02069	gnl|CDD|114381	3e-11	pfam05653	DUF803
contig02070	gnl|CDD|110882	2e-12	pfam01922	SRP19
contig02071	gnl|CDD|101638	6e-18	PRK05137	tolB
contig02074	gnl|CDD|111215	1e-18	pfam02298	Cu_bind_like
contig02076	gnl|CDD|109137	1e-33	pfam00069	Pkinase
contig02078	gnl|CDD|112912	2e-16	pfam04117	Mpv17_PMP22
contig02079	gnl|CDD|48340	2e-60	cd03367	Ribosomal_S23
contig02080	gnl|CDD|110652	5e-24	pfam01667	Ribosomal_S27e
contig02081	gnl|CDD|117221	5e-07	pfam08648	DUF1777
contig02082	gnl|CDD|103834	1e-124	PRK09330	PRK09330
contig02084	gnl|CDD|114273	1e-61	pfam05542	DUF760
contig02086	gnl|CDD|29261	5e-11	cd00204	ANK
contig02087	gnl|CDD|112097	6e-94	pfam03267	DUF266
contig02090	gnl|CDD|30800	2e-26	COG0451	WcaG
contig02097	gnl|CDD|72972	7e-33	cd03213	ABCG_EPDR
contig02098	gnl|CDD|109733	2e-45	pfam00689	Cation_ATPase_C
contig02099	gnl|CDD|73033	1e-56	cd03274	ABC_SMC4_euk
contig02100	gnl|CDD|109135	5e-50	pfam00067	p450
contig02101	gnl|CDD|104442	3e-32	PRK10291	PRK10291
contig02103	gnl|CDD|31674	4e-100	COG1485	COG1485
contig02104	gnl|CDD|109137	1e-41	pfam00069	Pkinase
contig02108	gnl|CDD|48188	1e-147	cd03313	enolase
contig02111	gnl|CDD|109095	4e-12	pfam00026	Asp
contig02112	gnl|CDD|30885	3e-14	COG0539	RpsA
contig02115	gnl|CDD|111831	2e-06	pfam02985	HEAT
contig02119	gnl|CDD|115695	4e-157	pfam07058	Myosin_HC-like
contig02120	gnl|CDD|112157	2e-17	pfam03330	DPBB_1
contig02121	gnl|CDD|110336	1e-21	pfam01326	PPDK_N
contig02122	gnl|CDD|113523	2e-70	pfam04756	OST3_OST6
contig02123	gnl|CDD|116953	1e-78	pfam08372	PRT_C
contig02126	gnl|CDD|30982	5e-15	COG0637	COG0637
contig02127	gnl|CDD|114464	2e-11	pfam05739	SNARE
contig02129	gnl|CDD|109929	6e-60	pfam00891	Methyltransf_2
contig02130	gnl|CDD|73351	0	cd03337	TCP1_gamma
contig02132	gnl|CDD|119127	2e-15	pfam10607	RanBPM_CRA
contig02137	gnl|CDD|112157	1e-07	pfam03330	DPBB_1
contig02139	gnl|CDD|107222	3e-21	cd06465	p23_hB-ind1_like
contig02140	gnl|CDD|109312	3e-13	pfam00249	Myb_DNA-binding
contig02143	gnl|CDD|107213	5e-07	cd06456	M3A_DCP_Oligopeptidase_A
contig02145	gnl|CDD|34727	5e-08	COG5126	FRQ1
contig02146	gnl|CDD|109095	8e-12	pfam00026	Asp
contig02147	gnl|CDD|114307	7e-62	pfam05577	Peptidase_S28
contig02151	gnl|CDD|109687	1e-17	pfam00639	Rotamase
contig02152	gnl|CDD|88314	1e-40	cd00192	PTKc
contig02157	gnl|CDD|48114	5e-50	cd03187	GST_C_Phi
contig02159	gnl|CDD|118548	6e-16	pfam10019	DUF2261
contig02163	gnl|CDD|100685	4e-68	PRK00811	PRK00811
contig02164	gnl|CDD|112027	2e-12	pfam03194	LUC7
contig02165	gnl|CDD|33374	9e-107	COG3572	GshA
contig02168	gnl|CDD|47645	8e-07	smart00317	SET
contig02169	gnl|CDD|114893	9e-39	pfam06201	DUF1000
contig02170	gnl|CDD|109237	2e-75	pfam00171	Aldedh
contig02173	gnl|CDD|109081	7e-41	pfam00012	HSP70
contig02175	gnl|CDD|114809	4e-32	pfam06110	DUF953
contig02179	gnl|CDD|109394	4e-66	pfam00334	NDK
contig02180	gnl|CDD|117910	5e-24	pfam09368	Sas10_Utp3_C
contig02181	gnl|CDD|72854	7e-41	cd04714	BAH_BAHCC1
contig02182	gnl|CDD|29115	6e-32	cd00170	SEC14
contig02188	gnl|CDD|114515	3e-08	pfam05793	TFIIF_alpha
contig02189	gnl|CDD|58016	1e-84	cd04133	Rop_like
contig02190	gnl|CDD|29394	2e-73	cd01923	cyclophilin_RING
contig02193	gnl|CDD|109245	2e-59	pfam00179	UQ_con
contig02198	gnl|CDD|29261	5e-12	cd00204	ANK
contig02199	gnl|CDD|109802	4e-145	pfam00759	Glyco_hydro_9
contig02202	gnl|CDD|112084	7e-91	pfam03254	XG_FTase
contig02203	gnl|CDD|31005	5e-36	COG0661	AarF
contig02205	gnl|CDD|101721	3e-30	PRK05338	rplS
contig02206	gnl|CDD|31005	4e-44	COG0661	AarF
contig02207	gnl|CDD|48634	2e-33	cd03419	GRX_GRXh_1_2_like	GSH -	GRX -	protein substrates. By altering the redox state of target proteins, GRX is involved in many cellular functions including DNA synthesis, signal transduction and the defense against oxidative stress. Different classes are known including human GRX1 and GRX2, which are members of this subfamily. Also included in this subfamily are the N-terminal GRX domains of proteins similar to human thioredoxin r…
contig02208	gnl|CDD|109137	8e-37	pfam00069	Pkinase
contig02209	gnl|CDD|110060	6e-13	pfam01031	Dynamin_M
contig02211	gnl|CDD|109498	1e-23	pfam00443	UCH
contig02214	gnl|CDD|111946	9e-34	pfam03106	WRKY
contig02216	gnl|CDD|29017	2e-07	cd00118	LysM
contig02217	gnl|CDD|111849	6e-23	pfam03005	DUF231
contig02218	gnl|CDD|113516	2e-12	pfam04749	PLAC8
contig02219	gnl|CDD|117478	2e-10	pfam08911	NUP50
contig02227	gnl|CDD|111988	2e-28	pfam03151	TPT
contig02228	gnl|CDD|31389	2e-15	COG1196	Smc
contig02229	gnl|CDD|112572	9e-08	pfam03765	CRAL_TRIO_N
contig02230	gnl|CDD|116905	3e-61	pfam08323	Glyco_transf_5
contig02232	gnl|CDD|101111	2e-78	PRK02813	PRK02813
contig02234	gnl|CDD|31068	3e-20	COG0724	COG0724
contig02237	gnl|CDD|109139	2e-19	pfam00071	Ras
contig02238	gnl|CDD|115626	2e-32	pfam06984	MRP-L47
contig02242	gnl|CDD|111988	3e-36	pfam03151	TPT
contig02243	gnl|CDD|100274	0	CHL00174	accD
contig02244	gnl|CDD|88482	4e-50	cd05581	STKc_PDK1
contig02245	gnl|CDD|100276	0	CHL00176	ftsH
contig02247	gnl|CDD|111224	8e-60	pfam02309	AUX_IAA
contig02248	gnl|CDD|48168	3e-34	cd02005	TPP_PDC_IPDC
contig02249	gnl|CDD|112374	5e-48	pfam03552	Cellulose_synt
contig02250	gnl|CDD|48448	3e-118	cd03750	proteasome_alpha_type_2
contig02251	gnl|CDD|119028	7e-17	pfam10508	Proteasom_PSMB
contig02253	gnl|CDD|109081	4e-109	pfam00012	HSP70
contig02256	gnl|CDD|99985	1e-68	cd03814	GT1_like_2
contig02258	gnl|CDD|100297	0	PRK00013	groEL
contig02261	gnl|CDD|101702	2e-48	PRK05306	infB
contig02263	gnl|CDD|112999	3e-120	pfam04209	HgmA
contig02264	gnl|CDD|114801	2e-06	pfam06101	DUF946
contig02265	gnl|CDD|110096	5e-09	pfam01070	FMN_dh
contig02269	gnl|CDD|109239	7e-12	pfam00173	Cyt-b5
contig02270	gnl|CDD|109823	2e-11	pfam00781	DAGK_cat
contig02272	gnl|CDD|109676	7e-10	pfam00628	PHD
contig02273	gnl|CDD|110173	5e-42	pfam01151	ELO
contig02274	gnl|CDD|112374	2e-73	pfam03552	Cellulose_synt
contig02275	gnl|CDD|116328	1e-29	pfam07714	Pkinase_Tyr
contig02278	gnl|CDD|73213	3e-24	cd00519	Lipase_3
contig02279	gnl|CDD|110738	3e-13	pfam01762	Galactosyl_T
contig02280	gnl|CDD|115651	7e-33	pfam07011	DUF1313
contig02281	gnl|CDD|115944	2e-16	pfam07320	Hin1
contig02282	gnl|CDD|109974	2e-57	pfam00939	Na_sulph_symp
contig02286	gnl|CDD|110764	4e-63	pfam01789	PsbP
contig02287	gnl|CDD|109151	2e-10	pfam00083	Sugar_tr
contig02296	gnl|CDD|110590	4e-35	pfam01596	Methyltransf_3
contig02297	gnl|CDD|113932	6e-25	pfam05180	zf-DNL
contig02300	gnl|CDD|100685	6e-43	PRK00811	PRK00811
contig02302	gnl|CDD|47734	3e-42	smart00427	H2B
contig02304	gnl|CDD|111366	5e-30	pfam02460	Patched
contig02305	gnl|CDD|100104	6e-10	cd00590	RRM
contig02306	gnl|CDD|48168	1e-64	cd02005	TPP_PDC_IPDC
contig02308	gnl|CDD|110276	5e-27	pfam01263	Aldose_epim
contig02311	gnl|CDD|30899	1e-85	COG0553	HepA
contig02317	gnl|CDD|110190	1e-23	pfam01169	UPF0016
contig02319	gnl|CDD|116456	7e-27	pfam07844	Lg106
contig02321	gnl|CDD|112022	4e-46	pfam03188	Cytochrom_B561
contig02324	gnl|CDD|114343	6e-38	pfam05615	THOC7
contig02325	gnl|CDD|113516	7e-25	pfam04749	PLAC8
contig02326	gnl|CDD|110119	6e-36	pfam01095	Pectinesterase
contig02327	gnl|CDD|112977	1e-25	pfam04187	DUF399
contig02328	gnl|CDD|32301	3e-28	COG2118	COG2118
contig02330	gnl|CDD|28920	7e-07	cd00038	CAP_ED
contig02331	gnl|CDD|112084	9e-21	pfam03254	XG_FTase
contig02333	gnl|CDD|116435	1e-18	pfam07821	Alpha-amyl_C2
contig02334	gnl|CDD|29151	8e-06	cd00189	TPR
contig02335	gnl|CDD|100303	2e-11	PRK00021	truA
contig02337	gnl|CDD|30812	3e-136	COG0464	SpoVK
contig02338	gnl|CDD|80396	2e-31	cd04897	ACT_ACR_3
contig02341	gnl|CDD|115223	1e-19	pfam06552	TOM20_plant
contig02342	gnl|CDD|29651	7e-150	cd01151	GCD
contig02347	gnl|CDD|109130	3e-07	pfam00061	Lipocalin
contig02351	gnl|CDD|111979	1e-09	pfam03141	DUF248
contig02352	gnl|CDD|115370	3e-57	pfam06708	DUF1195
contig02353	gnl|CDD|31377	1e-11	COG1184	GCD2
contig02355	gnl|CDD|73154	1e-12	cd01647	RT_LTR
contig02356	gnl|CDD|30935	1e-42	COG0590	CumB
contig02357	gnl|CDD|103219	1e-55	PRK08162	PRK08162
contig02359	gnl|CDD|116596	5e-17	pfam07986	TBCC
contig02360	gnl|CDD|47467	3e-56	smart00128	IPPc
contig02361	gnl|CDD|48573	1e-48	cd03024	DsbA_FrnE
contig02363	gnl|CDD|113526	2e-35	pfam04759	DUF617
contig02364	gnl|CDD|47495	6e-64	smart00156	PP2Ac
contig02366	gnl|CDD|110541	3e-22	pfam01544	CorA
contig02367	gnl|CDD|109633	1e-15	pfam00583	Acetyltransf_1
contig02368	gnl|CDD|109245	1e-57	pfam00179	UQ_con
contig02374	gnl|CDD|48451	1e-110	cd03753	proteasome_alpha_type_5
contig02376	gnl|CDD|58492	2e-147	cd01337	MDH_glycosomal_mitochondrial
contig02377	gnl|CDD|109534	2e-48	pfam00481	PP2C
contig02379	gnl|CDD|30805	2e-08	COG0457	NrfG
contig02380	gnl|CDD|73022	9e-39	cd03263	ABC_subfamily_A
contig02381	gnl|CDD|31271	9e-12	COG1073	COG1073
contig02384	gnl|CDD|107229	1e-37	cd06472	ACD_ScHsp26_like
contig02385	gnl|CDD|100195	4e-47	CHL00077	rps18
contig02388	gnl|CDD|109137	3e-45	pfam00069	Pkinase
contig02389	gnl|CDD|31390	3e-45	COG1197	Mfd
contig02390	gnl|CDD|106476	2e-59	PRK13529	PRK13529
contig02392	gnl|CDD|116328	9e-63	pfam07714	Pkinase_Tyr
contig02396	gnl|CDD|117804	9e-73	pfam09258	Glyco_transf_64
contig02397	gnl|CDD|101694	1e-96	PRK05294	carB
contig02404	gnl|CDD|30079	7e-96	cd01583	IPMI
contig02406	gnl|CDD|29094	6e-06	cd01531	Acr2p
contig02407	gnl|CDD|29094	5e-06	cd01531	Acr2p
contig02408	gnl|CDD|31294	3e-31	COG1097	RRP4
contig02410	gnl|CDD|116749	2e-19	pfam08160	NUC156
contig02413	gnl|CDD|34787	3e-53	COG5188	PRP9
contig02416	gnl|CDD|73183	3e-10	cd00139	PIPKc
contig02417	gnl|CDD|105026	5e-54	PRK11055	galM
contig02419	gnl|CDD|29257	2e-07	cd00200	WD40
contig02420	gnl|CDD|31231	5e-14	COG1028	FabG
contig02421	gnl|CDD|114090	2e-17	pfam05347	Complex1_LYR
contig02422	gnl|CDD|111860	1e-19	pfam03016	Exostosin
contig02423	gnl|CDD|117867	2e-27	pfam09325	Vps5
contig02424	gnl|CDD|29232	2e-47	cd01459	vWA_copine_like
contig02425	gnl|CDD|100104	4e-13	cd00590	RRM
contig02427	gnl|CDD|109129	2e-35	pfam00060	Lig_chan
contig02428	gnl|CDD|112934	4e-57	pfam04142	Nuc_sug_transp
contig02430	gnl|CDD|109366	7e-82	pfam00305	Lipoxygenase
contig02431	gnl|CDD|101935	6e-104	PRK05704	PRK05704
contig02434	gnl|CDD|118767	1e-07	pfam10243	MIP-T3
contig02436	gnl|CDD|100061	2e-21	cd05787	LbH_eIF2B_epsilon
contig02438	gnl|CDD|109850	4e-47	pfam00810	ER_lumen_recept
contig02439	gnl|CDD|88314	2e-27	cd00192	PTKc
contig02440	gnl|CDD|109257	4e-19	pfam00191	Annexin
contig02441	gnl|CDD|30188	9e-06	cd00464	SK
contig02443	gnl|CDD|110752	1e-39	pfam01777	Ribosomal_L27e
contig02445	gnl|CDD|115756	4e-11	pfam07123	PsbW
contig02446	gnl|CDD|115756	2e-11	pfam07123	PsbW
contig02447	gnl|CDD|115756	9e-31	pfam07123	PsbW
contig02449	gnl|CDD|30736	1e-21	COG0387	ChaA
contig02450	gnl|CDD|109534	4e-30	pfam00481	PP2C
contig02454	gnl|CDD|28826	1e-17	cd02164	PPAT_CoAS
contig02458	gnl|CDD|113585	9e-14	pfam04819	DUF716
contig02459	gnl|CDD|100104	1e-14	cd00590	RRM
contig02462	gnl|CDD|111932	2e-39	pfam03091	CutA1
contig02472	gnl|CDD|29062	2e-17	cd00143	PP2Cc
contig02474	gnl|CDD|34793	1e-42	COG5194	APC11
contig02476	gnl|CDD|47500	1e-09	smart00164	TBC
contig02480	gnl|CDD|110030	3e-61	pfam00999	Na_H_Exchanger
contig02482	gnl|CDD|100862	1e-08	PRK01372	ddl
contig02485	gnl|CDD|109135	2e-38	pfam00067	p450
contig02489	gnl|CDD|119071	6e-22	pfam10551	MULE
contig02490	gnl|CDD|29261	2e-26	cd00204	ANK
contig02491	gnl|CDD|119392	3e-12	cd06174	MFS
contig02494	gnl|CDD|112948	3e-27	pfam04158	Sof1
contig02495	gnl|CDD|99965	3e-97	cd03791	GT1_Glycogen_synthase_DULL1_like
contig02496	gnl|CDD|99836	1e-45	cd06133	ERI-1_3'hExo_like
contig02497	gnl|CDD|115651	1e-25	pfam07011	DUF1313
contig02498	gnl|CDD|119398	5e-17	cd06530	S26_SPase_I
contig02506	gnl|CDD|29214	3e-25	cd01812	BAG1_N
contig02507	gnl|CDD|28836	2e-64	cd02174	CCT
contig02509	gnl|CDD|110216	2e-28	pfam01198	Ribosomal_L31e
contig02510	gnl|CDD|48460	3e-88	cd03762	proteasome_beta_type_6
contig02512	gnl|CDD|111696	2e-44	pfam02826	2-Hacid_dh_C
contig02519	gnl|CDD|31229	3e-31	COG1026	COG1026
contig02520	gnl|CDD|115944	2e-10	pfam07320	Hin1
contig02522	gnl|CDD|100104	3e-13	cd00590	RRM
contig02523	gnl|CDD|114971	7e-19	pfam06280	DUF1034
contig02525	gnl|CDD|99734	3e-42	cd00609	AAT_like
contig02527	gnl|CDD|115469	2e-103	pfam06813	Nodulin-like
contig02529	gnl|CDD|116666	4e-23	pfam08059	SEP
contig02530	gnl|CDD|88314	2e-08	cd00192	PTKc
contig02534	gnl|CDD|112709	1e-13	pfam03909	BSD
contig02536	gnl|CDD|112632	2e-09	pfam03828	PAP_assoc
contig02539	gnl|CDD|31389	1e-14	COG1196	Smc
contig02540	gnl|CDD|48336	7e-63	cd00218	GlcAT-I
contig02542	gnl|CDD|100784	5e-74	PRK01112	PRK01112
contig02543	gnl|CDD|29102	6e-11	cd00162	RING
contig02544	gnl|CDD|72861	4e-16	cd04721	BAH_plant_1
contig02545	gnl|CDD|117075	2e-34	pfam08498	Sterol_MT_C
contig02546	gnl|CDD|109892	3e-32	pfam00854	PTR2
contig02548	gnl|CDD|33157	2e-51	COG3349	COG3349
contig02549	gnl|CDD|58514	2e-71	cd01837	SGNH_plant_lipase_like
contig02550	gnl|CDD|29257	2e-25	cd00200	WD40
contig02551	gnl|CDD|110489	1e-29	pfam01490	Aa_trans
contig02554	gnl|CDD|72942	2e-60	cd04657	Piwi_ago-like
contig02556	gnl|CDD|73166	7e-67	cd01400	6PGL
contig02559	gnl|CDD|34643	1e-44	COG5038	COG5038
contig02560	gnl|CDD|57952	1e-26	cd01866	Rab2
contig02563	gnl|CDD|30821	7e-85	COG0473	LeuB
contig02566	gnl|CDD|47756	3e-16	smart00450	RHOD
contig02567	gnl|CDD|111860	4e-11	pfam03016	Exostosin
contig02568	gnl|CDD|110216	2e-28	pfam01198	Ribosomal_L31e
contig02569	gnl|CDD|30768	4e-31	COG0419	SbcC
contig02570	gnl|CDD|73180	7e-23	cd00071	GMPK
contig02572	gnl|CDD|29261	2e-17	cd00204	ANK
contig02573	gnl|CDD|113282	1e-16	pfam04506	Rft-1
contig02574	gnl|CDD|109135	1e-48	pfam00067	p450
contig02578	gnl|CDD|34712	1e-14	COG5109	COG5109
contig02579	gnl|CDD|109443	7e-07	pfam00385	Chromo
contig02580	gnl|CDD|101868	3e-34	PRK05617	PRK05617
contig02584	gnl|CDD|102209	3e-81	PRK06148	PRK06148
contig02585	gnl|CDD|114391	1e-24	pfam05664	DUF810
contig02586	gnl|CDD|100104	2e-19	cd00590	RRM
contig02588	gnl|CDD|110532	1e-07	pfam01535	PPR
contig02589	gnl|CDD|109073	5e-16	pfam00004	AAA
contig02590	gnl|CDD|112852	1e-08	pfam04054	Not1
contig02593	gnl|CDD|30859	2e-47	COG0513	SrmB
contig02595	gnl|CDD|101702	4e-08	PRK05306	infB
contig02596	gnl|CDD|118961	2e-07	pfam10440	WIYLD
contig02598	gnl|CDD|34495	6e-10	COG4886	COG4886
contig02601	gnl|CDD|109311	4e-76	pfam00248	Aldo_ket_red
contig02606	gnl|CDD|118767	2e-11	pfam10243	MIP-T3
contig02616	gnl|CDD|113052	4e-14	pfam04265	TPK_B1_binding
contig02621	gnl|CDD|113278	2e-11	pfam04502	DUF572
contig02624	gnl|CDD|28884	4e-54	cd03169	GATase1_PfpI_1
contig02626	gnl|CDD|114621	2e-35	pfam05909	IWS1_C
contig02627	gnl|CDD|111979	5e-160	pfam03141	DUF248
contig02635	gnl|CDD|111801	1e-14	pfam02953	zf-Tim10_DDP
contig02636	gnl|CDD|109266	6e-19	pfam00201	UDPGT
contig02637	gnl|CDD|112040	1e-22	pfam03208	PRA1
contig02639	gnl|CDD|32959	1e-16	COG3145	AlkB
contig02642	gnl|CDD|110257	3e-06	pfam01243	Pyridox_oxidase
contig02646	gnl|CDD|101943	6e-11	PRK05716	PRK05716
contig02647	gnl|CDD|28970	4e-10	cd00086	homeodomain
contig02649	gnl|CDD|100467	1e-07	PRK00270	rpsU
contig02650	gnl|CDD|31998	2e-12	COG1813	COG1813
contig02651	gnl|CDD|73168	2e-06	cd04328	RNAP_I_Rpa43_N
contig02652	gnl|CDD|34870	1e-36	COG5273	COG5273
contig02653	gnl|CDD|48450	2e-63	cd03752	proteasome_alpha_type_4
contig02655	gnl|CDD|47550	3e-73	smart00220	S_TKc
contig02656	gnl|CDD|101121	4e-63	PRK02862	glgC
contig02657	gnl|CDD|101121	8e-150	PRK02862	glgC
contig02658	gnl|CDD|101121	3e-63	PRK02862	glgC
contig02662	gnl|CDD|112467	1e-32	pfam03650	UPF0041
contig02663	gnl|CDD|109395	3e-21	pfam00335	Tetraspannin
contig02664	gnl|CDD|110088	2e-45	pfam01061	ABC2_membrane
contig02665	gnl|CDD|109081	1e-89	pfam00012	HSP70
contig02669	gnl|CDD|119408	9e-56	cd06660	Aldo_ket_red
contig02670	gnl|CDD|117877	1e-28	pfam09335	SNARE_assoc
contig02672	gnl|CDD|32616	4e-12	COG2730	BglC
contig02673	gnl|CDD|110526	7e-17	pfam01529	zf-DHHC
contig02674	gnl|CDD|110750	2e-86	pfam01775	Ribosomal_L18ae
contig02675	gnl|CDD|110402	2e-08	pfam01398	Mov34
contig02676	gnl|CDD|114026	3e-55	pfam05277	DUF726
contig02679	gnl|CDD|32011	2e-14	COG1826	TatA
contig02682	gnl|CDD|109676	1e-10	pfam00628	PHD
contig02690	gnl|CDD|47748	1e-10	smart00441	FF
contig02691	gnl|CDD|101405	3e-83	PRK04073	rocD
contig02692	gnl|CDD|28957	6e-36	cd00076	H4
contig02693	gnl|CDD|111897	6e-130	pfam03055	RPE65
contig02694	gnl|CDD|34652	5e-28	COG5047	SEC23
contig02696	gnl|CDD|106541	1e-111	PRK13596	PRK13596
contig02697	gnl|CDD|111271	2e-17	pfam02362	B3
contig02698	gnl|CDD|99756	6e-28	cd01719	Sm_G
contig02699	gnl|CDD|33294	2e-15	COG3491	PcbC
contig02700	gnl|CDD|100752	6e-21	PRK00982	acpP
contig02705	gnl|CDD|117096	8e-46	pfam08519	RFC1
contig02707	gnl|CDD|118767	2e-09	pfam10243	MIP-T3
contig02709	gnl|CDD|103909	3e-59	PRK09436	thrA
contig02710	gnl|CDD|100101	7e-46	cd00349	Ribosomal_L11
contig02711	gnl|CDD|112989	1e-28	pfam04199	Cyclase
contig02713	gnl|CDD|31357	5e-68	COG1163	DRG
contig02718	gnl|CDD|48336	8e-62	cd00218	GlcAT-I
contig02721	gnl|CDD|117124	3e-51	pfam08547	CIA30
contig02722	gnl|CDD|109929	8e-35	pfam00891	Methyltransf_2
contig02726	gnl|CDD|113598	1e-12	pfam04832	SOUL
contig02729	gnl|CDD|109408	4e-34	pfam00348	polyprenyl_synt
contig02730	gnl|CDD|116953	5e-71	pfam08372	PRT_C
contig02731	gnl|CDD|29062	2e-39	cd00143	PP2Cc
contig02733	gnl|CDD|30950	2e-58	COG0605	SodA
contig02738	gnl|CDD|88314	2e-10	cd00192	PTKc
contig02744	gnl|CDD|88475	4e-110	cd05574	STKc_phototropin_like
contig02747	gnl|CDD|112464	1e-26	pfam03647	Tmemb_14
contig02749	gnl|CDD|100185	6e-42	CHL00066	psbH
contig02750	gnl|CDD|28970	6e-07	cd00086	homeodomain
contig02751	gnl|CDD|118749	5e-33	pfam10225	DUF2215
contig02753	gnl|CDD|114622	4e-41	pfam05910	DUF868
contig02755	gnl|CDD|109137	3e-40	pfam00069	Pkinase
contig02757	gnl|CDD|111801	1e-22	pfam02953	zf-Tim10_DDP
contig02760	gnl|CDD|31225	4e-47	COG1022	FAA1
contig02761	gnl|CDD|34774	6e-13	COG5175	MOT2
contig02764	gnl|CDD|30411	8e-32	COG0062	COG0062
contig02765	gnl|CDD|29928	3e-09	cd00917	PG-PI_TP
contig02767	gnl|CDD|48590	5e-32	cd03041	GST_N_2GST_N
contig02769	gnl|CDD|29928	3e-15	cd00917	PG-PI_TP
contig02770	gnl|CDD|30425	5e-34	COG0076	GadB
contig02774	gnl|CDD|100051	1e-22	cd04645	LbH_gamma_CA_like
contig02775	gnl|CDD|34765	1e-06	COG5164	SPT5
contig02776	gnl|CDD|105263	1e-88	PRK11504	tynA
contig02777	gnl|CDD|112458	3e-51	pfam03641	Lysine_decarbox
contig02784	gnl|CDD|109308	4e-117	pfam00244	14-3-3
contig02787	gnl|CDD|118317	4e-63	pfam09786	CytochromB561_N
contig02791	gnl|CDD|111587	1e-99	pfam02705	K_trans
contig02792	gnl|CDD|109930	5e-11	pfam00892	DUF6
contig02795	gnl|CDD|34853	2e-49	COG5256	TEF1
contig02796	gnl|CDD|110234	2e-39	pfam01217	Clat_adaptor_s
contig02798	gnl|CDD|116341	6e-17	pfam07727	RVT_2
contig02799	gnl|CDD|106455	0	PRK13504	PRK13504
contig02801	gnl|CDD|101958	9e-98	PRK05743	ileS
contig02810	gnl|CDD|30869	6e-64	COG0523	COG0523
contig02811	gnl|CDD|47735	4e-44	smart00428	H3
contig02812	gnl|CDD|117196	1e-63	pfam08623	TIP120
contig02813	gnl|CDD|111746	1e-07	pfam02892	zf-BED
contig02815	gnl|CDD|103678	2e-45	PRK09077	PRK09077
contig02817	gnl|CDD|111364	4e-66	pfam02458	Transferase
contig02818	gnl|CDD|29533	3e-42	cd00412	pyrophosphatase
contig02821	gnl|CDD|28859	8e-77	cd01747	GATase1_Glutamyl_Hydrolase
contig02822	gnl|CDD|109330	2e-70	pfam00268	Ribonuc_red_sm
contig02824	gnl|CDD|47877	8e-09	smart00579	FBD
contig02825	gnl|CDD|47660	9e-56	smart00332	PP2Cc
contig02826	gnl|CDD|109137	3e-38	pfam00069	Pkinase
contig02827	gnl|CDD|115536	2e-16	pfam06886	TPX2
contig02834	gnl|CDD|99757	4e-23	cd01720	Sm_D2
contig02835	gnl|CDD|113566	8e-38	pfam04800	ETC_C1_NDUFA4
contig02836	gnl|CDD|109825	2e-32	pfam00784	MyTH4
contig02839	gnl|CDD|113963	4e-82	pfam05212	DUF707
contig02840	gnl|CDD|109135	8e-11	pfam00067	p450
contig02844	gnl|CDD|72942	1e-74	cd04657	Piwi_ago-like
contig02845	gnl|CDD|34633	1e-17	COG5028	COG5028
contig02846	gnl|CDD|100685	3e-36	PRK00811	PRK00811
contig02851	gnl|CDD|34495	5e-10	COG4886	COG4886
contig02853	gnl|CDD|73008	1e-105	cd03249	ABC_MTABC3_MDL1_MDL2
contig02856	gnl|CDD|32405	6e-22	COG2223	NarK
contig02857	gnl|CDD|105868	1e-08	PRK12704	PRK12704
contig02858	gnl|CDD|47660	2e-11	smart00332	PP2Cc
contig02859	gnl|CDD|100287	8e-69	PRK00002	aroB
contig02864	gnl|CDD|116331	5e-19	pfam07717	DUF1605
contig02865	gnl|CDD|30822	5e-158	COG0474	MgtA
contig02868	gnl|CDD|30505	2e-54	COG0156	BioF
contig02869	gnl|CDD|109256	6e-13	pfam00190	Cupin_1
contig02870	gnl|CDD|48519	8e-29	cd02970	PRX_like2
contig02872	gnl|CDD|111372	6e-06	pfam02466	Tim17
contig02875	gnl|CDD|31309	6e-28	COG1112	COG1112
contig02877	gnl|CDD|29102	2e-10	cd00162	RING
contig02878	gnl|CDD|113548	7e-63	pfam04782	DUF632
contig02883	gnl|CDD|32818	1e-17	COG3000	ERG3
contig02890	gnl|CDD|48060	2e-13	cd03499	SQR_TypeC_SdhC
contig02891	gnl|CDD|103771	1e-66	PRK09242	PRK09242
contig02892	gnl|CDD|111364	9e-15	pfam02458	Transferase
contig02893	gnl|CDD|115804	9e-14	pfam07174	FAP
contig02898	gnl|CDD|111979	2e-28	pfam03141	DUF248
contig02899	gnl|CDD|112537	2e-35	pfam03727	Hexokinase_2
contig02900	gnl|CDD|30800	2e-10	COG0451	WcaG
contig02901	gnl|CDD|114039	2e-73	pfam05291	Bystin
contig02905	gnl|CDD|109137	1e-25	pfam00069	Pkinase
contig02909	gnl|CDD|30539	1e-108	COG0190	FolD
contig02913	gnl|CDD|101692	7e-35	PRK05291	trmE
contig02915	gnl|CDD|29102	6e-08	cd00162	RING
contig02917	gnl|CDD|114376	2e-42	pfam05648	PEX11
contig02927	gnl|CDD|31327	1e-34	COG1132	MdlB
contig02929	gnl|CDD|109465	4e-34	pfam00407	Bet_v_I
contig02931	gnl|CDD|100685	2e-64	PRK00811	PRK00811
contig02932	gnl|CDD|112120	2e-18	pfam03291	Pox_MCEL
contig02933	gnl|CDD|100087	2e-38	cd03085	PGM1
contig02938	gnl|CDD|110235	1e-72	pfam01218	Coprogen_oxidas
contig02940	gnl|CDD|119318	4e-20	cd06266	RNase_H_typeII
contig02942	gnl|CDD|47667	5e-09	smart00340	HALZ
contig02944	gnl|CDD|110824	7e-51	pfam01857	RB_B
contig02947	gnl|CDD|103340	4e-12	PRK08310	PRK08310
contig02948	gnl|CDD|29257	7e-20	cd00200	WD40
contig02950	gnl|CDD|114514	2e-17	pfam05792	Candida_ALS
contig02952	gnl|CDD|116761	1e-53	pfam08172	CASP_C
contig02962	gnl|CDD|109308	3e-86	pfam00244	14-3-3
contig02963	gnl|CDD|34643	6e-35	COG5038	COG5038
contig02964	gnl|CDD|109135	2e-19	pfam00067	p450
contig02966	gnl|CDD|32199	4e-32	COG2016	COG2016
contig02970	gnl|CDD|116451	6e-20	pfam07839	CaM_binding
contig02971	gnl|CDD|34635	1e-22	COG5030	APS2
contig02973	gnl|CDD|109257	7e-10	pfam00191	Annexin
contig02975	gnl|CDD|116304	1e-13	pfam07690	MFS_1
contig02978	gnl|CDD|109356	1e-46	pfam00295	Glyco_hydro_28
contig02979	gnl|CDD|109805	3e-73	pfam00762	Ferrochelatase
contig02982	gnl|CDD|103812	5e-111	PRK09290	PRK09290
contig02983	gnl|CDD|109135	5e-06	pfam00067	p450
contig02987	gnl|CDD|34789	7e-11	COG5190	FCP1
contig02988	gnl|CDD|31687	3e-94	COG1498	SIK1
contig02990	gnl|CDD|111419	9e-14	pfam02517	Abi
contig02991	gnl|CDD|109555	9e-28	pfam00504	Chloroa_b-bind
contig02993	gnl|CDD|88591	3e-31	cd05125	Mth938_2P1-like
contig02994	gnl|CDD|29257	2e-23	cd00200	WD40
contig02996	gnl|CDD|114425	9e-23	pfam05699	hATC
contig02998	gnl|CDD|101894	2e-33	PRK05653	fabG
contig02999	gnl|CDD|73382	3e-88	cd02940	DHPD_FMN
contig03000	gnl|CDD|110761	2e-119	pfam01786	AOX
contig03006	gnl|CDD|113619	0	pfam04853	Invertase_neut
contig03007	gnl|CDD|110563	3e-138	pfam01566	Nramp
contig03008	gnl|CDD|30877	7e-54	COG0531	PotE
contig03011	gnl|CDD|103846	1e-14	PRK09354	recA
contig03012	gnl|CDD|109201	5e-24	pfam00134	Cyclin_N
contig03013	gnl|CDD|99838	4e-52	cd06135	Orn
contig03014	gnl|CDD|116301	1e-11	pfam07687	M20_dimer
contig03016	gnl|CDD|28923	7e-15	cd00042	CY
contig03017	gnl|CDD|109095	2e-92	pfam00026	Asp
contig03018	gnl|CDD|72950	1e-29	cd04478	RPA2_DBD_D
contig03019	gnl|CDD|73020	7e-53	cd03261	ABC_Org_Solvent_Resistant
contig03022	gnl|CDD|112175	2e-56	pfam03348	Serinc
contig03027	gnl|CDD|109336	4e-76	pfam00274	Glycolytic
contig03028	gnl|CDD|29051	7e-12	cd00138	PLDc
contig03030	gnl|CDD|116089	9e-08	pfam07468	Agglutinin
contig03039	gnl|CDD|99894	3e-09	cd05162	PWWP
contig03044	gnl|CDD|109137	2e-53	pfam00069	Pkinase
contig03045	gnl|CDD|57938	2e-51	cd00879	Sar1
contig03046	gnl|CDD|73068	7e-07	cd02662	Peptidase_C19F
contig03047	gnl|CDD|117877	5e-21	pfam09335	SNARE_assoc
contig03053	gnl|CDD|114232	2e-07	pfam05498	RALF
contig03054	gnl|CDD|115852	4e-13	pfam07223	DUF1421
contig03056	gnl|CDD|119392	4e-07	cd06174	MFS
contig03057	gnl|CDD|109505	2e-122	pfam00450	Peptidase_S10
contig03060	gnl|CDD|47818	2e-20	smart00515	eIF5C
contig03063	gnl|CDD|100083	3e-18	cd06162	S2P-M50_PDZ_SREBP
contig03064	gnl|CDD|72906	2e-16	cd04670	Nudix_Hydrolase_12
contig03065	gnl|CDD|28957	2e-41	cd00076	H4
contig03066	gnl|CDD|110590	3e-34	pfam01596	Methyltransf_3
contig03068	gnl|CDD|111860	1e-22	pfam03016	Exostosin
contig03070	gnl|CDD|31410	6e-103	COG1217	TypA
contig03075	gnl|CDD|110060	3e-07	pfam01031	Dynamin_M
contig03076	gnl|CDD|47734	5e-40	smart00427	H2B
contig03077	gnl|CDD|88611	1e-79	cd04794	euk_LANCL
contig03081	gnl|CDD|116328	9e-41	pfam07714	Pkinase_Tyr
contig03082	gnl|CDD|34495	6e-10	COG4886	COG4886
contig03085	gnl|CDD|111804	1e-05	pfam02956	TT_ORF1
contig03086	gnl|CDD|110690	1e-54	pfam01709	DUF28
contig03087	gnl|CDD|33294	2e-65	COG3491	PcbC
contig03089	gnl|CDD|112912	2e-16	pfam04117	Mpv17_PMP22
contig03093	gnl|CDD|111988	1e-35	pfam03151	TPT
contig03094	gnl|CDD|113901	2e-67	pfam05148	Methyltransf_8
contig03095	gnl|CDD|113516	9e-14	pfam04749	PLAC8
contig03096	gnl|CDD|110457	2e-06	pfam01456	Mucin
contig03097	gnl|CDD|103834	1e-148	PRK09330	PRK09330
contig03101	gnl|CDD|111364	8e-31	pfam02458	Transferase
contig03102	gnl|CDD|110937	3e-14	pfam01985	CRS1_YhbY
contig03104	gnl|CDD|116471	1e-58	pfam07859	Abhydrolase_3
contig03105	gnl|CDD|31661	4e-15	COG1472	BglX
contig03106	gnl|CDD|47992	3e-25	smart00724	TLC
contig03108	gnl|CDD|111040	5e-66	pfam02099	Josephin
contig03109	gnl|CDD|113852	3e-31	pfam05097	DUF688
contig03117	gnl|CDD|29029	6e-09	cd00127	DSPc
contig03119	gnl|CDD|114596	5e-64	pfam05879	RHD3
contig03120	gnl|CDD|80306	9e-42	cd04706	PLA2_plant
contig03121	gnl|CDD|105461	3e-101	PRK11892	PRK11892
contig03122	gnl|CDD|29536	1e-81	cd02176	GH16_XET
contig03123	gnl|CDD|28953	2e-09	cd00072	GYF
contig03127	gnl|CDD|99938	8e-37	cd05506	Bromo_plant1
contig03129	gnl|CDD|113844	8e-171	pfam05089	NAGLU
contig03130	gnl|CDD|111921	7e-42	pfam03080	DUF239
contig03132	gnl|CDD|29142	1e-07	cd00180	S_TKc
contig03138	gnl|CDD|31444	7e-34	COG1252	Ndh
contig03142	gnl|CDD|100088	7e-120	cd03086	PGM3
contig03144	gnl|CDD|110499	2e-19	pfam01501	Glyco_transf_8
contig03149	gnl|CDD|47735	6e-41	smart00428	H3
contig03150	gnl|CDD|28920	2e-11	cd00038	CAP_ED
contig03155	gnl|CDD|116194	4e-06	pfam07575	Nucleopor_Nup85
contig03157	gnl|CDD|34993	1e-13	COG5434	PGU1
contig03158	gnl|CDD|112912	2e-13	pfam04117	Mpv17_PMP22
contig03159	gnl|CDD|30966	5e-83	COG0621	MiaB
contig03163	gnl|CDD|112939	2e-99	pfam04147	Nop14
contig03164	gnl|CDD|109317	6e-18	pfam00254	FKBP_C
contig03166	gnl|CDD|109611	2e-14	pfam00561	Abhydrolase_1
contig03167	gnl|CDD|109257	4e-19	pfam00191	Annexin
contig03169	gnl|CDD|35099	2e-11	COG5540	COG5540
contig03170	gnl|CDD|31712	3e-34	COG1523	PulA
contig03176	gnl|CDD|114426	4e-78	pfam05700	BCAS2
contig03179	gnl|CDD|73269	8e-134	cd01490	Ube1_repeat2
contig03181	gnl|CDD|114110	9e-50	pfam05368	NmrA
contig03184	gnl|CDD|99804	7e-82	cd06208	CYPOR_like_FNR
contig03189	gnl|CDD|109963	3e-50	pfam00928	Adap_comp_sub
contig03193	gnl|CDD|112337	1e-80	pfam03514	GRAS
contig03196	gnl|CDD|80342	2e-28	cd02120	PA_subtilisin_like
contig03197	gnl|CDD|31548	1e-15	COG1357	COG1357
contig03200	gnl|CDD|109148	3e-79	pfam00080	Sod_Cu
contig03203	gnl|CDD|48128	3e-55	cd03201	GST_C_DHAR
contig03206	gnl|CDD|47645	1e-09	smart00317	SET
contig03207	gnl|CDD|34744	1e-24	COG5143	SNC1
contig03209	gnl|CDD|112717	2e-91	pfam03917	GSH_synth_ATP
contig03212	gnl|CDD|109137	2e-42	pfam00069	Pkinase
contig03216	gnl|CDD|112006	8e-12	pfam03171	2OG-FeII_Oxy
contig03218	gnl|CDD|111268	3e-19	pfam02358	Trehalose_PPase
contig03220	gnl|CDD|47818	2e-21	smart00515	eIF5C
contig03221	gnl|CDD|29062	9e-24	cd00143	PP2Cc
contig03224	gnl|CDD|109461	2e-09	pfam00403	HMA
contig03227	gnl|CDD|112924	3e-80	pfam04130	Spc97_Spc98
contig03228	gnl|CDD|119355	6e-28	cd02876	GH18_SI-CLP
contig03229	gnl|CDD|47855	2e-08	smart00554	FAS1
contig03230	gnl|CDD|112447	2e-38	pfam03630	Fumble
contig03231	gnl|CDD|109137	4e-20	pfam00069	Pkinase
contig03235	gnl|CDD|32095	4e-34	COG1911	RPL30
contig03236	gnl|CDD|34655	6e-65	COG5050	EPT1
contig03240	gnl|CDD|114732	9e-55	pfam06026	Rib_5-P_isom_A
contig03241	gnl|CDD|109505	2e-08	pfam00450	Peptidase_S10
contig03243	gnl|CDD|109465	6e-27	pfam00407	Bet_v_I
contig03244	gnl|CDD|114381	2e-81	pfam05653	DUF803
contig03245	gnl|CDD|29151	2e-06	cd00189	TPR
contig03249	gnl|CDD|105844	2e-15	PRK12678	PRK12678
contig03250	gnl|CDD|109137	2e-12	pfam00069	Pkinase
contig03252	gnl|CDD|29142	4e-74	cd00180	S_TKc
contig03253	gnl|CDD|114431	4e-36	pfam05705	DUF829
contig03255	gnl|CDD|116953	4e-86	pfam08372	PRT_C
contig03256	gnl|CDD|30062	8e-10	cd01319	AMPD
contig03259	gnl|CDD|113628	4e-137	pfam04862	DUF642
contig03260	gnl|CDD|100705	2e-175	PRK00881	purH
contig03262	gnl|CDD|111282	2e-07	pfam02373	JmjC
contig03263	gnl|CDD|109137	3e-25	pfam00069	Pkinase
contig03264	gnl|CDD|113287	1e-26	pfam04511	DER1
contig03265	gnl|CDD|110499	2e-28	pfam01501	Glyco_transf_8
contig03266	gnl|CDD|48087	3e-28	cd03382	PAP2_dolichyldiphosphatase
contig03268	gnl|CDD|117862	4e-09	pfam09320	DUF1977
contig03270	gnl|CDD|111979	3e-115	pfam03141	DUF248
contig03271	gnl|CDD|47543	3e-07	smart00213	UBQ
contig03275	gnl|CDD|111141	9e-10	pfam02212	GED
contig03279	gnl|CDD|111946	3e-25	pfam03106	WRKY
contig03284	gnl|CDD|48112	5e-25	cd03185	GST_C_Tau
contig03287	gnl|CDD|112924	9e-43	pfam04130	Spc97_Spc98
contig03288	gnl|CDD|116346	7e-39	pfam07732	Cu-oxidase_3
contig03289	gnl|CDD|114395	8e-43	pfam05669	SOH1
contig03290	gnl|CDD|111215	1e-31	pfam02298	Cu_bind_like
contig03293	gnl|CDD|119019	2e-06	pfam10499	Pmp24
contig03295	gnl|CDD|29257	4e-07	cd00200	WD40
contig03298	gnl|CDD|29257	5e-39	cd00200	WD40
contig03299	gnl|CDD|109378	2e-65	pfam00318	Ribosomal_S2
contig03300	gnl|CDD|109312	1e-07	pfam00249	Myb_DNA-binding
contig03302	gnl|CDD|47908	2e-17	smart00631	Zn_pept
contig03308	gnl|CDD|110252	9e-16	pfam01237	Oxysterol_BP
contig03309	gnl|CDD|88314	5e-15	cd00192	PTKc
contig03311	gnl|CDD|30899	1e-27	COG0553	HepA
contig03313	gnl|CDD|88500	3e-91	cd05599	STKc_NDR_like
contig03314	gnl|CDD|29261	6e-09	cd00204	ANK
contig03315	gnl|CDD|111074	6e-31	pfam02140	Gal_Lectin
contig03320	gnl|CDD|73067	2e-61	cd02661	Peptidase_C19E
contig03321	gnl|CDD|29151	7e-15	cd00189	TPR
contig03322	gnl|CDD|34727	2e-10	COG5126	FRQ1
contig03323	gnl|CDD|117300	1e-06	pfam08729	HPC2
contig03324	gnl|CDD|111965	2e-24	pfam03126	Plus-3
contig03330	gnl|CDD|28870	5e-53	cd03135	GATase1_DJ-1
contig03332	gnl|CDD|111988	4e-29	pfam03151	TPT
contig03334	gnl|CDD|100609	2e-19	PRK00578	prfB
contig03335	gnl|CDD|109137	1e-21	pfam00069	Pkinase
contig03339	gnl|CDD|111234	6e-20	pfam02320	UCR_hinge
contig03342	gnl|CDD|34761	2e-08	COG5160	ULP1
contig03343	gnl|CDD|30891	5e-09	COG0545	FkpA
contig03344	gnl|CDD|110263	2e-30	pfam01249	Ribosomal_S21e
contig03346	gnl|CDD|29102	2e-08	cd00162	RING
contig03347	gnl|CDD|109129	2e-71	pfam00060	Lig_chan
contig03348	gnl|CDD|118800	9e-13	pfam10276	zf-CHCC
contig03354	gnl|CDD|30834	5e-135	COG0488	Uup
contig03355	gnl|CDD|31445	2e-37	COG1253	TlyC
contig03363	gnl|CDD|110442	2e-24	pfam01439	Metallothio_2
contig03366	gnl|CDD|101894	9e-34	PRK05653	fabG
contig03368	gnl|CDD|115696	6e-64	pfam07059	DUF1336
contig03369	gnl|CDD|29151	8e-15	cd00189	TPR
contig03371	gnl|CDD|109290	9e-19	pfam00226	DnaJ
contig03373	gnl|CDD|110764	4e-63	pfam01789	PsbP
contig03374	gnl|CDD|111670	5e-92	pfam02797	Chal_sti_synt_C
contig03376	gnl|CDD|109505	2e-23	pfam00450	Peptidase_S10
contig03378	gnl|CDD|48401	4e-47	cd02799	tRNA_bind_EMAP-II_like
contig03380	gnl|CDD|110953	4e-34	pfam02005	TRM
contig03381	gnl|CDD|100361	3e-103	PRK00089	era
contig03382	gnl|CDD|111594	7e-20	pfam02714	DUF221
contig03383	gnl|CDD|29655	4e-73	cd01155	ACAD_FadE2
contig03386	gnl|CDD|110532	1e-06	pfam01535	PPR
contig03387	gnl|CDD|100696	1e-81	PRK00855	PRK00855
contig03390	gnl|CDD|31695	7e-11	COG1506	DAP2
contig03391	gnl|CDD|110489	2e-60	pfam01490	Aa_trans
contig03392	gnl|CDD|103219	6e-38	PRK08162	PRK08162
contig03396	gnl|CDD|109234	1e-19	pfam00168	C2
contig03397	gnl|CDD|99844	5e-09	cd06141	WRN_exo
contig03398	gnl|CDD|111836	2e-89	pfam02990	EMP70
contig03399	gnl|CDD|112467	2e-19	pfam03650	UPF0041
contig03400	gnl|CDD|111224	6e-09	pfam02309	AUX_IAA
contig03403	gnl|CDD|118121	4e-33	pfam09585	Lin0512_fam
contig03404	gnl|CDD|115799	1e-115	pfam07168	FAE_3-kCoA_syn1
contig03411	gnl|CDD|100102	4e-36	cd00387	Ribosomal_L7_L12
contig03415	gnl|CDD|29142	6e-26	cd00180	S_TKc
contig03416	gnl|CDD|110888	1e-07	pfam01928	CYTH
contig03420	gnl|CDD|116600	2e-06	pfam07990	NABP
contig03424	gnl|CDD|34993	8e-22	COG5434	PGU1
contig03427	gnl|CDD|103482	6e-36	PRK08572	rps17p
contig03430	gnl|CDD|73282	1e-33	cd01679	RNR_1
contig03432	gnl|CDD|109505	3e-38	pfam00450	Peptidase_S10
contig03435	gnl|CDD|29234	6e-38	cd01461	vWA_interalpha_trypsin_inhibitor
contig03436	gnl|CDD|100051	2e-41	cd04645	LbH_gamma_CA_like
contig03437	gnl|CDD|115802	2e-18	pfam07172	GRP
contig03443	gnl|CDD|114295	2e-18	pfam05564	Auxin_repressed
contig03444	gnl|CDD|112597	3e-19	pfam03791	KNOX2
contig03445	gnl|CDD|111836	0	pfam02990	EMP70
contig03446	gnl|CDD|109680	4e-55	pfam00632	HECT
contig03447	gnl|CDD|109481	5e-67	pfam00425	Chorismate_bind
contig03448	gnl|CDD|106476	0	PRK13529	PRK13529
contig03449	gnl|CDD|109091	1e-14	pfam00022	Actin
contig03451	gnl|CDD|111922	1e-37	pfam03081	Exo70
contig03452	gnl|CDD|109137	4e-51	pfam00069	Pkinase
contig03454	gnl|CDD|110128	6e-46	pfam01105	EMP24_GP25L
contig03455	gnl|CDD|110684	2e-22	pfam01702	TGT
contig03459	gnl|CDD|30755	4e-07	COG0406	GpmB
contig03460	gnl|CDD|31765	2e-17	COG1577	ERG12
contig03461	gnl|CDD|119127	3e-26	pfam10607	RanBPM_CRA
contig03462	gnl|CDD|47855	2e-09	smart00554	FAS1
contig03464	gnl|CDD|31133	2e-27	COG0790	COG0790
contig03465	gnl|CDD|101110	3e-170	PRK02812	PRK02812
contig03466	gnl|CDD|103811	3e-28	PRK09289	PRK09289
contig03467	gnl|CDD|115046	1e-41	pfam06364	DUF1068
contig03468	gnl|CDD|116868	4e-08	pfam08284	RVP_2
contig03470	gnl|CDD|119408	3e-74	cd06660	Aldo_ket_red
contig03472	gnl|CDD|111922	2e-117	pfam03081	Exo70
contig03477	gnl|CDD|100282	4e-20	CHL00182	tatC
contig03478	gnl|CDD|30822	1e-65	COG0474	MgtA
contig03481	gnl|CDD|101725	1e-21	PRK05342	clpX
contig03482	gnl|CDD|29029	6e-18	cd00127	DSPc
contig03485	gnl|CDD|30834	4e-32	COG0488	Uup
contig03486	gnl|CDD|30553	4e-18	COG0204	PlsC
contig03487	gnl|CDD|112004	3e-27	pfam03169	OPT
contig03488	gnl|CDD|32444	1e-32	COG2263	COG2263
contig03492	gnl|CDD|29783	5e-55	cd01056	Euk_Ferritin
contig03495	gnl|CDD|111849	2e-23	pfam03005	DUF231
contig03496	gnl|CDD|109311	5e-76	pfam00248	Aldo_ket_red
contig03497	gnl|CDD|100107	9e-11	cd02440	AdoMet_MTases
contig03499	gnl|CDD|100104	1e-06	cd00590	RRM
contig03500	gnl|CDD|109140	7e-15	pfam00072	Response_reg
contig03501	gnl|CDD|112053	2e-41	pfam03222	Trp_Tyr_perm
contig03502	gnl|CDD|116145	3e-32	pfam07526	POX
contig03505	gnl|CDD|117245	2e-20	pfam08672	APC2
contig03506	gnl|CDD|118779	5e-97	pfam10255	Paf67
contig03507	gnl|CDD|109888	3e-92	pfam00850	Hist_deacetyl
contig03510	gnl|CDD|112378	2e-21	pfam03556	DUF298
contig03512	gnl|CDD|110630	5e-08	pfam01643	Acyl-ACP_TE
contig03513	gnl|CDD|115804	2e-07	pfam07174	FAP
contig03516	gnl|CDD|34870	4e-34	COG5273	COG5273
contig03517	gnl|CDD|106315	3e-50	PRK13357	PRK13357
contig03521	gnl|CDD|110595	3e-16	pfam01602	Adaptin_N
contig03522	gnl|CDD|111849	7e-18	pfam03005	DUF231
contig03523	gnl|CDD|110587	5e-25	pfam01593	Amino_oxidase
contig03525	gnl|CDD|109518	8e-155	pfam00464	SHMT
contig03533	gnl|CDD|110188	5e-107	pfam01167	Tub
contig03534	gnl|CDD|34791	1e-56	COG5192	BMS1
contig03535	gnl|CDD|47665	4e-08	smart00338	BRLZ
contig03537	gnl|CDD|109135	2e-43	pfam00067	p450
contig03538	gnl|CDD|100812	3e-28	PRK01202	PRK01202
contig03540	gnl|CDD|105455	2e-88	PRK11880	PRK11880
contig03541	gnl|CDD|63880	4e-45	cd00788	KU70
contig03544	gnl|CDD|29762	3e-18	cd00534	DHNA_DHNTPE
contig03547	gnl|CDD|117221	6e-14	pfam08648	DUF1777
contig03548	gnl|CDD|109256	5e-19	pfam00190	Cupin_1
contig03550	gnl|CDD|48117	2e-55	cd03190	GST_C_ECM4_like
contig03553	gnl|CDD|106369	1e-18	PRK13412	fkp
contig03555	gnl|CDD|113516	3e-19	pfam04749	PLAC8
contig03558	gnl|CDD|110876	6e-18	pfam01915	Glyco_hydro_3_C
contig03559	gnl|CDD|100116	4e-11	cd06008	NF-X1-zinc-finger
contig03561	gnl|CDD|33157	3e-42	COG3349	COG3349
contig03564	gnl|CDD|72848	1e-23	cd04708	BAH_plantDCM_II
contig03568	gnl|CDD|109317	4e-21	pfam00254	FKBP_C
contig03569	gnl|CDD|109245	9e-55	pfam00179	UQ_con
contig03570	gnl|CDD|47876	3e-26	smart00577	CPDc
contig03571	gnl|CDD|34783	8e-28	COG5184	ATS1
contig03572	gnl|CDD|34813	2e-14	COG5216	COG5216
contig03574	gnl|CDD|116352	3e-33	pfam07738	Sad1_UNC
contig03577	gnl|CDD|100104	1e-07	cd00590	RRM
contig03580	gnl|CDD|29261	4e-23	cd00204	ANK
contig03585	gnl|CDD|109311	7e-08	pfam00248	Aldo_ket_red
contig03587	gnl|CDD|110551	5e-16	pfam01554	MatE
contig03590	gnl|CDD|29533	2e-55	cd00412	pyrophosphatase
contig03591	gnl|CDD|111963	2e-70	pfam03124	EXS
contig03592	gnl|CDD|100812	3e-28	PRK01202	PRK01202
contig03594	gnl|CDD|106039	3e-54	PRK12937	PRK12937
contig03595	gnl|CDD|47814	1e-07	smart00510	TFS2M
contig03596	gnl|CDD|47665	8e-14	smart00338	BRLZ
contig03600	gnl|CDD|72881	5e-52	cd02885	IPP_Isomerase
contig03601	gnl|CDD|32408	2e-20	COG2226	UbiE
contig03606	gnl|CDD|110378	1e-97	pfam01373	Glyco_hydro_14
contig03607	gnl|CDD|34495	3e-13	COG4886	COG4886
contig03620	gnl|CDD|100258	1e-23	CHL00152	rpl32
contig03621	gnl|CDD|100614	5e-46	PRK00596	rpsJ
contig03622	gnl|CDD|106329	3e-136	PRK13371	PRK13371
contig03623	gnl|CDD|113650	3e-68	pfam04884	DUF647
contig03624	gnl|CDD|34907	3e-07	COG5325	COG5325
contig03625	gnl|CDD|106737	2e-36	PRK13796	PRK13796
contig03627	gnl|CDD|73184	2e-23	cd00186	TOP1Ac
contig03632	gnl|CDD|80306	2e-33	cd04706	PLA2_plant
contig03633	gnl|CDD|29630	3e-21	cd00780	NTF2
contig03634	gnl|CDD|104005	6e-20	PRK09550	mtnK
contig03635	gnl|CDD|110595	6e-24	pfam01602	Adaptin_N
contig03636	gnl|CDD|29257	1e-12	cd00200	WD40
contig03639	gnl|CDD|111842	2e-14	pfam02996	Prefoldin
contig03642	gnl|CDD|113388	3e-56	pfam04615	Utp14
contig03643	gnl|CDD|109308	4e-113	pfam00244	14-3-3
contig03645	gnl|CDD|111842	4e-14	pfam02996	Prefoldin
contig03647	gnl|CDD|47882	3e-11	smart00584	TLDc
contig03648	gnl|CDD|111845	3e-96	pfam03000	NPH3
contig03653	gnl|CDD|29261	3e-17	cd00204	ANK
contig03655	gnl|CDD|90520	9e-13	smart00517	PolyA
contig03659	gnl|CDD|47937	1e-35	smart00662	RPOLD
contig03660	gnl|CDD|109336	9e-168	pfam00274	Glycolytic
contig03661	gnl|CDD|28957	2e-41	cd00076	H4
contig03664	gnl|CDD|29142	4e-30	cd00180	S_TKc
contig03666	gnl|CDD|31389	3e-16	COG1196	Smc
contig03669	gnl|CDD|116380	3e-10	pfam07766	LETM1
contig03670	gnl|CDD|105063	6e-36	PRK11107	PRK11107
contig03671	gnl|CDD|28933	2e-07	cd00051	EFh
contig03673	gnl|CDD|112374	2e-159	pfam03552	Cellulose_synt
contig03676	gnl|CDD|111924	2e-23	pfam03083	MtN3_slv
contig03677	gnl|CDD|29142	1e-63	cd00180	S_TKc
contig03680	gnl|CDD|31389	3e-11	COG1196	Smc
contig03681	gnl|CDD|102313	2e-43	PRK06302	PRK06302
contig03685	gnl|CDD|34495	6e-08	COG4886	COG4886
contig03686	gnl|CDD|117291	1e-46	pfam08718	GLTP
contig03687	gnl|CDD|101660	5e-89	PRK05222	PRK05222
contig03690	gnl|CDD|112156	1e-19	pfam03328	HpcH_HpaI
contig03691	gnl|CDD|34495	2e-09	COG4886	COG4886
contig03692	gnl|CDD|30117	1e-125	cd01488	Uba3_RUB
contig03693	gnl|CDD|47735	3e-48	smart00428	H3
contig03695	gnl|CDD|119071	7e-29	pfam10551	MULE
contig03696	gnl|CDD|100160	0	CHL00040	rbcL
contig03697	gnl|CDD|110937	4e-23	pfam01985	CRS1_YhbY
contig03699	gnl|CDD|113685	9e-79	pfam04921	XAP5
contig03701	gnl|CDD|111845	5e-09	pfam03000	NPH3
contig03703	gnl|CDD|111920	9e-49	pfam03079	ARD
contig03704	gnl|CDD|102016	6e-49	PRK05846	PRK05846
contig03707	gnl|CDD|48223	3e-70	cd00884	beta_CA_cladeB
contig03709	gnl|CDD|112460	4e-31	pfam03643	Vps26
contig03713	gnl|CDD|114751	3e-52	pfam06047	DUF926
contig03718	gnl|CDD|100128	1e-91	CHL00006	rpoC2
contig03719	gnl|CDD|113301	1e-06	pfam04525	DUF567
contig03721	gnl|CDD|110983	6e-07	pfam02037	SAP
contig03723	gnl|CDD|116967	7e-06	pfam08387	FBD
contig03725	gnl|CDD|111111	6e-19	pfam02181	FH2
contig03727	gnl|CDD|99850	2e-54	cd06147	Rrp6p_like_exo
contig03728	gnl|CDD|109312	5e-08	pfam00249	Myb_DNA-binding
contig03729	gnl|CDD|109699	5e-25	pfam00651	BTB
contig03732	gnl|CDD|31288	8e-08	COG1091	RfbD
contig03734	gnl|CDD|47591	2e-14	smart00262	GEL
contig03735	gnl|CDD|34408	2e-13	COG4799	COG4799
contig03736	gnl|CDD|28904	2e-06	cd00020	ARM
contig03739	gnl|CDD|105263	0	PRK11504	tynA
contig03746	gnl|CDD|31068	1e-21	COG0724	COG0724
contig03747	gnl|CDD|111998	1e-35	pfam03162	Y_phosphatase2
contig03749	gnl|CDD|112577	3e-21	pfam03770	IPK
contig03751	gnl|CDD|109703	6e-28	pfam00656	Peptidase_C14
contig03753	gnl|CDD|111999	8e-63	pfam03164	Mon1
contig03755	gnl|CDD|28957	8e-41	cd00076	H4
contig03758	gnl|CDD|30400	8e-25	COG0051	RpsJ
contig03763	gnl|CDD|109146	3e-08	pfam00078	RVT_1
contig03764	gnl|CDD|111364	4e-13	pfam02458	Transferase
contig03767	gnl|CDD|109135	4e-75	pfam00067	p450
contig03768	gnl|CDD|116852	1e-06	pfam08268	FBA_3
contig03769	gnl|CDD|34857	9e-06	COG5260	TRF4
contig03770	gnl|CDD|111849	1e-34	pfam03005	DUF231
contig03771	gnl|CDD|109699	1e-18	pfam00651	BTB
contig03773	gnl|CDD|29015	1e-07	cd00116	LRR_RI
contig03780	gnl|CDD|110676	1e-13	pfam01694	Rhomboid
contig03781	gnl|CDD|115802	1e-09	pfam07172	GRP
contig03782	gnl|CDD|109201	1e-47	pfam00134	Cyclin_N
contig03783	gnl|CDD|113323	1e-32	pfam04548	AIG1
contig03785	gnl|CDD|116331	3e-13	pfam07717	DUF1605
contig03787	gnl|CDD|114425	3e-13	pfam05699	hATC
contig03793	gnl|CDD|111754	3e-16	pfam02900	LigB
contig03796	gnl|CDD|112934	7e-17	pfam04142	Nuc_sug_transp
contig03797	gnl|CDD|31041	7e-23	COG0697	RhaT
contig03798	gnl|CDD|100465	5e-10	PRK00260	cysS
contig03799	gnl|CDD|110105	7e-58	pfam01080	Presenilin
contig03800	gnl|CDD|110889	2e-08	pfam01929	Ribosomal_L14e
contig03804	gnl|CDD|100084	3e-22	cd06163	S2P-M50_PDZ_RseP-like
contig03805	gnl|CDD|109135	7e-41	pfam00067	p450
contig03806	gnl|CDD|119393	2e-08	cd06222	RnaseH
contig03807	gnl|CDD|110432	9e-15	pfam01428	zf-AN1
contig03808	gnl|CDD|31262	1e-57	COG1062	AdhC
contig03809	gnl|CDD|112845	4e-07	pfam04047	PWP2
contig03811	gnl|CDD|29102	1e-08	cd00162	RING
contig03812	gnl|CDD|110437	1e-35	pfam01433	Peptidase_M1
contig03813	gnl|CDD|34495	1e-12	COG4886	COG4886
contig03818	gnl|CDD|117026	6e-89	pfam08449	UAA
contig03822	gnl|CDD|113618	7e-68	pfam04852	DUF640
contig03823	gnl|CDD|48634	9e-25	cd03419	GRX_GRXh_1_2_like	GSH -	GRX -	protein substrates. By altering the redox state of target proteins, GRX is involved in many cellular functions including DNA synthesis, signal transduction and the defense against oxidative stress. Different classes are known including human GRX1 and GRX2, which are members of this subfamily. Also included in this subfamily are the N-terminal GRX domains of proteins similar to human thioredoxin r…
contig03825	gnl|CDD|112574	7e-83	pfam03767	Acid_phosphat_B
contig03827	gnl|CDD|29257	5e-20	cd00200	WD40
contig03828	gnl|CDD|110261	1e-33	pfam01247	Ribosomal_L35Ae
contig03829	gnl|CDD|110716	6e-46	pfam01738	DLH
contig03831	gnl|CDD|109249	3e-14	pfam00183	HSP90
contig03832	gnl|CDD|100614	1e-45	PRK00596	rpsJ
contig03834	gnl|CDD|115313	4e-47	pfam06644	ATP11
contig03836	gnl|CDD|117895	2e-18	pfam09353	DUF1995
contig03837	gnl|CDD|117188	2e-29	pfam08615	RNase_H1_sml
contig03838	gnl|CDD|116328	4e-41	pfam07714	Pkinase_Tyr
contig03839	gnl|CDD|111268	7e-79	pfam02358	Trehalose_PPase
contig03841	gnl|CDD|109720	2e-31	pfam00675	Peptidase_M16
contig03843	gnl|CDD|58016	6e-89	cd04133	Rop_like
contig03845	gnl|CDD|29762	4e-31	cd00534	DHNA_DHNTPE
contig03847	gnl|CDD|100971	1e-141	PRK02048	PRK02048
contig03851	gnl|CDD|111364	4e-08	pfam02458	Transferase
contig03853	gnl|CDD|109844	4e-16	pfam00804	Syntaxin
contig03854	gnl|CDD|58620	9e-61	cd04254	AAK_UMPK-PyrH-Ec
contig03859	gnl|CDD|34727	3e-15	COG5126	FRQ1
contig03861	gnl|CDD|48634	6e-10	cd03419	GRX_GRXh_1_2_like	GSH -	GRX -	protein substrates. By altering the redox state of target proteins, GRX is involved in many cellular functions including DNA synthesis, signal transduction and the defense against oxidative stress. Different classes are known including human GRX1 and GRX2, which are members of this subfamily. Also included in this subfamily are the N-terminal GRX domains of proteins similar to human thioredoxin r…
contig03862	gnl|CDD|109137	2e-77	pfam00069	Pkinase
contig03863	gnl|CDD|117068	7e-59	pfam08491	SE
contig03867	gnl|CDD|112877	1e-13	pfam04081	DNA_pol_delta_4
contig03869	gnl|CDD|102933	3e-118	PRK07530	PRK07530
contig03874	gnl|CDD|107204	1e-31	cd01561	CBS_like
contig03877	gnl|CDD|100115	6e-67	cd05804	StaR_like
contig03880	gnl|CDD|48011	2e-10	smart00744	RINGv
contig03883	gnl|CDD|111998	5e-15	pfam03162	Y_phosphatase2
contig03885	gnl|CDD|113311	3e-27	pfam04535	DUF588
contig03888	gnl|CDD|109137	1e-44	pfam00069	Pkinase
contig03889	gnl|CDD|100274	7e-10	CHL00174	accD
contig03890	gnl|CDD|35050	3e-09	COG5491	VPS24
contig03894	gnl|CDD|30899	4e-31	COG0553	HepA
contig03896	gnl|CDD|110740	7e-14	pfam01764	Lipase_3
contig03902	gnl|CDD|28923	5e-09	cd00042	CY
contig03906	gnl|CDD|115030	3e-11	pfam06346	Drf_FH1
contig03908	gnl|CDD|110267	1e-25	pfam01253	SUI1
contig03910	gnl|CDD|117912	2e-122	pfam09370	TIM-br_sig_trns
contig03912	gnl|CDD|111271	2e-09	pfam02362	B3
contig03913	gnl|CDD|31133	2e-09	COG0790	COG0790
contig03914	gnl|CDD|112570	2e-41	pfam03763	Remorin_C
contig03916	gnl|CDD|29261	3e-09	cd00204	ANK
contig03917	gnl|CDD|29966	1e-52	cd02435	CCC1
contig03920	gnl|CDD|109137	8e-22	pfam00069	Pkinase
contig03921	gnl|CDD|115619	2e-16	pfam06974	DUF1298
contig03926	gnl|CDD|90500	2e-07	smart00249	PHD
contig03929	gnl|CDD|109296	3e-35	pfam00232	Glyco_hydro_1
contig03932	gnl|CDD|29257	5e-11	cd00200	WD40
contig03933	gnl|CDD|110190	2e-24	pfam01169	UPF0016
contig03936	gnl|CDD|109869	1e-15	pfam00831	Ribosomal_L29
contig03938	gnl|CDD|31389	6e-14	COG1196	Smc
contig03939	gnl|CDD|105456	1e-50	PRK11883	PRK11883
[truncated: 18,942 more rows]

## Sheet: Sheet1
MTH00097	ND6
pfam00274	Glycolytic
pfam10695	Cw-hydrolase
pfam06346	Drf_FH1
pfam05221	AdoHcyase
pfam04117	Mpv17_PMP22
pfam06943	zf-LSD1
COG4886	COG4886
cd00590	RRM
pfam04950	DUF663
CHL00176	ftsH
PRK00042	tpiA
PRK05912	PRK05912
pfam03169	OPT
pfam10695	Cw-hydrolase
pfam04755	PAP_fibrillin
cd02995	PDI_a_PDI_a'_C
pfam00085	Thioredoxin
cd01958	HPS_like
PRK05592	rplO
COG5638	COG5638
pfam03486	HI0933_like
pfam01486	K-box
COG0464	SpoVK
pfam00230	MIP
pfam04791	LMBR1
PRK04044	rps5p
pfam09793	AD
cd00268	DEADc
PRK05385	PRK05385
PRK05250	PRK05250
cd06160	S2P-M50_like_2
pfam00305	Lipoxygenase
pfam00311	PEPcase
cd04479	RPA3
COG0464	SpoVK
pfam01490	Aa_trans
COG0057	GapA
COG0265	DegQ
cd00519	Lipase_3
pfam00248	Aldo_ket_red
pfam00394	Cu-oxidase
pfam00248	Aldo_ket_red
PRK05222	PRK05222
pfam03214	RGP
COG2132	SufI
pfam01253	SUI1
pfam00450	Peptidase_S10
pfam01398	Mov34
cd03791	GT1_Glycogen_synthase_DULL1_like
pfam03141	DUF248
pfam02605	PsaL
smart00516	SEC14
pfam00264	Tyrosinase
cd04645	LbH_gamma_CA_like
pfam00082	Peptidase_S8
pfam07899	Frigida
pfam07714	Pkinase_Tyr
pfam07714	Pkinase_Tyr
cd02905	Macro_GDAP2_like
PRK00885	PRK00885
pfam00171	Aldedh
pfam10155	DUF2363
COG0513	SrmB
cd03169	GATase1_PfpI_1
cd00144	PP2Ac
pfam00253	Ribosomal_S14
PRK09607	rps11p
pfam07714	Pkinase_Tyr
pfam00504	Chloroa_b-bind
pfam07250	Glyoxal_oxid_N
pfam00810	ER_lumen_recept
pfam08551	DUF1751
cd01960	nsLTP1
pfam00067	p450
cd00684	Terpene_cyclase_plant_C1																			internal element (approx 210 aa) whose function is unknown
COG5239	CCR4
cd06141	WRN_exo
pfam00850	Hist_deacetyl
pfam03134	TB2_DP1_HVA22
pfam06813	Nodulin-like
cd01639	IMPase
pfam00183	HSP90
cd00691	ascorbate_peroxidase
cd05599	STKc_NDR_like
pfam05691	Raffinose_syn
CHL00176	ftsH
PRK08299	PRK08299
pfam07748	Glyco_hydro_38C
cd04902	ACT_3PGDH-xct
PRK13581	PRK13581
cd04902	ACT_3PGDH-xct
pfam00504	Chloroa_b-bind
PRK04231	rpl3p
COG1594	RPB9
cd03338	TCP1_delta
COG0076	GadB
cd00192	PTKc																			and an intracellular tyr kinase domain. RTKs are usually activated through ligand binding	which causes dimerization and autophosphorylation of the intracellular tyr kinase catalytic domain	leading to intracellular signaling. Some RTKs are orphan receptors with no known ligands. Non-receptor (or cytoplasmic) tyr kinases are distributed in different intracellular compartments and are usually multi-domain proteins containing a catalytic tyr kinase domain as well as various regulatory domains such as SH3 and SH2. PTKs are usually autoinhibited and require a mechanism for activation. In…	the phosphorylation of tyr residues in the activation loop is essential for optimal activity. Aberrant expression of PTKs is associated with many development abnormalities and cancers
PRK04042	rpl4lp
pfam08372	PRT_C
pfam07651	ANTH
cd04657	Piwi_ago-like
pfam01490	Aa_trans
pfam00891	Methyltransf_2
PRK10754	PRK10754
pfam09748	Med10
pfam00012	HSP70
COG1052	LdhA
pfam01167	Tub
pfam03083	MtN3_slv
pfam03024	Folate_rec
pfam03060	NPD
cd01150	AXO
COG2226	UbiE
COG5217	BIM1
pfam06346	Drf_FH1
pfam03662	Glyco_hydro_79n
COG1087	GalE
PRK07574	PRK07574
smart00177	ARF
pfam01716	MSP
PRK09404	kgd
cd06115	AthCS_per_like
cd03001	PDI_a_P5
pfam01269	Fibrillarin
pfam05755	REF
pfam00274	Glycolytic
cd04645	LbH_gamma_CA_like
PRK09404	kgd
cd00180	S_TKc
pfam00759	Glyco_hydro_9
cd00590	RRM
PRK04201	PRK04201
pfam05512	AWPM-19
COG5126	FRQ1
pfam00208	ELFV_dehydrog
COG1064	AdhP
pfam06346	Drf_FH1
cd01310	TatD_DNAse
cd04413	NDPk_I
cd00333	MIP
PRK04038	rps19p
cd01717	Sm_B
pfam00067	p450
cd01466	vWA_C3HC4_type
PRK00290	dnaK
COG0531	PotE
PRK11107	PRK11107
COG1089	Gmd
cd02120	PA_subtilisin_like
pfam00082	Peptidase_S8
pfam06364	DUF1068
smart00665	B561
pfam01535	PPR
cd01837	SGNH_plant_lipase_like
cd00180	S_TKc
pfam00504	Chloroa_b-bind
PRK00696	sucC
COG1161	COG1161
COG4886	COG4886
CHL00071	tufA
COG1187	RsuA
pfam01357	Pollen_allerg_1
pfam01095	Pectinesterase
pfam02309	AUX_IAA
COG4886	COG4886
PRK00509	PRK00509
pfam06886	TPX2
smart00178	SAR
COG5106	RPF2
pfam00450	Peptidase_S10
pfam01157	Ribosomal_L21e
PRK07400	PRK07400
pfam00069	Pkinase
pfam01095	Pectinesterase
pfam01490	Aa_trans
smart00332	PP2Cc
pfam02167	Cytochrom_C1
pfam02167	Cytochrom_C1
cd00590	RRM
COG3491	PcbC
COG0659	SUL1
pfam00230	MIP
COG4775	COG4775
pfam01501	Glyco_transf_8
pfam00198	2-oxoacid_dh
pfam08372	PRT_C
pfam04862	DUF642
smart00427	H2B
COG0076	GadB
pfam06974	DUF1298
COG1028	FabG
PRK05222	PRK05222
cd01766	Ufm1
cd02043	plant_SERPIN
pfam00004	AAA
pfam03267	DUF266
pfam00112	Peptidase_C1
COG0464	SpoVK
pfam00274	Glycolytic
COG0647	NagD
pfam00282	Pyridoxal_deC
pfam07983	X8
PRK05557	fabG
pfam00067	p450
cd00192	PTKc																			and an intracellular tyr kinase domain. RTKs are usually activated through ligand binding	which causes dimerization and autophosphorylation of the intracellular tyr kinase catalytic domain	leading to intracellular signaling. Some RTKs are orphan receptors with no known ligands. Non-receptor (or cytoplasmic) tyr kinases are distributed in different intracellular compartments and are usually multi-domain proteins containing a catalytic tyr kinase domain as well as various regulatory domains such as SH3 and SH2. PTKs are usually autoinhibited and require a mechanism for activation. In…	the phosphorylation of tyr residues in the activation loop is essential for optimal activity. Aberrant expression of PTKs is associated with many development abnormalities and cancers
pfam01593	Amino_oxidase
pfam01593	Amino_oxidase
PRK09224	PRK09224
pfam04724	Glyco_transf_17
pfam07899	Frigida
cd00635	YBL036c_PLPDEIII
COG4886	COG4886
COG1011	COG1011
cd01876	YihA_EngB
pfam05142	DUF702
pfam00254	FKBP_C
pfam07343	DUF1475
pfam03348	Serinc
COG0474	MgtA
pfam00026	Asp
cd04660	nsLTP_like
smart00562	NDK
smart00205	THN
cd01926	cyclophilin_ABH_like
pfam08387	FBD
pfam00689	Cation_ATPase_C
pfam00026	Asp
pfam04253	TFR_dimer
cd05795	Ribosomal_P0_L10e
pfam01117	Aerolysin
pfam00153	Mito_carr
cd00180	S_TKc
cd04300	GT1_Glycogen_Phosphorylase
cd00570	GST_N_family																			allergy and sclerosis. Some GST family members with non-GST functions include glutaredoxin 2	the CLIC subfamily of anion channels	prion protein Ure2p	crystallins	metaxin 2 and stringent starvation protein A
pfam00632	HECT
cd03201	GST_C_DHAR
cd04730	NPD_like
cd00577	PCNA
COG3000	ERG3
pfam00179	UQ_con
pfam06814	Lung_7-TM_R
pfam04258	Peptidase_A22B
PRK09283	PRK09283
pfam04258	Peptidase_A22B
pfam03005	DUF231
PRK08651	PRK08651
pfam04258	Peptidase_A22B
pfam00504	Chloroa_b-bind
PRK00061	ribH
COG0334	GdhA
PRK00010	rplE
pfam01988	DUF125
pfam00407	Bet_v_I
PRK13129	trpA
COG5126	FRQ1
pfam00171	Aldedh
pfam07250	Glyoxal_oxid_N
COG2233	UraA
PRK03562	PRK03562
PRK00029	PRK00029
pfam01853	MOZ_SAS
COG2084	MmsB
pfam03552	Cellulose_synt
pfam00112	Peptidase_C1
cd02995	PDI_a_PDI_a'_C
pfam08263	LRRNT_2
pfam00134	Cyclin_N
COG1501	COG1501
PRK08561	rps15p
cd00403	Ribosomal_L1
PRK09287	PRK09287
cd00403	Ribosomal_L1
pfam02704	GASA
pfam03018	Dirigent
COG2230	Cfa
cd06181	BI-1-like
pfam06346	Drf_FH1
pfam04852	DUF640
pfam06212	GRIM-19
COG0775	Pfs
PRK04199	rpl10e
PRK06115	PRK06115
pfam00153	Mito_carr
COG1537	PelA
PRK12391	PRK12391
pfam08155	NOGCT
PRK06830	PRK06830
pfam00407	Bet_v_I
COG3961	COG3961
pfam00318	Ribosomal_S2
pfam09138	Urm1
pfam00860	Xan_ur_permease
COG0057	GapA
PRK04196	PRK04196
cd00200	WD40
pfam05770	Ins134_P3_kin
pfam03770	IPK
pfam03227	GILT
pfam03081	Exo70
pfam09174	Maf1
cd00472	Ribosomal_L24e_L24
pfam02291	TFIID-31kDa
pfam06507	Auxin_resp
pfam01813	ATP-synt_D
pfam04853	Invertase_neut
pfam07172	GRP
pfam04185	Phosphoesterase
COG5243	HRD1
pfam03141	DUF248
pfam03321	GH3
COG1473	AbgB
pfam05405	Mt_ATP-synt_B
cd00074	H2A
pfam06346	Drf_FH1
pfam04515	DUF580
cd00192	PTKc																			and an intracellular tyr kinase domain. RTKs are usually activated through ligand binding	which causes dimerization and autophosphorylation of the intracellular tyr kinase catalytic domain	leading to intracellular signaling. Some RTKs are orphan receptors with no known ligands. Non-receptor (or cytoplasmic) tyr kinases are distributed in different intracellular compartments and are usually multi-domain proteins containing a catalytic tyr kinase domain as well as various regulatory domains such as SH3 and SH2. PTKs are usually autoinhibited and require a mechanism for activation. In…	the phosphorylation of tyr residues in the activation loop is essential for optimal activity. Aberrant expression of PTKs is associated with many development abnormalities and cancers
cd02908	Macro_Appr_pase_like
pfam00026	Asp
pfam01603	B56
pfam00956	NAP
pfam02364	Glucan_synthase
cd00268	DEADc
pfam00274	Glycolytic
pfam03767	Acid_phosphat_B
pfam00264	Tyrosinase
COG0775	Pfs
cd01868	Rab11_like
pfam06346	Drf_FH1
pfam01960	ArgJ
COG0365	Acs
pfam01269	Fibrillarin
pfam03330	DPBB_1
pfam00647	EF1G
pfam00403	HMA
pfam00264	Tyrosinase
pfam01777	Ribosomal_L27e
pfam02704	GASA
pfam09324	DUF1981
pfam03416	Peptidase_C54
pfam05498	RALF
pfam00627	UBA
pfam00504	Chloroa_b-bind
pfam00394	Cu-oxidase
cd02933	OYE_like_FMN
PRK08568	PRK08568
cd03754	proteasome_alpha_type_6
pfam00012	HSP70
pfam02416	MttA_Hcf106
COG2404	COG2404
pfam04840	Vps16_C
COG5110	RPN1
pfam01412	ArfGap
cd00170	SEC14
cd01837	SGNH_plant_lipase_like
pfam05627	NOI
COG1245	COG1245
pfam00535	Glycos_transf_2
PRK09431	asnB
CHL00124	acpP
pfam03169	OPT
pfam00171	Aldedh
pfam03200	Glyco_hydro_63
COG0464	SpoVK
pfam02182	YDG_SRA
smart00053	DYNc
cd01960	nsLTP1
smart00262	GEL
pfam03372	Exo_endo_phos
smart00220	S_TKc
pfam01490	Aa_trans
cd00021	BBOX
pfam05687	DUF822
cd01061	RNase_T2_euk
pfam00060	Lig_chan
pfam02463	SMC_N
PRK01191	rpl24p
COG5143	SNC1
pfam00504	Chloroa_b-bind
PRK05738	rplW
cd03336	TCP1_beta
pfam01789	PsbP
COG5540	COG5540
COG0419	SbcC
cd00162	RING
pfam02966	DIM1
pfam00295	Glyco_hydro_28
smart00219	TyrKc
pfam08648	DUF1777
cd00143	PP2Cc
smart00164	TBC
pfam00254	FKBP_C
pfam00366	Ribosomal_S17
smart00563	PlsC
pfam00628	PHD
PRK05617	PRK05617
cd01116	P_permease
pfam06911	Senescence
pfam00113	Enolase_C
pfam01061	ABC2_membrane
pfam03151	TPT
pfam07320	Hin1
pfam00891	Methyltransf_2
pfam07889	DUF1664
pfam00153	Mito_carr
smart00684	DM15
pfam01158	Ribosomal_L36e
pfam01609	Transposase_11
pfam04083	Abhydro_lipase
pfam10266	Strumpellin
PRK09436	thrA
pfam03110	SBP
pfam00332	Glyco_hydro_17
pfam00139	Lectin_legB
pfam02575	DUF149
cd00403	Ribosomal_L1
COG0604	Qor
pfam08648	DUF1777
pfam04387	PTPLA
pfam03016	Exostosin
cd00116	LRR_RI
pfam03124	EXS
PRK00942	PRK00942
smart00178	SAR
cd00116	LRR_RI
pfam07466	DUF1517
pfam00504	Chloroa_b-bind
pfam01694	Rhomboid
cd00116	LRR_RI
cd04516	TBP_eukaryotes
pfam02887	PK_C
pfam00226	DnaJ
pfam00262	Calreticulin
cd01803	Ubiquitin
pfam03110	SBP
pfam04051	TRAPP
cd06472	ACD_ScHsp26_like
pfam07320	Hin1
PRK09290	PRK09290
pfam07889	DUF1664
pfam05699	hATC
pfam00407	Bet_v_I
pfam00928	Adap_comp_sub
cd05574	STKc_phototropin_like
COG0513	SrmB
CHL00003	psbA
COG0316	IscA
cd01300	YtcJ_like
pfam00257	Dehydrin
pfam00335	Tetraspannin
pfam09229	Aha1_N
cd02933	OYE_like_FMN
pfam02450	LACT
COG5184	ATS1
pfam04398	DUF538
pfam00574	CLP_protease
COG5540	COG5540
pfam00067	p450
cd01466	vWA_C3HC4_type
cd04905	ACT_CM-PDT
pfam08241	Methyltransf_11
PRK04309	PRK04309
pfam09138	Urm1
pfam02713	DUF220
PRK07576	PRK07576
PRK05678	PRK05678
COG0534	NorM
pfam00067	p450
cd01960	nsLTP1
pfam07983	X8
cd03760	proteasome_beta_type_4
cd03760	proteasome_beta_type_4
pfam00564	PB1
pfam01343	Peptidase_S49
COG1196	Smc
pfam04078	Rcd1
pfam00248	Aldo_ket_red
pfam05255	UPF0220
pfam03660	PHF5
pfam00856	SET
COG1222	RPT1
pfam01496	V_ATPase_I
cd00754	MoaD
PRK00049	PRK00049
pfam00201	UDPGT
pfam08246	Inhibitor_I29
PRK00049	PRK00049
pfam03552	Cellulose_synt
COG0387	ChaA
pfam00454	PI3_PI4_kinase
cd03407	Band_7_4
smart00640	Glyco_32
pfam02364	Glucan_synthase
cd02995	PDI_a_PDI_a'_C
pfam00012	HSP70
pfam03242	LEA_3
pfam02990	EMP70
PRK04042	rpl4lp
cd01683	EF2_IV_snRNP
pfam01157	Ribosomal_L21e
cd02187	beta_tubulin
COG0045	SucC
pfam07717	DUF1605
COG0388	COG0388
pfam02536	mTERF
pfam03062	MBOAT
pfam03630	Fumble
pfam00295	Glyco_hydro_28
pfam00295	Glyco_hydro_28
pfam00171	Aldedh
pfam03399	SAC3_GANP
smart00102	ADF
PRK04053	rps13p
pfam08268	FBA_3
pfam00067	p450
pfam00403	HMA
pfam06026	Rib_5-P_isom_A
pfam03345	DDOST_48kD
pfam08648	DUF1777
pfam02705	K_trans
COG2226	UbiE
cd01837	SGNH_plant_lipase_like
pfam04043	PMEI
COG0355	AtpC
cd00200	WD40
pfam02065	Melibiase
pfam01927	DUF82
pfam03345	DDOST_48kD
cd05833	Ribosomal_P2																			P1	and P2	with its primary binding site in the C-terminal region of P2. TCS inactivates the ribosome by depurinating a specific adenine in the sarcin-ricin loop of 28S rRNA
pfam05891	DUF858
pfam03108	MuDR
COG2230	Cfa
pfam03345	DDOST_48kD
pfam04063	DUF383
cd00593	RIBOc
pfam03062	MBOAT
pfam00854	PTR2
pfam03151	TPT
pfam04073	YbaK
COG4886	COG4886
pfam01852	START
cd03382	PAP2_dolichyldiphosphatase
pfam06203	CCT
PRK00450	dapF
cd04730	NPD_like
COG3491	PcbC
COG1004	Ugd
pfam10151	DUF2359
pfam02463	SMC_N
pfam00080	Sod_Cu
pfam00262	Calreticulin
pfam01269	Fibrillarin
pfam02705	K_trans
smart00219	TyrKc
COG3491	PcbC
cd00770	SerRS_core
pfam03005	DUF231
pfam00689	Cation_ATPase_C
PRK09257	PRK09257
cd00200	WD40
cd02120	PA_subtilisin_like
pfam00583	Acetyltransf_1
cd00180	S_TKc
pfam03759	PRONE
pfam00407	Bet_v_I
cd00010	AAI_LTSS
pfam03005	DUF231
pfam05063	MT-A70
COG3934	COG3934
pfam04937	DUF659
COG0318	CaiC
pfam01370	Epimerase
cd02998	PDI_a_ERp38
PRK11750	gltB
COG2265	TrmA
smart00647	IBR
pfam00230	MIP
pfam03227	GILT
pfam00407	Bet_v_I
COG1506	DAP2
pfam00685	Sulfotransfer_1
pfam04554	Extensin_2
pfam00112	Peptidase_C1
pfam08698	Fcf2
COG0694	COG0694
pfam01373	Glyco_hydro_14
smart00468	PreSET
pfam02458	Transferase
pfam07223	DUF1421
COG0300	DltE
PRK00010	rplE
pfam08155	NOGCT
pfam03647	Tmemb_14
PRK07539	PRK07539
PRK00164	moaA
PRK11856	PRK11856
PRK05704	PRK05704
pfam04765	DUF616
pfam03141	DUF248
pfam00153	Mito_carr
pfam04193	PQ-loop
cd06141	WRN_exo
pfam00335	Tetraspannin
COG1104	NifS
pfam02373	JmjC
COG0668	MscS
COG1252	Ndh
pfam00183	HSP90
cd06115	AthCS_per_like
pfam03478	DUF295
cd00403	Ribosomal_L1
PRK09277	PRK09277
cd01837	SGNH_plant_lipase_like
pfam00230	MIP
cd01900	YchF
cd03419	GRX_GRXh_1_2_like
pfam00264	Tyrosinase
pfam02531	PsaD
MTH00020	ND5
COG3491	PcbC
PRK08661	PRK08661
pfam01150	GDA1_CD39
pfam01762	Galactosyl_T
cd03800	GT1_Sucrose_synthase
PRK06300	PRK06300
pfam05368	NmrA
pfam03092	BT1
pfam00240	ubiquitin
pfam05648	PEX11
COG0318	CaiC
cd00204	ANK
PRK00058	PRK00058
pfam03018	Dirigent
cd01167	bac_FRK
pfam00179	UQ_con
pfam04674	Phi_1
PRK10241	PRK10241
pfam04950	DUF663
pfam00067	p450
COG0077	PheA
pfam00232	Glyco_hydro_1
COG2230	Cfa
cd00200	WD40
COG0488	Uup
cd00614	CGS_like
COG0665	DadA
pfam09759	Atx10homo_assoc
cd03506	Delta6-FADS-like
pfam01777	Ribosomal_L27e
PRK05286	PRK05286
pfam08417	PaO
cd00924	Cyt_c_Oxidase_Vb
COG0423	GRS1
pfam00828	Ribosomal_L18e
COG2265	TrmA
pfam00022	Actin
COG1062	AdhC
COG5434	PGU1
pfam01728	FtsJ
pfam03134	TB2_DP1_HVA22
cd00083	HLH
pfam00004	AAA
PRK00140	rplK
pfam07695	7TMR-DISM_7TM
cd04604	CBS_pair_KpsF_GutQ_assoc
PRK00083	frr
pfam10551	MULE
pfam04707	PRELI
pfam01095	Pectinesterase
pfam04053	Coatomer_WDAD
cd06547	GH85_ENGase
pfam03552	Cellulose_synt
pfam04755	PAP_fibrillin
PRK00413	thrS
pfam00326	Peptidase_S9
pfam03469	XH
pfam07983	X8
pfam08670	MEKHLA
pfam00956	NAP
cd06530	S26_SPase_I
PRK06598	PRK06598
COG5048	COG5048
smart00205	THN
COG0474	MgtA
cd00020	ARM
cd02573	PseudoU_synth_EcTruB
cd03672	Dcp2p
COG0542	ClpA
PRK05899	PRK05899
cd00204	ANK
cd02894	GGTase-II
PRK00188	trpD
smart00516	SEC14
pfam00069	Pkinase
PRK05163	rpsL
pfam01490	Aa_trans
smart00427	H2B
pfam00179	UQ_con
pfam04597	Ribophorin_I
pfam00504	Chloroa_b-bind
pfam00191	Annexin
pfam03140	DUF247
pfam00265	TK
pfam06026	Rib_5-P_isom_A
pfam00085	Thioredoxin
pfam03552	Cellulose_synt
COG1196	Smc
pfam01722	BolA
COG1073	COG1073
cd01882	BMS1
cd06148	Egl_like_exo
cd04670	Nudix_Hydrolase_12
pfam00213	OSCP
COG4886	COG4886
cd01868	Rab11_like
pfam03219	TLC
pfam04597	Ribophorin_I
pfam07714	Pkinase_Tyr
pfam00628	PHD
pfam04097	Nic96
pfam07651	ANTH
cd00012	ACTIN
COG1196	Smc
PRK05222	PRK05222
cd03390	PAP2_containing_1_like
pfam02987	LEA_4
pfam00295	Glyco_hydro_28
pfam07944	DUF1680
COG0661	AarF
pfam03267	DUF266
pfam00173	Cyt-b5
pfam00046	Homeobox
cd06208	CYPOR_like_FNR
COG0388	COG0388
cd01860	Rab5_related
smart00515	eIF5C
pfam05758	Ycf1
pfam06507	Auxin_resp
PRK12825	fabG
PRK10291	PRK10291
pfam03214	RGP
PRK06116	PRK06116
COG5164	SPT5
pfam04128	Psf2
PRK05559	PRK05559
cd01168	adenosine_kinase
COG1471	RPS4A
smart00380	AP2
pfam01399	PCI
PRK02862	glgC
pfam00854	PTR2
pfam07770	SFT2
pfam03105	SPX
COG0061	COG0061
CHL00033	ycf3
PRK09257	PRK09257
pfam07818	HCNGP
pfam03514	GRAS
smart00563	PlsC
pfam01920	Prefoldin_2
pfam00067	p450
pfam04950	DUF663
pfam06280	DUF1034
cd02125	PA_VSR
pfam02929	Bgal_small_N
pfam02450	LACT
PRK08162	PRK08162
pfam03092	BT1
PRK08137	PRK08137
pfam01858	RB_A
pfam10238	Eapp_C
pfam02463	SMC_N
pfam07887	Calmodulin_bind
COG1398	OLE1
smart00501	BRIGHT
pfam09597	IGR
pfam01008	IF-2B
pfam02919	Topoisom_I_N
pfam04227	Indigoidine_A
COG1064	AdhP
cd03784	GT1_Gtf_like
pfam04051	TRAPP
pfam07748	Glyco_hydro_38C
smart00575	ZnF_PMZ
cd02176	GH16_XET
pfam10551	MULE
pfam03868	Ribosomal_L6e_N
cd03401	Band_7_prohibitin
PRK13551	PRK13551
cd00192	PTKc																			and an intracellular tyr kinase domain. RTKs are usually activated through ligand binding	which causes dimerization and autophosphorylation of the intracellular tyr kinase catalytic domain	leading to intracellular signaling. Some RTKs are orphan receptors with no known ligands. Non-receptor (or cytoplasmic) tyr kinases are distributed in different intracellular compartments and are usually multi-domain proteins containing a catalytic tyr kinase domain as well as various regulatory domains such as SH3 and SH2. PTKs are usually autoinhibited and require a mechanism for activation. In…	the phosphorylation of tyr residues in the activation loop is essential for optimal activity. Aberrant expression of PTKs is associated with many development abnormalities and cancers
COG1252	Ndh
pfam01554	MatE
pfam00504	Chloroa_b-bind
PRK09078	sdhA
pfam04824	Rad21_Rec8
PRK09224	PRK09224
pfam04795	PAPA-1
cd00189	TPR																			the Tom70p co-receptor for mitochondrial targeting signals	Ser/Thr phosphatase 5C and the p110 subunit of O-GlcNAc transferase; three copies of the repeat are present here
COG5170	CDC55
cd03244	ABCC_MRP_domain2
pfam00069	Pkinase
pfam05633	DUF793
cd01167	bac_FRK
pfam01633	Choline_kinase
pfam00080	Sod_Cu
pfam00230	MIP
COG0022	AcoB
cd06144	REX4_like
PRK05557	fabG
cd04706	PLA2_plant
cd03796	GT1_PIG-A_like
PRK07367	PRK07367
PRK05653	fabG
cd00076	H4
cd00590	RRM
pfam00153	Mito_carr
pfam09713	A_thal_3526
pfam00069	Pkinase
cd01867	Rab8_Rab10_Rab13_like
pfam04434	SWIM
pfam01268	FTHFS
cd00074	H2A
pfam03330	DPBB_1
COG0604	Qor
pfam05903	DUF862
cd00590	RRM
pfam01031	Dynamin_M
pfam06485	DUF1092
pfam03151	TPT
COG0596	MhpC
pfam00366	Ribosomal_S17
cd00200	WD40
CHL00040	rbcL
pfam00160	Pro_isomerase
COG0436	COG0436
pfam00201	UDPGT
cd01926	cyclophilin_ABH_like
PRK09169	PRK09169
pfam06217	DUF1004
cd00200	WD40
cd01853	Toc34_like
cd00200	WD40
pfam01095	Pectinesterase
pfam03005	DUF231
pfam04757	Pex2_Pex12
cd02669	Peptidase_C19M
pfam00022	Actin
CHL00175	minD
pfam03106	WRKY
pfam08648	DUF1777
pfam00464	SHMT
pfam00464	SHMT
PRK13371	PRK13371
cd04641	CBS_pair_28
smart00427	H2B
pfam08648	DUF1777
pfam00085	Thioredoxin
PRK03910	PRK03910
pfam03030	H_PPase
pfam08392	FAE1_CUT1_RppA
pfam00407	Bet_v_I
cd04491	SoSSB_OBF
cd03193	GST_C_Metaxin
pfam03547	Mem_trans
pfam00069	Pkinase
pfam00069	Pkinase
COG1252	Ndh
COG1577	ERG12
pfam07714	Pkinase_Tyr
cd02661	Peptidase_C19E
cd00693	secretory_peroxidase
pfam07889	DUF1664
cd03407	Band_7_4
smart00219	TyrKc
cd01396	MeCP2_MBD
PRK00137	rplI
pfam03138	DUF246
pfam02298	Cu_bind_like
pfam01553	Acyltransferase
pfam00069	Pkinase
cd06660	Aldo_ket_red
pfam06870	RNA_pol_I_A49
CHL00052	rpl2
PRK00484	lysS
pfam00011	HSP20
cd00354	FBPase
cd00354	FBPase
pfam04949	DUF662
pfam09732	CactinC_cactus
pfam00201	UDPGT
cd00189	TPR																			the Tom70p co-receptor for mitochondrial targeting signals	Ser/Thr phosphatase 5C and the p110 subunit of O-GlcNAc transferase; three copies of the repeat are present here
pfam01248	Ribosomal_L7Ae
pfam04047	PWP2
cd04657	Piwi_ago-like
pfam10446	DUF2457
pfam05891	DUF858
PRK05722	PRK05722
pfam02463	SMC_N
pfam10294	Methyltransf_16
cd06141	WRN_exo
smart00475	53EXOc
pfam00171	Aldedh
pfam03029	ATP_bind_1
pfam00179	UQ_con
cd03187	GST_C_Phi
pfam10296	DUF2404
PRK01233	glyS
cd03031	GRX_GRX_like
PRK05618	PRK05618
cd03448	HDE_HSD
pfam01812	5-FTHF_cyc-lig
PRK00389	gcvT
PRK09566	nirA
PRK05729	valS
pfam02781	G6PD_C
pfam00561	Abhydrolase_1
cd02043	plant_SERPIN
cd03187	GST_C_Phi
pfam00179	UQ_con
pfam01150	GDA1_CD39
pfam08162	NUC189
cd01754	PLAT_plant_stress
pfam04121	Nup84_Nup100
COG2217	ZntA
pfam03030	H_PPase
pfam06068	TIP49
smart00662	RPOLD
pfam02785	Biotin_carb_C
COG0513	SrmB
cd00204	ANK
pfam00680	RdRP_1
pfam04418	DUF543
pfam00171	Aldedh
pfam01363	FYVE
pfam00505	HMG_box
PRK00001	rplC
cd05169	PIKKc_TOR
pfam00982	Glyco_transf_20
pfam10033	ATG13
pfam05755	REF
COG0513	SrmB
COG4886	COG4886
cd01558	D-AAT_like
pfam04832	SOUL
pfam05403	Plasmodium_HRP
smart00209	TSP1
pfam06999	Suc_Fer-like
pfam00335	Tetraspannin
pfam01985	CRS1_YhbY
pfam05887	Trypan_PARP
cd01173	pyridoxal_pyridoxamine_kinase
cd06181	BI-1-like
PRK07400	PRK07400
COG5078	COG5078
pfam01269	Fibrillarin
pfam02298	Cu_bind_like
pfam03662	Glyco_hydro_79n
CHL00095	clpC
COG3934	COG3934
COG1842	PspA
cd04300	GT1_Glycogen_Phosphorylase
pfam06814	Lung_7-TM_R
pfam06814	Lung_7-TM_R
pfam03514	GRAS
pfam07714	Pkinase_Tyr
cd00189	TPR																			the Tom70p co-receptor for mitochondrial targeting signals	Ser/Thr phosphatase 5C and the p110 subunit of O-GlcNAc transferase; three copies of the repeat are present here
pfam01786	AOX
cd00200	WD40
cd06204	CYPOR
pfam05653	DUF803
cd04645	LbH_gamma_CA_like
COG5273	COG5273
COG0057	GapA
COG0644	FixC
pfam00069	Pkinase
pfam07717	DUF1605
COG0644	FixC
cd01298	ATZ_TRZ_like
PRK02769	PRK02769
smart00256	FBOX
pfam06735	DUF1210
cd01721	Sm_D3
smart00450	RHOD
pfam03999	MAP65_ASE1
cd01522	RHOD_1
pfam05346	DUF747
COG0659	SUL1
cd00200	WD40
pfam00407	Bet_v_I
pfam01940	DUF92
pfam04258	Peptidase_A22B
pfam03000	NPH3
pfam04981	NMD3
PRK06142	PRK06142
pfam02466	Tim17
pfam08767	CRM1_C
COG5184	ATS1
pfam00083	Sugar_tr
pfam00956	NAP
PRK00216	ubiE
pfam00201	UDPGT
pfam00332	Glyco_hydro_17
pfam03000	NPH3
cd00200	WD40
cd06183	cyt_b5_reduct_like
cd00472	Ribosomal_L24e_L24
pfam01734	Patatin
pfam00067	p450
COG0484	DnaJ
pfam00067	p450
cd06183	cyt_b5_reduct_like
cd06181	BI-1-like
pfam08996	zf-DNA_Pol
PRK11143	glpQ
cd06181	BI-1-like
cd00200	WD40
cd01459	vWA_copine_like
pfam00400	WD40
COG5536	BET4
smart00219	TyrKc
pfam00891	Methyltransf_2
PRK07396	PRK07396
cd00200	WD40
pfam06749	DUF1218
pfam05770	Ins134_P3_kin
pfam00069	Pkinase
pfam00407	Bet_v_I
pfam01373	Glyco_hydro_14
cd03801	GT1_YqgM_like
smart00220	S_TKc
pfam01106	NifU
PRK04192	PRK04192
pfam01593	Amino_oxidase
cd01559	ADCL_like
pfam03079	ARD
pfam03914	CBF
COG0170	SEC59
pfam09265	Cytokin-bind
pfam05755	REF
pfam00226	DnaJ
pfam08148	DSHCT
pfam03016	Exostosin
cd00200	WD40
cd04666	Nudix_Hydrolase_9
pfam03171	2OG-FeII_Oxy
pfam00989	PAS
pfam00012	HSP70
pfam01490	Aa_trans
pfam00069	Pkinase
pfam01694	Rhomboid
pfam07172	GRP
cd00115	LMWPc
pfam04842	DUF639
pfam05903	DUF862
pfam07718	Coatamer_beta_C
pfam07847	DUF1637
pfam02463	SMC_N
pfam00201	UDPGT
pfam00478	IMPDH
pfam00012	HSP70
pfam02365	NAM
COG1234	ElaC
COG0153	GalK
pfam00201	UDPGT
COG2267	PldB
cd00189	TPR																			the Tom70p co-receptor for mitochondrial targeting signals	Ser/Thr phosphatase 5C and the p110 subunit of O-GlcNAc transferase; three copies of the repeat are present here
cd03183	GST_C_Theta
pfam02364	Glucan_synthase
pfam05994	FragX_IP
COG1208	GCD1
cd02661	Peptidase_C19E
cd00590	RRM
pfam00069	Pkinase
pfam03154	Atrophin-1
pfam01733	Nucleoside_tran
cd05574	STKc_phototropin_like
pfam03399	SAC3_GANP
cd01959	nsLTP2
cd01729	LSm7
PRK05826	PRK05826
COG1052	LdhA
pfam00407	Bet_v_I
cd03754	proteasome_alpha_type_6
pfam00081	Sod_Fe_N
pfam03110	SBP
pfam02854	MIF4G
pfam00081	Sod_Fe_N
pfam00270	DEAD
cd02186	alpha_tubulin
cd00288	Pyruvate_Kinase
pfam00892	DUF6
pfam04926	PAP_RNA-bind
COG0385	COG0385
pfam04873	EIN3
cd01837	SGNH_plant_lipase_like
pfam00083	Sugar_tr
pfam03399	SAC3_GANP
cd00200	WD40
cd00590	RRM
PRK00037	hisS
COG0553	HepA
PRK01212	PRK01212
pfam01591	6PF2K
cd04150	Arf1_5_like
COG3491	PcbC
pfam01434	Peptidase_M41
pfam04628	Sedlin_N
COG5241	RAD10
pfam04640	PLATZ
pfam07915	PRKCSH
COG1070	XylB
cd01763	Sumo
cd01517	PAP_phosphatase
cd03800	GT1_Sucrose_synthase
pfam00407	Bet_v_I
pfam01179	Cu_amine_oxid
pfam05653	DUF803
pfam01922	SRP19
PRK05137	tolB
pfam02298	Cu_bind_like
pfam00069	Pkinase
pfam04117	Mpv17_PMP22
cd03367	Ribosomal_S23
pfam01667	Ribosomal_S27e
pfam08648	DUF1777
PRK09330	PRK09330
pfam05542	DUF760
cd00204	ANK
pfam03267	DUF266
COG0451	WcaG
cd03213	ABCG_EPDR
pfam00689	Cation_ATPase_C
cd03274	ABC_SMC4_euk
pfam00067	p450
PRK10291	PRK10291
COG1485	COG1485
pfam00069	Pkinase
cd03313	enolase
pfam00026	Asp
COG0539	RpsA
pfam02985	HEAT
pfam07058	Myosin_HC-like
pfam03330	DPBB_1
pfam01326	PPDK_N
pfam04756	OST3_OST6
pfam08372	PRT_C
COG0637	COG0637
pfam05739	SNARE
pfam00891	Methyltransf_2
cd03337	TCP1_gamma
pfam10607	RanBPM_CRA
pfam03330	DPBB_1
cd06465	p23_hB-ind1_like
pfam00249	Myb_DNA-binding
cd06456	M3A_DCP_Oligopeptidase_A
COG5126	FRQ1
pfam00026	Asp
pfam05577	Peptidase_S28
pfam00639	Rotamase
cd00192	PTKc																			and an intracellular tyr kinase domain. RTKs are usually activated through ligand binding	which causes dimerization and autophosphorylation of the intracellular tyr kinase catalytic domain	leading to intracellular signaling. Some RTKs are orphan receptors with no known ligands. Non-receptor (or cytoplasmic) tyr kinases are distributed in different intracellular compartments and are usually multi-domain proteins containing a catalytic tyr kinase domain as well as various regulatory domains such as SH3 and SH2. PTKs are usually autoinhibited and require a mechanism for activation. In…	the phosphorylation of tyr residues in the activation loop is essential for optimal activity. Aberrant expression of PTKs is associated with many development abnormalities and cancers
cd03187	GST_C_Phi
pfam10019	DUF2261
PRK00811	PRK00811
pfam03194	LUC7
COG3572	GshA
smart00317	SET
pfam06201	DUF1000
pfam00171	Aldedh
pfam00012	HSP70
pfam06110	DUF953
pfam00334	NDK
pfam09368	Sas10_Utp3_C
cd04714	BAH_BAHCC1
cd00170	SEC14
pfam05793	TFIIF_alpha
cd04133	Rop_like																			and ABA response is also regulated by Rop10. Plants retain some of the regulatory mechanisms that are shared by other members of the Rho family	but have also developed a number of unique modes for regulating Rops. Unique RhoGEFs have been identified that are exclusively active toward Rop proteins	such as those containing the domain PRONE (plant-specific Rop nucleotide exchanger). Most Rho proteins contain a lipid modification site at the C-terminus	with a typical sequence motif CaaX	where a = an aliphatic amino acid and X = any amino acid. Lipid binding is essential for membrane attachment	a key feature of most Rho proteins. Due to the presence of truncated sequences in this CD	the lipid modification site is not available for annotation
cd01923	cyclophilin_RING
pfam00179	UQ_con
cd00204	ANK
pfam00759	Glyco_hydro_9
pfam03254	XG_FTase
COG0661	AarF
PRK05338	rplS
COG0661	AarF
cd03419	GRX_GRXh_1_2_like
pfam00069	Pkinase
pfam01031	Dynamin_M
pfam00443	UCH
pfam03106	WRKY
cd00118	LysM
pfam03005	DUF231
pfam04749	PLAC8
pfam08911	NUP50
pfam03151	TPT
COG1196	Smc
pfam03765	CRAL_TRIO_N
pfam08323	Glyco_transf_5
PRK02813	PRK02813
COG0724	COG0724
pfam00071	Ras
pfam06984	MRP-L47
pfam03151	TPT
CHL00174	accD
cd05581	STKc_PDK1
CHL00176	ftsH
pfam02309	AUX_IAA
cd02005	TPP_PDC_IPDC
pfam03552	Cellulose_synt
cd03750	proteasome_alpha_type_2
pfam10508	Proteasom_PSMB
pfam00012	HSP70
cd03814	GT1_like_2
PRK00013	groEL
PRK05306	infB
pfam04209	HgmA
pfam06101	DUF946
pfam01070	FMN_dh
pfam00173	Cyt-b5
pfam00781	DAGK_cat
pfam00628	PHD
pfam01151	ELO
pfam03552	Cellulose_synt
pfam07714	Pkinase_Tyr
cd00519	Lipase_3
pfam01762	Galactosyl_T
pfam07011	DUF1313
pfam07320	Hin1
pfam00939	Na_sulph_symp
pfam01789	PsbP
pfam00083	Sugar_tr
pfam01596	Methyltransf_3
pfam05180	zf-DNL
PRK00811	PRK00811
smart00427	H2B
pfam02460	Patched
cd00590	RRM
cd02005	TPP_PDC_IPDC
pfam01263	Aldose_epim
COG0553	HepA
pfam01169	UPF0016
pfam07844	Lg106
pfam03188	Cytochrom_B561
pfam05615	THOC7
pfam04749	PLAC8
pfam01095	Pectinesterase
pfam04187	DUF399
COG2118	COG2118
cd00038	CAP_ED
pfam03254	XG_FTase
pfam07821	Alpha-amyl_C2
cd00189	TPR																			the Tom70p co-receptor for mitochondrial targeting signals	Ser/Thr phosphatase 5C and the p110 subunit of O-GlcNAc transferase; three copies of the repeat are present here
PRK00021	truA
COG0464	SpoVK
cd04897	ACT_ACR_3
pfam06552	TOM20_plant
cd01151	GCD
pfam00061	Lipocalin
pfam03141	DUF248
pfam06708	DUF1195
COG1184	GCD2
cd01647	RT_LTR
COG0590	CumB
PRK08162	PRK08162
pfam07986	TBCC
smart00128	IPPc
cd03024	DsbA_FrnE
pfam04759	DUF617
smart00156	PP2Ac
pfam01544	CorA
pfam00583	Acetyltransf_1
pfam00179	UQ_con
cd03753	proteasome_alpha_type_5
cd01337	MDH_glycosomal_mitochondrial
pfam00481	PP2C
COG0457	NrfG
cd03263	ABC_subfamily_A
COG1073	COG1073
cd06472	ACD_ScHsp26_like
CHL00077	rps18
pfam00069	Pkinase
COG1197	Mfd
PRK13529	PRK13529
pfam07714	Pkinase_Tyr
pfam09258	Glyco_transf_64
PRK05294	carB
cd01583	IPMI
cd01531	Acr2p
cd01531	Acr2p
COG1097	RRP4
pfam08160	NUC156
COG5188	PRP9
cd00139	PIPKc
PRK11055	galM
cd00200	WD40
COG1028	FabG
pfam05347	Complex1_LYR
pfam03016	Exostosin
pfam09325	Vps5
cd01459	vWA_copine_like
cd00590	RRM
pfam00060	Lig_chan
pfam04142	Nuc_sug_transp
pfam00305	Lipoxygenase
PRK05704	PRK05704
pfam10243	MIP-T3
cd05787	LbH_eIF2B_epsilon
pfam00810	ER_lumen_recept
cd00192	PTKc																			and an intracellular tyr kinase domain. RTKs are usually activated through ligand binding	which causes dimerization and autophosphorylation of the intracellular tyr kinase catalytic domain	leading to intracellular signaling. Some RTKs are orphan receptors with no known ligands. Non-receptor (or cytoplasmic) tyr kinases are distributed in different intracellular compartments and are usually multi-domain proteins containing a catalytic tyr kinase domain as well as various regulatory domains such as SH3 and SH2. PTKs are usually autoinhibited and require a mechanism for activation. In…	the phosphorylation of tyr residues in the activation loop is essential for optimal activity. Aberrant expression of PTKs is associated with many development abnormalities and cancers
pfam00191	Annexin
cd00464	SK
pfam01777	Ribosomal_L27e
pfam07123	PsbW
pfam07123	PsbW
pfam07123	PsbW
COG0387	ChaA
pfam00481	PP2C
cd02164	PPAT_CoAS
pfam04819	DUF716
cd00590	RRM
pfam03091	CutA1
cd00143	PP2Cc
COG5194	APC11
smart00164	TBC
pfam00999	Na_H_Exchanger
PRK01372	ddl
pfam00067	p450
pfam10551	MULE
cd00204	ANK
cd06174	MFS																			and as drug-efflux pumps to confer antibiotic resistance. Some MFS proteins have medical significance in humans such as the glucose transporter Glut4	which is impaired in type II diabetes	and glucose-6-phosphate transporter (G6PT)	which causes glycogen storage disease when mutated
pfam04158	Sof1
cd03791	GT1_Glycogen_synthase_DULL1_like
cd06133	ERI-1_3'hExo_like
pfam07011	DUF1313
cd06530	S26_SPase_I
cd01812	BAG1_N
cd02174	CCT
pfam01198	Ribosomal_L31e
cd03762	proteasome_beta_type_6
pfam02826	2-Hacid_dh_C
COG1026	COG1026
pfam07320	Hin1
cd00590	RRM
pfam06280	DUF1034
cd00609	AAT_like
pfam06813	Nodulin-like
pfam08059	SEP
cd00192	PTKc																			and an intracellular tyr kinase domain. RTKs are usually activated through ligand binding	which causes dimerization and autophosphorylation of the intracellular tyr kinase catalytic domain	leading to intracellular signaling. Some RTKs are orphan receptors with no known ligands. Non-receptor (or cytoplasmic) tyr kinases are distributed in different intracellular compartments and are usually multi-domain proteins containing a catalytic tyr kinase domain as well as various regulatory domains such as SH3 and SH2. PTKs are usually autoinhibited and require a mechanism for activation. In…	the phosphorylation of tyr residues in the activation loop is essential for optimal activity. Aberrant expression of PTKs is associated with many development abnormalities and cancers
pfam03909	BSD
pfam03828	PAP_assoc
COG1196	Smc
cd00218	GlcAT-I
PRK01112	PRK01112
cd00162	RING
cd04721	BAH_plant_1
pfam08498	Sterol_MT_C
pfam00854	PTR2
COG3349	COG3349
cd01837	SGNH_plant_lipase_like
cd00200	WD40
pfam01490	Aa_trans
cd04657	Piwi_ago-like
cd01400	6PGL
COG5038	COG5038
cd01866	Rab2
COG0473	LeuB
smart00450	RHOD
pfam03016	Exostosin
pfam01198	Ribosomal_L31e
COG0419	SbcC
cd00071	GMPK
cd00204	ANK
pfam04506	Rft-1
pfam00067	p450
COG5109	COG5109
pfam00385	Chromo
PRK05617	PRK05617
PRK06148	PRK06148
pfam05664	DUF810
cd00590	RRM
pfam01535	PPR
pfam00004	AAA
pfam04054	Not1
COG0513	SrmB
PRK05306	infB
pfam10440	WIYLD
COG4886	COG4886
pfam00248	Aldo_ket_red
pfam10243	MIP-T3
pfam04265	TPK_B1_binding
pfam04502	DUF572
cd03169	GATase1_PfpI_1
pfam05909	IWS1_C
pfam03141	DUF248
pfam02953	zf-Tim10_DDP
pfam00201	UDPGT
pfam03208	PRA1
COG3145	AlkB
pfam01243	Pyridox_oxidase
PRK05716	PRK05716
cd00086	homeodomain
PRK00270	rpsU
COG1813	COG1813
cd04328	RNAP_I_Rpa43_N
COG5273	COG5273
cd03752	proteasome_alpha_type_4
smart00220	S_TKc
PRK02862	glgC
PRK02862	glgC
PRK02862	glgC
pfam03650	UPF0041
pfam00335	Tetraspannin
pfam01061	ABC2_membrane
pfam00012	HSP70
cd06660	Aldo_ket_red
pfam09335	SNARE_assoc
COG2730	BglC
pfam01529	zf-DHHC
pfam01775	Ribosomal_L18ae
pfam01398	Mov34
pfam05277	DUF726
COG1826	TatA
pfam00628	PHD
smart00441	FF
PRK04073	rocD
cd00076	H4
pfam03055	RPE65
COG5047	SEC23
PRK13596	PRK13596
pfam02362	B3
cd01719	Sm_G
COG3491	PcbC
PRK00982	acpP
pfam08519	RFC1
pfam10243	MIP-T3
PRK09436	thrA
cd00349	Ribosomal_L11
pfam04199	Cyclase
COG1163	DRG
cd00218	GlcAT-I
pfam08547	CIA30
pfam00891	Methyltransf_2
pfam04832	SOUL
pfam00348	polyprenyl_synt
pfam08372	PRT_C
cd00143	PP2Cc
COG0605	SodA
cd00192	PTKc																			and an intracellular tyr kinase domain. RTKs are usually activated through ligand binding	which causes dimerization and autophosphorylation of the intracellular tyr kinase catalytic domain	leading to intracellular signaling. Some RTKs are orphan receptors with no known ligands. Non-receptor (or cytoplasmic) tyr kinases are distributed in different intracellular compartments and are usually multi-domain proteins containing a catalytic tyr kinase domain as well as various regulatory domains such as SH3 and SH2. PTKs are usually autoinhibited and require a mechanism for activation. In…	the phosphorylation of tyr residues in the activation loop is essential for optimal activity. Aberrant expression of PTKs is associated with many development abnormalities and cancers
cd05574	STKc_phototropin_like
pfam03647	Tmemb_14
CHL00066	psbH
cd00086	homeodomain
pfam10225	DUF2215
pfam05910	DUF868
pfam00069	Pkinase
pfam02953	zf-Tim10_DDP
COG1022	FAA1
COG5175	MOT2
COG0062	COG0062
cd00917	PG-PI_TP
cd03041	GST_N_2GST_N
cd00917	PG-PI_TP
COG0076	GadB
cd04645	LbH_gamma_CA_like
COG5164	SPT5
PRK11504	tynA
pfam03641	Lysine_decarbox
pfam00244	14-3-3
pfam09786	CytochromB561_N
pfam02705	K_trans
pfam00892	DUF6
COG5256	TEF1
pfam01217	Clat_adaptor_s
pfam07727	RVT_2
PRK13504	PRK13504
PRK05743	ileS
COG0523	COG0523
smart00428	H3
pfam08623	TIP120
pfam02892	zf-BED
PRK09077	PRK09077
pfam02458	Transferase
cd00412	pyrophosphatase
cd01747	GATase1_Glutamyl_Hydrolase
pfam00268	Ribonuc_red_sm
smart00579	FBD
smart00332	PP2Cc
pfam00069	Pkinase
pfam06886	TPX2
cd01720	Sm_D2
pfam04800	ETC_C1_NDUFA4
pfam00784	MyTH4
pfam05212	DUF707
pfam00067	p450
cd04657	Piwi_ago-like
COG5028	COG5028
PRK00811	PRK00811
COG4886	COG4886
cd03249	ABC_MTABC3_MDL1_MDL2
COG2223	NarK
PRK12704	PRK12704
smart00332	PP2Cc
PRK00002	aroB
pfam07717	DUF1605
COG0474	MgtA
COG0156	BioF
pfam00190	Cupin_1
cd02970	PRX_like2
pfam02466	Tim17
COG1112	COG1112
cd00162	RING
pfam04782	DUF632
COG3000	ERG3
cd03499	SQR_TypeC_SdhC
PRK09242	PRK09242
pfam02458	Transferase
pfam07174	FAP
pfam03141	DUF248
pfam03727	Hexokinase_2
COG0451	WcaG
pfam05291	Bystin
pfam00069	Pkinase
COG0190	FolD
PRK05291	trmE
cd00162	RING
pfam05648	PEX11
COG1132	MdlB
pfam00407	Bet_v_I
PRK00811	PRK00811
pfam03291	Pox_MCEL
cd03085	PGM1
pfam01218	Coprogen_oxidas
cd06266	RNase_H_typeII
smart00340	HALZ
pfam01857	RB_B
PRK08310	PRK08310
cd00200	WD40
pfam05792	Candida_ALS
pfam08172	CASP_C
pfam00244	14-3-3
COG5038	COG5038
pfam00067	p450
COG2016	COG2016
pfam07839	CaM_binding
COG5030	APS2
pfam00191	Annexin
pfam07690	MFS_1
pfam00295	Glyco_hydro_28
pfam00762	Ferrochelatase
PRK09290	PRK09290
pfam00067	p450
COG5190	FCP1
COG1498	SIK1
pfam02517	Abi
pfam00504	Chloroa_b-bind
cd05125	Mth938_2P1-like
cd00200	WD40
pfam05699	hATC
PRK05653	fabG
cd02940	DHPD_FMN
pfam01786	AOX
pfam04853	Invertase_neut
pfam01566	Nramp
COG0531	PotE
PRK09354	recA
pfam00134	Cyclin_N
cd06135	Orn
pfam07687	M20_dimer
cd00042	CY
pfam00026	Asp
cd04478	RPA2_DBD_D
cd03261	ABC_Org_Solvent_Resistant
pfam03348	Serinc
pfam00274	Glycolytic
cd00138	PLDc
pfam07468	Agglutinin
cd05162	PWWP
pfam00069	Pkinase
cd00879	Sar1
cd02662	Peptidase_C19F
pfam09335	SNARE_assoc
pfam05498	RALF
pfam07223	DUF1421
cd06174	MFS																			and as drug-efflux pumps to confer antibiotic resistance. Some MFS proteins have medical significance in humans such as the glucose transporter Glut4	which is impaired in type II diabetes	and glucose-6-phosphate transporter (G6PT)	which causes glycogen storage disease when mutated
pfam00450	Peptidase_S10
smart00515	eIF5C
cd06162	S2P-M50_PDZ_SREBP
cd04670	Nudix_Hydrolase_12
cd00076	H4
pfam01596	Methyltransf_3
pfam03016	Exostosin
COG1217	TypA
pfam01031	Dynamin_M
smart00427	H2B
cd04794	euk_LANCL
pfam07714	Pkinase_Tyr
COG4886	COG4886
pfam02956	TT_ORF1
pfam01709	DUF28
COG3491	PcbC
pfam04117	Mpv17_PMP22
pfam03151	TPT
pfam05148	Methyltransf_8
pfam04749	PLAC8
pfam01456	Mucin
PRK09330	PRK09330
pfam02458	Transferase
pfam01985	CRS1_YhbY
pfam07859	Abhydrolase_3
COG1472	BglX
smart00724	TLC
pfam02099	Josephin
pfam05097	DUF688
cd00127	DSPc
pfam05879	RHD3
cd04706	PLA2_plant
PRK11892	PRK11892
cd02176	GH16_XET
cd00072	GYF
cd05506	Bromo_plant1
pfam05089	NAGLU
pfam03080	DUF239
cd00180	S_TKc
COG1252	Ndh
cd03086	PGM3
pfam01501	Glyco_transf_8
smart00428	H3
cd00038	CAP_ED
pfam07575	Nucleopor_Nup85
COG5434	PGU1
pfam04117	Mpv17_PMP22
COG0621	MiaB
pfam04147	Nop14
pfam00254	FKBP_C
pfam00561	Abhydrolase_1
pfam00191	Annexin
COG5540	COG5540
COG1523	PulA
pfam05700	BCAS2
cd01490	Ube1_repeat2
pfam05368	NmrA
cd06208	CYPOR_like_FNR
pfam00928	Adap_comp_sub
pfam03514	GRAS
cd02120	PA_subtilisin_like
COG1357	COG1357
pfam00080	Sod_Cu
cd03201	GST_C_DHAR
smart00317	SET
COG5143	SNC1
pfam03917	GSH_synth_ATP
pfam00069	Pkinase
pfam03171	2OG-FeII_Oxy
pfam02358	Trehalose_PPase
smart00515	eIF5C
cd00143	PP2Cc
pfam00403	HMA
pfam04130	Spc97_Spc98
cd02876	GH18_SI-CLP
smart00554	FAS1
pfam03630	Fumble
pfam00069	Pkinase
COG1911	RPL30
COG5050	EPT1
pfam06026	Rib_5-P_isom_A
pfam00450	Peptidase_S10
pfam00407	Bet_v_I
pfam05653	DUF803
cd00189	TPR																			the Tom70p co-receptor for mitochondrial targeting signals	Ser/Thr phosphatase 5C and the p110 subunit of O-GlcNAc transferase; three copies of the repeat are present here
PRK12678	PRK12678
pfam00069	Pkinase
cd00180	S_TKc
pfam05705	DUF829
pfam08372	PRT_C
cd01319	AMPD
pfam04862	DUF642
PRK00881	purH
pfam02373	JmjC
pfam00069	Pkinase
pfam04511	DER1
pfam01501	Glyco_transf_8
cd03382	PAP2_dolichyldiphosphatase
pfam09320	DUF1977
pfam03141	DUF248
smart00213	UBQ
pfam02212	GED
pfam03106	WRKY
cd03185	GST_C_Tau
pfam04130	Spc97_Spc98
pfam07732	Cu-oxidase_3
pfam05669	SOH1
pfam02298	Cu_bind_like
pfam10499	Pmp24
cd00200	WD40
cd00200	WD40
pfam00318	Ribosomal_S2
pfam00249	Myb_DNA-binding
smart00631	Zn_pept
pfam01237	Oxysterol_BP
cd00192	PTKc																			and an intracellular tyr kinase domain. RTKs are usually activated through ligand binding	which causes dimerization and autophosphorylation of the intracellular tyr kinase catalytic domain	leading to intracellular signaling. Some RTKs are orphan receptors with no known ligands. Non-receptor (or cytoplasmic) tyr kinases are distributed in different intracellular compartments and are usually multi-domain proteins containing a catalytic tyr kinase domain as well as various regulatory domains such as SH3 and SH2. PTKs are usually autoinhibited and require a mechanism for activation. In…	the phosphorylation of tyr residues in the activation loop is essential for optimal activity. Aberrant expression of PTKs is associated with many development abnormalities and cancers
COG0553	HepA
cd05599	STKc_NDR_like
cd00204	ANK
pfam02140	Gal_Lectin
cd02661	Peptidase_C19E
cd00189	TPR																			the Tom70p co-receptor for mitochondrial targeting signals	Ser/Thr phosphatase 5C and the p110 subunit of O-GlcNAc transferase; three copies of the repeat are present here
COG5126	FRQ1
pfam08729	HPC2
pfam03126	Plus-3
cd03135	GATase1_DJ-1
pfam03151	TPT
PRK00578	prfB
pfam00069	Pkinase
pfam02320	UCR_hinge
COG5160	ULP1
COG0545	FkpA
pfam01249	Ribosomal_S21e
cd00162	RING
pfam00060	Lig_chan
pfam10276	zf-CHCC
COG0488	Uup
COG1253	TlyC
pfam01439	Metallothio_2
PRK05653	fabG
pfam07059	DUF1336
cd00189	TPR																			the Tom70p co-receptor for mitochondrial targeting signals	Ser/Thr phosphatase 5C and the p110 subunit of O-GlcNAc transferase; three copies of the repeat are present here
pfam00226	DnaJ
pfam01789	PsbP
pfam02797	Chal_sti_synt_C
pfam00450	Peptidase_S10
cd02799	tRNA_bind_EMAP-II_like
pfam02005	TRM
PRK00089	era
pfam02714	DUF221
cd01155	ACAD_FadE2
pfam01535	PPR
PRK00855	PRK00855
COG1506	DAP2
pfam01490	Aa_trans
PRK08162	PRK08162
pfam00168	C2
cd06141	WRN_exo
pfam02990	EMP70
pfam03650	UPF0041
pfam02309	AUX_IAA
pfam09585	Lin0512_fam
pfam07168	FAE_3-kCoA_syn1
cd00387	Ribosomal_L7_L12																			but it is closer in sequence to P1 and P2 than to L7/L12
cd00180	S_TKc
pfam01928	CYTH
pfam07990	NABP
COG5434	PGU1
PRK08572	rps17p
cd01679	RNR_1
pfam00450	Peptidase_S10
cd01461	vWA_interalpha_trypsin_inhibitor
cd04645	LbH_gamma_CA_like
pfam07172	GRP
pfam05564	Auxin_repressed
pfam03791	KNOX2
pfam02990	EMP70
pfam00632	HECT
pfam00425	Chorismate_bind
PRK13529	PRK13529
pfam00022	Actin
pfam03081	Exo70
pfam00069	Pkinase
pfam01105	EMP24_GP25L
pfam01702	TGT
COG0406	GpmB
COG1577	ERG12
pfam10607	RanBPM_CRA
smart00554	FAS1
COG0790	COG0790
PRK02812	PRK02812
PRK09289	PRK09289
pfam06364	DUF1068
pfam08284	RVP_2
cd06660	Aldo_ket_red
pfam03081	Exo70
CHL00182	tatC
COG0474	MgtA
PRK05342	clpX
cd00127	DSPc
COG0488	Uup
COG0204	PlsC
pfam03169	OPT
COG2263	COG2263
cd01056	Euk_Ferritin
pfam03005	DUF231
pfam00248	Aldo_ket_red
cd02440	AdoMet_MTases
cd00590	RRM
pfam00072	Response_reg
pfam03222	Trp_Tyr_perm
pfam07526	POX
pfam08672	APC2
pfam10255	Paf67
pfam00850	Hist_deacetyl
pfam03556	DUF298
pfam01643	Acyl-ACP_TE
pfam07174	FAP
COG5273	COG5273
PRK13357	PRK13357
pfam01602	Adaptin_N
pfam03005	DUF231
pfam01593	Amino_oxidase
pfam00464	SHMT
pfam01167	Tub
COG5192	BMS1
smart00338	BRLZ
pfam00067	p450
PRK01202	PRK01202
PRK11880	PRK11880
cd00788	KU70
cd00534	DHNA_DHNTPE
pfam08648	DUF1777
pfam00190	Cupin_1
cd03190	GST_C_ECM4_like
PRK13412	fkp
pfam04749	PLAC8
pfam01915	Glyco_hydro_3_C
cd06008	NF-X1-zinc-finger
COG3349	COG3349
cd04708	BAH_plantDCM_II
pfam00254	FKBP_C
pfam00179	UQ_con
smart00577	CPDc
COG5184	ATS1
COG5216	COG5216
pfam07738	Sad1_UNC
cd00590	RRM
cd00204	ANK
pfam00248	Aldo_ket_red
pfam01554	MatE
cd00412	pyrophosphatase
pfam03124	EXS
PRK01202	PRK01202
PRK12937	PRK12937
smart00510	TFS2M
smart00338	BRLZ
cd02885	IPP_Isomerase
COG2226	UbiE
pfam01373	Glyco_hydro_14
COG4886	COG4886
CHL00152	rpl32
PRK00596	rpsJ
PRK13371	PRK13371
pfam04884	DUF647
COG5325	COG5325
PRK13796	PRK13796
cd00186	TOP1Ac
cd04706	PLA2_plant
cd00780	NTF2
PRK09550	mtnK
pfam01602	Adaptin_N
cd00200	WD40
pfam02996	Prefoldin
pfam04615	Utp14
pfam00244	14-3-3
pfam02996	Prefoldin
smart00584	TLDc
pfam03000	NPH3
cd00204	ANK
smart00517	PolyA
smart00662	RPOLD
pfam00274	Glycolytic
cd00076	H4
cd00180	S_TKc
COG1196	Smc
pfam07766	LETM1
PRK11107	PRK11107
cd00051	EFh
pfam03552	Cellulose_synt
pfam03083	MtN3_slv
cd00180	S_TKc
COG1196	Smc
PRK06302	PRK06302
COG4886	COG4886
pfam08718	GLTP
PRK05222	PRK05222
pfam03328	HpcH_HpaI
COG4886	COG4886
cd01488	Uba3_RUB
smart00428	H3
pfam10551	MULE
CHL00040	rbcL
pfam01985	CRS1_YhbY
pfam04921	XAP5
pfam03000	NPH3
pfam03079	ARD
PRK05846	PRK05846
cd00884	beta_CA_cladeB
pfam03643	Vps26
pfam06047	DUF926
CHL00006	rpoC2
pfam04525	DUF567
pfam02037	SAP
pfam08387	FBD
pfam02181	FH2
cd06147	Rrp6p_like_exo
pfam00249	Myb_DNA-binding
pfam00651	BTB
COG1091	RfbD
smart00262	GEL
COG4799	COG4799
cd00020	ARM
PRK11504	tynA
COG0724	COG0724
pfam03162	Y_phosphatase2
pfam03770	IPK
pfam00656	Peptidase_C14
pfam03164	Mon1
cd00076	H4
COG0051	RpsJ
pfam00078	RVT_1
pfam02458	Transferase
pfam00067	p450
pfam08268	FBA_3
COG5260	TRF4
pfam03005	DUF231
pfam00651	BTB
cd00116	LRR_RI
pfam01694	Rhomboid
pfam07172	GRP
pfam00134	Cyclin_N
pfam04548	AIG1
pfam07717	DUF1605
pfam05699	hATC
pfam02900	LigB
pfam04142	Nuc_sug_transp
COG0697	RhaT
PRK00260	cysS
pfam01080	Presenilin
pfam01929	Ribosomal_L14e
cd06163	S2P-M50_PDZ_RseP-like
pfam00067	p450
cd06222	RnaseH
pfam01428	zf-AN1
COG1062	AdhC
pfam04047	PWP2
cd00162	RING
pfam01433	Peptidase_M1
COG4886	COG4886
pfam08449	UAA
pfam04852	DUF640
cd03419	GRX_GRXh_1_2_like
pfam03767	Acid_phosphat_B
cd00200	WD40
pfam01247	Ribosomal_L35Ae
pfam01738	DLH
pfam00183	HSP90
PRK00596	rpsJ
pfam06644	ATP11
pfam09353	DUF1995
pfam08615	RNase_H1_sml
pfam07714	Pkinase_Tyr
pfam02358	Trehalose_PPase
pfam00675	Peptidase_M16
cd04133	Rop_like																			and ABA response is also regulated by Rop10. Plants retain some of the regulatory mechanisms that are shared by other members of the Rho family	but have also developed a number of unique modes for regulating Rops. Unique RhoGEFs have been identified that are exclusively active toward Rop proteins	such as those containing the domain PRONE (plant-specific Rop nucleotide exchanger). Most Rho proteins contain a lipid modification site at the C-terminus	with a typical sequence motif CaaX	where a = an aliphatic amino acid and X = any amino acid. Lipid binding is essential for membrane attachment	a key feature of most Rho proteins. Due to the presence of truncated sequences in this CD	the lipid modification site is not available for annotation
cd00534	DHNA_DHNTPE
PRK02048	PRK02048
pfam02458	Transferase
pfam00804	Syntaxin
cd04254	AAK_UMPK-PyrH-Ec
COG5126	FRQ1
cd03419	GRX_GRXh_1_2_like
pfam00069	Pkinase
pfam08491	SE
pfam04081	DNA_pol_delta_4
PRK07530	PRK07530
cd01561	CBS_like
cd05804	StaR_like
smart00744	RINGv
pfam03162	Y_phosphatase2
pfam04535	DUF588
pfam00069	Pkinase
CHL00174	accD
COG5491	VPS24
COG0553	HepA
pfam01764	Lipase_3
cd00042	CY
pfam06346	Drf_FH1
pfam01253	SUI1
pfam09370	TIM-br_sig_trns
pfam02362	B3
COG0790	COG0790
pfam03763	Remorin_C
cd00204	ANK
cd02435	CCC1
pfam00069	Pkinase
pfam06974	DUF1298
smart00249	PHD
pfam00232	Glyco_hydro_1
cd00200	WD40
pfam01169	UPF0016
pfam00831	Ribosomal_L29
COG1196	Smc
PRK11883	PRK11883
pfam00787	PX
pfam04597	Ribophorin_I
[truncated: 18,940 more rows]
[truncated: 7 more columns]
