# Supplementary material for: Comparative Transcriptome Analysis Using High Papaverine Mutant of Papaver somniferum Reveals Pathway and Uncharacterized Steps of Papaverine Biosynthesis
Source: PLoS One. 2013 May 30;8(5):e65622. doi: 10.1371/journal.pone.0065622 (PMC3667846; doi:10.1371/journal.pone.0065622)
Supplement: Table S7 — Annotation of unigenes of BR086 using TAIR database. (XLS) [file pone.0065622.s011.xls]

## Sheet: poppy_lane2_agiprsd
Supplementry Table S7: Annotation of unigenes of BR086 using TAIR database
Query id	Subject id	e-value	Annotation
contig00437	AT3G43810.1	2e-81	CAM7CAM7 (CALMODULIN 7); calcium ion bindingchr3:15664619-15666355 REVERSE
contig00683	AT5G08290.1	4e-30	YLS8YLS8; catalyticchr5:2666043-2666936 FORWARD
contig00793	ATCG00020.1	6e-137	PSBAEncodes chlorophyll binding protein D1, a part of the photosystem II reaction center corechrC:383-1444 REVERSE
contig00907	AT1G54100.2	1e-20	ALDH7B4ALDH7B4 (Aldehyde Dehydrogenase 7B4); 3-chloroallyl aldehyde dehydrogenase/ oxidoreductasechr1:20195435-20198853 REVERSE
contig01365	ATCG00360.1	1e-39	YCF3Encodes a protein required for photosystem I assembly and stability. In Chlamydomonas reinhardtii, this protein seems to act as a PSI specific chaperone facilitating the assembly of the complex by interacting with PsaA and PsaD. A loss of function mutation in tobacco leads to a loss of photosystem I.chrC:42584-43751 REVERSE
contig01478	AT5G59970.1	4e-38	histone H4chr5:24146352-24146663 REVERSE
contig02692	AT5G59970.1	2e-34	histone H4chr5:24146352-24146663 REVERSE
contig03065	AT5G59970.1	1e-41	histone H4chr5:24146352-24146663 REVERSE
contig03661	AT5G59970.1	4e-41	histone H4chr5:24146352-24146663 REVERSE
contig04473	AT5G10980.1	9e-64	histone H3chr5:3472591-3473349 REVERSE
contig04668	AT5G59970.1	9e-41	histone H4chr5:24146352-24146663 REVERSE
contig04747	AT5G65360.1	7e-60	histone H3chr5:26120099-26120509 REVERSE
contig04805	ATCG00680.1	1e-57	PSBBencodes for CP47, subunit of the photosystem II reaction center.chrC:72371-73897 FORWARD
contig05501	AT5G65360.1	8e-60	histone H3chr5:26120099-26120509 REVERSE
contig06050	AT5G59970.1	2e-24	histone H4chr5:24146352-24146663 REVERSE
contig06073	AT5G59970.1	3e-37	histone H4chr5:24146352-24146663 REVERSE
contig07104	AT5G65360.1	2e-59	histone H3chr5:26120099-26120509 REVERSE
contig07286	AT5G59970.1	2e-39	histone H4chr5:24146352-24146663 REVERSE
contig07702	ATMG00030.1	3e-20	ORF107Ahypothetical proteinchrM:11918-12241 FORWARD
contig07755	AT5G59970.1	5e-41	histone H4chr5:24146352-24146663 REVERSE
contig08966	AT5G59970.1	1e-39	histone H4chr5:24146352-24146663 REVERSE
contig09778	AT5G59970.1	3e-44	histone H4chr5:24146352-24146663 REVERSE
contig10201	AT5G10980.1	8e-06	histone H3chr5:3472591-3473349 REVERSE
contig10386	AT3G62290.1	3e-66	ATARFA1EATARFA1E (ADP-ribosylation factor A1E); GTP binding / phospholipase activator/ protein bindingchr3:23052287-23053545 FORWARD
contig10502	AT5G23860.1	4e-40	TUB8TUB8; structural constituent of cytoskeletonchr5:8042962-8044528 FORWARD
contig10533	AT3G62290.1	9e-66	ATARFA1EATARFA1E (ADP-ribosylation factor A1E); GTP binding / phospholipase activator/ protein bindingchr3:23052287-23053545 FORWARD
contig11786	AT4G38510.4	4e-72	vacuolar ATP synthase subunit B, putative / V-ATPase B subunit, putative / vacuolar proton pump B subunit, putative / V-ATPase 57 kDa subunit, putativechr4:18011155-18014789 REVERSE
contig11837	AT5G10980.1	1e-59	histone H3chr5:3472591-3473349 REVERSE
contig11839	AT5G10980.1	1e-59	histone H3chr5:3472591-3473349 REVERSE
contig12887	AT5G03240.3	2e-26	UBQ3UBQ3 (POLYUBIQUITIN 3); protein bindingchr5:771976-772896 REVERSE
contig13244	AT1G54100.2	1e-20	ALDH7B4ALDH7B4 (Aldehyde Dehydrogenase 7B4); 3-chloroallyl aldehyde dehydrogenase/ oxidoreductasechr1:20195435-20198853 REVERSE
contig13483	AT5G65360.1	7e-45	histone H3chr5:26120099-26120509 REVERSE
contig14056	AT5G65360.1	8e-56	histone H3chr5:26120099-26120509 REVERSE
contig15953	AT5G23860.1	2e-82	TUB8TUB8; structural constituent of cytoskeletonchr5:8042962-8044528 FORWARD
contig15997	AT5G03240.3	6e-41	UBQ3UBQ3 (POLYUBIQUITIN 3); protein bindingchr5:771976-772896 REVERSE
contig16310	AT4G38510.4	2e-66	vacuolar ATP synthase subunit B, putative / V-ATPase B subunit, putative / vacuolar proton pump B subunit, putative / V-ATPase 57 kDa subunit, putativechr4:18011155-18014789 REVERSE
contig16313	AT4G38510.4	2e-66	vacuolar ATP synthase subunit B, putative / V-ATPase B subunit, putative / vacuolar proton pump B subunit, putative / V-ATPase 57 kDa subunit, putativechr4:18011155-18014789 REVERSE
contig16538	AT3G62290.1	2e-96	ATARFA1EATARFA1E (ADP-ribosylation factor A1E); GTP binding / phospholipase activator/ protein bindingchr3:23052287-23053545 FORWARD
contig17010	AT5G02960.1	1e-16	40S ribosomal protein S23 (RPS23B)chr5:693280-694396 REVERSE
contig17137	AT5G42820.1	7e-06	ATU2AF35B, U2AF35BU2AF35B; RNA binding / nucleic acid binding / nucleotide binding / zinc ion bindingchr5:17170445-17171296 REVERSE
contig17632	AT5G65360.1	1e-37	histone H3chr5:26120099-26120509 REVERSE
contig19556	AT1G53750.1	4e-84	RPT1ARPT1A (REGULATORY PARTICLE TRIPLE-A 1A); ATPasechr1:20065921-20068324 REVERSE
contig19569	AT1G53750.1	4e-84	RPT1ARPT1A (REGULATORY PARTICLE TRIPLE-A 1A); ATPasechr1:20065921-20068324 REVERSE
contig20235	AT5G02500.1	6e-52	HSC70-1, HSP70-1, AT-HSC70-1, HSC70HSC70-1 (HEAT SHOCK COGNATE PROTEIN 70-1); ATP bindingchr5:554055-556334 REVERSE
contig20783	AT4G05320.4	1e-96	UBQ10UBQ10 (POLYUBIQUITIN 10); protein bindingchr4:2718559-2719932 FORWARD
contig20975	AT4G14960.2	1e-24	TUA6TUA6; structural constituent of cytoskeletonchr4:8548769-8550319 REVERSE
contig20995	AT2G42520.1	7e-36	DEAD box RNA helicase, putativechr2:17705382-17708744 FORWARD
contig21293	AT1G31340.1	2e-70	RUB1, NEDD8, ATRUB1RUB1 (RELATED TO UBIQUITIN 1); protein bindingchr1:11218076-11219417 REVERSE
contig21370	AT5G59970.1	2e-15	histone H4chr5:24146352-24146663 REVERSE
contig21371	AT5G59970.1	1e-13	histone H4chr5:24146352-24146663 REVERSE
contig21435	AT5G65360.1	8e-45	histone H3chr5:26120099-26120509 REVERSE
contig22056	AT5G59970.1	7e-50	histone H4chr5:24146352-24146663 REVERSE
contig23765	AT5G59970.1	3e-30	histone H4chr5:24146352-24146663 REVERSE
contig23865	AT5G59970.1	8e-46	histone H4chr5:24146352-24146663 REVERSE
contig24236	AT5G65360.1	2e-37	histone H3chr5:26120099-26120509 REVERSE
contig24408	AT3G62290.1	9e-66	ATARFA1EATARFA1E (ADP-ribosylation factor A1E); GTP binding / phospholipase activator/ protein bindingchr3:23052287-23053545 FORWARD
contig24529	AT5G03240.3	9e-18	UBQ3UBQ3 (POLYUBIQUITIN 3); protein bindingchr5:771976-772896 REVERSE
contig24530	AT5G03240.3	1e-61	UBQ3UBQ3 (POLYUBIQUITIN 3); protein bindingchr5:771976-772896 REVERSE
contig24599	AT5G10980.1	9e-72	histone H3chr5:3472591-3473349 REVERSE
contig25004	AT5G65360.1	2e-60	histone H3chr5:26120099-26120509 REVERSE
contig25137	AT5G65360.1	8e-19	histone H3chr5:26120099-26120509 REVERSE
contig25289	AT5G59970.1	2e-41	histone H4chr5:24146352-24146663 REVERSE
contig25727	AT5G59970.1	5e-38	histone H4chr5:24146352-24146663 REVERSE
contig25786	AT5G59970.1	7e-42	histone H4chr5:24146352-24146663 REVERSE
contig25929	AT5G65360.1	2e-54	histone H3chr5:26120099-26120509 REVERSE
contig26014	AT5G59970.1	2e-30	histone H4chr5:24146352-24146663 REVERSE
contig26942	AT5G02500.1	6e-52	HSC70-1, HSP70-1, AT-HSC70-1, HSC70HSC70-1 (HEAT SHOCK COGNATE PROTEIN 70-1); ATP bindingchr5:554055-556334 REVERSE
contig27005	AT4G05050.3	1e-36	UBQ11UBQ11 (UBIQUITIN 11); protein bindingchr4:2588271-2588960 REVERSE
contig27993	AT5G03240.3	2e-10	UBQ3UBQ3 (POLYUBIQUITIN 3); protein bindingchr5:771976-772896 REVERSE
contig28235	AT5G59970.1	1e-48	histone H4chr5:24146352-24146663 REVERSE
contig28511	AT5G08290.1	1e-49	YLS8YLS8; catalyticchr5:2666043-2666936 FORWARD
contig28590	AT5G59970.1	9e-37	histone H4chr5:24146352-24146663 REVERSE
contig28599	AT5G59970.1	4e-34	histone H4chr5:24146352-24146663 REVERSE
contig28665	AT1G21190.1	2e-06	small nuclear ribonucleoprotein, putative / snRNP, putative / Sm protein, putativechr1:7419989-7420856 REVERSE
contig29816	AT5G59970.1	1e-47	histone H4chr5:24146352-24146663 REVERSE
contig29817	AT5G59970.1	7e-20	histone H4chr5:24146352-24146663 REVERSE
contig29936	AT5G51940.1	3e-08	NRPB6A, NRPD6A, NRPE6ANRPB6A; DNA binding / DNA-directed RNA polymerasechr5:21104679-21105796 FORWARD
contig30121	AT5G59970.1	4e-34	histone H4chr5:24146352-24146663 REVERSE
contig30124	AT5G65360.1	4e-39	histone H3chr5:26120099-26120509 REVERSE
contig30185	AT5G59970.1	3e-36	histone H4chr5:24146352-24146663 REVERSE
contig30468	AT5G59970.1	4e-38	histone H4chr5:24146352-24146663 REVERSE
contig30906	AT5G59970.1	3e-17	histone H4chr5:24146352-24146663 REVERSE
contig31076	AT5G59970.1	4e-41	histone H4chr5:24146352-24146663 REVERSE
contig31374	AT5G59370.2	8e-17	ACT4ACT4 (ACTIN 4); structural constituent of cytoskeletonchr5:23950109-23951586 FORWARD
contig31407	AT4G14960.2	1e-24	TUA6TUA6; structural constituent of cytoskeletonchr4:8548769-8550319 REVERSE
contig31569	AT5G10980.1	8e-06	histone H3chr5:3472591-3473349 REVERSE
contig31850	AT5G59970.1	7e-41	histone H4chr5:24146352-24146663 REVERSE
contig31892	AT5G23860.1	4e-40	TUB8TUB8; structural constituent of cytoskeletonchr5:8042962-8044528 FORWARD
contig32494	AT2G44610.1	4e-23	RAB6, ATRABH1B, ATRAB6A, RAB6ARAB6A; GTP binding / protein bindingchr2:18411778-18413883 REVERSE
contig33163	AT5G08290.1	6e-30	YLS8YLS8; catalyticchr5:2666043-2666936 FORWARD
contig33402	AT5G59970.1	7e-47	histone H4chr5:24146352-24146663 REVERSE
contig33409	AT5G59970.1	2e-30	histone H4chr5:24146352-24146663 REVERSE
contig33540	AT4G05320.4	1e-49	UBQ10UBQ10 (POLYUBIQUITIN 10); protein bindingchr4:2718559-2719932 FORWARD
contig33543	AT5G59970.1	6e-38	histone H4chr5:24146352-24146663 REVERSE
contig33564	AT5G65360.1	4e-32	histone H3chr5:26120099-26120509 REVERSE
contig33853	AT5G59970.1	1e-27	histone H4chr5:24146352-24146663 REVERSE
contig33892	AT1G75840.1	3e-08	ARAC5, ATGP3, ROP4, ATROP4ARAC5 (RAC-LIKE GTP BINDING PROTEIN 5); GTP binding / GTPasechr1:28475964-28477377 FORWARD
contig33896	AT5G65360.1	2e-15	histone H3chr5:26120099-26120509 REVERSE
contig34239	AT5G59970.1	2e-23	histone H4chr5:24146352-24146663 REVERSE
contig34374	AT5G03240.3	7e-75	UBQ3UBQ3 (POLYUBIQUITIN 3); protein bindingchr5:771976-772896 REVERSE
contig34659	AT5G03240.3	2e-20	UBQ3UBQ3 (POLYUBIQUITIN 3); protein bindingchr5:771976-772896 REVERSE
contig34942	AT5G01410.1	5e-29	PDX1, ATPDX1.3, RSR4, PDX1.3, ATPDX1RSR4 (REDUCED SUGAR RESPONSE 4); protein heterodimerization/ protein homodimerizationchr5:172576-173505 REVERSE
contig35345	AT5G59970.1	4e-30	histone H4chr5:24146352-24146663 REVERSE
contig35349	AT5G65360.1	9e-50	histone H3chr5:26120099-26120509 REVERSE
contig36221	ATCG00140.1	2e-20	ATPHATPase III subunitchrC:13262-13507 REVERSE
contig36254	AT3G53750.1	2e-36	ACT3ACT3 (actin 3); structural constituent of cytoskeletonchr3:19915924-19917371 FORWARD
contig36562	AT5G03240.3	1e-19	UBQ3UBQ3 (POLYUBIQUITIN 3); protein bindingchr5:771976-772896 REVERSE
contig36622	AT5G02490.1	6e-13	heat shock cognate 70 kDa protein 2 (HSC70-2) (HSP70-2)chr5:550296-552565 REVERSE
contig36684	AT4G05320.4	2e-47	UBQ10UBQ10 (POLYUBIQUITIN 10); protein bindingchr4:2718559-2719932 FORWARD
GNMM7SP02F0BPJ	AT2G38770.1	3e-16	EMB2765EMB2765 (EMBRYO DEFECTIVE 2765)chr2:16203185-16210253 REVERSE
GNMM7SP02F6XAP	ATMG00730.1	7e-19	COX3Encodes cytochrome c oxidase subunit 3.chrM:218280-219077 FORWARD
GNMM7SP02F78KB	AT1G55060.1	6e-21	UBQ12UBQ12 (UBIQUITIN 12); protein bindingchr1:20549533-20550225 FORWARD
GNMM7SP02F9F2Y	ATCG00280.1	7e-43	PSBCchloroplast gene encoding a CP43 subunit of the photosystem II reaction center. promoter contains a blue-light responsive element.chrC:33720-35141 FORWARD
GNMM7SP02F9JOY	AT4G09800.1	2e-06	RPS18CRPS18C (S18 RIBOSOMAL PROTEIN); RNA binding / nucleic acid binding / structural constituent of ribosomechr4:6173818-6174963 FORWARD
GNMM7SP02FG44B	AT4G01850.2	3e-06	SAM-2, MAT2SAM-2 (S-ADENOSYLMETHIONINE SYNTHETASE 2); methionine adenosyltransferasechr4:796298-797479 REVERSE
GNMM7SP02FGXSH	AT5G09810.1	1e-06	ACT2, ACT7ACT7 (ACTIN 7); structural constituent of cytoskeletonchr5:3052809-3054220 FORWARD
GNMM7SP02FHVSX	AT1G78900.2	9e-07	VHA-AVHA-A (VACUOLAR ATP SYNTHASE SUBUNIT A); ATP binding / hydrogen ion transporting ATP synthase, rotational mechanism / hydrolase, acting on acid anhydrides, catalyzing transmembrane movement of substances / proton-transporting ATPase, rotational mechanismchr1:29660463-29664575 FORWARD
GNMM7SP02FL71G	AT2G18020.1	2e-17	EMB2296EMB2296 (embryo defective 2296); structural constituent of ribosomechr2:7837151-7838160 FORWARD
GNMM7SP02FLRJ7	AT4G35630.1	5e-06	PSATPSAT; O-phospho-L-serine:2-oxoglutarate aminotransferasechr4:16904205-16905497 FORWARD
GNMM7SP02FMWMT	AT5G03240.3	2e-11	UBQ3UBQ3 (POLYUBIQUITIN 3); protein bindingchr5:771976-772896 REVERSE
GNMM7SP02FMXSB	AT4G00660.1	6e-07	DEAD/DEAH box helicase, putativechr4:274638-277438 FORWARD
GNMM7SP02FN6LQ	AT5G39740.1	6e-06	OLI7, RPL5B60S ribosomal protein L5 (RPL5B)chr5:15903365-15905185 FORWARD
GNMM7SP02FNVE9	AT5G03240.3	8e-07	UBQ3UBQ3 (POLYUBIQUITIN 3); protein bindingchr5:771976-772896 REVERSE
GNMM7SP02FO736	ATCG00480.1	3e-09	ATPBchloroplast-encoded gene for beta subunit of ATP synthasechrC:52660-54156 REVERSE
GNMM7SP02FQ6HG	AT4G00430.1	8e-08	TMP-C, PIP1;4, PIP1EPIP1;4 (PLASMA MEMBRANE INTRINSIC PROTEIN 1;4); water channelchr4:186143-187531 REVERSE
GNMM7SP02FQYFA	AT4G26100.1	5e-11	CK1, CKL1CK1 (CASEIN KINASE 1); ATP binding / kinase/ protein kinase/ protein serine/threonine kinasechr4:13227885-13230508 REVERSE
GNMM7SP02FR4DO	AT3G04400.1	5e-06	emb2171emb2171 (embryo defective 2171); structural constituent of ribosomechr3:1167339-1168308 FORWARD
GNMM7SP02FRRBZ	AT4G34720.1	6e-08	AVA-P1, VHA-C1, ATVHA-C1AVA-P1; ATPase/ proton-transporting ATPase, rotational mechanismchr4:16568223-16569165 REVERSE
GNMM7SP02FT5KH	AT5G23860.1	9e-06	TUB8TUB8; structural constituent of cytoskeletonchr5:8042962-8044528 FORWARD
GNMM7SP02FTAD8	AT2G42880.1	7e-09	ATMPK20ATMPK20; MAP kinasechr2:17840572-17843947 REVERSE
GNMM7SP02FTREA	AT5G03240.3	5e-07	UBQ3UBQ3 (POLYUBIQUITIN 3); protein bindingchr5:771976-772896 REVERSE
GNMM7SP02FUKBP	AT4G27880.1	9e-07	seven in absentia (SINA) family proteinchr4:13883623-13884927 FORWARD
GNMM7SP02FUL5C	AT5G43710.1	6e-16	glycoside hydrolase family 47 proteinchr5:17552252-17556523 REVERSE
GNMM7SP02FVIC1	AT5G59910.1	1e-06	HTB4HTB4; DNA bindingchr5:24127206-24127658 FORWARD
GNMM7SP02FZ4B1	AT5G20010.1	5e-08	RAN-1, RAN1, ATRAN1RAN-1; GTP binding / GTPase/ protein bindingchr5:6760364-6761747 FORWARD
GNMM7SP02G0XI6	AT2G41840.1	1e-20	40S ribosomal protein S2 (RPS2C)chr2:17460016-17461398 REVERSE
GNMM7SP02G26J8	AT5G60390.3	3e-06	elongation factor 1-alpha / EF-1-alphachr5:24289226-24290675 FORWARD
GNMM7SP02G4A5D	AT5G23860.1	5e-42	TUB8TUB8; structural constituent of cytoskeletonchr5:8042962-8044528 FORWARD
GNMM7SP02G7GFN	AT4G22930.1	2e-08	PYR4, DHOASEPYR4 (PYRIMIDIN 4); dihydroorotase/ hydrolase/ hydrolase, acting on carbon-nitrogen (but not peptide) bonds, in cyclic amideschr4:12019315-12021200 FORWARD
GNMM7SP02G8E0Q	AT5G59970.1	7e-41	histone H4chr5:24146352-24146663 REVERSE
GNMM7SP02GE493	AT2G35600.1	8e-08	BRXL1, ATBRXL1BRXL1 (BREVIS RADIX LIKE 1)chr2:14941092-14943281 REVERSE
GNMM7SP02GJMJC	ATMG01320.1	2e-07	NAD2B, NAD2.2, NAD2encodes subunit of mitochondrial NAD(P)H dehydrogenase that is trans-spliced from two precursors, NAD2A and NAD2B.chrM:327890-333105 REVERSE
GNMM7SP02GJN2T	AT5G66570.1	3e-06	PSBO-1, OEE1, OEE33, OE33, PSBO1, MSP-1PSBO1 (PS II OXYGEN-EVOLVING COMPLEX 1); oxygen evolving/ poly(U) bindingchr5:26568744-26570124 FORWARD
GNMM7SP02GN3QZ	AT2G41840.1	2e-06	40S ribosomal protein S2 (RPS2C)chr2:17460016-17461398 REVERSE
GNMM7SP02GN9L7	AT5G19780.1	2e-08	TUA5TUA5; structural constituent of cytoskeletonchr5:6687212-6688926 FORWARD
GNMM7SP02GN9XQ	AT5G54770.1	8e-07	THI1, TZ, THI4THI1; protein homodimerizationchr5:22246634-22247891 FORWARD
GNMM7SP02GQF71	ATCG00140.1	1e-12	ATPHATPase III subunitchrC:13262-13507 REVERSE
GNMM7SP02GQMXW	AT5G59850.1	2e-26	40S ribosomal protein S15A (RPS15aF)chr5:24112499-24113084 REVERSE
GNMM7SP02GRTXO	AT5G23860.1	2e-07	TUB8TUB8; structural constituent of cytoskeletonchr5:8042962-8044528 FORWARD
GNMM7SP02GTOZQ	AT5G54960.1	1e-13	PDC2PDC2 (pyruvate decarboxylase-2); carboxy-lyase/ catalytic/ magnesium ion binding / pyruvate decarboxylase/ thiamin pyrophosphate bindingchr5:22310858-22312681 REVERSE
GNMM7SP02GTVFS	AT5G13490.2	2e-06	AAC2AAC2 (ADP/ATP carrier 2); ATP:ADP antiporter/ bindingchr5:4336034-4337379 FORWARD
GNMM7SP02GTVN7	AT5G03240.3	9e-07	UBQ3UBQ3 (POLYUBIQUITIN 3); protein bindingchr5:771976-772896 REVERSE
GNMM7SP02GU6V2	AT2G27860.1	4e-06	AXS1AXS1 (UDP-D-apiose/UDP-D-xylose synthase 1); NAD or NADH binding / UDP-glucuronate decarboxylasechr2:11864684-11866843 REVERSE
GNMM7SP02GV6H5	AT2G37590.1	1e-15	ATDOF2.4, DOF2.4Dof-type zinc finger domain-containing proteinchr2:15769292-15770497 FORWARD
GNMM7SP02GXF10	AT4G34720.1	3e-08	AVA-P1, VHA-C1, ATVHA-C1AVA-P1; ATPase/ proton-transporting ATPase, rotational mechanismchr4:16568223-16569165 REVERSE
GNMM7SP02GXS2K	AT4G09800.1	3e-07	RPS18CRPS18C (S18 RIBOSOMAL PROTEIN); RNA binding / nucleic acid binding / structural constituent of ribosomechr4:6173818-6174963 FORWARD
GNMM7SP02GYAQL	AT5G23860.1	2e-08	TUB8TUB8; structural constituent of cytoskeletonchr5:8042962-8044528 FORWARD
GNMM7SP02GYVCJ	AT4G29040.1	3e-07	RPT2aRPT2a (regulatory particle AAA-ATPase 2a); ATPasechr4:14312369-14314386 FORWARD
GNMM7SP02H0Q4B	ATCG00350.1	3e-31	PSAAEncodes psaA protein comprising the reaction center for photosystem I along with psaB protein; hydrophobic protein encoded by the chloroplast genome.chrC:39605-41857 REVERSE
GNMM7SP02H84NL	AT5G60390.3	4e-06	elongation factor 1-alpha / EF-1-alphachr5:24289226-24290675 FORWARD
GNMM7SP02H8L13	AT5G45970.1	8e-06	ARAC2, ROP7, ATRAC2, ATROP7ARAC2 (ARABIDOPSIS RAC-LIKE 2); GTP bindingchr5:18643761-18645758 FORWARD
GNMM7SP02HBJAC	AT4G15530.6	2e-18	PPDKPPDK (pyruvate orthophosphate dikinase); kinase/ pyruvate, phosphate dikinasechr4:8864828-8870748 REVERSE
GNMM7SP02HCWK6	AT5G13280.1	3e-06	AK-LYS1, AK1, AKAK-LYS1 (ASPARTATE KINASE 1); aspartate kinasechr5:4249516-4252654 FORWARD
GNMM7SP02HFDQ8	ATCG00905.1	4e-32	RPS12C, RPS12chloroplast gene encoding ribosomal protein s12. The gene is located in three distinct loci on the chloroplast genome and is transpliced to make one transcript.chrC:97999-98793 REVERSE
GNMM7SP02HHE48	AT5G10360.1	8e-17	EMB3010EMB3010 (embryo defective 3010); structural constituent of ribosomechr5:3258734-3260142 REVERSE
GNMM7SP02HJVF4	AT5G59970.1	4e-29	histone H4chr5:24146352-24146663 REVERSE
GNMM7SP02HL2QY	AT5G03240.3	2e-06	UBQ3UBQ3 (POLYUBIQUITIN 3); protein bindingchr5:771976-772896 REVERSE
GNMM7SP02HLHIY	AT4G36130.1	8e-06	60S ribosomal protein L8 (RPL8C)chr4:17097613-17098656 FORWARD
GNMM7SP02HLXNX	AT5G62790.1	6e-06	DXR, PDE129DXR (1-DEOXY-D-XYLULOSE 5-PHOSPHATE REDUCTOISOMERASE); 1-deoxy-D-xylulose-5-phosphate reductoisomerasechr5:25214358-25217292 REVERSE
GNMM7SP02HLZLY	AT5G19780.1	1e-11	TUA5TUA5; structural constituent of cytoskeletonchr5:6687212-6688926 FORWARD
GNMM7SP02HMB15	AT1G79010.1	7e-08	NADH-ubiquinone oxidoreductase 23 kDa subunit, mitochondrial (TYKY)chr1:29725138-29726933 REVERSE
GNMM7SP02HMDFJ	AT5G03240.3	2e-06	UBQ3UBQ3 (POLYUBIQUITIN 3); protein bindingchr5:771976-772896 REVERSE
GNMM7SP02HOAWT	AT2G34420.1	4e-06	LHB1B2, LHCB1.5LHB1B2; chlorophyll bindingchr2:14522716-14523513 REVERSE
GNMM7SP02HOF2Q	AT5G10360.1	8e-17	EMB3010EMB3010 (embryo defective 3010); structural constituent of ribosomechr5:3258734-3260142 REVERSE
GNMM7SP02HOIJG	AT3G11540.2	2e-07	SPYSPY (SPINDLY); protein N-acetylglucosaminyltransferase/ protein binding / transferase, transferring glycosyl groupschr3:3632842-3637547 FORWARD
GNMM7SP02HP9GB	AT5G03240.3	2e-06	UBQ3UBQ3 (POLYUBIQUITIN 3); protein bindingchr5:771976-772896 REVERSE
GNMM7SP02HR3I6	AT5G03240.3	4e-06	UBQ3UBQ3 (POLYUBIQUITIN 3); protein bindingchr5:771976-772896 REVERSE
GNMM7SP02HRB32	AT4G34720.1	2e-07	AVA-P1, VHA-C1, ATVHA-C1AVA-P1; ATPase/ proton-transporting ATPase, rotational mechanismchr4:16568223-16569165 REVERSE
GNMM7SP02HRGUP	AT5G03240.3	2e-06	UBQ3UBQ3 (POLYUBIQUITIN 3); protein bindingchr5:771976-772896 REVERSE
GNMM7SP02HRIAM	AT1G15750.4	3e-09	WSIP1, TPLTPL (TOPLESS); protein binding / protein homodimerization/ transcription repressorchr1:5415086-5420359 REVERSE
GNMM7SP02HTATO	AT3G04400.1	8e-07	emb2171emb2171 (embryo defective 2171); structural constituent of ribosomechr3:1167339-1168308 FORWARD
GNMM7SP02HTZ5T	AT5G59970.1	2e-24	histone H4chr5:24146352-24146663 REVERSE
GNMM7SP02HVH56	AT4G31390.2	8e-07	ABC1 family proteinchr4:15233126-15236764 FORWARD
GNMM7SP02HWCWY	AT5G09810.1	6e-12	ACT2, ACT7ACT7 (ACTIN 7); structural constituent of cytoskeletonchr5:3052809-3054220 FORWARD
GNMM7SP02HXJVD	AT3G62290.1	3e-39	ATARFA1EATARFA1E (ADP-ribosylation factor A1E); GTP binding / phospholipase activator/ protein bindingchr3:23052287-23053545 FORWARD
GNMM7SP02HZJGX	ATCG00430.1	1e-57	PSBGEncodes a protein which was originally thought to be part of photosystem II but its wheat homolog was later shown to encode for subunit K of NADH dehydrogenase.chrC:49257-49934 REVERSE
GNMM7SP02I0LJV	AT4G34720.1	3e-08	AVA-P1, VHA-C1, ATVHA-C1AVA-P1; ATPase/ proton-transporting ATPase, rotational mechanismchr4:16568223-16569165 REVERSE
GNMM7SP02I0XXB	AT5G20010.1	3e-06	RAN-1, RAN1, ATRAN1RAN-1; GTP binding / GTPase/ protein bindingchr5:6760364-6761747 FORWARD
GNMM7SP02I1GE3	AT3G58610.2	1e-06	ketol-acid reductoisomerasechr3:21671561-21674639 FORWARD
GNMM7SP02I1Q22	AT3G17000.1	2e-07	UBC32UBC32 (ubiquitin-conjugating enzyme 32); ubiquitin-protein ligasechr3:5797296-5799467 FORWARD
GNMM7SP02I2WW7	AT2G05710.1	5e-07	aconitate hydratase, cytoplasmic, putative / citrate hydro-lyase/aconitase, putativechr2:2141591-2146350 FORWARD
GNMM7SP02I67J4	AT5G62700.1	1e-06	TUB3TUB3; GTP binding / GTPase/ structural moleculechr5:25184501-25186426 FORWARD
GNMM7SP02I7ZPJ	AT5G03240.3	2e-06	UBQ3UBQ3 (POLYUBIQUITIN 3); protein bindingchr5:771976-772896 REVERSE
GNMM7SP02IAH8U	AT1G02500.2	5e-06	SAM1, SAM-1, MAT1SAM1 (S-ADENOSYLMETHIONINE SYNTHETASE 1); methionine adenosyltransferasechr1:519037-520218 FORWARD
GNMM7SP02IB5TC	ATMG01360.1	7e-22	COX1cytochrome c oxidase subunit 1chrM:349830-351413 REVERSE
GNMM7SP02ICFQ3	AT5G59970.1	2e-18	histone H4chr5:24146352-24146663 REVERSE
GNMM7SP02ICMS7	AT5G47450.1	2e-06	ATTIP2;3, TIP2;3, DELTA-TIP3AtTIP2;3; ammonia transporter/ methylammonium transmembrane transporter/ water channelchr5:19248509-19249466 REVERSE
GNMM7SP02IEKBD	AT5G24850.1	1e-08	CRY3CRY3 (cryptochrome 3); DNA binding / DNA photolyase/ FMN bindingchr5:8535399-8538016 REVERSE
GNMM7SP02IFPI0	AT2G36380.1	4e-20	PDR6, ATPDR6PDR6; ATPase, coupled to transmembrane movement of substanceschr2:15257583-15263627 FORWARD
GNMM7SP02IKUDN	AT5G05170.1	2e-06	CESA3, IXR1, ATCESA3, ATH-B, CEV1CEV1 (CONSTITUTIVE EXPRESSION OF VSP 1); cellulose synthase/ transferase, transferring glycosyl groupschr5:1530401-1535090 REVERSE
GNMM7SP02ILFA8	AT4G34720.1	3e-08	AVA-P1, VHA-C1, ATVHA-C1AVA-P1; ATPase/ proton-transporting ATPase, rotational mechanismchr4:16568223-16569165 REVERSE
GNMM7SP02ILJQ4	AT5G59970.1	3e-06	histone H4chr5:24146352-24146663 REVERSE
GNMM7SP02IMJJI	AT5G43940.1	7e-06	HOT5, ADH2, GSNORHOT5 (sensitive to hot temperatures 5); S-(hydroxymethyl)glutathione dehydrogenase/ S-nitrosoglutathione reductasechr5:17684265-17686379 FORWARD
GNMM7SP02IMJOY	AT5G59970.1	2e-18	histone H4chr5:24146352-24146663 REVERSE
GNMM7SP02INQ6J	AT4G29850.1	3e-06	unknown proteinchr4:14601818-14602874 REVERSE
GNMM7SP02INQXL	AT3G10760.1	2e-06	myb family transcription factorchr3:3369814-3370821 FORWARD
GNMM7SP02IPR00	ATCG00340.1	3e-17	PSABEncodes the D1 subunit of photosystem I and II reaction centers.chrC:37375-39579 REVERSE
GNMM7SP02IRWC1	AT5G53460.1	5e-42	GLT1GLT1; glutamate synthase (NADH)chr5:21700518-21709629 FORWARD
GNMM7SP02ISC5T	AT5G54960.1	4e-09	PDC2PDC2 (pyruvate decarboxylase-2); carboxy-lyase/ catalytic/ magnesium ion binding / pyruvate decarboxylase/ thiamin pyrophosphate bindingchr5:22310858-22312681 REVERSE
GNMM7SP02IVIHQ	ATCG00430.1	2e-47	PSBGEncodes a protein which was originally thought to be part of photosystem II but its wheat homolog was later shown to encode for subunit K of NADH dehydrogenase.chrC:49257-49934 REVERSE
GNMM7SP02IXIO1	AT4G01850.2	5e-07	SAM-2, MAT2SAM-2 (S-ADENOSYLMETHIONINE SYNTHETASE 2); methionine adenosyltransferasechr4:796298-797479 REVERSE
GNMM7SP02IZJH0	AT1G01770.1	5e-12	unknown proteinchr1:278759-282490 FORWARD
GNMM7SP02J1GCE	AT1G56070.1	1e-06	LOS1LOS1; copper ion binding / translation elongation factor/ translation factor, nucleic acid bindingchr1:20968245-20971077 REVERSE
GNMM7SP02J2A0R	AT5G56320.1	3e-06	ATEXPA14, EXP14, ATEXP14, ATHEXP ALPHA 1.5ATEXPA14 (ARABIDOPSIS THALIANA EXPANSIN A14)chr5:22808854-22809906 FORWARD
GNMM7SP02JAMB5	AT5G13000.2	4e-06	ATGSL12, gsl12ATGSL12 (glucan synthase-like 12); 1,3-beta-glucan synthase/ transferase, transferring glycosyl groupschr5:4110445-4121202 REVERSE
GNMM7SP02JAURT	AT4G35800.1	1e-41	NRPB1, RPB1, RNA_POL_II_LSRNA_POL_II_LS, RNA_POL_II_LSNRPB1 (RNA POLYMERASE II LARGE SUBUNIT); DNA binding / DNA-directed RNA polymerasechr4:16961115-16967892 REVERSE
GNMM7SP02JBNAT	AT4G34720.1	5e-08	AVA-P1, VHA-C1, ATVHA-C1AVA-P1; ATPase/ proton-transporting ATPase, rotational mechanismchr4:16568223-16569165 REVERSE
GNMM7SP02JCA01	AT5G10360.1	4e-21	EMB3010EMB3010 (embryo defective 3010); structural constituent of ribosomechr5:3258734-3260142 REVERSE
GNMM7SP02JCX5F	AT1G26850.2	6e-07	dehydration-responsive family proteinchr1:9301146-9303432 REVERSE
GNMM7SP02JEF6S	AT5G65360.1	2e-28	histone H3chr5:26120099-26120509 REVERSE
GNMM7SP02JEIFY	AT5G53460.1	1e-49	GLT1GLT1; glutamate synthase (NADH)chr5:21700518-21709629 FORWARD
GNMM7SP02JF1WK	AT5G20830.2	6e-07	SUS1, ASUS1, atsus1SUS1 (SUCROSE SYNTHASE 1); UDP-glycosyltransferase/ sucrose synthasechr5:7050599-7054032 REVERSE
GNMM7SP02JGD8V	AT5G18410.3	9e-15	PIR, KLK, PIR121, SRA1, PIRPPIR121; transcription activatorchr5:6098593-6104783 REVERSE
GNMM7SP02JHUMM	AT5G45970.1	4e-08	ARAC2, ROP7, ATRAC2, ATROP7ARAC2 (ARABIDOPSIS RAC-LIKE 2); GTP bindingchr5:18643761-18645758 FORWARD
GNMM7SP02JJXM7	AT4G29850.1	8e-06	unknown proteinchr4:14601818-14602874 REVERSE
GNMM7SP02JL8JS	AT5G03240.3	2e-06	UBQ3UBQ3 (POLYUBIQUITIN 3); protein bindingchr5:771976-772896 REVERSE
GNMM7SP02JOXMU	AT5G54960.1	1e-13	PDC2PDC2 (pyruvate decarboxylase-2); carboxy-lyase/ catalytic/ magnesium ion binding / pyruvate decarboxylase/ thiamin pyrophosphate bindingchr5:22310858-22312681 REVERSE
GNMM7SP02JRRQZ	AT5G09810.1	6e-12	ACT2, ACT7ACT7 (ACTIN 7); structural constituent of cytoskeletonchr5:3052809-3054220 FORWARD
GNMM7SP02JSMK1	AT5G62700.1	9e-23	TUB3TUB3; GTP binding / GTPase/ structural moleculechr5:25184501-25186426 FORWARD
GNMM7SP02JSYJ4	AT5G20570.3	5e-19	ROC1, RBX1, HRT1, ATRBX1RBX1 (RING-BOX 1); protein bindingchr5:6956905-6958221 REVERSE
GNMM7SP02JVC07	AT1G28310.2	6e-17	Dof-type zinc finger domain-containing proteinchr1:9912534-9913685 REVERSE
GNMM7SP02JXMST	AT4G30210.2	2e-06	ATR2, AR2ATR2 (ARABIDOPSIS P450 REDUCTASE 2); NADPH-hemoprotein reductasechr4:14796900-14800578 FORWARD
GNMM7SP02JZ2IK	AT5G58180.1	6e-08	ATYKT62, YKT62ATYKT62chr5:23544011-23545157 FORWARD
GNMM7SP02JZEZU	AT5G43050.1	7e-07	unknown proteinchr5:17268404-17268880 FORWARD
contig00514	AT4G38510.4	4e-96	vacuolar ATP synthase subunit B, putative / V-ATPase B subunit, putative / vacuolar proton pump B subunit, putative / V-ATPase 57 kDa subunit, putativechr4:18011155-18014789 REVERSE
contig19129	AT2G29550.1	1e-84	TUB7TUB7; structural constituent of cytoskeletonchr2:12644258-12645932 REVERSE
contig34091	AT2G29550.1	1e-84	TUB7TUB7; structural constituent of cytoskeletonchr2:12644258-12645932 REVERSE
contig12848	AT4G34720.1	3e-55	AVA-P1, VHA-C1, ATVHA-C1AVA-P1; ATPase/ proton-transporting ATPase, rotational mechanismchr4:16568223-16569165 REVERSE
contig00858	AT5G58290.1	9e-164	RPT3RPT3 (REGULATORY PARTICLE TRIPLE-A ATPASE 3); ATPasechr5:23569155-23571116 FORWARD
contig26838	AT4G34720.1	2e-55	AVA-P1, VHA-C1, ATVHA-C1AVA-P1; ATPase/ proton-transporting ATPase, rotational mechanismchr4:16568223-16569165 REVERSE
contig03693	AT5G65360.1	1e-59	histone H3chr5:26120099-26120509 REVERSE
contig29857	AT5G62700.1	1e-76	TUB3TUB3; GTP binding / GTPase/ structural moleculechr5:25184501-25186426 FORWARD
contig00777	AT3G52590.1	6e-69	UBQ1, EMB2167, ERD16, HAP4UBQ1 (UBIQUITIN EXTENSION PROTEIN 1); protein binding / structural constituent of ribosomechr3:19505668-19506681 FORWARD
contig22420	AT3G52590.1	3e-69	UBQ1, EMB2167, ERD16, HAP4UBQ1 (UBIQUITIN EXTENSION PROTEIN 1); protein binding / structural constituent of ribosomechr3:19505668-19506681 FORWARD
contig10592	AT5G12250.1	6e-108	TUB6TUB6 (BETA-6 TUBULIN); structural constituent of cytoskeletonchr5:3961317-3962971 REVERSE
GNMM7SP02GAE7J	ATCG00430.1	3e-68	PSBGEncodes a protein which was originally thought to be part of photosystem II but its wheat homolog was later shown to encode for subunit K of NADH dehydrogenase.chrC:49257-49934 REVERSE
GNMM7SP02GWT8L	AT1G80070.1	2e-67	SUS2, EMB33, EMB177, EMB14SUS2 (ABNORMAL SUSPENSOR 2)chr1:30118052-30127574 FORWARD
contig10091	AT4G40030.2	5e-59	histone H3.2chr4:18555840-18556827 REVERSE
contig30183	AT5G60390.3	5e-62	elongation factor 1-alpha / EF-1-alphachr5:24289226-24290675 FORWARD
GNMM7SP02GPOQG	ATCG00280.1	2e-48	PSBCchloroplast gene encoding a CP43 subunit of the photosystem II reaction center. promoter contains a blue-light responsive element.chrC:33720-35141 FORWARD
contig13747	AT5G09810.1	2e-177	ACT2, ACT7ACT7 (ACTIN 7); structural constituent of cytoskeletonchr5:3052809-3054220 FORWARD
contig06203	AT3G52590.1	2e-64	UBQ1, EMB2167, ERD16, HAP4UBQ1 (UBIQUITIN EXTENSION PROTEIN 1); protein binding / structural constituent of ribosomechr3:19505668-19506681 FORWARD
contig03755	AT5G59970.1	2e-48	histone H4chr5:24146352-24146663 REVERSE
contig34763	AT2G30000.1	3e-53	LOCATED IN: cellular_component unknown; EXPRESSED IN: 24 plant structures; EXPRESSED DURING: 14 growth stages; CONTAINS InterPro DOMAIN/s: PHF5-like (InterPro:IPR005345); BEST Arabidopsis thaliana protein match is: unknown protein (TAIR:AT1G07170.2); Has 292 Blast hits to 292 proteins in 142 species: Archae - 0; Bacteria - 0; Metazoa - 110; Fungi - 75; Plants - 47; Viruses - 0; Other Eukaryotes -…
contig04757	AT5G59970.1	7e-43	histone H4chr5:24146352-24146663 REVERSE
contig33170	AT4G17170.1	3e-94	AT-RAB2, ATRABB1C, ATRAB2A, RAB2A, RABB1C, ATRAB-B1B, RAB-B1BRABB1C (ARABIDOPSIS RAB GTPASE HOMOLOG B1C); GTP binding / GTPasechr4:9644908-9646220 REVERSE
GNMM7SP02HU7VX	AT3G11130.1	3e-46	clathrin heavy chain, putativechr3:3482575-3491667 REVERSE
contig26026	AT1G19910.1	4e-58	AVA-P2, AVA-2PE, ATVHA-C2AVA-P2; ATPase/ proton-transporting ATPase, rotational mechanismchr1:6913317-6914322 FORWARD
GNMM7SP02HCGU6	AT5G02500.1	4e-25	HSC70-1, HSP70-1, AT-HSC70-1, HSC70HSC70-1 (HEAT SHOCK COGNATE PROTEIN 70-1); ATP bindingchr5:554055-556334 REVERSE
contig16969	AT5G02960.1	4e-42	40S ribosomal protein S23 (RPS23B)chr5:693280-694396 REVERSE
contig16979	AT5G02960.1	4e-42	40S ribosomal protein S23 (RPS23B)chr5:693280-694396 REVERSE
contig03569	AT1G16890.2	2e-80	UBC36, UBC13Bubiquitin-conjugating enzyme, putativechr1:5776550-5778327 REVERSE
GNMM7SP02GMG0Q	AT5G13110.1	2e-53	G6PD2G6PD2 (GLUCOSE-6-PHOSPHATE DEHYDROGENASE 2); glucose-6-phosphate dehydrogenasechr5:4158952-4161640 FORWARD
contig09756	AT3G55280.3	1e-23	RPL23ABRPL23AB (RIBOSOMAL PROTEIN L23AB); RNA binding / nucleotide binding / structural constituent of ribosomechr3:20500667-20501519 FORWARD
GNMM7SP02HT2J4	ATCG00340.1	2e-40	PSABEncodes the D1 subunit of photosystem I and II reaction centers.chrC:37375-39579 REVERSE
contig34798	AT5G60390.3	4e-35	elongation factor 1-alpha / EF-1-alphachr5:24289226-24290675 FORWARD
contig09411	AT5G19990.1	2e-133	RPT6A, ATSUG1RPT6A (REGULATORY PARTICLE TRIPLE-A ATPASE 6A); ATPasechr5:6752144-6754918 FORWARD
contig09552	AT5G03240.3	9e-72	UBQ3UBQ3 (POLYUBIQUITIN 3); protein bindingchr5:771976-772896 REVERSE
GNMM7SP02GT2YV	AT1G79640.1	1e-45	ATP binding / kinase/ protein kinase/ protein serine/threonine kinase/ protein tyrosine kinasechr1:29966913-29971387 REVERSE
GNMM7SP02HJE37	AT5G58870.1	9e-44	ftsh9ftsh9 (FtsH protease 9); ATP-dependent peptidase/ ATPase/ metallopeptidasechr5:23770080-23773719 REVERSE
contig05280	AT3G46960.1	8e-61	ATP binding / ATP-dependent helicase/ helicase/ hydrolase, acting on acid anhydrides, in phosphorus-containing anhydrides / nucleic acid bindingchr3:17291004-17298067 REVERSE
contig23618	AT5G59850.1	6e-69	40S ribosomal protein S15A (RPS15aF)chr5:24112499-24113084 REVERSE
contig23747	AT5G59850.1	2e-69	40S ribosomal protein S15A (RPS15aF)chr5:24112499-24113084 REVERSE
contig26135	AT5G59850.1	3e-69	40S ribosomal protein S15A (RPS15aF)chr5:24112499-24113084 REVERSE
contig26136	AT5G59850.1	3e-69	40S ribosomal protein S15A (RPS15aF)chr5:24112499-24113084 REVERSE
GNMM7SP02GRFU9	AT5G13300.1	4e-31	SFC, VAN3, AGD3SFC (SCARFACE); ARF GTPase activator/ phosphoinositide bindingchr5:4255923-4262018 REVERSE
contig11891	AT2G47160.2	3e-31	BOR1BOR1 (REQUIRES HIGH BORON 1); anion exchanger/ boron transporterchr2:19357740-19360787 REVERSE
contig30819	AT3G55280.3	3e-19	RPL23ABRPL23AB (RIBOSOMAL PROTEIN L23AB); RNA binding / nucleotide binding / structural constituent of ribosomechr3:20500667-20501519 FORWARD
contig32470	AT3G55280.3	3e-19	RPL23ABRPL23AB (RIBOSOMAL PROTEIN L23AB); RNA binding / nucleotide binding / structural constituent of ribosomechr3:20500667-20501519 FORWARD
contig35359	AT2G47160.2	2e-31	BOR1BOR1 (REQUIRES HIGH BORON 1); anion exchanger/ boron transporterchr2:19357740-19360787 REVERSE
GNMM7SP02F7VBO	ATCG00270.1	2e-60	PSBDPSII D2 proteinchrC:32711-33772 FORWARD
GNMM7SP02GP4VP	ATMG01360.1	2e-69	COX1cytochrome c oxidase subunit 1chrM:349830-351413 REVERSE
GNMM7SP02HIGPU	AT5G03240.3	3e-29	UBQ3UBQ3 (POLYUBIQUITIN 3); protein bindingchr5:771976-772896 REVERSE
contig28536	AT5G09810.1	1e-29	ACT2, ACT7ACT7 (ACTIN 7); structural constituent of cytoskeletonchr5:3052809-3054220 FORWARD
GNMM7SP02H5SB7	AT1G07540.1	2e-31	TRFL2TRFL2 (TRF-LIKE 2); DNA bindingchr1:2318433-2321048 REVERSE
GNMM7SP02HFEUX	ATCG00680.1	2e-50	PSBBencodes for CP47, subunit of the photosystem II reaction center.chrC:72371-73897 FORWARD
contig11950	AT3G62290.1	4e-100	ATARFA1EATARFA1E (ADP-ribosylation factor A1E); GTP binding / phospholipase activator/ protein bindingchr3:23052287-23053545 FORWARD
contig24121	AT1G50010.1	9e-89	TUA2TUA2; structural constituent of cytoskeletonchr1:18517737-18519729 FORWARD
contig14874	AT1G50010.1	0	TUA2TUA2; structural constituent of cytoskeletonchr1:18517737-18519729 FORWARD
GNMM7SP02IDILB	AT5G59970.1	5e-27	histone H4chr5:24146352-24146663 REVERSE
contig20652	AT5G09810.1	2e-96	ACT2, ACT7ACT7 (ACTIN 7); structural constituent of cytoskeletonchr5:3052809-3054220 FORWARD
contig22979	AT3G61650.1	2e-91	TUBG1TUBG1 (GAMMA-TUBULIN); GTP binding / GTPase/ structural moleculechr3:22812601-22815011 REVERSE
contig30148	AT5G23860.1	2e-121	TUB8TUB8; structural constituent of cytoskeletonchr5:8042962-8044528 FORWARD
GNMM7SP02JO1GA	AT4G14210.1	3e-27	PDS3, PDS, PDE226PDS3 (PHYTOENE DESATURASE 3); phytoene dehydrogenasechr4:8190426-8194769 REVERSE
GNMM7SP02GNVN5	AT5G44340.1	4e-52	TUB4TUB4; structural constituent of cytoskeletonchr5:17859442-17860994 REVERSE
contig17589	AT2G19600.1	1e-24	ATKEA4, KEA4ATKEA4; potassium ion transmembrane transporter/ potassium:hydrogen antiporterchr2:8479275-8483482 FORWARD
contig12619	AT5G62700.1	0	TUB3TUB3; GTP binding / GTPase/ structural moleculechr5:25184501-25186426 FORWARD
contig23651	AT2G30000.1	1e-64	LOCATED IN: cellular_component unknown; EXPRESSED IN: 24 plant structures; EXPRESSED DURING: 14 growth stages; CONTAINS InterPro DOMAIN/s: PHF5-like (InterPro:IPR005345); BEST Arabidopsis thaliana protein match is: unknown protein (TAIR:AT1G07170.2); Has 292 Blast hits to 292 proteins in 142 species: Archae - 0; Bacteria - 0; Metazoa - 110; Fungi - 75; Plants - 47; Viruses - 0; Other Eukaryotes -…
GNMM7SP02GTA8H	AT5G08470.1	2e-26	PEX1PEX1 (peroxisome 1); ATP binding / ATPase/ binding / nucleoside-triphosphatase/ nucleotide binding / protein bindingchr5:2735925-2742731 FORWARD
GNMM7SP02H78VL	AT5G60390.3	1e-59	elongation factor 1-alpha / EF-1-alphachr5:24289226-24290675 FORWARD
GNMM7SP02HCU3G	AT3G11130.1	8e-71	clathrin heavy chain, putativechr3:3482575-3491667 REVERSE
contig25401	AT1G65350.1	9e-39	UBQ13UBQ13; protein bindingchr1:24272518-24277275 REVERSE
GNMM7SP02G2RCV	AT5G21274.1	3e-25	CAM6, ACAM-6CAM6 (CALMODULIN 6); calcium ion bindingchr5:7214740-7215950 REVERSE
GNMM7SP02GOBG9	ATCG00190.1	1e-55	RPOBChloroplast DNA-dependent RNA polymerase B subunit. The transcription of this gene is regulated by a nuclear encoded RNA polymerase. This gene has been transferred to mitochondrial genome during crucifer evolution.chrC:23111-26329 REVERSE
GNMM7SP02IX2SH	AT3G08530.1	1e-56	clathrin heavy chain, putativechr3:2587171-2595411 REVERSE
GNMM7SP02GQRX0	AT5G45380.1	7e-26	ATDUR3, DUR3sodium:solute symporter family proteinchr5:18391337-18395696 FORWARD
GNMM7SP02HYFJI	ATCG00190.1	4e-55	RPOBChloroplast DNA-dependent RNA polymerase B subunit. The transcription of this gene is regulated by a nuclear encoded RNA polymerase. This gene has been transferred to mitochondrial genome during crucifer evolution.chrC:23111-26329 REVERSE
GNMM7SP02JAJ9K	AT2G36200.1	2e-24	kinesin motor protein-relatedchr2:15179739-15185189 REVERSE
contig34225	AT5G49910.1	2e-53	CPHSC70-2EAT SHOCK PROTEIN 70-2, HSC70-7CPHSC70-2EAT SHOCK PROTEIN 70-2 (CHLOROPLAST HEAT SHOCK PROTEIN 70-2); ATP binding / unfolded protein bindingchr5:20303470-20306295 FORWARD
contig24771	AT1G78870.2	6e-84	UBC35, UBC13AUBC35 (UBIQUITIN-CONJUGATING ENZYME 35); protein binding / ubiquitin-protein ligasechr1:29650589-29652203 FORWARD
contig31737	ATCG00140.1	4e-21	ATPHATPase III subunitchrC:13262-13507 REVERSE
contig03045	AT4G02080.1	2e-58	ASAR1, ATSARA1C, ATSAR2ATSAR2 (ARABIDOPSIS THALIANA SECRETION-ASSOCIATED RAS SUPER FAMILY 2); GTP bindingchr4:921554-922547 FORWARD
contig23792	AT3G58500.1	3e-88	PP2A-3, EP7PP2A-3 (PROTEIN PHOSPHATASE 2A-3); protein serine/threonine phosphatasechr3:21635503-21638911 REVERSE
GNMM7SP02GRALI	AT2G21790.1	1e-22	R1, RNR1, CLS8, ATRNR1RNR1 (RIBONUCLEOTIDE REDUCTASE 1); ATP binding / protein binding / ribonucleoside-diphosphate reductasechr2:9293529-9297580 FORWARD
GNMM7SP02ICL40	AT2G21790.1	9e-23	R1, RNR1, CLS8, ATRNR1RNR1 (RIBONUCLEOTIDE REDUCTASE 1); ATP binding / protein binding / ribonucleoside-diphosphate reductasechr2:9293529-9297580 FORWARD
GNMM7SP02GWQMR	AT4G32551.1	1e-23	LUG, RON2LUG (LEUNIG); protein binding / protein heterodimerization/ transcription repressorchr4:15707863-15713359 FORWARD
GNMM7SP02JSM58	AT3G12580.1	1e-34	HSP70HSP70 (heat shock protein 70); ATP bindingchr3:3991487-3993689 REVERSE
contig02834	AT3G62840.2	8e-22	FUNCTIONS IN: molecular_function unknown; LOCATED IN: small nucleolar ribonucleoprotein complex, nucleus; EXPRESSED IN: 22 plant structures; EXPRESSED DURING: 13 growth stages; CONTAINS InterPro DOMAIN/s: Like-Sm ribonucleoprotein, core (InterPro:IPR001163), Like-Sm ribonucleoprotein, eukaryotic and archaea-type, core (InterPro:IPR006649), Like-Sm ribonucleoprotein-related, core (InterPro:IPR0109…
contig06092	AT3G62840.2	3e-21	FUNCTIONS IN: molecular_function unknown; LOCATED IN: small nucleolar ribonucleoprotein complex, nucleus; EXPRESSED IN: 22 plant structures; EXPRESSED DURING: 13 growth stages; CONTAINS InterPro DOMAIN/s: Like-Sm ribonucleoprotein, core (InterPro:IPR001163), Like-Sm ribonucleoprotein, eukaryotic and archaea-type, core (InterPro:IPR006649), Like-Sm ribonucleoprotein-related, core (InterPro:IPR0109…
contig17279	AT5G50320.1	1e-162	ELO3, HAG3, HAC8ELO3 (ELONGATA 3); histone acetyltransferasechr5:20481200-20484811 REVERSE
contig26853	AT5G02500.1	4e-22	HSC70-1, HSP70-1, AT-HSC70-1, HSC70HSC70-1 (HEAT SHOCK COGNATE PROTEIN 70-1); ATP bindingchr5:554055-556334 REVERSE
contig28584	AT5G66880.1	3e-21	SNRK2-3, SNRK2.3, SRK2ISNRK2.3 (SUCROSE NONFERMENTING 1(SNF1)-RELATED PROTEIN KINASE 2.3); kinase/ protein kinasechr5:26710697-26712732 FORWARD
GNMM7SP02JC3LL	AT5G49460.1	1e-24	ACLB-2ACLB-2 (ATP CITRATE LYASE SUBUNIT B 2); ATP citrate synthasechr5:20055048-20058195 FORWARD
GNMM7SP02JW31A	ATCG00350.1	1e-54	PSAAEncodes psaA protein comprising the reaction center for photosystem I along with psaB protein; hydrophobic protein encoded by the chloroplast genome.chrC:39605-41857 REVERSE
GNMM7SP02IEDBO	AT4G35250.1	2e-51	vestitone reductase-relatedchr4:16771401-16773269 REVERSE
contig24523	AT5G03240.3	5e-21	UBQ3UBQ3 (POLYUBIQUITIN 3); protein bindingchr5:771976-772896 REVERSE
contig24651	AT5G03240.3	5e-21	UBQ3UBQ3 (POLYUBIQUITIN 3); protein bindingchr5:771976-772896 REVERSE
GNMM7SP02JSMAC	AT1G21650.1	1e-23	ATP binding / protein bindingchr1:7592891-7600590 REVERSE
contig07691	AT5G10980.1	2e-35	histone H3chr5:3472591-3473349 REVERSE
contig14779	AT1G50010.1	0	TUA2TUA2; structural constituent of cytoskeletonchr1:18517737-18519729 FORWARD
GNMM7SP02HJ9XO	AT3G53750.1	8e-48	ACT3ACT3 (actin 3); structural constituent of cytoskeletonchr3:19915924-19917371 FORWARD
contig02811	AT5G10980.1	1e-34	histone H3chr5:3472591-3473349 REVERSE
contig05644	AT3G45980.1	1e-44	H2B, HTB9HTB9; DNA bindingchr3:16897492-16897944 REVERSE
contig20973	AT4G14960.2	4e-88	TUA6TUA6; structural constituent of cytoskeletonchr4:8548769-8550319 REVERSE
contig23351	AT5G02490.1	1e-19	heat shock cognate 70 kDa protein 2 (HSC70-2) (HSP70-2)chr5:550296-552565 REVERSE
contig30616	AT5G56030.1	2e-20	HSP81-2, ERD8, HSP90.2HSP81-2 (HEAT SHOCK PROTEIN 81-2); ATP bindingchr5:22686923-22689433 FORWARD
GNMM7SP02GDTHU	AT5G03240.3	1e-18	UBQ3UBQ3 (POLYUBIQUITIN 3); protein bindingchr5:771976-772896 REVERSE
GNMM7SP02I4FH5	AT3G46960.1	9e-47	ATP binding / ATP-dependent helicase/ helicase/ hydrolase, acting on acid anhydrides, in phosphorus-containing anhydrides / nucleic acid bindingchr3:17291004-17298067 REVERSE
contig01240	AT3G45980.1	2e-44	H2B, HTB9HTB9; DNA bindingchr3:16897492-16897944 REVERSE
contig02302	AT3G45980.1	3e-44	H2B, HTB9HTB9; DNA bindingchr3:16897492-16897944 REVERSE
contig04828	AT3G45980.1	4e-44	H2B, HTB9HTB9; DNA bindingchr3:16897492-16897944 REVERSE
contig05163	AT5G59910.1	3e-44	HTB4HTB4; DNA bindingchr5:24127206-24127658 FORWARD
contig07643	AT3G45980.1	4e-44	H2B, HTB9HTB9; DNA bindingchr3:16897492-16897944 REVERSE
contig07815	AT3G45980.1	4e-44	H2B, HTB9HTB9; DNA bindingchr3:16897492-16897944 REVERSE
contig26129	AT3G45980.1	2e-44	H2B, HTB9HTB9; DNA bindingchr3:16897492-16897944 REVERSE
contig28889	AT3G45980.1	3e-44	H2B, HTB9HTB9; DNA bindingchr3:16897492-16897944 REVERSE
contig29137	AT3G45980.1	3e-44	H2B, HTB9HTB9; DNA bindingchr3:16897492-16897944 REVERSE
contig30943	AT3G45980.1	2e-44	H2B, HTB9HTB9; DNA bindingchr3:16897492-16897944 REVERSE
contig04853	AT2G44610.1	1e-70	RAB6, ATRABH1B, ATRAB6A, RAB6ARAB6A; GTP binding / protein bindingchr2:18411778-18413883 REVERSE
contig15531	AT5G51820.1	3e-44	PGM, ATPGMP, PGM1, STF1PGM (PHOSPHOGLUCOMUTASE); phosphoglucomutasechr5:21063531-21067933 REVERSE
contig30024	AT2G30000.1	4e-52	LOCATED IN: cellular_component unknown; EXPRESSED IN: 24 plant structures; EXPRESSED DURING: 14 growth stages; CONTAINS InterPro DOMAIN/s: PHF5-like (InterPro:IPR005345); BEST Arabidopsis thaliana protein match is: unknown protein (TAIR:AT1G07170.2); Has 292 Blast hits to 292 proteins in 142 species: Archae - 0; Bacteria - 0; Metazoa - 110; Fungi - 75; Plants - 47; Viruses - 0; Other Eukaryotes -…
contig24122	AT1G50010.1	3e-88	TUA2TUA2; structural constituent of cytoskeletonchr1:18517737-18519729 FORWARD
contig00344	AT3G45980.1	3e-43	H2B, HTB9HTB9; DNA bindingchr3:16897492-16897944 REVERSE
contig04010	AT3G45980.1	2e-43	H2B, HTB9HTB9; DNA bindingchr3:16897492-16897944 REVERSE
contig21944	AT3G45980.1	3e-43	H2B, HTB9HTB9; DNA bindingchr3:16897492-16897944 REVERSE
contig29826	AT3G45980.1	2e-43	H2B, HTB9HTB9; DNA bindingchr3:16897492-16897944 REVERSE
contig34741	AT5G10980.1	4e-33	histone H3chr5:3472591-3473349 REVERSE
contig34688	AT5G20000.1	2e-70	26S proteasome AAA-ATPase subunit, putativechr5:6756915-6759550 FORWARD
contig03076	AT3G45980.1	4e-43	H2B, HTB9HTB9; DNA bindingchr3:16897492-16897944 REVERSE
contig17711	AT3G45980.1	6e-43	H2B, HTB9HTB9; DNA bindingchr3:16897492-16897944 REVERSE
GNMM7SP02FIAQE	AT3G45980.1	4e-43	H2B, HTB9HTB9; DNA bindingchr3:16897492-16897944 REVERSE
GNMM7SP02GGGW1	ATMG00665.1	5e-34	NAD5B, NAD5.2, NAD5Mitochondrial NADH dehydrogenase subunit 5. The gene is trans-spliced from three different pre-cursors, NAD5a, NAD5b and NAD5c.chrM:190740-190761 REVERSE
contig07506	AT3G45980.1	2e-42	H2B, HTB9HTB9; DNA bindingchr3:16897492-16897944 REVERSE
contig13666	AT5G17330.1	1e-47	GAD, GAD1GAD; calmodulin binding / glutamate decarboxylasechr5:5711141-5714839 FORWARD
contig18170	AT5G45550.1	4e-47	mob1/phocein family proteinchr5:18462284-18464840 FORWARD
GNMM7SP02FX0MD	AT3G58500.1	1e-48	PP2A-3, EP7PP2A-3 (PROTEIN PHOSPHATASE 2A-3); protein serine/threonine phosphatasechr3:21635503-21638911 REVERSE
contig14770	AT1G50010.1	0	TUA2TUA2; structural constituent of cytoskeletonchr1:18517737-18519729 FORWARD
contig07416	AT5G65360.1	8e-55	histone H3chr5:26120099-26120509 REVERSE
contig19545	AT5G02500.1	6e-43	HSC70-1, HSP70-1, AT-HSC70-1, HSC70HSC70-1 (HEAT SHOCK COGNATE PROTEIN 70-1); ATP bindingchr5:554055-556334 REVERSE
contig32031	AT2G34250.2	3e-43	protein transport protein sec61, putativechr2:14462635-14464572 FORWARD
GNMM7SP02H0ESB	AT2G44745.1	3e-22	WRKY family transcription factorchr2:18447482-18449004 REVERSE
GNMM7SP02IN640	ATMG00665.1	2e-19	NAD5B, NAD5.2, NAD5Mitochondrial NADH dehydrogenase subunit 5. The gene is trans-spliced from three different pre-cursors, NAD5a, NAD5b and NAD5c.chrM:190740-190761 REVERSE
GNMM7SP02GIFB0	AT3G58500.1	3e-48	PP2A-3, EP7PP2A-3 (PROTEIN PHOSPHATASE 2A-3); protein serine/threonine phosphatasechr3:21635503-21638911 REVERSE
contig26803	AT3G05530.1	0	RPT5A, ATS6A.2RPT5A (REGULATORY PARTICLE TRIPLE-A ATPASE 5A); ATPase/ calmodulin bindingchr3:1603540-1605993 FORWARD
contig33463	AT5G08290.1	8e-43	YLS8YLS8; catalyticchr5:2666043-2666936 FORWARD
GNMM7SP02H7HKF	AT5G59970.1	5e-20	histone H4chr5:24146352-24146663 REVERSE
GNMM7SP02ISK38	ATCG00350.1	5e-27	PSAAEncodes psaA protein comprising the reaction center for photosystem I along with psaB protein; hydrophobic protein encoded by the chloroplast genome.chrC:39605-41857 REVERSE
contig18007	AT5G07090.1	1e-18	40S ribosomal protein S4 (RPS4B)chr5:2202410-2203805 FORWARD
contig32068	AT1G76810.1	1e-17	eukaryotic translation initiation factor 2 family protein / eIF-2 family proteinchr1:28831366-28836310 REVERSE
contig35059	AT1G15690.2	1e-37	AVP1, ATAVP3, AVP-3AVP1; ATPase/ hydrogen-translocating pyrophosphatasechr1:5399115-5402185 FORWARD
GNMM7SP02FTXYE	AT5G13300.1	3e-19	SFC, VAN3, AGD3SFC (SCARFACE); ARF GTPase activator/ phosphoinositide bindingchr5:4255923-4262018 REVERSE
GNMM7SP02FZJX9	AT2G23140.1	7e-17	binding / ubiquitin-protein ligasechr2:9845696-9849105 REVERSE
GNMM7SP02JXG7A	ATCG00350.1	2e-44	PSAAEncodes psaA protein comprising the reaction center for photosystem I along with psaB protein; hydrophobic protein encoded by the chloroplast genome.chrC:39605-41857 REVERSE
contig00893	AT5G62700.1	0	TUB3TUB3; GTP binding / GTPase/ structural moleculechr5:25184501-25186426 FORWARD
contig00215	AT5G14670.1	7e-15	ATARFA1BATARFA1B (ADP-ribosylation factor A1B); GTP binding / phospholipase activator/ protein bindingchr5:4729319-4730495 FORWARD
contig04381	AT3G08690.1	1e-40	UBC11, ATUBC11UBC11 (UBIQUITIN-CONJUGATING ENZYME 11); ubiquitin-protein ligasechr3:2641487-2642489 FORWARD
contig04503	AT3G08690.1	1e-40	UBC11, ATUBC11UBC11 (UBIQUITIN-CONJUGATING ENZYME 11); ubiquitin-protein ligasechr3:2641487-2642489 FORWARD
contig31570	AT3G57490.1	2e-15	40S ribosomal protein S2 (RPS2D)chr3:21279824-21280887 REVERSE
GNMM7SP02G9QQH	AT4G34720.1	5e-07	AVA-P1, VHA-C1, ATVHA-C1AVA-P1; ATPase/ proton-transporting ATPase, rotational mechanismchr4:16568223-16569165 REVERSE
GNMM7SP02H4X0P	AT3G61130.1	1e-23	GAUT1, LGT1GAUT1 (GALACTURONOSYLTRANSFERASE 1); polygalacturonate 4-alpha-galacturonosyltransferase/ transferase, transferring glycosyl groupschr3:22622399-22625514 FORWARD
contig12737	AT5G37510.2	5e-115	EMB1467EMB1467 (embryo defective 1467); NADH dehydrogenase (ubiquinone)/ NADH dehydrogenase/ electron carrier/ iron-sulfur cluster binding / oxidoreductase/ oxidoreductase, acting on NADH or NADPHchr5:14897490-14900447 FORWARD
contig19465	AT2G34250.2	3e-38	protein transport protein sec61, putativechr2:14462635-14464572 FORWARD
GNMM7SP02FL5YH	AT3G45980.1	1e-36	H2B, HTB9HTB9; DNA bindingchr3:16897492-16897944 REVERSE
contig03149	AT5G10980.1	7e-26	histone H3chr5:3472591-3473349 REVERSE
contig34147	AT5G02490.1	4e-15	heat shock cognate 70 kDa protein 2 (HSC70-2) (HSP70-2)chr5:550296-552565 REVERSE
GNMM7SP02GF0VA	AT1G78610.1	2e-14	MSL6MSL6 (MECHANOSENSITIVE CHANNEL OF SMALL CONDUCTANCE-LIKE 6)chr1:29569226-29572126 REVERSE
GNMM7SP02H2QIK	AT1G55325.1	3e-12	FUNCTIONS IN: molecular_function unknown; INVOLVED IN: biological_process unknown; LOCATED IN: cellular_component unknown; EXPRESSED IN: 23 plant structures; EXPRESSED DURING: 13 growth stages; CONTAINS InterPro DOMAIN/s: TRAP240 (InterPro:IPR009401); Has 190 Blast hits to 182 proteins in 65 species: Archae - 0; Bacteria - 45; Metazoa - 113; Fungi - 3; Plants - 23; Viruses - 0; Other Eukaryotes -…
GNMM7SP02I226N	AT1G80070.1	2e-14	SUS2, EMB33, EMB177, EMB14SUS2 (ABNORMAL SUSPENSOR 2)chr1:30118052-30127574 FORWARD
GNMM7SP02I43VI	AT3G57660.1	2e-32	NRPA1NRPA1; DNA binding / DNA-directed RNA polymerase/ zinc ion bindingchr3:21353746-21362814 FORWARD
contig15107	ATMG01360.1	1e-94	COX1cytochrome c oxidase subunit 1chrM:349830-351413 REVERSE
contig14061	AT5G10980.1	2e-25	histone H3chr5:3472591-3473349 REVERSE
contig29403	AT5G11770.1	2e-53	NADH-ubiquinone oxidoreductase 20 kDa subunit, mitochondrialchr5:3791148-3792929 REVERSE
GNMM7SP02F2MLY	AT1G80070.1	8e-38	SUS2, EMB33, EMB177, EMB14SUS2 (ABNORMAL SUSPENSOR 2)chr1:30118052-30127574 FORWARD
GNMM7SP02FJHFE	AT4G04920.1	4e-18	SFR6SFR6 (SENSITIVE TO FREEZING 6)chr4:2497931-2504996 FORWARD
GNMM7SP02FLXAV	AT5G54640.1	8e-14	HTA1, RAT5RAT5 (RESISTANT TO AGROBACTERIUM TRANSFORMATION 5); DNA bindingchr5:22196540-22197279 FORWARD
GNMM7SP02G85GK	AT5G09810.1	5e-16	ACT2, ACT7ACT7 (ACTIN 7); structural constituent of cytoskeletonchr5:3052809-3054220 FORWARD
GNMM7SP02G8PVZ	AT5G09810.1	5e-16	ACT2, ACT7ACT7 (ACTIN 7); structural constituent of cytoskeletonchr5:3052809-3054220 FORWARD
GNMM7SP02GEBJ3	AT5G09810.1	5e-16	ACT2, ACT7ACT7 (ACTIN 7); structural constituent of cytoskeletonchr5:3052809-3054220 FORWARD
GNMM7SP02GT7W9	AT5G09810.1	5e-16	ACT2, ACT7ACT7 (ACTIN 7); structural constituent of cytoskeletonchr5:3052809-3054220 FORWARD
GNMM7SP02I26QT	AT4G00370.1	8e-16	ANTR2, PHT4;4ANTR2; inorganic phosphate transmembrane transporter/ organic anion transmembrane transporterchr4:163153-166111 REVERSE
GNMM7SP02IAG5D	AT5G09810.1	5e-16	ACT2, ACT7ACT7 (ACTIN 7); structural constituent of cytoskeletonchr5:3052809-3054220 FORWARD
GNMM7SP02IMTDM	AT5G09810.1	5e-16	ACT2, ACT7ACT7 (ACTIN 7); structural constituent of cytoskeletonchr5:3052809-3054220 FORWARD
GNMM7SP02JNC7U	AT4G15930.1	1e-17	microtubule motorchr4:9036344-9037825 FORWARD
contig06967	AT3G45980.1	3e-34	H2B, HTB9HTB9; DNA bindingchr3:16897492-16897944 REVERSE
contig11886	AT5G49460.1	3e-87	ACLB-2ACLB-2 (ATP CITRATE LYASE SUBUNIT B 2); ATP citrate synthasechr5:20055048-20058195 FORWARD
contig31477	AT4G16720.1	8e-16	60S ribosomal protein L15 (RPL15A)chr4:9400156-9401315 REVERSE
contig31544	AT3G55280.3	2e-28	RPL23ABRPL23AB (RIBOSOMAL PROTEIN L23AB); RNA binding / nucleotide binding / structural constituent of ribosomechr3:20500667-20501519 FORWARD
contig33969	AT3G12915.1	7e-15	GTP binding / GTPasechr3:4112999-4115708 FORWARD
GNMM7SP02HCEB0	AT1G08520.1	1e-49	PDE166, CHLDCHLD; ATP binding / magnesium chelatase/ nucleoside-triphosphatase/ nucleotide bindingchr1:2696538-2700819 FORWARD
contig12290	AT5G19780.1	0	TUA5TUA5; structural constituent of cytoskeletonchr5:6687212-6688926 FORWARD
contig28729	AT3G62840.1	4e-56	FUNCTIONS IN: molecular_function unknown; LOCATED IN: small nucleolar ribonucleoprotein complex, nucleus; EXPRESSED IN: 22 plant structures; EXPRESSED DURING: 13 growth stages; CONTAINS InterPro DOMAIN/s: Like-Sm ribonucleoprotein, core (InterPro:IPR001163), Like-Sm ribonucleoprotein, eukaryotic and archaea-type, core (InterPro:IPR006649), Like-Sm ribonucleoprotein-related, core (InterPro:IPR0109…
contig10095	AT5G35530.1	6e-33	40S ribosomal protein S3 (RPS3C)chr5:13710355-13712192 REVERSE
contig29659	AT3G45980.1	8e-33	H2B, HTB9HTB9; DNA bindingchr3:16897492-16897944 REVERSE
contig00421	AT1G69740.2	1e-13	HEMB1HEMB1; catalytic/ metal ion binding / porphobilinogen synthasechr1:26232197-26234713 FORWARD
contig15291	AT5G62000.3	1e-14	ARF2, ARF1-BP, HSSARF2 (AUXIN RESPONSE FACTOR 2); protein binding / transcription factorchr5:24910859-24914680 FORWARD
contig30177	AT4G14342.1	9e-15	pre-mRNA splicing factor 10 kDa subunit, putativechr4:8253789-8255405 REVERSE
contig34599	AT1G09630.1	4e-14	ATRAB11C, ATRABA2A, ATRAB-A2A, RAB-A2AATRAB11C (ARABIDOPSIS RAB GTPASE 11C); GTP bindingchr1:3118350-3119571 REVERSE
GNMM7SP02H2EQ6	AT3G20650.2	1e-14	mRNA capping enzyme family proteinchr3:7221168-7223939 REVERSE
contig10917	AT5G62700.1	0	TUB3TUB3; GTP binding / GTPase/ structural moleculechr5:25184501-25186426 FORWARD
contig14790	AT1G61520.2	1e-46	LHCA3LHCA3; chlorophyll bindingchr1:22700493-22701149 FORWARD
contig14791	AT1G61520.2	1e-46	LHCA3LHCA3; chlorophyll bindingchr1:22700493-22701149 FORWARD
contig00856	AT2G30000.1	7e-38	LOCATED IN: cellular_component unknown; EXPRESSED IN: 24 plant structures; EXPRESSED DURING: 14 growth stages; CONTAINS InterPro DOMAIN/s: PHF5-like (InterPro:IPR005345); BEST Arabidopsis thaliana protein match is: unknown protein (TAIR:AT1G07170.2); Has 292 Blast hits to 292 proteins in 142 species: Archae - 0; Bacteria - 0; Metazoa - 110; Fungi - 75; Plants - 47; Viruses - 0; Other Eukaryotes -…
contig01167	AT3G12110.1	0	ACT11ACT11 (actin-11); structural constituent of cytoskeletonchr3:3858116-3859609 FORWARD
contig20656	AT3G12110.1	0	ACT11ACT11 (actin-11); structural constituent of cytoskeletonchr3:3858116-3859609 FORWARD
GNMM7SP02F4JX3	AT5G08530.1	1e-77	CI51CI51 (51 kDa subunit of complex I); 4 iron, 4 sulfur cluster binding / FMN binding / NAD or NADH binding / NADH dehydrogenase (ubiquinone)/ oxidoreductase, acting on NADH or NADPHchr5:2759848-2761726 REVERSE
GNMM7SP02HJIZN	AT1G79430.2	6e-14	APL, WDYAPL (ALTERED PHLOEM DEVELOPMENT); transcription factor/ transcription regulatorchr1:29877521-29879135 REVERSE
GNMM7SP02HP21U	AT1G80410.1	2e-12	EMB2753EMB2753 (EMBRYO DEFECTIVE 2753); bindingchr1:30227963-30234832 REVERSE
GNMM7SP02HSYMD	AT1G80410.1	6e-14	EMB2753EMB2753 (EMBRYO DEFECTIVE 2753); bindingchr1:30227963-30234832 REVERSE
contig18416	AT3G04400.1	2e-72	emb2171emb2171 (embryo defective 2171); structural constituent of ribosomechr3:1167339-1168308 FORWARD
contig12305	AT5G23860.1	0	TUB8TUB8; structural constituent of cytoskeletonchr5:8042962-8044528 FORWARD
contig13811	AT2G01970.1	9e-48	endomembrane protein 70, putativechr2:452197-454819 REVERSE
GNMM7SP02F6LV7	AT1G80770.1	3e-13	PDE318PDE318 (pigment defective 318); GTP bindingchr1:30355266-30357786 FORWARD
GNMM7SP02GOT84	AT2G46915.1	4e-16	unknown proteinchr2:19274018-19277707 REVERSE
GNMM7SP02HFJIC	AT2G44980.2	1e-07	transcription regulatory protein SNF2, putativechr2:18552343-18556669 REVERSE
GNMM7SP02HEJGF	AT3G12580.1	4e-70	HSP70HSP70 (heat shock protein 70); ATP bindingchr3:3991487-3993689 REVERSE
GNMM7SP02G22TO	AT5G55280.1	2e-46	FTSZ1-1, ATFTSZ1-1, CPFTSZFTSZ1-1; protein binding / structural moleculechr5:22420740-22422527 REVERSE
contig14508	AT1G18070.2	3e-68	EF-1-alpha-related GTP-binding protein, putativechr1:6214236-6218211 REVERSE
contig16853	AT5G66730.1	3e-12	zinc finger (C2H2 type) family proteinchr5:26641914-26643883 REVERSE
contig36109	AT5G06600.3	2e-11	UBP12UBP12 (UBIQUITIN-SPECIFIC PROTEASE 12); ubiquitin thiolesterase/ ubiquitin-specific proteasechr5:2020682-2027834 REVERSE
GNMM7SP02FOKSV	AT5G64580.1	2e-12	AAA-type ATPase family proteinchr5:25817391-25821465 REVERSE
GNMM7SP02G6Q6T	AT5G18570.1	1e-12	GTP1/OBG family proteinchr5:6171839-6174823 REVERSE
GNMM7SP02GJ7MS	AT4G03550.1	1e-17	ATGSL05, GSL05, ATGSL5, PMR4, GSL5ATGSL05 (GLUCAN SYNTHASE-LIKE 5); 1,3-beta-glucan synthase/ transferase, transferring glycosyl groupschr4:1573513-1579195 FORWARD
GNMM7SP02GT3E3	AT5G60860.1	4e-67	AtRABA1fAtRABA1f (Arabidopsis Rab GTPase homolog A1f); GTP bindingchr5:24484750-24485565 FORWARD
GNMM7SP02GVZTH	AT1G79560.1	2e-23	EMB1047, FTSH12FTSH12 (FTSH PROTEASE 12); ATP-dependent peptidase/ ATPase/ metallopeptidasechr1:29926976-29932308 FORWARD
GNMM7SP02H4ZJ2	AT3G12780.1	1e-10	PGK1PGK1 (PHOSPHOGLYCERATE KINASE 1); phosphoglycerate kinasechr3:4061127-4063140 REVERSE
GNMM7SP02HF2E4	AT5G05620.1	7e-17	TUBG2, ATGCP2, GCP2GCP2 (GAMMA-TUBULIN COMPLEX PROTEIN 2); GTP binding / GTPase/ structural moleculechr5:1679340-1681719 FORWARD
GNMM7SP02IMO4I	AT5G64380.1	1e-23	fructose-1,6-bisphosphatase family proteinchr5:25741342-25743024 FORWARD
GNMM7SP02JIDEF	AT3G12780.1	1e-10	PGK1PGK1 (PHOSPHOGLYCERATE KINASE 1); phosphoglycerate kinasechr3:4061127-4063140 REVERSE
GNMM7SP02JKVJH	AT3G04400.1	1e-17	emb2171emb2171 (embryo defective 2171); structural constituent of ribosomechr3:1167339-1168308 FORWARD
GNMM7SP02JBDU2	AT4G36870.2	2e-43	BLH2, SAW1BLH2 (BEL1-LIKE HOMEODOMAIN 2); DNA binding / transcription factorchr4:17369423-17373723 FORWARD
contig11844	AT5G66760.1	1e-144	SDH1-1SDH1-1; ATP binding / succinate dehydrogenasechr5:26653776-26657224 FORWARD
contig15769	AT3G13920.3	3e-46	EIF4A1, RH4, TIF4A1EIF4A1 (EUKARYOTIC TRANSLATION INITIATION FACTOR 4A1); ATP-dependent helicase/ translation initiation factorchr3:4592635-4594094 REVERSE
contig19506	AT5G04800.4	2e-45	40S ribosomal protein S17 (RPS17D)chr5:1389217-1389642 FORWARD
contig29477	AT5G56670.1	4e-23	40S ribosomal protein S30 (RPS30C)chr5:22935413-22935981 REVERSE
contig30402	AT5G56670.1	4e-23	40S ribosomal protein S30 (RPS30C)chr5:22935413-22935981 REVERSE
contig31084	AT3G13920.3	3e-46	EIF4A1, RH4, TIF4A1EIF4A1 (EUKARYOTIC TRANSLATION INITIATION FACTOR 4A1); ATP-dependent helicase/ translation initiation factorchr3:4592635-4594094 REVERSE
GNMM7SP02H39RM	AT1G80070.1	1e-24	SUS2, EMB33, EMB177, EMB14SUS2 (ABNORMAL SUSPENSOR 2)chr1:30118052-30127574 FORWARD
GNMM7SP02H7KJY	AT3G54950.1	3e-11	PLP7, PLA IIIAPLA IIIA (PATATIN-LIKE PROTEIN 6)chr3:20359076-20360774 REVERSE
GNMM7SP02JR8MJ	AT3G12780.1	2e-10	PGK1PGK1 (PHOSPHOGLYCERATE KINASE 1); phosphoglycerate kinasechr3:4061127-4063140 REVERSE
contig10254	AT4G00660.1	1e-81	DEAD/DEAH box helicase, putativechr4:274638-277438 FORWARD
contig10302	AT4G00660.1	1e-81	DEAD/DEAH box helicase, putativechr4:274638-277438 FORWARD
GNMM7SP02HQCO4	AT2G27210.1	2e-30	BSL3kelch repeat-containing serine/threonine phosphoesterase family proteinchr2:11630188-11636182 FORWARD
GNMM7SP02JMMYX	ATCG00750.1	1e-28	RPS1130S chloroplast ribosomal protein S11chrC:78960-79376 REVERSE
contig21464	AT2G02760.1	1e-85	ATUBC2, UBC2ATUBC2 (UBIQUITING-CONJUGATING ENZYME 2); ubiquitin-protein ligasechr2:774271-775149 FORWARD
contig10731	AT5G45775.2	6e-87	60S ribosomal protein L11 (RPL11D)chr5:18565281-18566496 REVERSE
contig22288	AT5G45775.2	7e-87	60S ribosomal protein L11 (RPL11D)chr5:18565281-18566496 REVERSE
contig10490	AT3G62840.1	5e-29	FUNCTIONS IN: molecular_function unknown; LOCATED IN: small nucleolar ribonucleoprotein complex, nucleus; EXPRESSED IN: 22 plant structures; EXPRESSED DURING: 13 growth stages; CONTAINS InterPro DOMAIN/s: Like-Sm ribonucleoprotein, core (InterPro:IPR001163), Like-Sm ribonucleoprotein, eukaryotic and archaea-type, core (InterPro:IPR006649), Like-Sm ribonucleoprotein-related, core (InterPro:IPR0109…
contig13522	AT3G20050.1	5e-51	ATTCP-1ATTCP-1; ATP binding / protein binding / unfolded protein bindingchr3:6998544-7002266 REVERSE
contig14616	AT3G45980.1	7e-40	H2B, HTB9HTB9; DNA bindingchr3:16897492-16897944 REVERSE
GNMM7SP02F2VSW	ATCG01280.1	2e-24	YCF2.2hypothetical proteinchrC:145291-152175 REVERSE
GNMM7SP02FH0LV	AT5G59910.1	9e-10	HTB4HTB4; DNA bindingchr5:24127206-24127658 FORWARD
contig32163	AT3G46060.3	3e-62	ARA3ATRAB8A; GTP bindingchr3:16917908-16919740 FORWARD
GNMM7SP02FOT11	AT5G60390.3	9e-39	elongation factor 1-alpha / EF-1-alphachr5:24289226-24290675 FORWARD
contig26905	AT4G38510.4	6e-79	vacuolar ATP synthase subunit B, putative / V-ATPase B subunit, putative / vacuolar proton pump B subunit, putative / V-ATPase 57 kDa subunit, putativechr4:18011155-18014789 REVERSE
contig31273	AT5G02500.1	0	HSC70-1, HSP70-1, AT-HSC70-1, HSC70HSC70-1 (HEAT SHOCK COGNATE PROTEIN 70-1); ATP bindingchr5:554055-556334 REVERSE
GNMM7SP02H1ECN	AT5G08530.1	3e-65	CI51CI51 (51 kDa subunit of complex I); 4 iron, 4 sulfur cluster binding / FMN binding / NAD or NADH binding / NADH dehydrogenase (ubiquinone)/ oxidoreductase, acting on NADH or NADPHchr5:2759848-2761726 REVERSE
contig14807	AT1G45050.1	2e-21	ATUBC2-1, UBC15ATUBC2-1; ubiquitin-protein ligasechr1:17031337-17032967 FORWARD
contig25009	AT5G17330.1	2e-47	GAD, GAD1GAD; calmodulin binding / glutamate decarboxylasechr5:5711141-5714839 FORWARD
contig28978	AT5G10160.1	2e-27	beta-hydroxyacyl-ACP dehydratase, putativechr5:3185819-3187159 FORWARD
contig29098	AT4G27960.2	7e-29	UBC9UBC9 (UBIQUITIN CONJUGATING ENZYME 9); ubiquitin-protein ligasechr4:13916065-13917293 REVERSE
GNMM7SP02F4X1J	AT4G04610.1	3e-17	APR1, APR, PRH19, ATAPR1APR1 (APS REDUCTASE 1); adenylyl-sulfate reductasechr4:2325069-2326718 FORWARD
GNMM7SP02H8WHX	ATCG00750.1	3e-35	RPS1130S chloroplast ribosomal protein S11chrC:78960-79376 REVERSE
GNMM7SP02HIPI0	AT5G12850.1	4e-13	zinc finger (CCCH-type) family proteinchr5:4057068-4059188 FORWARD
GNMM7SP02HKRYU	AT5G65920.1	3e-12	U-box domain-containing proteinchr5:26364323-26365657 REVERSE
GNMM7SP02IINDW	AT4G19210.1	7e-64	ATRLI2, RLI2ATRLI2; transporterchr4:10501906-10504776 FORWARD
GNMM7SP02IVQKA	AT3G48750.1	3e-09	CDKA;1, CDC2AAT, CDK2, CDC2, CDC2A, CDKA1CDC2 (CELL DIVISION CONTROL 2); cyclin-dependent protein kinase/ kinase/ protein binding / protein kinasechr3:18072238-18074296 FORWARD
GNMM7SP02JF7RV	AT3G04400.1	5e-10	emb2171emb2171 (embryo defective 2171); structural constituent of ribosomechr3:1167339-1168308 FORWARD
contig14860	AT5G60860.1	8e-106	AtRABA1fAtRABA1f (Arabidopsis Rab GTPase homolog A1f); GTP bindingchr5:24484750-24485565 FORWARD
GNMM7SP02JB90Y	AT4G37550.2	8e-46	formamidase, putative / formamide amidohydrolase, putativechr4:17643684-17645249 FORWARD
contig04836	AT4G11380.1	1e-75	beta-adaptin, putativechr4:6920608-6925444 FORWARD
contig10753	AT5G12250.1	2e-82	TUB6TUB6 (BETA-6 TUBULIN); structural constituent of cytoskeletonchr5:3961317-3962971 REVERSE
contig15341	AT5G19010.1	4e-27	MPK16MPK16; MAP kinasechr5:6345096-6347676 REVERSE
GNMM7SP02HFUZG	AT4G21710.1	4e-60	NRPB2, EMB1989, RPB2NRPB2; DNA binding / DNA-directed RNA polymerasechr4:11535684-11542200 REVERSE
contig02079	AT5G02960.1	1e-74	40S ribosomal protein S23 (RPS23B)chr5:693280-694396 REVERSE
GNMM7SP02GSNAY	AT3G04910.1	2e-45	WNK1, ZIK4, ATWNK1WNK1 (WITH NO LYSINE (K) 1); kinase/ protein kinase/ protein serine/threonine kinasechr3:1355084-1358057 FORWARD
contig05610	AT1G77710.1	2e-41	INVOLVED IN: biological_process unknown; LOCATED IN: cellular_component unknown; EXPRESSED IN: 24 plant structures; EXPRESSED DURING: 15 growth stages; CONTAINS InterPro DOMAIN/s: Ubiquitin-like, Ufm1 (InterPro:IPR005375); Has 170 Blast hits to 170 proteins in 79 species: Archae - 0; Bacteria - 0; Metazoa - 105; Fungi - 0; Plants - 27; Viruses - 0; Other Eukaryotes - 38 (source: NCBI BLink).chr1:…
contig16540	AT3G27830.1	1e-08	RPL12-A, RPL12RPL12-A (RIBOSOMAL PROTEIN L12-A); structural constituent of ribosomechr3:10318576-10319151 FORWARD
contig28141	AT5G59970.1	6e-09	histone H4chr5:24146352-24146663 REVERSE
GNMM7SP02FVX28	AT1G35460.1	3e-10	basic helix-loop-helix (bHLH) family proteinchr1:13040092-13041907 FORWARD
GNMM7SP02GU2ZD	AT3G20780.1	3e-30	ATTOP6B, BIN3, HYP6, RHL3ATTOP6B (topoisomerase 6 subunit B); DNA topoisomerase (ATP-hydrolyzing)/ identical protein binding / protein bindingchr3:7264025-7268498 REVERSE
GNMM7SP02HTD52	AT4G16340.1	6e-16	SPK1SPK1 (SPIKE1); GTP binding / GTPase binding / guanyl-nucleotide exchange factorchr4:9228773-9241060 REVERSE
GNMM7SP02IOJ96	AT4G01850.2	4e-10	SAM-2, MAT2SAM-2 (S-ADENOSYLMETHIONINE SYNTHETASE 2); methionine adenosyltransferasechr4:796298-797479 REVERSE
GNMM7SP02IZ2GL	AT3G04350.1	4e-12	unknown proteinchr3:1153972-1156469 REVERSE
GNMM7SP02JNPQ7	AT4G03550.1	5e-52	ATGSL05, GSL05, ATGSL5, PMR4, GSL5ATGSL05 (GLUCAN SYNTHASE-LIKE 5); 1,3-beta-glucan synthase/ transferase, transferring glycosyl groupschr4:1573513-1579195 FORWARD
contig22506	AT5G35360.2	1e-34	CAC2CAC2; acetyl-CoA carboxylase/ biotin carboxylasechr5:13584300-13587827 FORWARD
contig25174	AT5G35360.2	1e-34	CAC2CAC2; acetyl-CoA carboxylase/ biotin carboxylasechr5:13584300-13587827 FORWARD
contig32751	AT5G03240.3	3e-38	UBQ3UBQ3 (POLYUBIQUITIN 3); protein bindingchr5:771976-772896 REVERSE
contig23590	AT3G57300.1	3e-46	INO80, ATINO80INO80 (INO80 ORTHOLOG); ATP binding / DNA binding / helicase/ nucleic acid bindingchr3:21199612-21207635 FORWARD
contig23826	AT4G14320.1	1e-52	60S ribosomal protein L36a/L44 (RPL36aB)chr4:8242684-8243805 REVERSE
GNMM7SP02F6UBP	AT2G16850.1	1e-58	PIP3B, PIP2;8PIP2;8 (PLASMA MEMBRANE INTRINSIC PROTEIN 2;8); water channelchr2:7301647-7303180 FORWARD
GNMM7SP02FQUTB	AT5G15680.1	8e-27	bindingchr5:5101188-5110793 REVERSE
GNMM7SP02HOG1O	AT5G25060.1	2e-22	RNA recognition motif (RRM)-containing proteinchr5:8634219-8639984 REVERSE
contig10500	AT3G58500.1	2e-177	PP2A-3, EP7PP2A-3 (PROTEIN PHOSPHATASE 2A-3); protein serine/threonine phosphatasechr3:21635503-21638911 REVERSE
contig33818	AT1G10950.1	2e-55	endomembrane protein 70, putativechr1:3659322-3663622 FORWARD
contig13388	AT1G52360.1	1e-45	coatomer protein complex, subunit beta 2 (beta prime), putativechr1:19499282-19505397 FORWARD
contig15185	AT5G64270.1	0	splicing factor, putativechr5:25706909-25710718 FORWARD
contig27000	AT3G11510.1	1e-17	40S ribosomal protein S14 (RPS14B)chr3:3623757-3624866 REVERSE
contig28801	AT1G57860.1	1e-09	60S ribosomal protein L21chr1:21430034-21430827 REVERSE
contig29045	AT1G57860.1	3e-09	60S ribosomal protein L21chr1:21430034-21430827 REVERSE
GNMM7SP02FJCJG	AT1G14320.2	1e-10	SAC52SAC52 (SUPPRESSOR OF ACAULIS 52); structural constituent of ribosomechr1:4888270-4889408 FORWARD
GNMM7SP02G1V1U	AT5G44240.1	3e-09	haloacid dehalogenase-like hydrolase family proteinchr5:17817619-17823598 FORWARD
GNMM7SP02G2574	AT1G60070.1	1e-48	binding / clathrin binding / protein binding / protein transporterchr1:22142944-22149296 REVERSE
GNMM7SP02GLLT3	AT5G46070.1	3e-09	GTP binding / GTPasechr5:18683468-18688397 FORWARD
GNMM7SP02HAC6W	AT4G02030.1	6e-09	FUNCTIONS IN: molecular_function unknown; INVOLVED IN: biological_process unknown; LOCATED IN: cellular_component unknown; EXPRESSED IN: 23 plant structures; EXPRESSED DURING: 13 growth stages; CONTAINS InterPro DOMAIN/s: Vps51/Vps67 (InterPro:IPR014812); BEST Arabidopsis thaliana protein match is: SEC5B (TAIR:AT1G21170.1); Has 386 Blast hits to 358 proteins in 130 species: Archae - 0; Bacteria -…
GNMM7SP02HHU3W	AT1G76490.1	4e-19	HMG1, HMGR1HMG1 (HYDROXY METHYLGLUTARYL COA REDUCTASE 1); hydroxymethylglutaryl-CoA reductasechr1:28695801-28698206 FORWARD
GNMM7SP02I6RME	AT2G19350.1	1e-10	unknown proteinchr2:8376329-8377097 FORWARD
GNMM7SP02G62OM	AT3G09660.1	3e-38	MCM8MCM8; ATP binding / DNA binding / DNA-dependent ATPase/ nucleoside-triphosphatase/ nucleotide bindingchr3:2961314-2966166 REVERSE
GNMM7SP02H5WIE	AT5G08470.1	2e-39	PEX1PEX1 (peroxisome 1); ATP binding / ATPase/ binding / nucleoside-triphosphatase/ nucleotide binding / protein bindingchr5:2735925-2742731 FORWARD
GNMM7SP02H6F27	AT1G13370.1	4e-33	histone H3, putativechr1:4587926-4588522 REVERSE
contig04475	AT5G02960.1	3e-69	40S ribosomal protein S23 (RPS23B)chr5:693280-694396 REVERSE
contig03843	AT1G75840.1	2e-84	ARAC5, ATGP3, ROP4, ATROP4ARAC5 (RAC-LIKE GTP BINDING PROTEIN 5); GTP binding / GTPasechr1:28475964-28477377 FORWARD
contig06830	AT3G45980.1	3e-35	H2B, HTB9HTB9; DNA bindingchr3:16897492-16897944 REVERSE
contig18212	AT1G66580.1	4e-41	60S ribosomal protein L10 (RPL10C)chr1:24839208-24840439 FORWARD
contig18223	AT1G66580.1	4e-41	60S ribosomal protein L10 (RPL10C)chr1:24839208-24840439 FORWARD
contig24780	AT2G19830.1	2e-22	SNF7.2, VPS32SNF7.2chr2:8558101-8559389 REVERSE
contig27897	AT5G19090.3	9e-10	heavy-metal-associated domain-containing proteinchr5:6387910-6389855 FORWARD
GNMM7SP02G4TAX	AT3G23290.2	1e-08	LSH4LSH4 (LIGHT SENSITIVE HYPOCOTYLS 4)chr3:8326958-8328010 FORWARD
GNMM7SP02GLEWW	AT4G36070.1	2e-11	CPK18CPK18; ATP binding / calcium ion binding / calmodulin-dependent protein kinase/ protein kinase/ protein serine/threonine kinasechr4:17056907-17059595 REVERSE
GNMM7SP02H7MT0	AT3G58810.1	5e-20	MTPA2, ATMTPA2, MTP3, ATMTP3MTPA2 (METAL TOLERANCE PROTEIN A2); efflux transmembrane transporter/ inorganic anion transmembrane transporter/ zinc ion transmembrane transporterchr3:21750551-21751849 FORWARD
GNMM7SP02HSGW2	AT3G48860.2	1e-09	unknown proteinchr3:18117619-18121853 FORWARD
GNMM7SP02IXD40	AT1G09300.2	3e-08	metallopeptidase M24 family proteinchr1:3004485-3008131 FORWARD
contig12610	AT1G75780.1	0	TUB1TUB1; GTP binding / GTPase/ structural moleculechr1:28451378-28453602 REVERSE
contig22229	AT1G50370.1	9e-136	serine/threonine protein phosphatase, putativechr1:18658894-18661672 FORWARD
contig26546	AT5G02820.1	4e-64	RHL2, BIN5RHL2 (ROOT HAIRLESS 2); ATP binding / DNA binding / DNA topoisomerase (ATP-hydrolyzing)/ identical protein binding / protein bindingchr5:642658-644123 FORWARD
GNMM7SP02H429Y	AT5G52640.1	2e-52	HSP81-1, ATHS83, HSP81.1, HSP83, ATHSP90.1ATHSP90.1 (HEAT SHOCK PROTEIN 90.1); ATP binding / unfolded protein bindingchr5:21352542-21355147 FORWARD
GNMM7SP02GJO6A	AT2G26910.1	6e-37	PDR4, ATPDR4PDR4 (PLEIOTROPIC DRUG RESISTANCE 4); ATPase, coupled to transmembrane movement of substanceschr2:11481623-11487874 FORWARD
GNMM7SP02HYGVG	AT1G03330.1	7e-38	small nuclear ribonucleoprotein D, putative / snRNP core SM-like protein, putative / U6 snRNA-associated Sm-like protein, putativechr1:818161-819297 REVERSE
contig21324	AT3G12580.1	1e-89	HSP70HSP70 (heat shock protein 70); ATP bindingchr3:3991487-3993689 REVERSE
contig18884	AT4G31985.1	4e-25	60S ribosomal protein L39 (RPL39C)chr4:15469931-15470366 FORWARD
contig23258	AT1G02130.1	3e-54	ATRAB1B, ARA5, ARA-5, ATRABD2A, RABD2AARA-5 (ARABIDOPSIS RAS 5); GTP bindingchr1:400350-401788 REVERSE
GNMM7SP02IEBPL	AT3G12020.1	2e-23	kinesin motor protein-relatedchr3:3827016-3834146 FORWARD
GNMM7SP02I46XT	AT3G09440.1	3e-53	heat shock cognate 70 kDa protein 3 (HSC70-3) (HSP70-3)chr3:2903434-2905632 REVERSE
contig05155	AT5G51280.1	5e-50	DEAD-box protein abstrakt, putativechr5:20841456-20843645 FORWARD
contig22109	AT5G51280.1	5e-50	DEAD-box protein abstrakt, putativechr5:20841456-20843645 FORWARD
contig01541	AT5G24020.1	8e-22	MIND, ARC11, ATMIND1MIND; ATPase/ calcium-dependent ATPase/ protein binding / protein homodimerizationchr5:8116731-8117711 FORWARD
contig07836	AT4G07960.1	3e-38	ATCSLC12, CSLC12ATCSLC12 (CELLULOSE-SYNTHASE LIKE C12); cellulose synthase/ transferase, transferring glycosyl groupschr4:4802628-4805114 REVERSE
contig18397	AT1G65930.1	1e-83	isocitrate dehydrogenase, putative / NADP+ isocitrate dehydrogenase, putativechr1:24539088-24541861 FORWARD
contig19090	AT5G24020.1	7e-22	MIND, ARC11, ATMIND1MIND; ATPase/ calcium-dependent ATPase/ protein binding / protein homodimerizationchr5:8116731-8117711 FORWARD
contig32804	AT4G34100.2	6e-14	protein binding / zinc ion bindingchr4:16330590-16334864 FORWARD
contig33920	AT5G52470.2	4e-08	FIB1, FBR1, ATFIB1, ATFBR1, SKIP7FIB1 (FIBRILLARIN 1); snoRNA bindingchr5:21294290-21296409 FORWARD
GNMM7SP02F12HR	AT4G25630.1	5e-08	FIB2, ATFIB2FIB2 (FIBRILLARIN 2); snoRNA bindingchr4:13074239-13076205 FORWARD
GNMM7SP02FGPWT	AT3G52090.1	4e-08	ATRPB13.6, NRPB11, NRPD11, NRPE11NRPB11; DNA binding / DNA-directed RNA polymerasechr3:19318069-19318998 REVERSE
GNMM7SP02G35MR	AT4G10450.1	2e-08	60S ribosomal protein L9 (RPL90D)chr4:6463201-6464458 REVERSE
GNMM7SP02G4HUX	AT5G39850.1	3e-08	40S ribosomal protein S9 (RPS9C)chr5:15950053-15951171 FORWARD
GNMM7SP02HHWGO	AT5G02570.1	7e-07	histone H2B, putativechr5:576742-577140 REVERSE
GNMM7SP02HVLCV	AT5G54640.1	4e-07	HTA1, RAT5RAT5 (RESISTANT TO AGROBACTERIUM TRANSFORMATION 5); DNA bindingchr5:22196540-22197279 FORWARD
GNMM7SP02HYJFM	AT5G17280.1	2e-11	unknown proteinchr5:5686355-5686762 FORWARD
GNMM7SP02JD1X5	AT2G33490.1	2e-17	hydroxyproline-rich glycoprotein family proteinchr2:14183552-14187666 FORWARD
GNMM7SP02JJFUX	AT2G27210.1	1e-48	BSL3kelch repeat-containing serine/threonine phosphoesterase family proteinchr2:11630188-11636182 FORWARD
GNMM7SP02JVQ79	AT3G57490.1	1e-08	40S ribosomal protein S2 (RPS2D)chr3:21279824-21280887 REVERSE
contig13810	AT2G01970.1	5e-47	endomembrane protein 70, putativechr2:452197-454819 REVERSE
contig11384	AT3G11940.2	1e-20	ATRPS5A, AML1ATRPS5A (RIBOSOMAL PROTEIN 5A); structural constituent of ribosomechr3:3778175-3779354 REVERSE
GNMM7SP02GKWJH	AT1G30460.1	6e-24	CPSF30, ATCPSF30CPSF30; RNA binding / calmodulin binding / endonuclease/ nucleic acid binding / protein bindingchr1:10771469-10775323 REVERSE
GNMM7SP02ISUGK	AT4G35250.1	2e-53	vestitone reductase-relatedchr4:16771401-16773269 REVERSE
GNMM7SP02GDJ44	AT4G03080.1	2e-67	BSL1kelch repeat-containing serine/threonine phosphoesterase family proteinchr4:1359935-1365166 REVERSE
contig09221	AT5G46630.1	0	clathrin adaptor complexes medium subunit family proteinchr5:18920580-18923252 FORWARD
contig31977	AT1G45000.1	0	26S proteasome regulatory complex subunit p42D, putativechr1:17009220-17011607 FORWARD
contig28759	AT5G55190.1	3e-65	RAN3, ATRAN3RAN3 (RAN GTPASE 3); GTP binding / GTPase/ protein bindingchr5:22392285-22393957 FORWARD
GNMM7SP02FVLLZ	AT1G59830.1	2e-66	PP2A-1PP2A-1; protein serine/threonine phosphatasechr1:22020708-22022293 REVERSE
contig03696	ATCG00490.1	0	RBCLlarge subunit of RUBISCO. Protein is tyrosine-phosphorylated and its phosphorylation state is modulated in response to ABA in Arabidopsis thaliana seeds.chrC:54958-56397 FORWARD
contig00911	AT4G09800.1	4e-41	RPS18CRPS18C (S18 RIBOSOMAL PROTEIN); RNA binding / nucleic acid binding / structural constituent of ribosomechr4:6173818-6174963 FORWARD
contig02665	AT5G02500.1	7e-82	HSC70-1, HSP70-1, AT-HSC70-1, HSC70HSC70-1 (HEAT SHOCK COGNATE PROTEIN 70-1); ATP bindingchr5:554055-556334 REVERSE
contig15988	AT5G03240.3	3e-21	UBQ3UBQ3 (POLYUBIQUITIN 3); protein bindingchr5:771976-772896 REVERSE
GNMM7SP02F3TKJ	AT3G04400.1	2e-21	emb2171emb2171 (embryo defective 2171); structural constituent of ribosomechr3:1167339-1168308 FORWARD
GNMM7SP02F4YG5	AT3G04400.1	2e-21	emb2171emb2171 (embryo defective 2171); structural constituent of ribosomechr3:1167339-1168308 FORWARD
GNMM7SP02FOYB1	AT3G04400.1	2e-21	emb2171emb2171 (embryo defective 2171); structural constituent of ribosomechr3:1167339-1168308 FORWARD
GNMM7SP02FWD87	AT3G04400.1	2e-21	emb2171emb2171 (embryo defective 2171); structural constituent of ribosomechr3:1167339-1168308 FORWARD
GNMM7SP02FX6M3	AT3G04400.1	2e-21	emb2171emb2171 (embryo defective 2171); structural constituent of ribosomechr3:1167339-1168308 FORWARD
GNMM7SP02FXNP8	AT5G64960.1	6e-08	CDKC2, CDKC;2CDKC2 (Cyclin dependent kinase group C 2); kinasechr5:25955497-25958427 FORWARD
GNMM7SP02FY4ZO	AT4G25030.2	3e-11	unknown proteinchr4:12865336-12866638 FORWARD
GNMM7SP02G38VP	AT5G22750.1	3e-06	RAD5RAD5; ATP binding / ATP-dependent helicase/ DNA binding / helicase/ hydrolase, acting on acid anhydrides, in phosphorus-containing anhydrides / nucleic acid binding / protein binding / zinc ion bindingchr5:7565374-7570871 REVERSE
GNMM7SP02G47NI	AT5G04560.2	1e-09	DMEDME (DEMETER); DNA N-glycosylase/ DNA-(apurinic or apyrimidinic site) lyasechr5:1309786-1318091 FORWARD
GNMM7SP02G4J7U	AT3G04400.1	2e-21	emb2171emb2171 (embryo defective 2171); structural constituent of ribosomechr3:1167339-1168308 FORWARD
GNMM7SP02GCJSS	AT3G04400.1	2e-21	emb2171emb2171 (embryo defective 2171); structural constituent of ribosomechr3:1167339-1168308 FORWARD
GNMM7SP02GINMH	AT4G36870.2	1e-43	BLH2, SAW1BLH2 (BEL1-LIKE HOMEODOMAIN 2); DNA binding / transcription factorchr4:17369423-17373723 FORWARD
GNMM7SP02GO13N	AT3G04400.1	2e-21	emb2171emb2171 (embryo defective 2171); structural constituent of ribosomechr3:1167339-1168308 FORWARD
GNMM7SP02GWTOO	AT3G04400.1	2e-21	emb2171emb2171 (embryo defective 2171); structural constituent of ribosomechr3:1167339-1168308 FORWARD
GNMM7SP02H1ZA2	AT5G02960.1	8e-42	40S ribosomal protein S23 (RPS23B)chr5:693280-694396 REVERSE
GNMM7SP02H94G8	AT3G04400.1	2e-21	emb2171emb2171 (embryo defective 2171); structural constituent of ribosomechr3:1167339-1168308 FORWARD
GNMM7SP02HMIZ7	AT3G04400.1	2e-21	emb2171emb2171 (embryo defective 2171); structural constituent of ribosomechr3:1167339-1168308 FORWARD
GNMM7SP02HP2JA	AT3G04400.1	2e-21	emb2171emb2171 (embryo defective 2171); structural constituent of ribosomechr3:1167339-1168308 FORWARD
GNMM7SP02I4W4G	AT3G04400.1	2e-21	emb2171emb2171 (embryo defective 2171); structural constituent of ribosomechr3:1167339-1168308 FORWARD
GNMM7SP02ID137	AT3G04400.1	2e-21	emb2171emb2171 (embryo defective 2171); structural constituent of ribosomechr3:1167339-1168308 FORWARD
GNMM7SP02IJ0QI	AT3G04400.1	2e-21	emb2171emb2171 (embryo defective 2171); structural constituent of ribosomechr3:1167339-1168308 FORWARD
GNMM7SP02IKWBB	AT3G04400.1	2e-21	emb2171emb2171 (embryo defective 2171); structural constituent of ribosomechr3:1167339-1168308 FORWARD
GNMM7SP02IOO9G	AT3G04400.1	2e-21	emb2171emb2171 (embryo defective 2171); structural constituent of ribosomechr3:1167339-1168308 FORWARD
GNMM7SP02IOW92	AT3G04400.1	2e-21	emb2171emb2171 (embryo defective 2171); structural constituent of ribosomechr3:1167339-1168308 FORWARD
GNMM7SP02IWZ9Q	AT3G04400.1	2e-21	emb2171emb2171 (embryo defective 2171); structural constituent of ribosomechr3:1167339-1168308 FORWARD
GNMM7SP02J1BHP	AT3G04400.1	2e-21	emb2171emb2171 (embryo defective 2171); structural constituent of ribosomechr3:1167339-1168308 FORWARD
GNMM7SP02JB48M	AT3G04400.1	2e-21	emb2171emb2171 (embryo defective 2171); structural constituent of ribosomechr3:1167339-1168308 FORWARD
GNMM7SP02JKROZ	AT3G04400.1	2e-21	emb2171emb2171 (embryo defective 2171); structural constituent of ribosomechr3:1167339-1168308 FORWARD
GNMM7SP02JN5HD	AT2G35110.1	7e-14	GRL, NAP1, NAPPGRL (GNARLED); transcription activatorchr2:14795970-14803525 REVERSE
GNMM7SP02JRBUI	AT5G50960.1	6e-09	NBP35NBP35 (NUCLEOTIDE BINDING PROTEIN 35); iron-sulfur cluster binding / nucleotide binding / protein homodimerizationchr5:20734267-20735824 FORWARD
GNMM7SP02JWVOZ	AT3G04400.1	2e-21	emb2171emb2171 (embryo defective 2171); structural constituent of ribosomechr3:1167339-1168308 FORWARD
contig09969	AT3G53870.1	1e-33	40S ribosomal protein S3 (RPS3B)chr3:19951547-19952782 FORWARD
contig12201	AT3G13920.3	7e-75	EIF4A1, RH4, TIF4A1EIF4A1 (EUKARYOTIC TRANSLATION INITIATION FACTOR 4A1); ATP-dependent helicase/ translation initiation factorchr3:4592635-4594094 REVERSE
contig20654	AT3G53750.1	1e-100	ACT3ACT3 (actin 3); structural constituent of cytoskeletonchr3:19915924-19917371 FORWARD
contig28272	AT4G29040.1	0	RPT2aRPT2a (regulatory particle AAA-ATPase 2a); ATPasechr4:14312369-14314386 FORWARD
contig34654	AT3G13920.3	7e-75	EIF4A1, RH4, TIF4A1EIF4A1 (EUKARYOTIC TRANSLATION INITIATION FACTOR 4A1); ATP-dependent helicase/ translation initiation factorchr3:4592635-4594094 REVERSE
GNMM7SP02IVHD5	AT4G37550.1	7e-41	formamidase, putative / formamide amidohydrolase, putativechr4:17643684-17645729 FORWARD
contig02657	AT5G48300.1	2e-158	ADG1, APS1ADG1 (ADP GLUCOSE PYROPHOSPHORYLASE 1); glucose-1-phosphate adenylyltransferasechr5:19570326-19572557 FORWARD
contig03677	AT2G43790.1	7e-179	ATMPK6, MPK6, MAPK6ATMPK6 (ARABIDOPSIS THALIANA MAP KINASE 6); MAP kinase/ kinasechr2:18138477-18140693 FORWARD
contig09848	AT5G42300.1	2e-20	UBL5UBL5 (UBIQUITIN-LIKE PROTEIN 5)chr5:16913611-16913832 REVERSE
contig16312	AT4G38510.4	1e-72	vacuolar ATP synthase subunit B, putative / V-ATPase B subunit, putative / vacuolar proton pump B subunit, putative / V-ATPase 57 kDa subunit, putativechr4:18011155-18014789 REVERSE
GNMM7SP02GI02W	AT3G01380.1	4e-42	catalytic/ transferasechr3:144288-149828 REVERSE
GNMM7SP02H3750	AT1G80940.1	6e-19	unknown proteinchr1:30410959-30411943 FORWARD
GNMM7SP02HFSZ3	AT3G11940.2	4e-19	ATRPS5A, AML1ATRPS5A (RIBOSOMAL PROTEIN 5A); structural constituent of ribosomechr3:3778175-3779354 REVERSE
GNMM7SP02IMF3M	AT4G17050.1	1e-23	UGLYAHUGLYAH (UREIDOGLYCINE AMINOHYDROLASE); transcription factorchr4:9589662-9592413 FORWARD
contig35227	AT1G56070.1	7e-111	LOS1LOS1; copper ion binding / translation elongation factor/ translation factor, nucleic acid bindingchr1:20968245-20971077 REVERSE
contig13963	AT3G04400.1	6e-73	emb2171emb2171 (embryo defective 2171); structural constituent of ribosomechr3:1167339-1168308 FORWARD
contig27800	AT3G04400.1	2e-72	emb2171emb2171 (embryo defective 2171); structural constituent of ribosomechr3:1167339-1168308 FORWARD
contig33864	AT5G20620.1	4e-32	UBQ4UBQ4; protein bindingchr5:6973315-6974463 REVERSE
GNMM7SP02FNOYC	AT5G20620.1	1e-33	UBQ4UBQ4; protein bindingchr5:6973315-6974463 REVERSE
contig02056	AT1G80500.1	1e-46	FUNCTIONS IN: molecular_function unknown; INVOLVED IN: transport, ER to Golgi vesicle-mediated transport; LOCATED IN: intracellular; EXPRESSED IN: 24 plant structures; EXPRESSED DURING: 15 growth stages; CONTAINS InterPro DOMAIN/s: Sedlin (InterPro:IPR006722), Longin-like (InterPro:IPR011012); BEST Arabidopsis thaliana protein match is: unknown protein (TAIR:AT2G20930.1); Has 437 Blast hits to 43…
contig02871	AT2G21580.2	5e-06	40S ribosomal protein S25 (RPS25B)chr2:9236629-9237510 FORWARD
contig11515	AT5G59870.1	1e-18	HTA6HTA6; DNA bindingchr5:24115605-24116144 REVERSE
contig25266	AT2G42910.1	5e-19	ribose-phosphate pyrophosphokinase 4 / phosphoribosyl diphosphate synthetase 4 (PRS4)chr2:17856396-17858394 FORWARD
contig29082	AT2G27100.1	8e-07	SESE (SERRATE); DNA binding / transcription factorchr2:11572587-11576357 FORWARD
contig33060	AT5G03240.3	5e-19	UBQ3UBQ3 (POLYUBIQUITIN 3); protein bindingchr5:771976-772896 REVERSE
GNMM7SP02F65XW	AT5G62380.1	2e-07	VND6, ANAC101ANAC101 (ARABIDOPSIS NAC-DOMAIN PROTEIN 101); transcription activator/ transcription factor/ transcription regulatorchr5:25050684-25051858 FORWARD
GNMM7SP02F7QSN	AT5G11230.1	2e-06	organic anion transmembrane transporterchr5:3580562-3581617 FORWARD
GNMM7SP02FSEDK	AT4G08180.2	1e-17	ORP1CORP1C (OSBP(OXYSTEROL BINDING PROTEIN)-RELATED PROTEIN 1C); oxysterol binding / phosphoinositide bindingchr4:5169727-5173360 FORWARD
GNMM7SP02GBB07	AT3G59340.1	3e-13	unknown proteinchr3:21928971-21931030 REVERSE
GNMM7SP02GJWPP	AT2G34420.1	5e-07	LHB1B2, LHCB1.5LHB1B2; chlorophyll bindingchr2:14522716-14523513 REVERSE
GNMM7SP02GN946	AT5G19620.1	2e-06	OEP80, ATOEP80, TOC75OEP80 (OUTER ENVELOPE PROTEIN OF 80 KDA)chr5:6623323-6627641 FORWARD
GNMM7SP02GSXN2	ATCG01110.1	1e-34	NDHHEncodes the 49KDa plastid NAD(P)H dehydrogenase subunit H protein. Its transcription is regulated by an ndhF-specific plastid sigma factor, SIG4.chrC:122011-123192 REVERSE
GNMM7SP02H4CC1	AT4G14960.2	1e-20	TUA6TUA6; structural constituent of cytoskeletonchr4:8548769-8550319 REVERSE
GNMM7SP02HCLOO	AT4G34670.1	3e-18	40S ribosomal protein S3A (RPS3aB)chr4:16548724-16550222 FORWARD
GNMM7SP02HNAUT	AT1G49380.1	3e-06	cytochrome c biogenesis protein familychr1:18276794-18279204 FORWARD
GNMM7SP02ILTH4	AT3G04400.1	2e-06	emb2171emb2171 (embryo defective 2171); structural constituent of ribosomechr3:1167339-1168308 FORWARD
contig15533	AT5G23540.1	6e-98	26S proteasome regulatory subunit, putativechr5:7937772-7939339 FORWARD
contig14161	AT2G40290.3	1e-48	eukaryotic translation initiation factor 2 subunit 1, putative / eIF-2A, putative / eIF-2-alpha, putativechr2:16829872-16830889 REVERSE
contig14513	AT5G62790.1	4e-67	DXR, PDE129DXR (1-DEOXY-D-XYLULOSE 5-PHOSPHATE REDUCTOISOMERASE); 1-deoxy-D-xylulose-5-phosphate reductoisomerasechr5:25214358-25217292 REVERSE
contig24973	AT2G24765.1	1e-98	ARF3, ARL1, ATARL1ARF3 (ADP-RIBOSYLATION FACTOR 3); protein bindingchr2:10562822-10564961 FORWARD
GNMM7SP02HJOER	AT4G35800.1	6e-51	NRPB1, RPB1, RNA_POL_II_LSRNA_POL_II_LS, RNA_POL_II_LSNRPB1 (RNA POLYMERASE II LARGE SUBUNIT); DNA binding / DNA-directed RNA polymerasechr4:16961115-16967892 REVERSE
contig16235	AT3G26370.1	7e-23	unknown proteinchr3:9656886-9659741 FORWARD
contig16243	AT3G26370.1	2e-23	unknown proteinchr3:9656886-9659741 FORWARD
contig30086	AT1G64230.4	3e-48	UBC28ubiquitin-conjugating enzyme, putativechr1:23833792-23835220 FORWARD
contig30278	AT5G09810.1	5e-174	ACT2, ACT7ACT7 (ACTIN 7); structural constituent of cytoskeletonchr5:3052809-3054220 FORWARD
contig33262	AT3G46940.1	7e-20	deoxyuridine 5'-triphosphate nucleotidohydrolase familychr3:17288367-17288867 REVERSE
contig35009	AT5G27120.1	7e-18	SAR DNA-binding protein, putativechr5:9541287-9543684 FORWARD
GNMM7SP02G7B55	AT4G09460.1	5e-21	ATMYB6ATMYB6; DNA binding / transcription factorchr4:5993019-5994038 FORWARD
GNMM7SP02GYTXG	AT1G27320.1	2e-36	AHK3AHK3 (ARABIDOPSIS HISTIDINE KINASE 3); cytokinin receptor/ osmosensor/ protein histidine kinasechr1:9487780-9492027 FORWARD
GNMM7SP02IR5NR	AT1G78580.1	1e-61	ATTPS1, TPS1ATTPS1 (TREHALOSE-6-PHOSPHATE SYNTHASE); alpha,alpha-trehalose-phosphate synthase (UDP-forming)/ transferase, transferring glycosyl groupschr1:29552495-29557482 REVERSE
contig12920	AT5G58030.1	4e-69	transport protein particle (TRAPP) component Bet3 family proteinchr5:23487021-23488483 REVERSE
contig27288	AT5G27720.1	5e-46	emb1644emb1644 (embryo defective 1644)chr5:9815904-9817304 FORWARD
contig34118	AT5G20570.1	2e-51	ROC1, RBX1, HRT1, ATRBX1RBX1 (RING-BOX 1); protein bindingchr5:6956905-6958221 REVERSE
contig01091	AT4G35830.2	6e-06	aconitate hydratase, cytoplasmic / citrate hydro-lyase / aconitase (ACO)chr4:16973007-16977278 REVERSE
contig04745	AT2G47110.1	1e-66	UBQ6UBQ6; protein bindingchr2:19344701-19345174 FORWARD
contig14755	AT4G35830.2	6e-06	aconitate hydratase, cytoplasmic / citrate hydro-lyase / aconitase (ACO)chr4:16973007-16977278 REVERSE
contig31522	AT5G52640.1	1e-05	HSP81-1, ATHS83, HSP81.1, HSP83, ATHSP90.1ATHSP90.1 (HEAT SHOCK PROTEIN 90.1); ATP binding / unfolded protein bindingchr5:21352542-21355147 FORWARD
contig34077	AT2G34420.1	2e-19	LHB1B2, LHCB1.5LHB1B2; chlorophyll bindingchr2:14522716-14523513 REVERSE
GNMM7SP02FOIDZ	AT3G27925.1	6e-06	DEGP1, Deg1DEGP1 (DegP protease 1); serine-type endopeptidase/ serine-type peptidasechr3:10366659-10368864 REVERSE
GNMM7SP02GA6L2	AT4G32460.2	4e-07	FUNCTIONS IN: molecular_function unknown; INVOLVED IN: biological_process unknown; LOCATED IN: plant-type cell wall; EXPRESSED IN: 24 plant structures; EXPRESSED DURING: 15 growth stages; CONTAINS InterPro DOMAIN/s: Protein of unknown function DUF642 (InterPro:IPR006946), Galactose-binding like (InterPro:IPR008979); BEST Arabidopsis thaliana protein match is: unknown protein (TAIR:AT5G11420.1); H…
GNMM7SP02GB448	AT5G22400.1	7e-08	rac GTPase activating protein, putativechr5:7423050-7425335 REVERSE
GNMM7SP02GLH6L	AT2G05620.1	1e-30	PGR5PGR5 (proton gradient regulation 5); electron carrierchr2:2081204-2081687 REVERSE
GNMM7SP02GO150	AT2G27880.1	7e-07	AGO5AGO5 (ARGONAUTE 5); nucleic acid bindingchr2:11871488-11876712 FORWARD
GNMM7SP02GVXPJ	AT1G65620.4	2e-59	AS2AS2 (ASYMMETRIC LEAVES 2); protein bindingchr1:24400146-24400745 FORWARD
GNMM7SP02HCC3E	AT5G49460.1	9e-32	ACLB-2ACLB-2 (ATP CITRATE LYASE SUBUNIT B 2); ATP citrate synthasechr5:20055048-20058195 FORWARD
GNMM7SP02HEJ7B	AT1G22190.1	2e-24	AP2 domain-containing transcription factor, putativechr1:7836245-7837030 FORWARD
GNMM7SP02HOU2U	AT3G08900.1	3e-09	RGP3, RGPRGP3 (REVERSIBLY GLYCOSYLATED POLYPEPTIDE 3); transferase, transferring hexosyl groupschr3:2708347-2709714 REVERSE
GNMM7SP02HWHK5	AT3G04400.1	2e-19	emb2171emb2171 (embryo defective 2171); structural constituent of ribosomechr3:1167339-1168308 FORWARD
GNMM7SP02I62BI	AT1G13980.1	4e-33	GN, VAN7, EMB30GN (GNOM); GTP:GDP antiporter/ protein homodimerizationchr1:4789587-4794397 FORWARD
GNMM7SP02INSYF	AT3G19280.1	2e-06	FUT11, ATFUT11, FUCT1, FUCTAFUT11 (FUCOSYLTRANSFERASE 11); 4-galactosyl-N-acetylglucosaminide 3-alpha-L-fucosyltransferase/ fucosyltransferase/ transferase, transferring glycosyl groupschr3:6681409-6683801 REVERSE
GNMM7SP02JNXGI	AT4G13940.3	1e-06	HOG1, SAHH1MEE58 (MATERNAL EFFECT EMBRYO ARREST 58); adenosylhomocysteinase/ copper ion bindingchr4:8054931-8056676 FORWARD
GNMM7SP02JPW9T	AT4G34230.2	5e-06	CAD5, CAD-5ATCAD5 (CINNAMYL ALCOHOL DEHYDROGENASE 5); cinnamyl-alcohol dehydrogenasechr4:16386898-16388666 REVERSE
GNMM7SP02JX3X9	AT5G49460.1	2e-07	ACLB-2ACLB-2 (ATP CITRATE LYASE SUBUNIT B 2); ATP citrate synthasechr5:20055048-20058195 FORWARD
contig20884	AT5G11170.1	0	ATP binding / ATP-dependent helicase/ helicase/ nucleic acid bindingchr5:3553334-3556646 FORWARD
contig17384	AT3G26560.1	2e-46	ATP-dependent RNA helicase, putativechr3:9750122-9753719 REVERSE
contig02193	AT2G02760.1	2e-84	ATUBC2, UBC2ATUBC2 (UBIQUITING-CONJUGATING ENZYME 2); ubiquitin-protein ligasechr2:774271-775149 FORWARD
contig17276	AT2G17630.1	8e-30	phosphoserine aminotransferase, putativechr2:7666637-7667905 FORWARD
GNMM7SP02ICX80	AT2G34650.1	1e-31	PID, ABRPID (PINOID); kinase/ protein kinase/ protein serine/threonine kinasechr2:14589934-14591557 REVERSE
contig04270	AT1G19300.1	3e-20	GATL1, PARVUS, GLZ1PARVUS (PARVUS); polygalacturonate 4-alpha-galacturonosyltransferase/ transferase, transferring glycosyl groups / transferase, transferring hexosyl groupschr1:6671451-6672506 REVERSE
contig04301	AT2G17420.1	9e-19	NTRA, ATNTRA, NTR2NTRA (NADPH-DEPENDENT THIOREDOXIN REDUCTASE A); thioredoxin-disulfide reductasechr2:7564357-7566219 FORWARD
GNMM7SP02FJNWY	AT1G74270.1	7e-45	60S ribosomal protein L35a (RPL35aC)chr1:27928415-27929466 REVERSE
contig13709	AT1G02500.2	1e-170	SAM1, SAM-1, MAT1SAM1 (S-ADENOSYLMETHIONINE SYNTHETASE 1); methionine adenosyltransferasechr1:519037-520218 FORWARD
contig11819	AT5G66760.1	6e-57	SDH1-1SDH1-1; ATP binding / succinate dehydrogenasechr5:26653776-26657224 FORWARD
contig11820	AT5G66760.1	6e-57	SDH1-1SDH1-1; ATP binding / succinate dehydrogenasechr5:26653776-26657224 FORWARD
contig18398	AT1G65930.1	3e-83	isocitrate dehydrogenase, putative / NADP+ isocitrate dehydrogenase, putativechr1:24539088-24541861 FORWARD
contig23984	AT5G06360.1	2e-56	ribosomal protein S8e family proteinchr5:1944835-1946512 FORWARD
contig23985	AT5G06360.1	2e-56	ribosomal protein S8e family proteinchr5:1944835-1946512 FORWARD
contig35094	AT4G14342.1	6e-33	pre-mRNA splicing factor 10 kDa subunit, putativechr4:8253789-8255405 REVERSE
contig31991	AT2G31970.1	3e-41	RAD50, ATRAD50RAD50; ATP binding / nuclease/ zinc ion bindingchr2:13600657-13608815 FORWARD
GNMM7SP02I6XMG	AT5G27550.1	2e-40	ATP binding / microtubule motorchr5:9727634-9731323 REVERSE
contig09968	AT2G18020.1	3e-132	EMB2296EMB2296 (embryo defective 2296); structural constituent of ribosomechr2:7837151-7838160 FORWARD
contig08418	ATCG01250.1	3e-42	NDHB.2NADH dehydrogenase ND2chrC:141854-143708 FORWARD
contig11801	AT4G38510.4	1e-64	vacuolar ATP synthase subunit B, putative / V-ATPase B subunit, putative / vacuolar proton pump B subunit, putative / V-ATPase 57 kDa subunit, putativechr4:18011155-18014789 REVERSE
contig11802	AT4G38510.4	1e-64	vacuolar ATP synthase subunit B, putative / V-ATPase B subunit, putative / vacuolar proton pump B subunit, putative / V-ATPase 57 kDa subunit, putativechr4:18011155-18014789 REVERSE
contig22887	AT4G14320.1	1e-56	60S ribosomal protein L36a/L44 (RPL36aB)chr4:8242684-8243805 REVERSE
contig31352	AT1G56070.1	4e-86	LOS1LOS1; copper ion binding / translation elongation factor/ translation factor, nucleic acid bindingchr1:20968245-20971077 REVERSE
contig35235	AT1G76860.1	3e-17	small nuclear ribonucleoprotein, putative / snRNP, putative / Sm protein, putativechr1:28854594-28855637 REVERSE
contig35918	AT5G21274.1	4e-29	CAM6, ACAM-6CAM6 (CALMODULIN 6); calcium ion bindingchr5:7214740-7215950 REVERSE
contig36241	AT3G60245.1	1e-20	60S ribosomal protein L37a (RPL37aC)chr3:22268803-22269750 FORWARD
GNMM7SP02F4M1Q	AT5G03680.1	3e-06	PTLPTL (PETAL LOSS); transcription factorchr5:957858-960760 FORWARD
GNMM7SP02GAN72	AT1G02520.1	5e-39	PGP11PGP11 (P-GLYCOPROTEIN 11); ATPase, coupled to transmembrane movement of substanceschr1:524134-528745 FORWARD
GNMM7SP02GJJH0	AT3G29090.1	5e-07	PME31, ATPME31pectinesterase family proteinchr3:11073804-11075335 FORWARD
GNMM7SP02GKQK1	AT3G16780.1	4e-06	60S ribosomal protein L19 (RPL19B)chr3:5708982-5710249 FORWARD
GNMM7SP02GSHPD	AT1G62870.1	1e-06	unknown proteinchr1:23284220-23286508 REVERSE
GNMM7SP02H41NI	AT2G43200.1	5e-06	dehydration-responsive family proteinchr2:17958230-17960536 FORWARD
GNMM7SP02H8JFU	AT1G57720.2	1e-06	elongation factor 1B-gamma, putative / eEF-1B gamma, putativechr1:21377873-21380114 FORWARD
GNMM7SP02I8LAK	AT5G67510.1	4e-06	60S ribosomal protein L26 (RPL26B)chr5:26937970-26938410 REVERSE
GNMM7SP02IE4C3	AT2G36400.1	7e-07	AtGRF3AtGRF3 (GROWTH-REGULATING FACTOR 3); transcription activatorchr2:15270300-15272617 REVERSE
GNMM7SP02ISCGY	AT3G01200.1	7e-06	AtRP2AtRP2 (PPDK regulatory protein 2); protein kinasechr3:69826-71348 REVERSE
GNMM7SP02JEQO9	AT4G32460.2	1e-06	FUNCTIONS IN: molecular_function unknown; INVOLVED IN: biological_process unknown; LOCATED IN: plant-type cell wall; EXPRESSED IN: 24 plant structures; EXPRESSED DURING: 15 growth stages; CONTAINS InterPro DOMAIN/s: Protein of unknown function DUF642 (InterPro:IPR006946), Galactose-binding like (InterPro:IPR008979); BEST Arabidopsis thaliana protein match is: unknown protein (TAIR:AT5G11420.1); H…
GNMM7SP02JK3WZ	AT5G59370.2	9e-06	ACT4ACT4 (ACTIN 4); structural constituent of cytoskeletonchr5:23950109-23951586 FORWARD
contig18877	AT2G04520.1	2e-42	eukaryotic translation initiation factor 1A, putative / eIF-1A, putative / eIF-4C, putativechr2:1574802-1575239 REVERSE
contig32448	AT3G12580.1	2e-77	HSP70HSP70 (heat shock protein 70); ATP bindingchr3:3991487-3993689 REVERSE
GNMM7SP02I28FA	ATCG00480.1	2e-50	ATPBchloroplast-encoded gene for beta subunit of ATP synthasechrC:52660-54156 REVERSE
contig34080	AT5G10360.1	8e-43	EMB3010EMB3010 (embryo defective 3010); structural constituent of ribosomechr5:3258734-3260142 REVERSE
contig35215	AT3G62580.1	4e-17	FUNCTIONS IN: molecular_function unknown; INVOLVED IN: biological_process unknown; LOCATED IN: endomembrane system; EXPRESSED IN: 23 plant structures; EXPRESSED DURING: 13 growth stages; BEST Arabidopsis thaliana protein match is: late embryogenesis abundant domain-containing protein / LEA domain-containing protein (TAIR:AT1G72100.1); Has 237 Blast hits to 236 proteins in 85 species: Archae - 0; …
GNMM7SP02GR2UY	AT5G56350.1	4e-17	pyruvate kinase, putativechr5:22820254-22822529 REVERSE
GNMM7SP02HI3ZL	AT1G79990.1	6e-48	protein binding / structural moleculechr1:30084522-30091949 FORWARD
GNMM7SP02HWXK3	AT5G56350.1	3e-17	pyruvate kinase, putativechr5:22820254-22822529 REVERSE
GNMM7SP02FVN2H	AT1G79990.5	2e-55	protein binding / structural moleculechr1:30085910-30091949 FORWARD
contig10321	AT4G00660.1	3e-122	DEAD/DEAH box helicase, putativechr4:274638-277438 FORWARD
contig03066	AT4G34050.2	1e-41	caffeoyl-CoA 3-O-methyltransferase, putativechr4:16310844-16311973 FORWARD
GNMM7SP02HD8HX	AT3G28710.1	9e-42	H+-transporting two-sector ATPase, putativechr3:10773144-10775594 REVERSE
contig31795	AT3G14290.1	8e-120	PAE2PAE2; endopeptidase/ peptidase/ threonine-type endopeptidasechr3:4764364-4766381 FORWARD
contig12187	AT1G01940.1	4e-65	peptidyl-prolyl cis-trans isomerase cyclophilin-type family proteinchr1:323082-324719 FORWARD
contig17128	AT2G27210.1	7e-69	BSL3kelch repeat-containing serine/threonine phosphoesterase family proteinchr2:11630188-11636182 FORWARD
contig35944	AT5G20830.2	1e-66	SUS1, ASUS1, atsus1SUS1 (SUCROSE SYNTHASE 1); UDP-glycosyltransferase/ sucrose synthasechr5:7050599-7054032 REVERSE
contig05616	AT5G09810.1	6e-06	ACT2, ACT7ACT7 (ACTIN 7); structural constituent of cytoskeletonchr5:3052809-3054220 FORWARD
contig13788	AT5G09810.1	6e-06	ACT2, ACT7ACT7 (ACTIN 7); structural constituent of cytoskeletonchr5:3052809-3054220 FORWARD
contig25408	AT4G16450.1	1e-06	unknown proteinchr4:9280132-9280541 FORWARD
contig28858	AT3G11500.1	1e-16	small nuclear ribonucleoprotein G, putative / snRNP-G, putative / Sm protein G, putativechr3:3621626-3622474 REVERSE
contig29648	AT3G42790.1	7e-21	AL3AL3 (ALFIN-LIKE 3); DNA binding / methylated histone residue bindingchr3:14878128-14879618 REVERSE
contig34857	AT1G31190.1	4e-18	IMPL1IMPL1 (MYO-INOSITOL MONOPHOSPHATASE LIKE 1); 3'(2'),5'-bisphosphate nucleotidase/ inositol or phosphatidylinositol phosphatase/ inositol-1(or 4)-monophosphatasechr1:11144861-11146800 FORWARD
GNMM7SP02F0PGP	AT5G63180.1	2e-06	pectate lyase family proteinchr5:25341106-25343113 REVERSE
GNMM7SP02F4WX4	AT2G20900.4	7e-06	DGK5, ATDGK5diacylglycerol kinase, putativechr2:8989412-8992798 REVERSE
GNMM7SP02F8VOW	AT4G30210.2	1e-06	ATR2, AR2ATR2 (ARABIDOPSIS P450 REDUCTASE 2); NADPH-hemoprotein reductasechr4:14796900-14800578 FORWARD
GNMM7SP02FOODM	AT1G48630.1	4e-06	RACK1B_ATRACK1B_AT (RECEPTOR FOR ACTIVATED C KINASE 1 B); nucleotide bindingchr1:17981977-17983268 REVERSE
GNMM7SP02FUS04	AT5G47020.1	2e-06	glycine-rich proteinchr5:19082005-19089800 FORWARD
GNMM7SP02G6HB2	AT3G22320.1	9e-06	ATRPABC24.3, RPB5A, NRPB5, NRPD5NRPB5; DNA binding / DNA-directed RNA polymerasechr3:7891045-7892094 REVERSE
GNMM7SP02GGP2D	AT1G75630.1	8e-08	AVA-P4AVA-P4; ATPasechr1:28400662-28402032 FORWARD
GNMM7SP02GJ9W6	AT4G21710.1	6e-55	NRPB2, EMB1989, RPB2NRPB2; DNA binding / DNA-directed RNA polymerasechr4:11535684-11542200 REVERSE
GNMM7SP02GMIZF	AT5G05170.1	2e-06	CESA3, IXR1, ATCESA3, ATH-B, CEV1CEV1 (CONSTITUTIVE EXPRESSION OF VSP 1); cellulose synthase/ transferase, transferring glycosyl groupschr5:1530401-1535090 REVERSE
GNMM7SP02H8GIE	AT3G57040.1	7e-06	ARR9, ATRR4ARR9 (RESPONSE REGULATOR 9); transcription regulator/ two-component response regulatorchr3:21110059-21111228 FORWARD
GNMM7SP02HNAGB	AT5G05580.1	1e-06	FAD8FAD8 (FATTY ACID DESATURASE 8); omega-3 fatty acid desaturasechr5:1664331-1666345 FORWARD
GNMM7SP02I0LYT	AT2G47710.1	6e-06	universal stress protein (USP) family proteinchr2:19555045-19555956 REVERSE
GNMM7SP02I8U80	ATCG00730.1	4e-18	PETDA chloroplast gene encoding subunit IV of the cytochrome b6/f complexchrC:76481-77672 FORWARD
GNMM7SP02JFOEC	AT5G42300.1	8e-06	UBL5UBL5 (UBIQUITIN-LIKE PROTEIN 5)chr5:16913611-16913832 REVERSE
contig30398	AT5G60390.3	4e-52	elongation factor 1-alpha / EF-1-alphachr5:24289226-24290675 FORWARD
GNMM7SP02JD003	AT1G79600.1	1e-49	ABC1 family proteinchr1:29950105-29952516 REVERSE
contig09653	AT4G02480.1	4e-82	AAA-type ATPase family proteinchr4:1082082-1088680 REVERSE
contig12932	AT4G02480.1	4e-82	AAA-type ATPase family proteinchr4:1082082-1088680 REVERSE
GNMM7SP02G8N1O	AT2G21790.1	1e-43	R1, RNR1, CLS8, ATRNR1RNR1 (RIBONUCLEOTIDE REDUCTASE 1); ATP binding / protein binding / ribonucleoside-diphosphate reductasechr2:9293529-9297580 FORWARD
contig08692	AT1G62040.1	4e-27	ATG8CATG8C (autophagy 8c); microtubule bindingchr1:22933216-22934253 FORWARD
contig12466	AT3G61110.1	4e-30	ARS27AARS27A (ARABIDOPSIS RIBOSOMAL PROTEIN S27); structural constituent of ribosomechr3:22611710-22612632 FORWARD
contig16939	AT2G45650.1	5e-26	AGL6AGL6 (AGAMOUS-LIKE 6); DNA binding / transcription factorchr2:18804453-18806291 FORWARD
contig30235	AT3G61110.1	3e-30	ARS27AARS27A (ARABIDOPSIS RIBOSOMAL PROTEIN S27); structural constituent of ribosomechr3:22611710-22612632 FORWARD
contig33123	AT1G62040.1	3e-27	ATG8CATG8C (autophagy 8c); microtubule bindingchr1:22933216-22934253 FORWARD
GNMM7SP02IKXCL	AT3G17390.1	1e-25	MTO3, SAMS3, MAT4MTO3 (METHIONINE OVER-ACCUMULATOR 3); methionine adenosyltransferasechr3:5952484-5953665 REVERSE
GNMM7SP02FVCFH	AT2G18760.1	2e-61	CHR8CHR8 (chromatin remodeling 8); ATP binding / DNA binding / helicase/ nucleic acid bindingchr2:8129154-8133502 FORWARD
contig16294	AT1G50370.1	5e-167	serine/threonine protein phosphatase, putativechr1:18658894-18661672 FORWARD
contig13752	AT3G62250.1	2e-67	UBQ5UBQ5 (ubiquitin 5); protein binding / structural constituent of ribosomechr3:23037138-23037611 FORWARD
GNMM7SP02F1WBT	AT5G05170.1	7e-18	CESA3, IXR1, ATCESA3, ATH-B, CEV1CEV1 (CONSTITUTIVE EXPRESSION OF VSP 1); cellulose synthase/ transferase, transferring glycosyl groupschr5:1530401-1535090 REVERSE
GNMM7SP02GGOFH	AT1G33390.1	1e-15	helicase domain-containing proteinchr1:12099738-12104108 REVERSE
GNMM7SP02H4O1N	AT5G02490.1	2e-16	heat shock cognate 70 kDa protein 2 (HSC70-2) (HSP70-2)chr5:550296-552565 REVERSE
GNMM7SP02HZNI9	ATCG01110.1	3e-56	NDHHEncodes the 49KDa plastid NAD(P)H dehydrogenase subunit H protein. Its transcription is regulated by an ndhF-specific plastid sigma factor, SIG4.chrC:122011-123192 REVERSE
GNMM7SP02IF79R	AT2G44745.1	4e-17	WRKY family transcription factorchr2:18447482-18449004 REVERSE
contig09242	AT2G19520.1	2e-71	FVE, ACG1, MSI4, NFC4, NFC04, ATMSI4FVE; metal ion bindingchr2:8456006-8459235 FORWARD
GNMM7SP02HCXK0	AT2G35050.1	2e-51	protein kinase family proteinchr2:14769708-14774796 FORWARD
contig08808	AT1G29150.1	2e-70	ATS9, RPN6ATS9 (ARABIDOPSIS NON-ATPASE SUBUNIT 9)chr1:10181240-10182499 FORWARD
contig19177	AT3G28860.1	2e-81	ATMDR1, ATMDR11, PGP19, MDR11, MDR1, ATPGP19, ABCB19, ATABCB19ABCB19; ATPase, coupled to transmembrane movement of substances / auxin efflux transmembrane transporterchr3:10870287-10877286 REVERSE
contig02374	AT1G53850.2	3e-124	PAE1PAE1; endopeptidase/ peptidase/ threonine-type endopeptidasechr1:20104131-20105792 REVERSE
contig14316	AT3G11130.1	4e-56	clathrin heavy chain, putativechr3:3482575-3491667 REVERSE
GNMM7SP02HN00J	ATCG00170.1	4e-25	RPOC2RNA polymerase beta' subunit-2chrC:15938-20068 REVERSE
contig34756	AT4G24280.1	2e-70	cpHsc70-1cpHsc70-1 (chloroplast heat shock protein 70-1); ATP bindingchr4:12590094-12593437 FORWARD
contig10390	AT5G60390.3	0	elongation factor 1-alpha / EF-1-alphachr5:24289226-24290675 FORWARD
contig02189	AT1G75840.1	3e-81	ARAC5, ATGP3, ROP4, ATROP4ARAC5 (RAC-LIKE GTP BINDING PROTEIN 5); GTP binding / GTPasechr1:28475964-28477377 FORWARD
contig02474	AT5G20570.1	9e-54	ROC1, RBX1, HRT1, ATRBX1RBX1 (RING-BOX 1); protein bindingchr5:6956905-6958221 REVERSE
contig05916	AT4G33950.1	1e-69	OST1, SNRK2-6, SRK2E, SNRK2.6, P44OST1 (OPEN STOMATA 1); calcium-dependent protein serine/threonine kinase/ kinase/ protein kinasechr4:16272364-16274657 FORWARD
contig06405	AT5G47010.1	3e-72	UPF1, LBA1, ATUPF1LBA1 (LOW-LEVEL BETA-AMYLASE 1); ATP binding / DNA binding / RNA helicase/ hydrolasechr5:19072009-19078856 FORWARD
contig15292	AT5G62000.3	3e-14	ARF2, ARF1-BP, HSSARF2 (AUXIN RESPONSE FACTOR 2); protein binding / transcription factorchr5:24910859-24914680 FORWARD
contig21672	AT5G54270.1	2e-105	LHCB3, LHCB3*1LHCB3 (LIGHT-HARVESTING CHLOROPHYLL B-BINDING PROTEIN 3); structural moleculechr5:22038424-22039383 FORWARD
contig24788	AT3G11940.2	1e-16	ATRPS5A, AML1ATRPS5A (RIBOSOMAL PROTEIN 5A); structural constituent of ribosomechr3:3778175-3779354 REVERSE
contig30113	AT1G01090.1	2e-15	PDH-E1 ALPHAPDH-E1 ALPHA (PYRUVATE DEHYDROGENASE E1 ALPHA); pyruvate dehydrogenase (acetyl-transferring)chr1:47705-49166 REVERSE
GNMM7SP02F8UTA	AT1G04920.1	1e-39	ATSPS3FATSPS3F (sucrose phosphate synthase 3F); sucrose-phosphate synthase/ transferase, transferring glycosyl groupschr1:1391674-1395756 REVERSE
GNMM7SP02FYR91	AT2G39480.1	8e-06	PGP6PGP6 (P-GLYCOPROTEIN 6); ATPase, coupled to transmembrane movement of substanceschr2:16478249-16484827 REVERSE
GNMM7SP02GBGH2	AT2G41790.1	2e-09	peptidase M16 family protein / insulinase family proteinchr2:17429453-17436110 REVERSE
GNMM7SP02HFQUH	AT1G69960.1	1e-82	PP2APP2A (SERINE/THREONINE PROTEIN PHOSPHATASE 2A); protein serine/threonine phosphatasechr1:26348892-26350511 REVERSE
GNMM7SP02HQQVI	AT2G33540.1	3e-09	CPL3, ATCPL3CPL3 (C-TERMINAL DOMAIN PHOSPHATASE-LIKE 3); CTD phosphatase/ phosphoprotein phosphatasechr2:14204081-14208797 REVERSE
GNMM7SP02HVJ2U	AT2G41790.1	1e-09	peptidase M16 family protein / insulinase family proteinchr2:17429453-17436110 REVERSE
GNMM7SP02HYAAT	AT2G38320.1	5e-07	unknown proteinchr2:16055488-16057874 FORWARD
GNMM7SP02I85R2	AT5G11680.1	9e-11	unknown proteinchr5:3759463-3760634 FORWARD
GNMM7SP02ILBYQ	AT1G69830.1	2e-08	ATAMY3, AMY3AMY3 (ALPHA-AMYLASE-LIKE 3); alpha-amylasechr1:26288518-26293003 REVERSE
GNMM7SP02INOEH	AT3G53620.1	6e-06	AtPPa4AtPPa4 (Arabidopsis thaliana pyrophosphorylase 4); inorganic diphosphatasechr3:19881491-19883308 FORWARD
GNMM7SP02JVU54	AT4G11110.1	6e-08	SPA2SPA2 (SPA1-RELATED 2); protein binding / signal transducerchr4:6772163-6776675 FORWARD
contig05563	AT2G34470.2	6e-71	UREG, PSKF109UREG (UREASE ACCESSORY PROTEIN G); ATP binding / metal ion binding / nickel ion binding / nucleotide bindingchr2:14530900-14532411 REVERSE
contig01992	AT2G03870.1	2e-45	small nuclear ribonucleoprotein, putative / snRNP, putative / Sm protein, putativechr2:1180306-1181256 FORWARD
contig07686	AT3G58500.1	3e-82	PP2A-3, EP7PP2A-3 (PROTEIN PHOSPHATASE 2A-3); protein serine/threonine phosphatasechr3:21635503-21638911 REVERSE
contig23851	AT4G32880.1	5e-38	ATHB-8, ATHB8ATHB-8 (HOMEOBOX GENE 8); DNA binding / transcription factorchr4:15863587-15867822 REVERSE
GNMM7SP02GSV8D	AT4G32530.1	5e-25	vacuolar ATP synthase, putative / V-ATPase, putativechr4:15693399-15694958 REVERSE
contig01699	AT5G11170.1	0	ATP binding / ATP-dependent helicase/ helicase/ nucleic acid bindingchr5:3553334-3556646 FORWARD
contig08134	ATCG00780.1	7e-54	RPL14encodes a chloroplast ribosomal protein L14, a constituent of the large subunit of the ribosomal complexchrC:80696-81064 REVERSE
contig08244	AT3G51770.2	7e-101	ETO1ETO1 (ETHYLENE OVERPRODUCER 1); protein binding, bridgingchr3:19200328-19203998 REVERSE
contig18833	AT5G58290.1	1e-36	RPT3RPT3 (REGULATORY PARTICLE TRIPLE-A ATPASE 3); ATPasechr5:23569155-23571116 FORWARD
contig20874	AT5G58290.1	1e-36	RPT3RPT3 (REGULATORY PARTICLE TRIPLE-A ATPASE 3); ATPasechr5:23569155-23571116 FORWARD
contig21143	AT4G12610.2	9e-25	RAP74, ATRAP74transcription initiation factor IIF alpha subunit (TFIIF-alpha) family proteinchr4:7454970-7458318 FORWARD
GNMM7SP02H7IHN	AT3G06150.1	2e-16	unknown proteinchr3:1861971-1863755 REVERSE
GNMM7SP02H9NF4	AT4G04614.1	1e-15	unknown proteinchr4:2327308-2327914 REVERSE
GNMM7SP02HH4EF	AT4G04614.1	6e-14	unknown proteinchr4:2327308-2327914 REVERSE
GNMM7SP02IJOQ2	AT4G14540.1	9e-13	NF-YB3NF-YB3 (NUCLEAR FACTOR Y, SUBUNIT B3); transcription factorchr4:8344663-8345148 FORWARD
GNMM7SP02JIZ8P	AT4G27080.1	9e-13	ATPDIL5-4, ATPDI7, PDI7thioredoxin family proteinchr4:13589156-13593335 FORWARD
contig30407	AT5G20000.1	5e-55	26S proteasome AAA-ATPase subunit, putativechr5:6756915-6759550 FORWARD
GNMM7SP02F30OL	AT1G78580.1	5e-32	ATTPS1, TPS1ATTPS1 (TREHALOSE-6-PHOSPHATE SYNTHASE); alpha,alpha-trehalose-phosphate synthase (UDP-forming)/ transferase, transferring glycosyl groupschr1:29552495-29557482 REVERSE
GNMM7SP02FVRSL	AT1G21650.1	2e-24	ATP binding / protein bindingchr1:7592891-7600590 REVERSE
GNMM7SP02G8SFP	AT5G64580.1	3e-56	AAA-type ATPase family proteinchr5:25817391-25821465 REVERSE
GNMM7SP02JY6I2	AT1G80830.1	2e-14	NRAMP1, PMIT1, ATNRAMP1NRAMP1 (NATURAL RESISTANCE-ASSOCIATED MACROPHAGE PROTEIN 1); inorganic anion transmembrane transporter/ manganese ion transmembrane transporter/ metal ion transmembrane transporterchr1:30373066-30375644 REVERSE
contig20583	AT4G39520.1	2e-163	GTP-binding protein, putativechr4:18371329-18374000 REVERSE
contig26215	AT1G47830.1	2e-34	clathrin coat assembly protein, putativechr1:17613346-17614784 REVERSE
contig32953	AT5G42300.1	1e-36	UBL5UBL5 (UBIQUITIN-LIKE PROTEIN 5)chr5:16913611-16913832 REVERSE
contig10332	AT5G60390.3	0	elongation factor 1-alpha / EF-1-alphachr5:24289226-24290675 FORWARD
contig24364	AT5G62790.1	9e-67	DXR, PDE129DXR (1-DEOXY-D-XYLULOSE 5-PHOSPHATE REDUCTOISOMERASE); 1-deoxy-D-xylulose-5-phosphate reductoisomerasechr5:25214358-25217292 REVERSE
contig16088	AT1G78300.1	1e-117	GRF2, 14-3-3OMEGA, GF14 OMEGAGRF2 (GENERAL REGULATORY FACTOR 2); protein binding / protein phosphorylated amino acid bindingchr1:29461883-29463052 FORWARD
contig08192	AT2G36880.2	0	MAT3MAT3 (methionine adenosyltransferase 3); methionine adenosyltransferasechr2:15479721-15480893 REVERSE
contig05538	AT4G26100.1	1e-108	CK1, CKL1CK1 (CASEIN KINASE 1); ATP binding / kinase/ protein kinase/ protein serine/threonine kinasechr4:13227885-13230508 REVERSE
contig11678	AT1G56070.1	8e-64	LOS1LOS1; copper ion binding / translation elongation factor/ translation factor, nucleic acid bindingchr1:20968245-20971077 REVERSE
contig11712	AT1G56070.1	8e-64	LOS1LOS1; copper ion binding / translation elongation factor/ translation factor, nucleic acid bindingchr1:20968245-20971077 REVERSE
contig14295	AT1G73590.1	2e-14	PIN1, ATPIN1PIN1 (PIN-FORMED 1); transporterchr1:27659772-27662876 FORWARD
contig14309	AT3G11130.1	3e-41	clathrin heavy chain, putativechr3:3482575-3491667 REVERSE
GNMM7SP02F7NBH	AT3G62250.1	4e-29	UBQ5UBQ5 (ubiquitin 5); protein binding / structural constituent of ribosomechr3:23037138-23037611 FORWARD
GNMM7SP02H0N8Q	AT5G48220.1	4e-07	indole-3-glycerol phosphate synthase, putativechr5:19549930-19552046 FORWARD
GNMM7SP02HK0AL	AT3G13920.3	8e-14	EIF4A1, RH4, TIF4A1EIF4A1 (EUKARYOTIC TRANSLATION INITIATION FACTOR 4A1); ATP-dependent helicase/ translation initiation factorchr3:4592635-4594094 REVERSE
GNMM7SP02I4F6J	AT3G27690.1	1e-15	LHCB2.4, LHCB2.3, LHCB2LHCB2.3; chlorophyll bindingchr3:10256002-10256921 FORWARD
GNMM7SP02IHTIG	AT4G17640.1	5e-15	CKB2CKB2; protein kinase CK2 regulatorchr4:9825438-9826988 FORWARD
GNMM7SP02IV89Y	AT3G10550.1	1e-27	phosphatase/ protein tyrosine phosphatasechr3:3293210-3298452 REVERSE
GNMM7SP02IYR4O	AT3G62250.1	8e-06	UBQ5UBQ5 (ubiquitin 5); protein binding / structural constituent of ribosomechr3:23037138-23037611 FORWARD
GNMM7SP02JR8AX	AT5G65750.1	1e-08	2-oxoglutarate dehydrogenase E1 component, putative / oxoglutarate decarboxylase, putative / alpha-ketoglutaric dehydrogenase, putativechr5:26304212-26307947 FORWARD
GNMM7SP02JUKJY	AT2G28950.1	2e-18	ATEXPA6, ATEXP6, ATHEXP ALPHA 1.8ATEXPA6 (ARABIDOPSIS THALIANA EXPANSIN A6)chr2:12431840-12433482 REVERSE
contig26547	AT2G38280.2	0	FAC1, ATAMPDFAC1 (EMBRYONIC FACTOR1); AMP deaminasechr2:16033767-16038793 REVERSE
contig32005	AT4G00370.1	5e-108	ANTR2, PHT4;4ANTR2; inorganic phosphate transmembrane transporter/ organic anion transmembrane transporterchr4:163153-166111 REVERSE
contig02696	AT5G08530.1	4e-99	CI51CI51 (51 kDa subunit of complex I); 4 iron, 4 sulfur cluster binding / FMN binding / NAD or NADH binding / NADH dehydrogenase (ubiquinone)/ oxidoreductase, acting on NADH or NADPHchr5:2759848-2761726 REVERSE
contig24576	AT1G20950.1	2e-35	pyrophosphate--fructose-6-phosphate 1-phosphotransferase-related / pyrophosphate-dependent 6-phosphofructose-1-kinase-relatedchr1:7297467-7301336 REVERSE
contig24577	AT1G20950.1	2e-35	pyrophosphate--fructose-6-phosphate 1-phosphotransferase-related / pyrophosphate-dependent 6-phosphofructose-1-kinase-relatedchr1:7297467-7301336 REVERSE
GNMM7SP02F7II7	AT4G00630.1	1e-61	KEA2, ATKEA2KEA2; potassium ion transmembrane transporter/ potassium:hydrogen antiporterchr4:261655-267789 REVERSE
contig17274	AT3G55010.2	2e-53	ATPURM, PUR5PUR5; ATP binding / phosphoribosylformylglycinamidine cyclo-ligasechr3:20386818-20388549 FORWARD
contig34081	AT4G31700.2	2e-22	RPS6RPS6 (RIBOSOMAL PROTEIN S6); structural constituent of ribosomechr4:15346306-15347075 REVERSE
contig00764	AT4G02080.1	8e-90	ASAR1, ATSARA1C, ATSAR2ATSAR2 (ARABIDOPSIS THALIANA SECRETION-ASSOCIATED RAS SUPER FAMILY 2); GTP bindingchr4:921554-922547 FORWARD
contig29955	AT5G66140.1	2e-31	PAD2PAD2 (PROTEASOME ALPHA SUBUNIT D 2); endopeptidase/ peptidase/ threonine-type endopeptidasechr5:26437445-26438677 REVERSE
contig33661	AT4G01850.2	3e-34	SAM-2, MAT2SAM-2 (S-ADENOSYLMETHIONINE SYNTHETASE 2); methionine adenosyltransferasechr4:796298-797479 REVERSE
GNMM7SP02F9M9U	AT3G19420.1	8e-14	ATPEN2ATPEN2 (ARABIDOPSIS THALIANA PTEN 2); phosphatase/ protein tyrosine phosphatasechr3:6731824-6735354 FORWARD
GNMM7SP02IYONQ	AT3G18480.1	6e-33	AtCASPAtCASP (Arabidopsis thaliana CCAAT-displacement protein alternatively spliced product)chr3:6336924-6341596 FORWARD
contig09621	AT2G27210.1	1e-150	BSL3kelch repeat-containing serine/threonine phosphoesterase family proteinchr2:11630188-11636182 FORWARD
contig19275	AT3G62830.2	2e-175	UXS2, ATUXS2AUD1; UDP-glucuronate decarboxylase/ catalytic/ dTDP-glucose 4,6-dehydratasechr3:23232539-23235353 FORWARD
contig02864	AT3G26560.1	6e-46	ATP-dependent RNA helicase, putativechr3:9750122-9753719 REVERSE
contig17686	AT4G27960.2	9e-86	UBC9UBC9 (UBIQUITIN CONJUGATING ENZYME 9); ubiquitin-protein ligasechr4:13916065-13917293 REVERSE
contig36195	AT5G60390.3	1e-58	elongation factor 1-alpha / EF-1-alphachr5:24289226-24290675 FORWARD
GNMM7SP02GGTTW	AT3G02020.1	2e-23	AK3AK3 (ASPARTATE KINASE 3); aspartate kinasechr3:340739-343410 REVERSE
GNMM7SP02IVJ9U	AT5G35690.1	2e-23	LOCATED IN: cellular_component unknown; CONTAINS InterPro DOMAIN/s: WLM (InterPro:IPR013536), PUG (InterPro:IPR006567); BEST Arabidopsis thaliana protein match is: zinc ion binding (TAIR:AT1G55915.1); Has 335 Blast hits to 326 proteins in 115 species: Archae - 0; Bacteria - 24; Metazoa - 37; Fungi - 138; Plants - 58; Viruses - 2; Other Eukaryotes - 76 (source: NCBI BLink).chr5:13865027-13868117 R…
GNMM7SP02JDCU6	AT5G59870.1	1e-21	HTA6HTA6; DNA bindingchr5:24115605-24116144 REVERSE
contig10327	AT5G60390.3	4e-63	elongation factor 1-alpha / EF-1-alphachr5:24289226-24290675 FORWARD
contig35715	AT5G40870.1	3e-64	AtUK/UPRT1AtUK/UPRT1 (Uridine kinase/Uracil phosphoribosyltransferase 1); ATP binding / kinase/ uracil phosphoribosyltransferase/ uridine kinasechr5:16375021-16378384 FORWARD
contig04015	AT5G54640.1	6e-45	HTA1, RAT5RAT5 (RESISTANT TO AGROBACTERIUM TRANSFORMATION 5); DNA bindingchr5:22196540-22197279 FORWARD
contig11300	AT5G65270.1	5e-40	AtRABA4aAtRABA4a (Arabidopsis Rab GTPase homolog A4a); GTP bindingchr5:26083437-26084550 FORWARD
contig12649	AT5G48870.1	1e-41	SAD1SAD1 (SUPERSENSITIVE TO ABA AND DROUGHT 1); RNA bindingchr5:19813407-19814362 FORWARD
contig17392	ATMG01275.1	4e-29	NAD1A, NAD1, ND1Encodes subunit of mitochondrial NAD(P)H dehydrogenase that is trans-spliced from three precursors, NAD1A, NAD1B, and NAD1C.chrM:318004-318390 REVERSE
contig19130	AT4G34050.2	9e-44	caffeoyl-CoA 3-O-methyltransferase, putativechr4:16310844-16311973 FORWARD
contig34482	AT3G12580.1	2e-12	HSP70HSP70 (heat shock protein 70); ATP bindingchr3:3991487-3993689 REVERSE
GNMM7SP02F6XMM	AT4G15560.1	2e-48	CLA1, DEF, CLA, DXS, DXPS2CLA1 (CLOROPLASTOS ALTERADOS 1); 1-deoxy-D-xylulose-5-phosphate synthasechr4:8884218-8887254 FORWARD
GNMM7SP02FIP1Q	AT5G20490.1	5e-09	XIK, ATXIK, XI-17XIK; motor/ protein bindingchr5:6927064-6936825 REVERSE
GNMM7SP02H12OP	AT4G38150.2	4e-15	pentatricopeptide (PPR) repeat-containing proteinchr4:17901211-17902119 REVERSE
GNMM7SP02HDPB1	AT4G29850.1	3e-14	unknown proteinchr4:14601818-14602874 REVERSE
GNMM7SP02HI98P	AT2G35940.3	5e-22	BLH1BLH1 (BEL1-LIKE HOMEODOMAIN 1); DNA binding / protein heterodimerization/ protein homodimerization/ transcription factorchr2:15089171-15091699 REVERSE
contig04068	ATMG00220.1	3e-156	COBMitochondrial apocytochrome b (cob) gene encodes a subunit of the ubiquinol-cytochrome c oxidoreductase and is part of a 5 kb transcript. The transcript also contains a pseudogene for ribosomal protein S14 called RPS15 and a tRNA(Ser) gene. Both the Cob and RPS15 genes are edited in the transcript.chrM:60235-61416 FORWARD
GNMM7SP02HITM2	AT5G27550.1	1e-51	ATP binding / microtubule motorchr5:9727634-9731323 REVERSE
GNMM7SP02IQVGT	AT5G27550.1	1e-43	ATP binding / microtubule motorchr5:9727634-9731323 REVERSE
contig18417	AT4G28470.1	1e-29	RPN1B, ATRPN1BRPN1B (26S PROTEASOME REGULATORY SUBUNIT S2 1B); binding / enzyme regulatorchr4:14067082-14072357 REVERSE
contig14771	AT5G39850.1	5e-22	40S ribosomal protein S9 (RPS9C)chr5:15950053-15951171 FORWARD
contig15918	AT3G33520.1	4e-22	ATARP6, ARP6, SUF3, ESD1ATARP6; structural constituent of cytoskeletonchr3:14093791-14095476 REVERSE
GNMM7SP02G4NDS	AT1G74260.1	5e-30	PUR4PUR4 (purine biosynthesis 4); ATP binding / catalytic/ phosphoribosylformylglycinamidine synthasechr1:27923005-27927764 REVERSE
GNMM7SP02GI6TE	AT1G59760.1	2e-22	ATP-dependent RNA helicase, putativechr1:21984571-21990110 REVERSE
GNMM7SP02ITXJU	AT1G03330.1	1e-26	small nuclear ribonucleoprotein D, putative / snRNP core SM-like protein, putative / U6 snRNA-associated Sm-like protein, putativechr1:818161-819297 REVERSE
contig22657	AT3G28710.1	5e-158	H+-transporting two-sector ATPase, putativechr3:10773144-10775594 REVERSE
contig22658	AT3G28710.1	5e-158	H+-transporting two-sector ATPase, putativechr3:10773144-10775594 REVERSE
contig07869	AT5G49930.1	1e-72	emb1441emb1441 (embryo defective 1441); nucleic acid binding / zinc ion bindingchr5:20308260-20312736 REVERSE
GNMM7SP02GS8TD	ATCG00340.1	1e-63	PSABEncodes the D1 subunit of photosystem I and II reaction centers.chrC:37375-39579 REVERSE
GNMM7SP02IB0OO	AT5G60390.3	2e-62	elongation factor 1-alpha / EF-1-alphachr5:24289226-24290675 FORWARD
GNMM7SP02GP3LU	AT3G12580.1	9e-60	HSP70HSP70 (heat shock protein 70); ATP bindingchr3:3991487-3993689 REVERSE
contig22108	AT5G51280.1	5e-95	DEAD-box protein abstrakt, putativechr5:20841456-20843645 FORWARD
contig01807	AT1G20580.1	3e-49	small nuclear ribonucleoprotein, putative / snRNP, putative / Sm protein, putativechr1:7128979-7130371 FORWARD
contig18343	AT5G66140.1	9e-29	PAD2PAD2 (PROTEASOME ALPHA SUBUNIT D 2); endopeptidase/ peptidase/ threonine-type endopeptidasechr5:26437445-26438677 REVERSE
contig19782	AT5G09810.1	6e-180	ACT2, ACT7ACT7 (ACTIN 7); structural constituent of cytoskeletonchr5:3052809-3054220 FORWARD
contig30640	AT5G19140.1	1e-12	ATAILP1, AILP1AILP1chr5:6423398-6425785 FORWARD
GNMM7SP02H6DXJ	AT3G04260.1	2e-47	PTAC3PTAC3 (PLASTID TRANSCRIPTIONALLY ACTIVE3); DNA binding / nucleic acid bindingchr3:1123231-1127515 REVERSE
GNMM7SP02HIFAG	AT1G63700.1	1e-40	YDA, MAPKKK4YDA (YODA); ATP binding / kinase/ protein kinase/ protein serine/threonine kinasechr1:23625208-23629031 REVERSE
GNMM7SP02IY6EV	AT5G40200.1	2e-29	DegP9DegP9 (DegP protease 9); catalytic/ protein binding / serine-type endopeptidase/ serine-type peptidasechr5:16070402-16073101 FORWARD
GNMM7SP02JIALX	AT1G47830.1	2e-12	clathrin coat assembly protein, putativechr1:17613346-17614784 REVERSE
contig02034	AT2G26900.1	6e-41	bile acid:sodium symporter family proteinchr2:11475156-11477870 REVERSE
contig18761	AT1G80930.1	7e-89	MIF4G domain-containing protein / MA3 domain-containing proteinchr1:30405774-30409499 REVERSE
GNMM7SP02F8H06	AT1G78300.1	4e-39	GRF2, 14-3-3OMEGA, GF14 OMEGAGRF2 (GENERAL REGULATORY FACTOR 2); protein binding / protein phosphorylated amino acid bindingchr1:29461883-29463052 FORWARD
GNMM7SP02H860F	AT1G78300.1	1e-37	GRF2, 14-3-3OMEGA, GF14 OMEGAGRF2 (GENERAL REGULATORY FACTOR 2); protein binding / protein phosphorylated amino acid bindingchr1:29461883-29463052 FORWARD
GNMM7SP02HZB9D	AT3G25610.1	2e-45	haloacid dehalogenase-like hydrolase family proteinchr3:9308942-9313353 REVERSE
contig00062	AT2G36880.2	3e-67	MAT3MAT3 (methionine adenosyltransferase 3); methionine adenosyltransferasechr2:15479721-15480893 REVERSE
contig14817	AT5G44210.1	2e-12	ERF9, ATERF9, ATERF-9ERF9 (ERF DOMAIN PROTEIN 9); DNA binding / transcription factor/ transcription repressorchr5:17806742-17807344 FORWARD
contig20007	AT4G32830.1	1e-21	AtAUR1AtAUR1 (ATAURORA1); histone kinase(H3-S10 specific) / kinase/ protein serine/threonine kinasechr4:15842557-15844354 FORWARD
contig20008	AT4G32830.1	1e-21	AtAUR1AtAUR1 (ATAURORA1); histone kinase(H3-S10 specific) / kinase/ protein serine/threonine kinasechr4:15842557-15844354 FORWARD
contig28475	AT1G80930.1	2e-20	MIF4G domain-containing protein / MA3 domain-containing proteinchr1:30405774-30409499 REVERSE
contig31602	AT2G36880.2	3e-67	MAT3MAT3 (methionine adenosyltransferase 3); methionine adenosyltransferasechr2:15479721-15480893 REVERSE
contig17275	AT2G17630.1	4e-29	phosphoserine aminotransferase, putativechr2:7666637-7667905 FORWARD
contig32482	AT3G55320.1	8e-22	PGP20PGP20 (P-GLYCOPROTEIN 20); ATPase, coupled to transmembrane movement of substanceschr3:20507391-20513393 REVERSE
GNMM7SP02IPV28	AT5G07440.3	2e-31	GDH2GDH2 (GLUTAMATE DEHYDROGENASE 2); ATP binding / glutamate dehydrogenase [NAD(P)+]/ glutamate dehydrogenase/ oxidoreductasechr5:2356153-2357546 FORWARD
contig10627	AT2G34420.1	1e-84	LHB1B2, LHCB1.5LHB1B2; chlorophyll bindingchr2:14522716-14523513 REVERSE
contig11066	AT5G20010.1	2e-41	RAN-1, RAN1, ATRAN1RAN-1; GTP binding / GTPase/ protein bindingchr5:6760364-6761747 FORWARD
GNMM7SP02GHSEN	AT5G64960.1	9e-44	CDKC2, CDKC;2CDKC2 (Cyclin dependent kinase group C 2); kinasechr5:25955497-25958427 FORWARD
contig13167	AT1G76810.1	7e-50	eukaryotic translation initiation factor 2 family protein / eIF-2 family proteinchr1:28831366-28836310 REVERSE
contig00158	AT2G30950.1	0	VAR2, FTSH2VAR2 (VARIEGATED 2); ATP-dependent peptidase/ ATPase/ metallopeptidase/ zinc ion bindingchr2:13174692-13177064 FORWARD
contig29848	AT2G34420.1	5e-84	LHB1B2, LHCB1.5LHB1B2; chlorophyll bindingchr2:14522716-14523513 REVERSE
contig05805	AT5G41950.1	4e-12	bindingchr5:16785825-16789360 FORWARD
contig13650	AT1G50920.1	2e-131	GTP-binding protein-relatedchr1:18870555-18872570 FORWARD
contig16784	AT5G61500.1	1e-30	ATATG3, ATG3ATG3chr5:24734216-24736711 REVERSE
contig17965	AT4G31985.1	1e-22	60S ribosomal protein L39 (RPL39C)chr4:15469931-15470366 FORWARD
contig20934	AT5G41950.1	4e-12	bindingchr5:16785825-16789360 FORWARD
contig23849	AT1G30490.1	7e-27	PHV, ATHB9PHV (PHAVOLUTA); DNA binding / protein binding / transcription factorchr1:10796328-10800744 REVERSE
contig27969	AT3G50700.1	4e-13	AtIDD2AtIDD2 (Arabidopsis thaliana Indeterminate(ID)-Domain 2); nucleic acid binding / transcription factor/ zinc ion bindingchr3:18840945-18842829 FORWARD
contig28723	AT3G13970.1	9e-13	APG12, APG12BAPG12B (AUTOPHAGY 12 B)chr3:4613696-4614794 REVERSE
contig34628	AT5G57360.1	2e-22	ZTL, LKP1, ADO1, FKL2ZTL (ZEITLUPE); protein binding / ubiquitin-protein ligasechr5:23241597-23244256 FORWARD
GNMM7SP02F13BC	AT4G32690.1	9e-42	GLB3GLB3; oxygen transporterchr4:15765486-15766862 FORWARD
GNMM7SP02F2LQN	AT2G44745.1	2e-13	WRKY family transcription factorchr2:18447482-18449004 REVERSE
GNMM7SP02G6DOF	AT3G44200.1	1e-45	ATNEK6, NEK6, IBO1NEK6 ("NIMA (NEVER IN MITOSIS, GENE A)-RELATED 6"); ATP binding / kinase/ protein kinase/ protein serine/threonine kinasechr3:15906788-15911365 FORWARD
GNMM7SP02GC070	AT5G20160.1	8e-29	ribosomal protein L7Ae/L30e/S12e/Gadd45 family proteinchr5:6804075-6805102 REVERSE
GNMM7SP02GRM8Z	AT5G43810.1	7e-14	ZLL, PNH, AGO10ZLL (ZWILLE); translation initiation factorchr5:17611939-17616562 FORWARD
GNMM7SP02GZ173	AT1G51700.1	3e-20	ADOF1ADOF1; DNA binding / transcription factorchr1:19174266-19174850 FORWARD
GNMM7SP02H0VWQ	AT5G08530.1	9e-13	CI51CI51 (51 kDa subunit of complex I); 4 iron, 4 sulfur cluster binding / FMN binding / NAD or NADH binding / NADH dehydrogenase (ubiquinone)/ oxidoreductase, acting on NADH or NADPHchr5:2759848-2761726 REVERSE
GNMM7SP02H6J93	AT3G04400.1	7e-17	emb2171emb2171 (embryo defective 2171); structural constituent of ribosomechr3:1167339-1168308 FORWARD
GNMM7SP02HUK8P	AT5G25260.1	1e-12	FUNCTIONS IN: molecular_function unknown; INVOLVED IN: biological_process unknown; LOCATED IN: plasma membrane; EXPRESSED IN: cultured cell; CONTAINS InterPro DOMAIN/s: Band 7 protein (InterPro:IPR001107); BEST Arabidopsis thaliana protein match is: unknown protein (TAIR:AT5G25250.1); Has 4214 Blast hits to 3442 proteins in 652 species: Archae - 14; Bacteria - 1365; Metazoa - 1204; Fungi - 198; P…
GNMM7SP02I044T	AT3G60240.4	3e-20	EIF4G, CUM2EIF4G (EUKARYOTIC TRANSLATION INITIATION FACTOR 4G); translation initiation factorchr3:22261842-22268295 FORWARD
GNMM7SP02ILKX8	AT4G04320.2	3e-12	malonyl-CoA decarboxylase family proteinchr4:2113565-2116525 FORWARD
GNMM7SP02JZ7DQ	AT3G53230.1	2e-29	cell division cycle protein 48, putative / CDC48, putativechr3:19723416-19726489 FORWARD
contig00983	AT4G25630.1	2e-115	FIB2, ATFIB2FIB2 (FIBRILLARIN 2); snoRNA bindingchr4:13074239-13076205 FORWARD
contig01103	ATMG00665.1	9e-91	NAD5B, NAD5.2, NAD5Mitochondrial NADH dehydrogenase subunit 5. The gene is trans-spliced from three different pre-cursors, NAD5a, NAD5b and NAD5c.chrM:190740-190761 REVERSE
contig01609	ATCG01310.1	9e-67	RPL2.2encodes a chloroplast ribosomal protein L2, a constituent of the large subunit of the ribosomal complexchrC:152806-154312 FORWARD
contig02305	AT1G27650.1	2e-78	ATU2AF35AATU2AF35A; RNA binding / nucleic acid binding / nucleotide binding / zinc ion bindingchr1:9615152-9616042 FORWARD
contig04112	AT2G27210.1	1e-103	BSL3kelch repeat-containing serine/threonine phosphoesterase family proteinchr2:11630188-11636182 FORWARD
contig10403	AT5G64070.1	2e-149	PI-4KBETA1, PI4KBETA1PI-4KBETA1 (PHOSPHATIDYLINOSITOL 4-OH KINASE BETA1); 1-phosphatidylinositol 4-kinasechr5:25637492-25643902 REVERSE
contig09999	AT5G47880.2	4e-141	ERF1-1ERF1-1 (EUKARYOTIC RELEASE FACTOR 1-1); translation release factorchr5:19386555-19387865 REVERSE
contig19349	AT5G13840.1	1e-40	FZR3FZR3 (FIZZY-RELATED 3); signal transducerchr5:4468677-4470706 REVERSE
GNMM7SP02GZSDI	AT2G36880.2	3e-38	MAT3MAT3 (methionine adenosyltransferase 3); methionine adenosyltransferasechr2:15479721-15480893 REVERSE
GNMM7SP02HXFF9	AT1G49630.2	5e-53	ATPREP2ATPREP2 (ARABIDOPSIS THALIANA PRESEQUENCE PROTEASE 2); catalytic/ metal ion binding / metalloendopeptidase/ metallopeptidase/ zinc ion bindingchr1:18368405-18375336 REVERSE
GNMM7SP02IQFA9	AT1G04920.1	6e-51	ATSPS3FATSPS3F (sucrose phosphate synthase 3F); sucrose-phosphate synthase/ transferase, transferring glycosyl groupschr1:1391674-1395756 REVERSE
contig12837	AT5G50920.1	0	CLPC, ATHSP93-V, HSP93-V, DCA1, CLPC1CLPC1; ATP binding / ATP-dependent peptidase/ ATPasechr5:20715710-20719800 REVERSE
contig15173	AT1G15690.2	0	AVP1, ATAVP3, AVP-3AVP1; ATPase/ hydrogen-translocating pyrophosphatasechr1:5399115-5402185 FORWARD
contig08531	AT1G55350.4	0	DEK1, ATDEK1DEK1 (DEFECTIVE KERNEL 1); calcium-dependent cysteine-type endopeptidase/ cysteine-type endopeptidasechr1:20654463-20664501 REVERSE
contig01512	ATCG00490.1	1e-37	RBCLlarge subunit of RUBISCO. Protein is tyrosine-phosphorylated and its phosphorylation state is modulated in response to ABA in Arabidopsis thaliana seeds.chrC:54958-56397 FORWARD
contig07887	AT1G16720.1	3e-47	HCF173HCF173 (high chlorophyll fluorescence phenotype 173); binding / catalytic/ transcription repressorchr1:5723161-5726248 FORWARD
contig15358	AT5G43940.1	8e-148	HOT5, ADH2, GSNORHOT5 (sensitive to hot temperatures 5); S-(hydroxymethyl)glutathione dehydrogenase/ S-nitrosoglutathione reductasechr5:17684265-17686379 FORWARD
GNMM7SP02FFW19	AT1G24290.1	1e-22	AAA-type ATPase family proteinchr1:8612650-8614227 REVERSE
GNMM7SP02GJEZU	AT5G13300.1	8e-47	SFC, VAN3, AGD3SFC (SCARFACE); ARF GTPase activator/ phosphoinositide bindingchr5:4255923-4262018 REVERSE
GNMM7SP02H60J7	AT5G16270.1	9e-20	ATRAD21.3, SYN4SYN4 (SISTER CHROMATID COHESION 1 PROTEIN 4)chr5:5316783-5322330 FORWARD
GNMM7SP02IP5S9	AT5G13430.1	2e-23	ubiquinol-cytochrome C reductase iron-sulfur subunit, mitochondrial, putative / Rieske iron-sulfur protein, putativechr5:4305414-4307399 REVERSE
contig27549	AT5G03240.3	2e-76	UBQ3UBQ3 (POLYUBIQUITIN 3); protein bindingchr5:771976-772896 REVERSE
GNMM7SP02IJL9C	AT1G66580.1	1e-39	60S ribosomal protein L10 (RPL10C)chr1:24839208-24840439 FORWARD
contig33828	AT5G49910.1	1e-53	CPHSC70-2EAT SHOCK PROTEIN 70-2, HSC70-7CPHSC70-2EAT SHOCK PROTEIN 70-2 (CHLOROPLAST HEAT SHOCK PROTEIN 70-2); ATP binding / unfolded protein bindingchr5:20303470-20306295 FORWARD
contig12444	AT5G26751.1	0	ATSK11, SK 11ATSK11; protein kinase/ protein serine/threonine kinasechr5:9399582-9401839 REVERSE
contig05428	ATCG01300.1	6e-46	RPL23.2One of two chloroplast genes that encode chloroplast ribosomal protein L23, a constituent of the large subunit of the ribosomal complexchrC:152506-152787 FORWARD
contig11337	ATMG00580.1	2e-165	NAD4NADH dehydrogenase subunit 4chrM:161693-169674 FORWARD
contig11534	AT5G13490.2	5e-28	AAC2AAC2 (ADP/ATP carrier 2); ATP:ADP antiporter/ bindingchr5:4336034-4337379 FORWARD
contig16208	AT2G42200.1	7e-12	SPL9SPL9 (SQUAMOSA PROMOTER BINDING PROTEIN-LIKE 9); transcription factorchr2:17587601-17589451 FORWARD
contig34670	AT3G08580.2	3e-28	AAC1AAC1 (ADP/ATP CARRIER 1); ATP:ADP antiporter/ bindingchr3:2605706-2607030 REVERSE
GNMM7SP02IB9U0	AT1G08570.4	5e-31	ACHT4ACHT4 (ATYPICAL CYS HIS RICH THIOREDOXIN 4); oxidoreductase, acting on sulfur group of donors, disulfide as acceptorchr1:2713604-2714312 FORWARD
GNMM7SP02IJ7YX	AT5G07440.3	2e-30	GDH2GDH2 (GLUTAMATE DEHYDROGENASE 2); ATP binding / glutamate dehydrogenase [NAD(P)+]/ glutamate dehydrogenase/ oxidoreductasechr5:2356153-2357546 FORWARD
GNMM7SP02HUGF4	AT5G13630.2	4e-58	GUN5, CCH, CHLH, CCH1GUN5 (GENOMES UNCOUPLED 5); magnesium chelatasechr5:4387920-4392082 REVERSE
GNMM7SP02GJSX1	AT2G22125.1	5e-36	bindingchr2:9406793-9414223 FORWARD
GNMM7SP02I0OSX	ATMG00665.1	2e-35	NAD5B, NAD5.2, NAD5Mitochondrial NADH dehydrogenase subunit 5. The gene is trans-spliced from three different pre-cursors, NAD5a, NAD5b and NAD5c.chrM:190740-190761 REVERSE
GNMM7SP02IKZFH	AT3G12860.1	5e-38	nucleolar protein Nop56, putativechr3:4091678-4093921 FORWARD
contig02653	AT3G22110.1	2e-62	PAC1PAC1; endopeptidase/ peptidase/ threonine-type endopeptidasechr3:7792819-7793571 REVERSE
contig14033	AT1G14320.1	3e-91	SAC52SAC52 (SUPPRESSOR OF ACAULIS 52); structural constituent of ribosomechr1:4888270-4889408 FORWARD
contig17555	AT3G10950.1	7e-46	60S ribosomal protein L37a (RPL37aB)chr3:3423893-3424566 FORWARD
contig20365	AT3G10950.1	8e-20	60S ribosomal protein L37a (RPL37aB)chr3:3423893-3424566 FORWARD
contig32154	AT5G40870.1	9e-64	AtUK/UPRT1AtUK/UPRT1 (Uridine kinase/Uracil phosphoribosyltransferase 1); ATP binding / kinase/ uracil phosphoribosyltransferase/ uridine kinasechr5:16375021-16378384 FORWARD
contig35147	AT5G02500.1	2e-12	HSC70-1, HSP70-1, AT-HSC70-1, HSC70HSC70-1 (HEAT SHOCK COGNATE PROTEIN 70-1); ATP bindingchr5:554055-556334 REVERSE
contig36379	AT4G24280.1	2e-19	cpHsc70-1cpHsc70-1 (chloroplast heat shock protein 70-1); ATP bindingchr4:12590094-12593437 FORWARD
GNMM7SP02GD7PO	AT3G12810.1	1e-48	PIE1, SRCAP, chr13PIE1 (PHOTOPERIOD-INDEPENDENT EARLY FLOWERING 1); ATP binding / DNA binding / helicase/ nucleic acid bindingchr3:4065636-4073992 FORWARD
GNMM7SP02GOJCM	AT2G35050.1	2e-48	protein kinase family proteinchr2:14769708-14774796 FORWARD
GNMM7SP02JUA1L	AT5G07440.2	1e-54	GDH2GDH2 (GLUTAMATE DEHYDROGENASE 2); ATP binding / glutamate dehydrogenase [NAD(P)+]/ glutamate dehydrogenase/ oxidoreductasechr5:2356153-2358012 FORWARD
contig29064	AT5G37640.1	2e-84	UBQ9UBQ9; protein bindingchr5:14952782-14953750 REVERSE
contig05801	AT5G55260.1	4e-138	PPX2, PPX-2PPX2 (PROTEIN PHOSPHATASE X 2); protein serine/threonine phosphatasechr5:22416808-22418621 FORWARD
contig08840	AT4G26510.2	1e-132	ATP binding / kinase/ phosphotransferase, alcohol group as acceptor / uracil phosphoribosyltransferasechr4:13384503-13387920 FORWARD
contig13182	AT4G27960.2	2e-29	UBC9UBC9 (UBIQUITIN CONJUGATING ENZYME 9); ubiquitin-protein ligasechr4:13916065-13917293 REVERSE
contig32426	AT3G43810.1	3e-28	CAM7CAM7 (CALMODULIN 7); calcium ion bindingchr3:15664619-15666355 REVERSE
contig33494	AT3G43810.1	3e-28	CAM7CAM7 (CALMODULIN 7); calcium ion bindingchr3:15664619-15666355 REVERSE
GNMM7SP02IV1WH	AT4G21660.1	3e-37	proline-rich spliceosome-associated (PSP) family proteinchr4:11506259-11509772 REVERSE
contig15373	AT4G32530.1	2e-68	vacuolar ATP synthase, putative / V-ATPase, putativechr4:15693399-15694958 REVERSE
contig02368	AT1G14400.2	5e-83	UBC1, ATUBC1UBC1 (UBIQUITIN CARRIER PROTEIN 1); ubiquitin-protein ligasechr1:4927294-4928136 REVERSE
contig13833	AT2G05100.1	9e-79	LHCB2.1, LHCB2LHCB2.1; chlorophyll bindingchr2:1823449-1824331 REVERSE
contig33893	AT1G75840.1	3e-80	ARAC5, ATGP3, ROP4, ATROP4ARAC5 (RAC-LIKE GTP BINDING PROTEIN 5); GTP binding / GTPasechr1:28475964-28477377 FORWARD
GNMM7SP02F80KA	AT4G34450.1	3e-43	coatomer gamma-2 subunit, putative / gamma-2 coat protein, putative / gamma-2 COP, putativechr4:16471956-16476795 FORWARD
GNMM7SP02GYA8R	AT1G31730.1	1e-59	epsilon-adaptin, putativechr1:11359907-11363916 FORWARD
GNMM7SP02JAYYP	AT1G02520.1	2e-44	PGP11PGP11 (P-GLYCOPROTEIN 11); ATPase, coupled to transmembrane movement of substanceschr1:524134-528745 FORWARD
contig29504	AT1G22850.1	3e-44	INVOLVED IN: biological_process unknown; LOCATED IN: chloroplast; EXPRESSED IN: 22 plant structures; EXPRESSED DURING: 15 growth stages; CONTAINS InterPro DOMAIN/s: SNARE associated Golgi protein (InterPro:IPR015414); BEST Arabidopsis thaliana protein match is: unknown protein (TAIR:AT1G03260.1); Has 3098 Blast hits to 3098 proteins in 664 species: Archae - 6; Bacteria - 1614; Metazoa - 182; Fung…
contig32714	AT3G55010.2	5e-53	ATPURM, PUR5PUR5; ATP binding / phosphoribosylformylglycinamidine cyclo-ligasechr3:20386818-20388549 FORWARD
contig34868	AT1G22850.1	3e-44	INVOLVED IN: biological_process unknown; LOCATED IN: chloroplast; EXPRESSED IN: 22 plant structures; EXPRESSED DURING: 15 growth stages; CONTAINS InterPro DOMAIN/s: SNARE associated Golgi protein (InterPro:IPR015414); BEST Arabidopsis thaliana protein match is: unknown protein (TAIR:AT1G03260.1); Has 3098 Blast hits to 3098 proteins in 664 species: Archae - 6; Bacteria - 1614; Metazoa - 182; Fung…
contig32306	AT3G51260.2	3e-62	PAD1PAD1 (20s proteasome alpha subunit pad1); endopeptidase/ peptidase/ threonine-type endopeptidasechr3:19031086-19032746 FORWARD
contig11866	AT4G00370.1	8e-108	ANTR2, PHT4;4ANTR2; inorganic phosphate transmembrane transporter/ organic anion transmembrane transporterchr4:163153-166111 REVERSE
contig16640	AT5G28540.1	0	BIP1BIP1; ATP bindingchr5:10540665-10543274 REVERSE
contig33004	AT5G60390.3	0	elongation factor 1-alpha / EF-1-alphachr5:24289226-24290675 FORWARD
contig05798	AT1G30845.1	2e-16	unknown proteinchr1:10979856-10980427 FORWARD
contig18400	AT5G11770.1	6e-21	NADH-ubiquinone oxidoreductase 20 kDa subunit, mitochondrialchr5:3791148-3792929 REVERSE
contig21017	AT2G28910.1	8e-19	CXIP4CXIP4 (CAX INTERACTING PROTEIN 4); nucleic acid binding / zinc ion bindingchr2:12415992-12416990 REVERSE
contig27071	AT1G75690.1	2e-12	chaperone protein dnaJ-relatedchr1:28422273-28423170 REVERSE
contig28088	AT5G11770.1	7e-21	NADH-ubiquinone oxidoreductase 20 kDa subunit, mitochondrialchr5:3791148-3792929 REVERSE
contig31502	AT5G07440.3	5e-29	GDH2GDH2 (GLUTAMATE DEHYDROGENASE 2); ATP binding / glutamate dehydrogenase [NAD(P)+]/ glutamate dehydrogenase/ oxidoreductasechr5:2356153-2357546 FORWARD
GNMM7SP02FZNU6	AT2G28350.1	4e-29	ARF10ARF10 (AUXIN RESPONSE FACTOR 10); miRNA binding / transcription factorchr2:12114331-12116665 FORWARD
GNMM7SP02GDURM	AT5G14870.1	7e-07	CNGC18, ATCNGC18CNGC18 (CYCLIC NUCLEOTIDE-GATED CHANNEL 18); calmodulin binding / cyclic nucleotide binding / ion channelchr5:4808268-4810897 REVERSE
GNMM7SP02HERU5	AT5G62890.3	2e-20	permease, putativechr5:25243723-25247075 FORWARD
GNMM7SP02HWXVA	AT1G17580.1	2e-06	MYA1, ATMYA1, XI-1MYA1 (MYOSIN 1); motor/ protein bindingchr1:6039453-6049309 FORWARD
GNMM7SP02IAJAY	ATCG00340.1	5e-72	PSABEncodes the D1 subunit of photosystem I and II reaction centers.chrC:37375-39579 REVERSE
GNMM7SP02IDX23	AT5G11430.1	2e-10	zinc ion bindingchr5:3648469-3652256 FORWARD
GNMM7SP02IQMEI	AT5G15810.1	7e-10	N2,N2-dimethylguanosine tRNA methyltransferase family proteinchr5:5157798-5161121 FORWARD
GNMM7SP02IUCOM	AT1G01950.3	1e-10	ARK2armadillo/beta-catenin repeat family protein / kinesin motor family proteinchr1:325473-330403 FORWARD
GNMM7SP02JI2ZC	AT4G32880.1	5e-10	ATHB-8, ATHB8ATHB-8 (HOMEOBOX GENE 8); DNA binding / transcription factorchr4:15863587-15867822 REVERSE
GNMM7SP02JNH7T	AT1G07630.1	9e-13	PLL5PLL5; catalytic/ protein serine/threonine phosphatasechr1:2349189-2351437 FORWARD
contig31307	AT2G36880.2	4e-131	MAT3MAT3 (methionine adenosyltransferase 3); methionine adenosyltransferasechr2:15479721-15480893 REVERSE
contig00236	AT3G43810.1	3e-77	CAM7CAM7 (CALMODULIN 7); calcium ion bindingchr3:15664619-15666355 REVERSE
GNMM7SP02HPKPB	ATMG01320.1	2e-59	NAD2B, NAD2.2, NAD2encodes subunit of mitochondrial NAD(P)H dehydrogenase that is trans-spliced from two precursors, NAD2A and NAD2B.chrM:327890-333105 REVERSE
contig02245	AT1G50250.1	0	FTSH1FTSH1 (FtsH protease 1); ATP-dependent peptidase/ ATPase/ metallopeptidasechr1:18614398-18616930 REVERSE
contig24808	AT2G31170.1	5e-48	SYCO ARATHSYCO ARATH; ATP binding / aminoacyl-tRNA ligase/ cysteine-tRNA ligase/ nucleotide bindingchr2:13282559-13285616 REVERSE
contig29577	AT4G30310.2	5e-48	ribitol kinase, putativechr4:14831913-14835092 FORWARD
GNMM7SP02H2FIX	AT4G21710.1	1e-44	NRPB2, EMB1989, RPB2NRPB2; DNA binding / DNA-directed RNA polymerasechr4:11535684-11542200 REVERSE
contig01916	AT1G78900.2	0	VHA-AVHA-A (VACUOLAR ATP SYNTHASE SUBUNIT A); ATP binding / hydrogen ion transporting ATP synthase, rotational mechanism / hydrolase, acting on acid anhydrides, catalyzing transmembrane movement of substances / proton-transporting ATPase, rotational mechanismchr1:29660463-29664575 FORWARD
GNMM7SP02GIGDO	AT5G23740.1	2e-37	RPS11-BETARPS11-BETA (RIBOSOMAL PROTEIN S11-BETA); structural constituent of ribosomechr5:8008251-8009330 REVERSE
contig08151	AT5G39850.1	2e-92	40S ribosomal protein S9 (RPS9C)chr5:15950053-15951171 FORWARD
contig14792	AT1G45050.1	1e-20	ATUBC2-1, UBC15ATUBC2-1; ubiquitin-protein ligasechr1:17031337-17032967 FORWARD
contig00771	AT1G55520.2	2e-81	TBP2, ATTBP2TBP2 (TATA BINDING PROTEIN 2); DNA binding / RNA polymerase II transcription factor/ TATA-binding protein bindingchr1:20726150-20727483 REVERSE
contig02796	AT1G47830.1	1e-50	clathrin coat assembly protein, putativechr1:17613346-17614784 REVERSE
contig12517	AT4G09800.1	7e-52	RPS18CRPS18C (S18 RIBOSOMAL PROTEIN); RNA binding / nucleic acid binding / structural constituent of ribosomechr4:6173818-6174963 FORWARD
contig24130	AT4G09800.1	5e-52	RPS18CRPS18C (S18 RIBOSOMAL PROTEIN); RNA binding / nucleic acid binding / structural constituent of ribosomechr4:6173818-6174963 FORWARD
contig16467	AT1G63160.1	8e-18	replication factor C 40 kDa, putativechr1:23422068-23423771 REVERSE
contig30127	ATCG01310.1	1e-18	RPL2.2encodes a chloroplast ribosomal protein L2, a constituent of the large subunit of the ribosomal complexchrC:152806-154312 FORWARD
GNMM7SP02F763Z	AT2G18280.2	4e-19	AtTLP2AtTLP2 (TUBBY LIKE PROTEIN 2); phosphoric diester hydrolase/ transcription factorchr2:7946754-7948176 FORWARD
GNMM7SP02IEZQ0	AT1G61010.3	1e-44	CPSF73-ICPSF73-I (CLEAVAGE AND POLYADENYLATION SPECIFICITY FACTOR 73-I); protein bindingchr1:22474954-22477660 REVERSE
GNMM7SP02JLQTI	AT1G33140.1	4e-19	PGY2PGY2 (PIGGYBACK2); structural constituent of ribosomechr1:12023360-12024502 FORWARD
contig14577	AT1G29930.1	1e-109	CAB1, AB140, CAB140, LHCB1.3CAB1 (CHLOROPHYLL A/B BINDING PROTEIN 1); chlorophyll bindingchr1:10478071-10478874 FORWARD
contig00076	AT3G27925.1	2e-123	DEGP1, Deg1DEGP1 (DegP protease 1); serine-type endopeptidase/ serine-type peptidasechr3:10366659-10368864 REVERSE
contig19652	AT1G62750.1	0	ATSCO1, ATSCO1/CPEF-G, SCO1SCO1 (SNOWY COTYLEDON 1); ATP binding / translation elongation factor/ translation factor, nucleic acid bindingchr1:23233622-23236321 REVERSE
GNMM7SP02HWLF3	AT5G55280.1	8e-64	FTSZ1-1, ATFTSZ1-1, CPFTSZFTSZ1-1; protein binding / structural moleculechr5:22420740-22422527 REVERSE
contig04224	AT5G03240.3	4e-33	UBQ3UBQ3 (POLYUBIQUITIN 3); protein bindingchr5:771976-772896 REVERSE
contig17113	AT1G50200.1	1e-38	ALATS, ACDALATS (ALANYL-TRNA SYNTHETASE); ATP binding / alanine-tRNA ligase/ ligase, forming aminoacyl-tRNA and related compounds / nucleic acid binding / nucleotide bindingchr1:18591429-18598311 REVERSE
contig25019	AT4G24280.1	3e-72	cpHsc70-1cpHsc70-1 (chloroplast heat shock protein 70-1); ATP bindingchr4:12590094-12593437 FORWARD
contig30448	AT1G61580.1	3e-72	RPL3B, ARP2RPL3B (R-PROTEIN L3 B); structural constituent of ribosomechr1:22720833-22722402 REVERSE
contig00273	AT2G34420.1	4e-27	LHB1B2, LHCB1.5LHB1B2; chlorophyll bindingchr2:14522716-14523513 REVERSE
contig28898	AT5G59870.1	7e-09	HTA6HTA6; DNA bindingchr5:24115605-24116144 REVERSE
contig29038	AT5G44210.1	1e-17	ERF9, ATERF9, ATERF-9ERF9 (ERF DOMAIN PROTEIN 9); DNA binding / transcription factor/ transcription repressorchr5:17806742-17807344 FORWARD
GNMM7SP02F627K	AT5G15680.1	6e-36	bindingchr5:5101188-5110793 REVERSE
GNMM7SP02FH25C	AT3G23540.1	1e-10	LOCATED IN: cellular_component unknown; EXPRESSED IN: 25 plant structures; EXPRESSED DURING: 15 growth stages; CONTAINS InterPro DOMAIN/s: Alpha/beta hydrolase fold-1 (InterPro:IPR000073); BEST Arabidopsis thaliana protein match is: unknown protein (TAIR:AT4G14290.1); Has 2970 Blast hits to 1825 proteins in 452 species: Archae - 14; Bacteria - 815; Metazoa - 445; Fungi - 204; Plants - 77; Viruses…
GNMM7SP02FIP8B	AT5G49470.2	9e-24	protein kinase family proteinchr5:20063616-20068311 FORWARD
GNMM7SP02FNP77	AT4G03080.1	3e-61	BSL1kelch repeat-containing serine/threonine phosphoesterase family proteinchr4:1359935-1365166 REVERSE
GNMM7SP02G4JUS	AT3G54810.1	2e-20	BME3-ZF, BME3zinc finger (GATA type) family proteinchr3:20296957-20298236 FORWARD
GNMM7SP02GKAET	AT1G08540.1	6e-12	SIGB, SIG1, SIG2, SIGA, ATSIG1, ABC1, ATSIG2SIG2 (RNA POLYMERASE SIGMA SUBUNIT 2); DNA binding / DNA-directed RNA polymerase/ sigma factor/ transcription factorchr1:2703461-2706696 FORWARD
GNMM7SP02I0QZJ	AT1G68640.1	4e-09	PANPAN (PERIANTHIA); DNA binding / transcription factorchr1:25769739-25772303 REVERSE
GNMM7SP02IZOT5	AT4G02770.1	1e-11	PSAD-1PSAD-1 (photosystem I subunit D-1)chr4:1229247-1229873 REVERSE
GNMM7SP02JUGSQ	AT2G43780.2	3e-09	unknown proteinchr2:18136444-18136647 REVERSE
contig21642	AT5G67380.1	3e-172	CKA1, ATCKA1CKA1 (CASEIN KINASE ALPHA 1); kinasechr5:26881156-26883383 REVERSE
GNMM7SP02FMUHU	AT4G27960.2	4e-60	UBC9UBC9 (UBIQUITIN CONJUGATING ENZYME 9); ubiquitin-protein ligasechr4:13916065-13917293 REVERSE
contig28190	AT5G67380.2	9e-112	CKA1, ATCKA1CKA1 (CASEIN KINASE ALPHA 1); kinasechr5:26881156-26883383 REVERSE
GNMM7SP02FHL4Y	AT2G27960.1	3e-37	CKS1, CKS1ATCKS1 (CYCLIN-DEPENDENT KINASE-SUBUNIT 1); cyclin-dependent protein kinase/ protein bindingchr2:11910903-11911543 REVERSE
GNMM7SP02GP0JG	AT2G18390.1	4e-24	TTN5, HAL, ARL2, ATARLC1TTN5 (TITAN 5); GTP binding / GTPasechr2:7988335-7989374 FORWARD
contig14649	AT1G69740.2	3e-98	HEMB1HEMB1; catalytic/ metal ion binding / porphobilinogen synthasechr1:26232197-26234713 FORWARD
contig14857	AT5G26751.1	0	ATSK11, SK 11ATSK11; protein kinase/ protein serine/threonine kinasechr5:9399582-9401839 REVERSE
contig32405	AT3G17390.1	5e-148	MTO3, SAMS3, MAT4MTO3 (METHIONINE OVER-ACCUMULATOR 3); methionine adenosyltransferasechr3:5952484-5953665 REVERSE
contig02080	AT3G61110.1	2e-44	ARS27AARS27A (ARABIDOPSIS RIBOSOMAL PROTEIN S27); structural constituent of ribosomechr3:22611710-22612632 FORWARD
contig12857	AT2G34420.1	1e-65	LHB1B2, LHCB1.5LHB1B2; chlorophyll bindingchr2:14522716-14523513 REVERSE
contig20716	AT3G61110.1	3e-44	ARS27AARS27A (ARABIDOPSIS RIBOSOMAL PROTEIN S27); structural constituent of ribosomechr3:22611710-22612632 FORWARD
contig31384	AT3G17120.2	1e-08	unknown proteinchr3:5842410-5843246 FORWARD
contig31970	AT3G61110.1	3e-44	ARS27AARS27A (ARABIDOPSIS RIBOSOMAL PROTEIN S27); structural constituent of ribosomechr3:22611710-22612632 FORWARD
contig33001	AT1G68010.1	3e-30	HPRHPR; glycerate dehydrogenase/ poly(U) bindingchr1:25493418-25495720 FORWARD
contig13062	AT3G03120.1	1e-99	ATARFB1CATARFB1C (ADP-ribosylation factor B1C); GTP bindingchr3:717345-718914 FORWARD
contig19222	AT2G47250.1	0	RNA helicase, putativechr2:19399923-19402981 REVERSE
contig00297	AT4G02080.1	1e-82	ASAR1, ATSARA1C, ATSAR2ATSAR2 (ARABIDOPSIS THALIANA SECRETION-ASSOCIATED RAS SUPER FAMILY 2); GTP bindingchr4:921554-922547 FORWARD
contig00629	AT4G19210.1	0	ATRLI2, RLI2ATRLI2; transporterchr4:10501906-10504776 FORWARD
contig01247	AT5G25760.2	5e-85	PEX4PEX4 (PEROXIN4); protein binding / ubiquitin-protein ligasechr5:8967983-8969173 FORWARD
contig17021	AT3G52990.2	2e-79	pyruvate kinase, putativechr3:19649336-19652237 FORWARD
contig17025	AT3G52990.2	3e-79	pyruvate kinase, putativechr3:19649336-19652237 FORWARD
contig03218	AT1G23870.1	5e-26	ATTPS9, TPS9ATTPS9; transferase, transferring glycosyl groups / trehalose-phosphatasechr1:8432695-8435506 FORWARD
contig16736	AT3G59910.1	3e-28	FUNCTIONS IN: molecular_function unknown; INVOLVED IN: biological_process unknown; LOCATED IN: cellular_component unknown; EXPRESSED IN: 20 plant structures; EXPRESSED DURING: 14 growth stages; CONTAINS InterPro DOMAIN/s: Ankyrin (InterPro:IPR002110); BEST Arabidopsis thaliana protein match is: unknown protein (TAIR:AT2G44090.2); Has 43 Blast hits to 43 proteins in 10 species: Archae - 0; Bacteri…
contig23668	AT2G34420.1	6e-56	LHB1B2, LHCB1.5LHB1B2; chlorophyll bindingchr2:14522716-14523513 REVERSE
contig29293	AT5G59870.1	7e-13	HTA6HTA6; DNA bindingchr5:24115605-24116144 REVERSE
GNMM7SP02HTBHG	AT1G63680.1	6e-28	ATMURE, PDE316, MUREMURE; ATP binding / acid-amino acid ligase/ ligasechr1:23614461-23617247 FORWARD
GNMM7SP02IRGVD	AT2G17890.1	2e-59	CPK16CPK16; ATP binding / calcium ion binding / calmodulin-dependent protein kinase/ protein kinase/ protein serine/threonine kinasechr2:7769885-7772627 REVERSE
GNMM7SP02ITHLO	AT1G78530.1	6e-31	protein kinase family proteinchr1:29539274-29540681 REVERSE
contig01446	AT2G34420.1	1e-96	LHB1B2, LHCB1.5LHB1B2; chlorophyll bindingchr2:14522716-14523513 REVERSE
contig02208	AT1G56720.3	7e-175	protein kinase family proteinchr1:21263630-21265559 REVERSE
contig30267	AT1G02780.1	3e-86	emb2386emb2386 (embryo defective 2386); structural constituent of ribosomechr1:608120-609391 REVERSE
contig00351	AT1G77710.1	9e-37	INVOLVED IN: biological_process unknown; LOCATED IN: cellular_component unknown; EXPRESSED IN: 24 plant structures; EXPRESSED DURING: 15 growth stages; CONTAINS InterPro DOMAIN/s: Ubiquitin-like, Ufm1 (InterPro:IPR005375); Has 170 Blast hits to 170 proteins in 79 species: Archae - 0; Bacteria - 0; Metazoa - 105; Fungi - 0; Plants - 27; Viruses - 0; Other Eukaryotes - 38 (source: NCBI BLink).chr1:…
contig12457	AT1G78720.1	2e-85	protein transport protein sec61, putativechr1:29605629-29607510 FORWARD
contig23830	AT3G52580.1	1e-31	40S ribosomal protein S14 (RPS14C)chr3:19503324-19504701 FORWARD
contig23831	AT3G52580.1	1e-31	40S ribosomal protein S14 (RPS14C)chr3:19503324-19504701 FORWARD
contig33983	AT1G78720.1	2e-85	protein transport protein sec61, putativechr1:29605629-29607510 FORWARD
contig14775	AT5G39850.1	1e-63	40S ribosomal protein S9 (RPS9C)chr5:15950053-15951171 FORWARD
contig19900	AT3G17390.1	9e-145	MTO3, SAMS3, MAT4MTO3 (METHIONINE OVER-ACCUMULATOR 3); methionine adenosyltransferasechr3:5952484-5953665 REVERSE
contig00167	AT2G34420.1	2e-70	LHB1B2, LHCB1.5LHB1B2; chlorophyll bindingchr2:14522716-14523513 REVERSE
contig00595	AT2G34420.1	2e-70	LHB1B2, LHCB1.5LHB1B2; chlorophyll bindingchr2:14522716-14523513 REVERSE
contig00767	AT2G34420.1	9e-26	LHB1B2, LHCB1.5LHB1B2; chlorophyll bindingchr2:14522716-14523513 REVERSE
contig04425	AT1G21750.2	5e-19	ATPDIL1-1ATPDIL1-1 (PDI-LIKE 1-1); protein disulfide isomerasechr1:7645767-7648695 FORWARD
contig08623	AT2G34420.1	1e-34	LHB1B2, LHCB1.5LHB1B2; chlorophyll bindingchr2:14522716-14523513 REVERSE
contig11992	AT3G53020.1	1e-33	STV1, RPL24B, RPL24STV1 (SHORT VALVE1); structural constituent of ribosomechr3:19660749-19661912 REVERSE
contig15424	AT5G50870.1	9e-19	UBC27UBC27 (ubiquitin-conjugating enzyme 27); ubiquitin-protein ligasechr5:20699626-20700998 REVERSE
contig27286	AT1G22840.1	1e-41	CYTC-1, ATCYTC-ACYTC-1 (CYTOCHROME C-1); electron carrier/ heme binding / iron ion bindingchr1:8079384-8080286 FORWARD
contig27530	AT4G10030.1	2e-10	hydrolase, alpha/beta fold family proteinchr4:6270490-6273098 REVERSE
contig30072	AT4G10030.1	2e-10	hydrolase, alpha/beta fold family proteinchr4:6270490-6273098 REVERSE
contig31648	AT3G53030.1	2e-34	SRPK4SRPK4 (Ser/Arg-rich protein kinase 4); kinase/ protein kinasechr3:19662412-19664362 FORWARD
GNMM7SP02FMWPG	AT4G14290.1	7e-15	LOCATED IN: plasma membrane; EXPRESSED IN: 14 plant structures; EXPRESSED DURING: 6 growth stages; CONTAINS InterPro DOMAIN/s: Alpha/beta hydrolase fold-1 (InterPro:IPR000073); BEST Arabidopsis thaliana protein match is: unknown protein (TAIR:AT3G23540.1); Has 2977 Blast hits to 1894 proteins in 536 species: Archae - 16; Bacteria - 950; Metazoa - 424; Fungi - 111; Plants - 88; Viruses - 19; Other…
GNMM7SP02FYPGY	AT4G00590.1	4e-31	asparaginase 2 family proteinchr4:252835-254880 FORWARD
GNMM7SP02G44YV	AT5G59870.1	1e-08	HTA6HTA6; DNA bindingchr5:24115605-24116144 REVERSE
GNMM7SP02G4NKI	AT5G57170.1	2e-08	macrophage migration inhibitory factor family protein / MIF family proteinchr5:23162201-23163140 REVERSE
GNMM7SP02GL588	AT1G60600.2	5e-19	ABC4ABC4 (ABERRANT CHLOROPLAST DEVELOPMENT 4); 1,4-dihydroxy-2-naphthoate octaprenyltransferase/ prenyltransferasechr1:22324807-22326759 REVERSE
GNMM7SP02GRKQ0	AT5G19620.1	2e-08	OEP80, ATOEP80, TOC75OEP80 (OUTER ENVELOPE PROTEIN OF 80 KDA)chr5:6623323-6627641 FORWARD
GNMM7SP02H59JA	ATCG00680.1	4e-27	PSBBencodes for CP47, subunit of the photosystem II reaction center.chrC:72371-73897 FORWARD
GNMM7SP02HBW2W	AT3G16350.1	5e-15	myb family transcription factorchr3:5547828-5549397 FORWARD
GNMM7SP02HP2BF	AT1G50030.1	3e-25	TORTOR (TARGET OF RAPAMYCIN); 1-phosphatidylinositol-3-kinase/ protein bindingchr1:18522626-18539619 REVERSE
GNMM7SP02HWFIQ	AT5G03340.1	1e-09	cell division cycle protein 48, putative / CDC48, putativechr5:810091-813133 REVERSE
GNMM7SP02HXV7Y	AT5G56140.1	9e-10	KH domain-containing proteinchr5:22725462-22727932 FORWARD
GNMM7SP02IFBW1	AT5G56030.1	8e-28	HSP81-2, ERD8, HSP90.2HSP81-2 (HEAT SHOCK PROTEIN 81-2); ATP bindingchr5:22686923-22689433 FORWARD
contig31641	AT4G13930.1	8e-130	SHM4SHM4 (serine hydroxymethyltransferase 4); catalytic/ glycine hydroxymethyltransferase/ pyridoxal phosphate bindingchr4:8048013-8050021 REVERSE
contig18183	AT2G32730.1	0	26S proteasome regulatory subunit, putativechr2:13880189-13885464 FORWARD
contig31743	AT1G04410.1	2e-47	malate dehydrogenase, cytosolic, putativechr1:1189418-1191267 REVERSE
contig11633	AT1G56070.1	5e-164	LOS1LOS1; copper ion binding / translation elongation factor/ translation factor, nucleic acid bindingchr1:20968245-20971077 REVERSE
GNMM7SP02HE7BT	AT4G01800.1	1e-62	preprotein translocase secA subunit, putativechr4:770926-776131 REVERSE
contig26447	AT3G07760.2	5e-25	FUNCTIONS IN: molecular_function unknown; INVOLVED IN: biological_process unknown; LOCATED IN: cellular_component unknown; EXPRESSED IN: 24 plant structures; EXPRESSED DURING: 15 growth stages; CONTAINS InterPro DOMAIN/s: Sterile alpha motif SAM (InterPro:IPR001660), Sterile alpha motif homology (InterPro:IPR010993), Sterile alpha motif homology 2 (InterPro:IPR011510); Has 31 Blast hits to 31 pro…
GNMM7SP02F2BOX	AT3G60500.2	6e-43	CER7, G3CER7 (ECERIFERUM 7); 3'-5'-exoribonuclease/ RNA bindingchr3:22354245-22356440 FORWARD
GNMM7SP02F2TVO	AT5G10490.2	5e-23	MSL2MSL2 (MscS-LIKE 2); ion channelchr5:3300376-3303836 REVERSE
GNMM7SP02GJG54	AT4G24710.1	5e-48	ATP binding / ATPase/ nucleoside-triphosphatase/ nucleotide bindingchr4:12745752-12748995 REVERSE
GNMM7SP02G30B5	AT1G30450.2	3e-50	CCC1, ATCCC1, HAP5CCC1 (CATION-CHLORIDE CO-TRANSPORTER 1); cation:chloride symporter/ sodium:potassium:chloride symporterchr1:10762905-10769061 FORWARD
GNMM7SP02IFG4Q	AT2G17890.1	8e-57	CPK16CPK16; ATP binding / calcium ion binding / calmodulin-dependent protein kinase/ protein kinase/ protein serine/threonine kinasechr2:7769885-7772627 REVERSE
contig11714	AT5G02610.1	4e-57	60S ribosomal protein L35 (RPL35D)chr5:587611-588547 FORWARD
contig19262	AT1G48410.2	5e-16	AGO1AGO1 (ARGONAUTE 1); endoribonuclease/ miRNA binding / protein binding / siRNA bindingchr1:17886285-17891892 REVERSE
GNMM7SP02GPC3Z	AT1G50030.2	4e-16	TORTOR (TARGET OF RAPAMYCIN); 1-phosphatidylinositol-3-kinase/ protein bindingchr1:18522626-18539619 REVERSE
GNMM7SP02GXNFA	AT1G44900.1	4e-64	MCM2ATP binding / DNA binding / DNA-dependent ATPasechr1:16970291-16974457 FORWARD
GNMM7SP02HAI6A	AT4G34670.1	9e-15	40S ribosomal protein S3A (RPS3aB)chr4:16548724-16550222 FORWARD
GNMM7SP02HXBWX	AT1G67400.1	6e-17	INVOLVED IN: phagocytosis; LOCATED IN: cytoskeleton; CONTAINS InterPro DOMAIN/s: Engulfment and cell motility, ELMO (InterPro:IPR006816); BEST Arabidopsis thaliana protein match is: phagocytosis and cell motility protein ELMO1-related (TAIR:AT3G43400.1); Has 660 Blast hits to 660 proteins in 104 species: Archae - 0; Bacteria - 0; Metazoa - 430; Fungi - 39; Plants - 109; Viruses - 0; Other Eukaryo…
GNMM7SP02IE1ND	ATMG00990.1	1e-31	NAD3NADH dehydrogenase subunit 3chrM:260647-261006 REVERSE
GNMM7SP02ISWKX	ATCG00180.1	2e-38	RPOC1RNA polymerase beta' subunit-1chrC:20251-23084 REVERSE
GNMM7SP02F7CD3	AT2G21390.1	5e-58	coatomer protein complex, subunit alpha, putativechr2:9152428-9156577 FORWARD
contig08332	AT5G60910.1	2e-52	AGL8, FULAGL8 (agamous-like 8); transcription factorchr5:24502736-24506013 REVERSE
contig19189	AT5G61840.1	0	GUT1GUT1; catalytic/ glucuronoxylan glucuronosyltransferasechr5:24839365-24841703 REVERSE
contig03452	AT1G67580.2	1e-86	protein kinase family proteinchr1:25327727-25330965 REVERSE
contig16530	AT5G15490.1	8e-46	UDP-glucose 6-dehydrogenase, putativechr5:5027872-5029314 REVERSE
contig16531	AT5G15490.1	8e-46	UDP-glucose 6-dehydrogenase, putativechr5:5027872-5029314 REVERSE
contig19493	AT1G26880.1	5e-46	60S ribosomal protein L34 (RPL34A)chr1:9315640-9316681 REVERSE
GNMM7SP02HGKJO	AT2G21790.1	6e-45	R1, RNR1, CLS8, ATRNR1RNR1 (RIBONUCLEOTIDE REDUCTASE 1); ATP binding / protein binding / ribonucleoside-diphosphate reductasechr2:9293529-9297580 FORWARD
GNMM7SP02HT74X	ATCG00170.1	1e-46	RPOC2RNA polymerase beta' subunit-2chrC:15938-20068 REVERSE
contig07025	AT5G40770.1	7e-53	ATPHB3ATPHB3 (PROHIBITIN 3)chr5:16315589-16316621 REVERSE
contig21803	AT3G27000.1	0	ARP2, ATARP2, WRMARP2 (ACTIN RELATED PROTEIN 2); protein binding / structural constituent of cytoskeletonchr3:9952787-9955784 REVERSE
contig21564	AT4G27070.1	7e-138	TSB2TSB2 (TRYPTOPHAN SYNTHASE BETA-SUBUNIT 2); tryptophan synthasechr4:13586564-13588619 FORWARD
contig00697	AT5G23740.1	3e-09	RPS11-BETARPS11-BETA (RIBOSOMAL PROTEIN S11-BETA); structural constituent of ribosomechr5:8008251-8009330 REVERSE
contig04870	AT1G31320.1	6e-55	LBD4LBD4 (LOB DOMAIN-CONTAINING PROTEIN 4)chr1:11213107-11214032 FORWARD
contig14506	AT1G79000.1	9e-47	HAC1, PCAT2, ATHPCAT2HAC1 (HISTONE ACETYLTRANSFERASE OF THE CBP FAMILY 1); H3/H4 histone acetyltransferase/ histone acetyltransferase/ transcription cofactorchr1:29716933-29723984 REVERSE
contig23148	AT3G55770.5	1e-09	LIM domain-containing proteinchr3:20703799-20705115 FORWARD
contig24024	AT3G02530.1	0	chaperonin, putativechr3:528806-532457 REVERSE
contig30573	AT5G49910.1	6e-68	CPHSC70-2EAT SHOCK PROTEIN 70-2, HSC70-7CPHSC70-2EAT SHOCK PROTEIN 70-2 (CHLOROPLAST HEAT SHOCK PROTEIN 70-2); ATP binding / unfolded protein bindingchr5:20303470-20306295 FORWARD
contig32435	AT3G55770.5	1e-09	LIM domain-containing proteinchr3:20703799-20705115 FORWARD
contig33813	AT1G26160.1	1e-23	metal-dependent phosphohydrolase HD domain-containing proteinchr1:9044784-9046945 REVERSE
GNMM7SP02GDA9E	AT5G44790.1	1e-33	RAN1, HMA7RAN1 (RESPONSIVE-TO-ANTAGONIST 1); ATPase, coupled to transmembrane movement of ions, phosphorylative mechanism / copper ion transmembrane transporterchr5:18075846-18079817 REVERSE
GNMM7SP02GEOSE	AT5G03500.2	1e-07	transcription coactivatorchr5:876673-877660 REVERSE
GNMM7SP02H2MMZ	AT1G15110.2	6e-46	phosphatidyl serine synthase family proteinchr1:5199594-5201988 FORWARD
GNMM7SP02H72PS	AT2G25140.1	1e-50	HSP98.7, CLPB-M, CLPB4CLPB4 (CASEIN LYTIC PROTEINASE B4); ATP binding / ATPase/ nucleoside-triphosphatase/ nucleotide binding / protein bindingchr2:10697877-10701998 REVERSE
GNMM7SP02H8OQ1	AT5G59140.1	1e-15	SKP1 family proteinchr5:23874696-23875631 REVERSE
GNMM7SP02HPXU5	AT1G63770.4	8e-09	peptidase M1 family proteinchr1:23657791-23663476 REVERSE
GNMM7SP02I0G4B	AT5G60390.3	2e-07	elongation factor 1-alpha / EF-1-alphachr5:24289226-24290675 FORWARD
GNMM7SP02IWA5J	AT2G22125.1	1e-46	bindingchr2:9406793-9414223 FORWARD
GNMM7SP02JSNP5	AT5G62940.1	1e-32	Dof-type zinc finger domain-containing proteinchr5:25257183-25258504 REVERSE
contig01756	AT1G64230.2	1e-81	UBC28ubiquitin-conjugating enzyme, putativechr1:23833792-23835220 FORWARD
contig12167	AT2G23980.1	4e-55	ATCNGC6, CNGC6ATCNGC6; calmodulin bindingchr2:10201276-10204011 REVERSE
contig08220	AT5G10160.1	2e-46	beta-hydroxyacyl-ACP dehydratase, putativechr5:3185819-3187159 FORWARD
contig31399	AT5G42560.1	1e-33	abscisic acid-responsive HVA22 family proteinchr5:17015573-17016969 FORWARD
GNMM7SP02JSMMB	AT1G52360.1	2e-43	coatomer protein complex, subunit beta 2 (beta prime), putativechr1:19499282-19505397 FORWARD
contig02253	AT5G02500.1	2e-95	HSC70-1, HSP70-1, AT-HSC70-1, HSC70HSC70-1 (HEAT SHOCK COGNATE PROTEIN 70-1); ATP bindingchr5:554055-556334 REVERSE
contig12581	AT5G58060.2	7e-15	YKT61, ATYKT61, ATGP1YKT61chr5:23498277-23500128 FORWARD
contig13376	AT2G19520.1	3e-47	FVE, ACG1, MSI4, NFC4, NFC04, ATMSI4FVE; metal ion bindingchr2:8456006-8459235 FORWARD
contig16315	AT3G25800.1	0	PDF1, PR 65, PP2AA2PP2AA2 (PROTEIN PHOSPHATASE 2A SUBUNIT A2); protein phosphatase type 2A regulatorchr3:9422822-9425783 REVERSE
contig34919	AT2G29400.1	3e-17	TOPP1, PP1-ATTOPP1 (TYPE ONE PROTEIN PHOSPHATASE 1); protein serine/threonine phosphatasechr2:12613789-12615283 REVERSE
contig35096	AT4G35410.1	2e-17	clathrin adaptor complex small chain family proteinchr4:16832572-16833476 FORWARD
GNMM7SP02JS0HF	AT5G10940.1	2e-19	transducin family protein / WD-40 repeat family proteinchr5:3448890-3454127 REVERSE
contig00016	AT3G16290.1	7e-113	EMB2083EMB2083 (embryo defective 2083); ATP binding / ATP-dependent peptidase/ ATPase/ metalloendopeptidase/ metallopeptidase/ nucleoside-triphosphatase/ nucleotide binding / serine-type endopeptidasechr3:5521187-5524995 REVERSE
contig00452	AT5G64610.1	9e-108	HAM1HAM1 (HISTONE ACETYLTRANSFERASE OF THE MYST FAMILY 1); H3/H4 histone acetyltransferase/ histone acetyltransferase/ nucleic acid binding / zinc ion bindingchr5:25828333-25830503 REVERSE
contig12257	AT5G13160.1	2e-104	PBS1PBS1 (avrPphB susceptible 1); kinase/ protein serine/threonine kinasechr5:4176854-4179682 FORWARD
contig02151	AT1G26550.1	3e-56	peptidyl-prolyl cis-trans isomerase PPIC-type family proteinchr1:9171800-9172716 FORWARD
contig26532	AT1G32550.1	4e-25	ferredoxin family proteinchr1:11771969-11774117 REVERSE
GNMM7SP02H84PD	AT3G10760.1	1e-24	myb family transcription factorchr3:3369814-3370821 FORWARD
GNMM7SP02HM8AP	AT5G20540.1	1e-24	ATBRXL4, BRX-LIKE4ATBRXL4 (BREVIS RADIX-LIKE 4)chr5:6947943-6951760 FORWARD
GNMM7SP02JYO8Y	AT3G06480.1	1e-22	DEAD box RNA helicase, putativechr3:1985697-1989666 REVERSE
contig18528	AT3G04920.1	5e-59	40S ribosomal protein S24 (RPS24A)chr3:1360989-1362065 FORWARD
contig34294	AT5G36880.2	3e-136	acetyl-CoA synthetase, putative / acetate-CoA ligase, putativechr5:14534961-14540296 REVERSE
contig02563	AT4G35260.1	1e-129	IDH1IDH1 (ISOCITRATE DEHYDROGENASE 1); isocitrate dehydrogenase (NAD+)/ oxidoreductase, acting on the CH-OH group of donors, NAD or NADP as acceptorchr4:16774494-16776233 REVERSE
contig03890	AT1G73030.1	4e-64	VPS46.2VPS46.2chr1:27473938-27474848 FORWARD
contig17023	AT1G79050.1	1e-95	DNA repair protein recAchr1:29737084-29740140 REVERSE
contig17592	AT5G01410.1	3e-94	PDX1, ATPDX1.3, RSR4, PDX1.3, ATPDX1RSR4 (REDUCED SUGAR RESPONSE 4); protein heterodimerization/ protein homodimerizationchr5:172576-173505 REVERSE
contig36019	AT2G36850.1	5e-30	ATGSL08, GSL8, GSL08, ATGSL8GSL8 (GLUCAN SYNTHASE-LIKE 8); 1,3-beta-glucan synthase/ transferase, transferring glycosyl groupschr2:15454935-15469666 REVERSE
GNMM7SP02FRX7U	AT2G28380.1	6e-32	DRB2DRB2 (DSRNA-BINDING PROTEIN 2); double-stranded RNA bindingchr2:12134098-12135915 REVERSE
GNMM7SP02GJVLU	AT3G13530.1	3e-27	MAPKKK7, MAP3KE1MAPKKK7; ATP binding / binding / kinase/ protein kinase/ protein serine/threonine kinase/ protein tyrosine kinasechr3:4411934-4419320 REVERSE
contig32710	AT5G02560.1	1e-24	HTA12HTA12; DNA bindingchr5:575437-576456 FORWARD
contig21329	AT1G21640.1	3e-91	NADK2, ATNADK2NADK2; NAD+ kinase/ calmodulin bindingchr1:7588726-7592669 FORWARD
GNMM7SP02FZ9HC	AT3G12020.1	2e-44	kinesin motor protein-relatedchr3:3827016-3834146 FORWARD
GNMM7SP02HNLZT	AT4G00630.1	5e-50	KEA2, ATKEA2KEA2; potassium ion transmembrane transporter/ potassium:hydrogen antiporterchr4:261655-267789 REVERSE
contig04921	AT4G32140.1	4e-60	FUNCTIONS IN: molecular_function unknown; INVOLVED IN: biological_process unknown; LOCATED IN: endomembrane system, membrane; EXPRESSED IN: 24 plant structures; EXPRESSED DURING: 13 growth stages; CONTAINS InterPro DOMAIN/s: Protein of unknown function DUF6, transmembrane (InterPro:IPR000620); BEST Arabidopsis thaliana protein match is: membrane protein (TAIR:AT3G07080.1); Has 1078 Blast hits to …
GNMM7SP02GLMT2	AT4G16130.1	4e-61	ARA1, ISA1, ATISA1ARA1 (ARABINOSE KINASE); ATP binding / L-arabinokinase/ galactokinasechr4:9120875-9127656 FORWARD
GNMM7SP02JXXM0	AT5G18570.1	4e-47	GTP1/OBG family proteinchr5:6171839-6174823 REVERSE
contig09506	AT2G44530.2	3e-167	ribose-phosphate pyrophosphokinase, putative / phosphoribosyl diphosphate synthetase, putativechr2:18383732-18385974 FORWARD
contig15670	AT5G47200.1	3e-90	ATRABD2B, ATRAB1AATRAB1A; GTP bindingchr5:19167029-19168718 FORWARD
contig04848	AT4G08900.1	5e-113	arginasechr4:5703499-5705180 FORWARD
contig10708	AT3G58610.2	8e-57	ketol-acid reductoisomerasechr3:21671561-21674639 FORWARD
contig12573	AT1G44575.2	1e-12	NPQ4, PSBSNPQ4 (NONPHOTOCHEMICAL QUENCHING); chlorophyll binding / xanthophyll bindingchr1:16871768-16872548 FORWARD
contig17551	AT5G16000.1	1e-45	NIK1NIK1 (NSP-INTERACTING KINASE 1); kinasechr5:5224264-5227003 FORWARD
contig20133	AT2G34420.1	1e-31	LHB1B2, LHCB1.5LHB1B2; chlorophyll bindingchr2:14522716-14523513 REVERSE
contig21046	AT1G55090.1	2e-60	carbon-nitrogen hydrolase family proteinchr1:20554857-20558188 FORWARD
contig21967	AT4G34740.1	7e-32	ATASE2, CIA1, ATPURF2ATASE2 (GLN PHOSPHORIBOSYL PYROPHOSPHATE AMIDOTRANSFERASE 2); amidophosphoribosyltransferasechr4:16574894-16576579 REVERSE
contig23370	AT3G01310.1	2e-80	acid phosphatase/ oxidoreductase/ transition metal ion bindingchr3:94343-101603 REVERSE
contig29863	AT3G58610.2	3e-57	ketol-acid reductoisomerasechr3:21671561-21674639 FORWARD
GNMM7SP02F1IIS	AT2G22480.1	2e-38	PFK5PFK5 (PHOSPHOFRUCTOKINASE 5); 6-phosphofructokinasechr2:9545670-9548414 FORWARD
GNMM7SP02F1QUQ	AT5G60390.3	2e-07	elongation factor 1-alpha / EF-1-alphachr5:24289226-24290675 FORWARD
GNMM7SP02F9TEO	AT4G33080.1	2e-18	protein kinase, putativechr4:15960146-15964296 FORWARD
GNMM7SP02FRXKK	AT4G38090.1	3e-32	unknown proteinchr4:17883757-17884702 REVERSE
GNMM7SP02FTMJQ	AT5G46250.3	5e-08	RNA recognition motif (RRM)-containing proteinchr5:18755388-18757723 FORWARD
GNMM7SP02FTYMA	AT3G11940.2	8e-11	ATRPS5A, AML1ATRPS5A (RIBOSOMAL PROTEIN 5A); structural constituent of ribosomechr3:3778175-3779354 REVERSE
GNMM7SP02G3FOC	AT5G48960.1	2e-21	5' nucleotidase family proteinchr5:19849645-19853382 FORWARD
GNMM7SP02G3P1H	AT3G48030.1	2e-14	hypoxia-responsive family protein / zinc finger (C3HC4-type RING finger) family proteinchr3:17725410-17727954 REVERSE
GNMM7SP02GE5LG	AT3G12860.1	1e-33	nucleolar protein Nop56, putativechr3:4091678-4093921 FORWARD
GNMM7SP02GFDMS	AT2G27030.3	1e-11	CAM5CAM5 (CALMODULIN 5); calcium ion bindingchr2:11532069-11534176 FORWARD
GNMM7SP02GNCCM	AT2G22480.1	1e-38	PFK5PFK5 (PHOSPHOFRUCTOKINASE 5); 6-phosphofructokinasechr2:9545670-9548414 FORWARD
GNMM7SP02GRDZW	AT4G14290.1	4e-12	LOCATED IN: plasma membrane; EXPRESSED IN: 14 plant structures; EXPRESSED DURING: 6 growth stages; CONTAINS InterPro DOMAIN/s: Alpha/beta hydrolase fold-1 (InterPro:IPR000073); BEST Arabidopsis thaliana protein match is: unknown protein (TAIR:AT3G23540.1); Has 2977 Blast hits to 1894 proteins in 536 species: Archae - 16; Bacteria - 950; Metazoa - 424; Fungi - 111; Plants - 88; Viruses - 19; Other…
GNMM7SP02H724W	ATMG00665.1	4e-44	NAD5B, NAD5.2, NAD5Mitochondrial NADH dehydrogenase subunit 5. The gene is trans-spliced from three different pre-cursors, NAD5a, NAD5b and NAD5c.chrM:190740-190761 REVERSE
GNMM7SP02H93IG	AT5G47930.1	4e-09	40S ribosomal protein S27 (RPS27D)chr5:19406423-19407329 REVERSE
GNMM7SP02HRMVS	AT4G16130.1	1e-65	ARA1, ISA1, ATISA1ARA1 (ARABINOSE KINASE); ATP binding / L-arabinokinase/ galactokinasechr4:9120875-9127656 FORWARD
GNMM7SP02HUSVE	AT3G56930.1	5e-10	zinc finger (DHHC type) family proteinchr3:21073805-21075873 FORWARD
GNMM7SP02I9IVR	AT2G44500.1	3e-11	unknown proteinchr2:18374447-18376435 FORWARD
GNMM7SP02IC31O	AT5G45780.1	3e-07	leucine-rich repeat transmembrane protein kinase, putativechr5:18566946-18569625 REVERSE
GNMM7SP02IIXCU	AT3G53650.1	6e-27	histone H2B, putativechr3:19889358-19889774 FORWARD
GNMM7SP02INH9J	AT5G15700.1	3e-09	DNA-directed RNA polymerase (RPOT2)chr5:5115793-5121609 REVERSE
GNMM7SP02JBJS9	AT4G33050.2	8e-09	EDA39EDA39 (embryo sac development arrest 39); calmodulin bindingchr4:15944604-15946736 REVERSE
GNMM7SP02JQO5P	AT3G13800.1	1e-39	metallo-beta-lactamase family proteinchr3:4538879-4541366 FORWARD
GNMM7SP02JWFQD	AT5G63610.1	2e-14	HEN3, CDKE;1, ATCDK8CDKE;1 (CYCLIN-DEPENDENT KINASE E;1); ATP binding / kinase/ protein kinase/ protein serine/threonine kinasechr5:25463645-25465057 REVERSE
contig01588	AT5G62740.1	6e-147	band 7 family proteinchr5:25201320-25202535 FORWARD
contig30672	AT2G34250.2	6e-113	protein transport protein sec61, putativechr2:14462635-14464572 FORWARD
GNMM7SP02GPJJL	AT1G02730.1	9e-63	ATCSLD5, CSLD5ATCSLD5; 1,4-beta-D-xylan synthase/ cellulose synthasechr1:594697-598473 REVERSE
GNMM7SP02IKANG	AT4G03080.1	7e-54	BSL1kelch repeat-containing serine/threonine phosphoesterase family proteinchr4:1359935-1365166 REVERSE
contig21563	AT4G27070.1	7e-138	TSB2TSB2 (TRYPTOPHAN SYNTHASE BETA-SUBUNIT 2); tryptophan synthasechr4:13586564-13588619 FORWARD
contig29533	AT1G70600.1	3e-69	structural constituent of ribosomechr1:26621168-26621608 REVERSE
contig34907	AT5G46110.4	4e-36	APE2, TPTAPE2 (ACCLIMATION OF PHOTOSYNTHESIS TO ENVIRONMENT 2); antiporter/ triose-phosphate transmembrane transporterchr5:18697606-18700223 FORWARD
GNMM7SP02FPKQH	AT1G20090.1	3e-53	ARAC4, ROP2, ATROP2, ATRAC4ROP2 (RHO-RELATED PROTEIN FROM PLANTS 2); GTP bindingchr1:6967223-6968603 FORWARD
GNMM7SP02G85R0	AT5G13490.2	1e-56	AAC2AAC2 (ADP/ATP carrier 2); ATP:ADP antiporter/ bindingchr5:4336034-4337379 FORWARD
GNMM7SP02H6113	AT4G03550.1	8e-48	ATGSL05, GSL05, ATGSL5, PMR4, GSL5ATGSL05 (GLUCAN SYNTHASE-LIKE 5); 1,3-beta-glucan synthase/ transferase, transferring glycosyl groupschr4:1573513-1579195 FORWARD
contig07358	AT1G30330.2	7e-73	ARF6ARF6 (AUXIN RESPONSE FACTOR 6); transcription factorchr1:10686125-10690036 REVERSE
contig24175	AT1G17880.1	2e-28	nascent polypeptide-associated complex (NAC) domain-containing protein / BTF3b-like transcription factor, putativechr1:6152572-6153425 REVERSE
GNMM7SP02GPUBN	AT5G60390.3	3e-74	elongation factor 1-alpha / EF-1-alphachr5:24289226-24290675 FORWARD
contig19613	AT2G40010.1	4e-82	60S acidic ribosomal protein P0 (RPP0A)chr2:16708578-16710448 REVERSE
contig34837	AT1G56070.1	0	LOS1LOS1; copper ion binding / translation elongation factor/ translation factor, nucleic acid bindingchr1:20968245-20971077 REVERSE
GNMM7SP02GGN7M	AT5G16240.1	2e-23	acyl-(acyl-carrier-protein) desaturase, putative / stearoyl-ACP desaturase, putativechr5:5306981-5309639 FORWARD
contig12634	AT3G19740.1	4e-148	ATP binding / ATPase/ nucleoside-triphosphatase/ nucleotide bindingchr3:6855944-6862930 REVERSE
contig17497	AT1G15690.1	2e-62	AVP1, ATAVP3, AVP-3AVP1; ATPase/ hydrogen-translocating pyrophosphatasechr1:5399115-5402185 FORWARD
GNMM7SP02F5ESW	AT1G78580.1	1e-42	ATTPS1, TPS1ATTPS1 (TREHALOSE-6-PHOSPHATE SYNTHASE); alpha,alpha-trehalose-phosphate synthase (UDP-forming)/ transferase, transferring glycosyl groupschr1:29552495-29557482 REVERSE
GNMM7SP02FGO47	ATCG00340.1	1e-44	PSABEncodes the D1 subunit of photosystem I and II reaction centers.chrC:37375-39579 REVERSE
contig22465	AT1G63970.1	2e-87	ISPF, MECPSISPF; 2-C-methyl-D-erythritol 2,4-cyclodiphosphate synthasechr1:23738923-23740336 REVERSE
contig26257	AT1G63660.1	0	GMP synthase (glutamine-hydrolyzing), putative / glutamine amidotransferase, putativechr1:23604127-23607080 REVERSE
contig13065	AT3G07160.1	2e-15	ATGSL10, gsl10ATGSL10 (glucan synthase-like 10); 1,3-beta-glucan synthasechr3:2265142-2279383 REVERSE
GNMM7SP02G2D09	AT2G22730.1	1e-15	transporter-relatedchr2:9660964-9663972 FORWARD
contig16800	AT1G09630.1	6e-72	ATRAB11C, ATRABA2A, ATRAB-A2A, RAB-A2AATRAB11C (ARABIDOPSIS RAB GTPASE 11C); GTP bindingchr1:3118350-3119571 REVERSE
contig01678	AT5G59300.1	2e-46	UBC7, ATUBC7UBC7 (UBIQUITIN CARRIER PROTEIN 7); protein binding / ubiquitin-protein ligasechr5:23919868-23921291 REVERSE
contig20756	AT4G28390.1	1e-20	AAC3, ATAAC3AAC3 (ADP/ATP CARRIER 3); ATP:ADP antiporter/ bindingchr4:14041486-14042781 REVERSE
contig32487	AT3G28715.1	5e-31	H+-transporting two-sector ATPase, putativechr3:10778025-10780350 FORWARD
GNMM7SP02HBPGR	AT4G36080.1	2e-61	FAT domain-containing protein / phosphatidylinositol 3- and 4-kinase family proteinchr4:17059996-17077628 REVERSE
GNMM7SP02IUEF7	AT5G25880.1	8e-40	ATNADP-ME3ATNADP-ME3 (NADP-malic enzyme 3); malate dehydrogenase (oxaloacetate-decarboxylating) (NADP+)/ malic enzyme/ oxidoreductase, acting on NADH or NADPH, NAD or NADP as acceptorchr5:9024549-9028260 FORWARD
contig00468	AT4G00100.1	4e-76	ATRPS13A, RPS13, PFL2ATRPS13A (ARABIDOPSIS THALIANA RIBOSOMAL PROTEIN S13A); structural constituent of ribosomechr4:37172-38123 FORWARD
contig14822	AT1G09630.1	2e-76	ATRAB11C, ATRABA2A, ATRAB-A2A, RAB-A2AATRAB11C (ARABIDOPSIS RAB GTPASE 11C); GTP bindingchr1:3118350-3119571 REVERSE
contig04943	AT5G47520.1	2e-56	AtRABA5aAtRABA5a (Arabidopsis Rab GTPase homolog A5a); GTP bindingchr5:19277596-19278366 REVERSE
contig08305	AT5G59300.1	1e-45	UBC7, ATUBC7UBC7 (UBIQUITIN CARRIER PROTEIN 7); protein binding / ubiquitin-protein ligasechr5:23919868-23921291 REVERSE
contig22858	AT2G28760.3	1e-159	UXS6NAD-dependent epimerase/dehydratase family proteinchr2:12336469-12338642 REVERSE
contig17759	AT4G30440.1	1e-169	GAE1GAE1 (UDP-D-GLUCURONATE 4-EPIMERASE 1); UDP-glucuronate 4-epimerase/ catalyticchr4:14881976-14883265 REVERSE
contig02353	AT1G53900.1	1e-33	GTP binding / translation initiation factorchr1:20127634-20130834 FORWARD
contig04772	AT5G54750.1	1e-07	transport protein particle (TRAPP) component Bet3, putativechr5:22242080-22243477 FORWARD
contig05688	AT1G53900.1	7e-34	GTP binding / translation initiation factorchr1:20127634-20130834 FORWARD
contig11929	AT5G42300.1	6e-09	UBL5UBL5 (UBIQUITIN-LIKE PROTEIN 5)chr5:16913611-16913832 REVERSE
contig11955	AT5G42300.1	6e-09	UBL5UBL5 (UBIQUITIN-LIKE PROTEIN 5)chr5:16913611-16913832 REVERSE
contig23900	AT5G17330.1	3e-63	GAD, GAD1GAD; calmodulin binding / glutamate decarboxylasechr5:5711141-5714839 FORWARD
contig28374	AT5G48760.2	3e-51	60S ribosomal protein L13A (RPL13aD)chr5:19771315-19772686 REVERSE
contig31087	AT5G12860.1	2e-26	DiT1DiT1 (dicarboxylate transporter 1); oxoglutarate:malate antiporterchr5:4059927-4061919 REVERSE
contig32771	AT5G54750.1	1e-07	transport protein particle (TRAPP) component Bet3, putativechr5:22242080-22243477 FORWARD
GNMM7SP02FIUON	AT2G28190.1	3e-08	CSD2, CZSOD2CSD2 (COPPER/ZINC SUPEROXIDE DISMUTASE 2); superoxide dismutasechr2:12014548-12016303 FORWARD
GNMM7SP02H3ETN	AT3G54440.2	3e-09	glycoside hydrolase family 2 proteinchr3:20148494-20157019 REVERSE
GNMM7SP02HQ0RT	AT2G28190.1	3e-08	CSD2, CZSOD2CSD2 (COPPER/ZINC SUPEROXIDE DISMUTASE 2); superoxide dismutasechr2:12014548-12016303 FORWARD
GNMM7SP02JA0OL	AT2G28190.1	3e-08	CSD2, CZSOD2CSD2 (COPPER/ZINC SUPEROXIDE DISMUTASE 2); superoxide dismutasechr2:12014548-12016303 FORWARD
GNMM7SP02JBPQM	AT5G56030.1	2e-47	HSP81-2, ERD8, HSP90.2HSP81-2 (HEAT SHOCK PROTEIN 81-2); ATP bindingchr5:22686923-22689433 FORWARD
GNMM7SP02JCSLZ	AT2G26640.1	1e-47	KCS11KCS11 (3-KETOACYL-COA SYNTHASE 11); acyltransferase/ catalytic/ transferase, transferring acyl groups other than amino-acyl groupschr2:11330094-11331623 FORWARD
GNMM7SP02JSV9M	AT1G31190.1	9e-23	IMPL1IMPL1 (MYO-INOSITOL MONOPHOSPHATASE LIKE 1); 3'(2'),5'-bisphosphate nucleotidase/ inositol or phosphatidylinositol phosphatase/ inositol-1(or 4)-monophosphatasechr1:11144861-11146800 FORWARD
contig10214	AT5G01410.1	2e-93	PDX1, ATPDX1.3, RSR4, PDX1.3, ATPDX1RSR4 (REDUCED SUGAR RESPONSE 4); protein heterodimerization/ protein homodimerizationchr5:172576-173505 REVERSE
contig20944	AT1G08520.1	1e-135	PDE166, CHLDCHLD; ATP binding / magnesium chelatase/ nucleoside-triphosphatase/ nucleotide bindingchr1:2696538-2700819 FORWARD
GNMM7SP02IBCR1	AT3G62660.1	3e-33	GATL7GATL7 (Galacturonosyltransferase-like 7); polygalacturonate 4-alpha-galacturonosyltransferase/ transferase, transferring glycosyl groups / transferase, transferring hexosyl groupschr3:23173419-23174504 FORWARD
contig07834	AT5G12040.1	4e-107	carbon-nitrogen hydrolase family proteinchr5:3885162-3887772 FORWARD
contig16574	AT3G11320.1	9e-147	organic anion transmembrane transporterchr3:3547017-3548539 REVERSE
contig00494	AT5G51940.1	8e-16	NRPB6A, NRPD6A, NRPE6ANRPB6A; DNA binding / DNA-directed RNA polymerasechr5:21104679-21105796 FORWARD
contig00567	AT4G18800.1	1e-33	ATHSGBP, ATRAB11B, ATRABA1DATRABA1D (ARABIDOPSIS RAB GTPASE HOMOLOG A1D); GTP bindingchr4:10320156-10321339 REVERSE
contig01197	AT5G51940.1	2e-15	NRPB6A, NRPD6A, NRPE6ANRPB6A; DNA binding / DNA-directed RNA polymerasechr5:21104679-21105796 FORWARD
contig11695	AT5G51570.1	6e-134	band 7 family proteinchr5:20949511-20951234 FORWARD
contig15686	AT3G10340.1	4e-15	PAL4PAL4 (Phenylalanine ammonia-lyase 4); ammonia ligase/ ammonia-lyase/ catalyticchr3:3204260-3207809 FORWARD
contig16033	AT4G02080.1	7e-36	ASAR1, ATSARA1C, ATSAR2ATSAR2 (ARABIDOPSIS THALIANA SECRETION-ASSOCIATED RAS SUPER FAMILY 2); GTP bindingchr4:921554-922547 FORWARD
contig17138	AT5G42820.1	5e-16	ATU2AF35B, U2AF35BU2AF35B; RNA binding / nucleic acid binding / nucleotide binding / zinc ion bindingchr5:17170445-17171296 REVERSE
contig26851	AT5G22440.2	2e-54	60S ribosomal protein L10A (RPL10aC)chr5:7435328-7436486 REVERSE
contig27550	AT4G02080.1	7e-36	ASAR1, ATSARA1C, ATSAR2ATSAR2 (ARABIDOPSIS THALIANA SECRETION-ASSOCIATED RAS SUPER FAMILY 2); GTP bindingchr4:921554-922547 FORWARD
contig30725	AT1G01090.1	1e-15	PDH-E1 ALPHAPDH-E1 ALPHA (PYRUVATE DEHYDROGENASE E1 ALPHA); pyruvate dehydrogenase (acetyl-transferring)chr1:47705-49166 REVERSE
contig33242	AT5G42820.1	5e-16	ATU2AF35B, U2AF35BU2AF35B; RNA binding / nucleic acid binding / nucleotide binding / zinc ion bindingchr5:17170445-17171296 REVERSE
GNMM7SP02G3YWN	AT3G14310.1	4e-36	ATPME3ATPME3; pectinesterasechr3:4772214-4775095 REVERSE
GNMM7SP02GUQG6	ATMG00410.1	2e-16	ATP6-1, ATP6ATPase subunit 6chrM:111750-112907 FORWARD
GNMM7SP02H31VP	AT5G01920.1	4e-06	STN8STN8; kinase/ protein kinasechr5:359154-360867 FORWARD
GNMM7SP02HMOKR	AT1G62020.1	1e-57	coatomer protein complex, subunit alpha, putativechr1:22919814-22923728 FORWARD
GNMM7SP02HU90A	AT1G79050.1	2e-16	DNA repair protein recAchr1:29737084-29740140 REVERSE
contig00068	AT3G53230.1	0	cell division cycle protein 48, putative / CDC48, putativechr3:19723416-19726489 FORWARD
contig12048	AT5G28840.1	0	GMEGME (GDP-D-MANNOSE 3',5'-EPIMERASE); GDP-mannose 3,5-epimerase/ NAD or NADH binding / catalyticchr5:10862472-10864024 REVERSE
contig28587	AT4G28470.1	1e-45	RPN1B, ATRPN1BRPN1B (26S PROTEASOME REGULATORY SUBUNIT S2 1B); binding / enzyme regulatorchr4:14067082-14072357 REVERSE
contig30607	AT1G79550.2	9e-20	PGKPGK (PHOSPHOGLYCERATE KINASE); phosphoglycerate kinasechr1:29924347-29926295 REVERSE
GNMM7SP02G54UN	AT1G21350.3	1e-39	antioxidant/ oxidoreductasechr1:7477376-7479012 REVERSE
GNMM7SP02G84XR	AT1G07880.2	3e-50	ATMPK13ATMPK13; MAP kinase/ kinasechr1:2434193-2435712 REVERSE
GNMM7SP02IBWJS	AT5G11500.1	7e-23	unknown proteinchr5:3676747-3678946 FORWARD
contig13523	AT3G20050.1	0	ATTCP-1ATTCP-1; ATP binding / protein binding / unfolded protein bindingchr3:6998544-7002266 REVERSE
contig09814	AT5G43530.1	3e-52	SNF2 domain-containing protein / helicase domain-containing protein / RING finger domain-containing proteinchr5:17489327-17494830 FORWARD
contig23449	AT2G28760.3	2e-81	UXS6NAD-dependent epimerase/dehydratase family proteinchr2:12336469-12338642 REVERSE
contig07282	AT1G10430.1	1e-172	PP2A-2PP2A-2; protein serine/threonine phosphatasechr1:3428705-3430437 REVERSE
contig26077	AT5G59240.1	2e-60	40S ribosomal protein S8 (RPS8B)chr5:23902626-23903670 REVERSE
contig02749	ATCG00710.1	3e-31	PSBHEncodes a 8 kD phosphoprotein that is a component of the photosystem II oxygen evolving core. Its exact molecular function has not been determined but it may play a role in mediating electron transfer between the secondary quinone acceptors, QA and QB, associated with the acceptor side of PSII.chrC:74485-74706 FORWARD
contig09925	AT2G01110.1	7e-88	APG2, UNE3, PGA2, TATCAPG2 (ALBINO AND PALE GREEN 2); proton motive force dependent protein transmembrane transporterchr2:83786-85088 REVERSE
contig00601	AT5G35590.1	9e-121	PAA1PAA1 (PROTEASOME ALPHA SUBUNIT A 1); endopeptidase/ peptidase/ threonine-type endopeptidasechr5:13765417-13767768 REVERSE
contig24717	AT4G31480.1	4e-39	coatomer beta subunit, putative / beta-coat protein, putative / beta-COP, putativechr4:15264076-15267384 FORWARD
GNMM7SP02G7FTQ	AT4G04610.1	3e-42	APR1, APR, PRH19, ATAPR1APR1 (APS REDUCTASE 1); adenylyl-sulfate reductasechr4:2325069-2326718 FORWARD
GNMM7SP02HVIHT	AT1G32490.1	3e-48	EMB2733, ESP3ESP3 (ENHANCED SILENCING PHENOTYPE 3); ATP binding / ATP-dependent RNA helicase/ ATP-dependent helicase/ helicase/ nucleic acid bindingchr1:11742356-11749286 REVERSE
GNMM7SP02H3ZDY	AT5G23740.1	4e-47	RPS11-BETARPS11-BETA (RIBOSOMAL PROTEIN S11-BETA); structural constituent of ribosomechr5:8008251-8009330 REVERSE
GNMM7SP02H61MK	AT5G60450.1	4e-50	ARF4ARF4 (AUXIN RESPONSE FACTOR 4); transcription factorchr5:24308558-24312187 REVERSE
GNMM7SP02IT4NF	AT1G63680.1	2e-45	ATMURE, PDE316, MUREMURE; ATP binding / acid-amino acid ligase/ ligasechr1:23614461-23617247 FORWARD
contig00547	AT3G54560.1	4e-47	HTA11HTA11; DNA bindingchr3:20196532-20197466 FORWARD
contig03621	AT3G13120.1	5e-55	30S ribosomal protein S10, chloroplast, putativechr3:4220310-4221526 REVERSE
GNMM7SP02I5J8J	AT3G47950.1	5e-50	AHA4AHA4; ATPase/ hydrogen-exporting ATPase, phosphorylative mechanismchr3:17693015-17697801 FORWARD
contig13262	AT3G25860.1	4e-66	LTA2, PLE2LTA2; dihydrolipoyllysine-residue acetyltransferasechr3:9460632-9462585 FORWARD
contig19623	AT5G57610.1	3e-76	protein kinase family proteinchr5:23325307-23329099 FORWARD
contig00213	AT1G12780.1	7e-168	UGE1UGE1 (UDP-D-glucose/UDP-D-galactose 4-epimerase 1); UDP-glucose 4-epimerase/ protein dimerizationchr1:4356124-4358120 REVERSE
contig28345	AT2G21790.1	3e-103	R1, RNR1, CLS8, ATRNR1RNR1 (RIBONUCLEOTIDE REDUCTASE 1); ATP binding / protein binding / ribonucleoside-diphosphate reductasechr2:9293529-9297580 FORWARD
contig00090	AT4G31180.2	1e-07	aspartyl-tRNA synthetase, putative / aspartate--tRNA ligase, putativechr4:15156696-15159362 FORWARD
contig01257	AT3G25800.1	4e-178	PDF1, PR 65, PP2AA2PP2AA2 (PROTEIN PHOSPHATASE 2A SUBUNIT A2); protein phosphatase type 2A regulatorchr3:9422822-9425783 REVERSE
contig02137	AT2G39700.1	1e-45	ATEXPA4, ATEXP4, ATHEXP ALPHA 1.6ATEXPA4 (ARABIDOPSIS THALIANA EXPANSIN A4)chr2:16544246-16545434 REVERSE
contig08022	AT1G63770.4	9e-12	peptidase M1 family proteinchr1:23657791-23663476 REVERSE
contig10040	ATCG00130.1	1e-19	ATPFATPase F subunit.chrC:11529-12798 REVERSE
contig10090	AT1G51060.1	3e-41	HTA10HTA10; DNA bindingchr1:18926948-18927443 FORWARD
contig12483	AT5G23890.1	5e-21	LOCATED IN: mitochondrion, chloroplast thylakoid membrane, chloroplast, plastid, chloroplast envelope; EXPRESSED IN: 24 plant structures; EXPRESSED DURING: 14 growth stages; CONTAINS InterPro DOMAIN/s: S-layer homology region (InterPro:IPR001119); BEST Arabidopsis thaliana protein match is: unknown protein (TAIR:AT5G52410.2); Has 47782 Blast hits to 27307 proteins in 1672 species: Archae - 444; B…
contig13840	AT5G54800.1	2e-25	GPT1GPT1; antiporter/ glucose-6-phosphate transmembrane transporterchr5:22261408-22263562 FORWARD
contig15370	AT5G57360.1	2e-22	ZTL, LKP1, ADO1, FKL2ZTL (ZEITLUPE); protein binding / ubiquitin-protein ligasechr5:23241597-23244256 FORWARD
contig19745	AT1G17720.2	1e-35	ATB BETAATB BETA; nucleotide binding / protein phosphatase type 2A regulatorchr1:6093949-6098065 REVERSE
contig23174	AT1G16470.2	3e-95	PAB1PAB1 (PROTEASOME SUBUNIT PAB1); endopeptidase/ peptidase/ threonine-type endopeptidasechr1:5623122-5625439 FORWARD
contig26046	AT1G22840.1	4e-41	CYTC-1, ATCYTC-ACYTC-1 (CYTOCHROME C-1); electron carrier/ heme binding / iron ion bindingchr1:8079384-8080286 FORWARD
contig30178	AT4G14342.1	1e-14	pre-mRNA splicing factor 10 kDa subunit, putativechr4:8253789-8255405 REVERSE
contig30481	AT4G09980.2	2e-14	EMB1691EMB1691 (EMBRYO DEFECTIVE 1691); S-adenosylmethionine-dependent methyltransferase/ methyltransferase/ nucleic acid bindingchr4:6249111-6252030 REVERSE
contig30492	AT4G31180.2	1e-07	aspartyl-tRNA synthetase, putative / aspartate--tRNA ligase, putativechr4:15156696-15159362 FORWARD
contig32113	AT4G21810.1	5e-14	DER2.1DER2.1 (DERLIN-2.1)chr4:11575345-11577003 REVERSE
contig32709	AT2G03480.1	2e-16	dehydration-responsive protein-relatedchr2:1051509-1054090 FORWARD
contig36544	AT3G01090.2	3e-49	AKIN10, KIN10AKIN10 (Arabidopsis SNF1 kinase homolog 10); protein binding / protein kinasechr3:31437-34143 REVERSE
GNMM7SP02F09W6	ATCG01250.1	5e-22	NDHB.2NADH dehydrogenase ND2chrC:141854-143708 FORWARD
GNMM7SP02FSVYF	AT1G79600.1	2e-31	ABC1 family proteinchr1:29950105-29952516 REVERSE
GNMM7SP02FVVUX	AT5G60390.3	5e-11	elongation factor 1-alpha / EF-1-alphachr5:24289226-24290675 FORWARD
GNMM7SP02FYDD8	ATCG01050.1	5e-52	NDHDRepresents a plastid-encoded subunit of a NAD(P)H dehydrogenase complex. Its mRNA is edited at four positions. Translation data is not available for this gene.chrC:115665-117185 REVERSE
GNMM7SP02FYSSN	AT1G70300.1	7e-47	KUP6KUP6; potassium ion transmembrane transporterchr1:26477993-26481233 REVERSE
GNMM7SP02G6AP7	AT4G16060.1	5e-15	unknown proteinchr4:9094424-9096147 FORWARD
GNMM7SP02GA4CV	AT5G25360.1	1e-14	unknown proteinchr5:8799934-8802333 REVERSE
GNMM7SP02GHGFZ	AT2G27030.3	3e-25	CAM5CAM5 (CALMODULIN 5); calcium ion bindingchr2:11532069-11534176 FORWARD
GNMM7SP02GN13M	AT1G51190.1	1e-58	PLT2PLT2 (PLETHORA 2); transcription factorchr1:18977517-18980305 FORWARD
GNMM7SP02GQP9K	AT4G22285.1	5e-16	ubiquitin thiolesterase/ zinc ion bindingchr4:11779063-11781898 REVERSE
GNMM7SP02GR5ZA	AT2G40930.1	2e-29	UBP5, ATUBP5, PDE323UBP5 (UBIQUITIN-SPECIFIC PROTEASE 5); ubiquitin-specific proteasechr2:17076714-17082192 REVERSE
GNMM7SP02GVALX	AT2G30370.1	2e-15	allergen-relatedchr2:12940577-12942167 REVERSE
GNMM7SP02GWF37	AT5G67390.2	8e-08	unknown proteinchr5:26887883-26888512 REVERSE
GNMM7SP02H8V3P	AT3G15500.1	3e-22	ATNAC3, ANAC055ANAC055 (ARABIDOPSIS NAC DOMAIN CONTAINING PROTEIN 55); transcription factorchr3:5234731-5235882 FORWARD
GNMM7SP02H9T81	AT4G17360.1	4e-19	formyltetrahydrofolate deformylase/ hydroxymethyl-, formyl- and related transferase/ methyltransferasechr4:9703698-9705468 REVERSE
GNMM7SP02HB2C4	AT3G17820.1	2e-06	ATGSKB6, GLN1.3, GLN1;3ATGSKB6; copper ion binding / glutamate-ammonia ligasechr3:6097503-6099408 FORWARD
GNMM7SP02HICVK	AT4G15560.1	3e-39	CLA1, DEF, CLA, DXS, DXPS2CLA1 (CLOROPLASTOS ALTERADOS 1); 1-deoxy-D-xylulose-5-phosphate synthasechr4:8884218-8887254 FORWARD
GNMM7SP02HLIS1	AT1G60070.1	2e-52	binding / clathrin binding / protein binding / protein transporterchr1:22142944-22149296 REVERSE
GNMM7SP02I2ZQQ	AT1G12410.1	7e-06	CLPR2, NCLPP2, CLP2CLP2 (CLP PROTEASE PROTEOLYTIC SUBUNIT 2); serine-type endopeptidasechr1:4223099-4224954 FORWARD
GNMM7SP02IEPM8	AT1G31800.1	2e-14	CYP97A3, LUT5CYP97A3 (CYTOCHROME P450-TYPE MONOOXYGENASE 97A3); carotene beta-ring hydroxylase/ oxygen bindingchr1:11396440-11399470 FORWARD
GNMM7SP02IKEZD	AT5G10490.2	2e-07	MSL2MSL2 (MscS-LIKE 2); ion channelchr5:3300376-3303836 REVERSE
GNMM7SP02IX4HW	AT3G03710.1	3e-06	RIF10RIF10 (resistant to inhibition with FSM 10); 3'-5'-exoribonuclease/ RNA binding / nucleic acid binding / polyribonucleotide nucleotidyltransferasechr3:919542-924906 FORWARD
GNMM7SP02IYJVK	AT1G11310.2	8e-06	MLO2, ATMLO2, PMR2MLO2 (MILDEW RESISTANCE LOCUS O 2); calmodulin bindingchr1:3801546-3803870 REVERSE
GNMM7SP02IYSWE	AT1G12410.1	8e-06	CLPR2, NCLPP2, CLP2CLP2 (CLP PROTEASE PROTEOLYTIC SUBUNIT 2); serine-type endopeptidasechr1:4223099-4224954 FORWARD
GNMM7SP02J3L0N	AT3G62590.1	3e-20	lipase class 3 family proteinchr3:23147973-23150169 REVERSE
contig24845	AT3G06650.1	0	ACLB-1ACLB-1; ATP citrate synthasechr3:2079247-2082633 REVERSE
contig24846	AT3G06650.1	0	ACLB-1ACLB-1; ATP citrate synthasechr3:2079247-2082633 REVERSE
contig01489	AT3G46060.3	4e-78	ARA3ATRAB8A; GTP bindingchr3:16917908-16919740 FORWARD
contig16756	AT5G39850.1	6e-92	40S ribosomal protein S9 (RPS9C)chr5:15950053-15951171 FORWARD
contig25857	AT4G30600.1	3e-82	signal recognition particle receptor alpha subunit family proteinchr4:14938142-14940600 REVERSE
contig01251	AT2G34420.1	5e-79	LHB1B2, LHCB1.5LHB1B2; chlorophyll bindingchr2:14522716-14523513 REVERSE
contig24690	AT4G30600.1	2e-69	signal recognition particle receptor alpha subunit family proteinchr4:14938142-14940600 REVERSE
contig27297	AT5G54190.2	2e-74	PORAPORA; oxidoreductase/ protochlorophyllide reductasechr5:21991183-21992238 REVERSE
contig18175	AT5G45550.1	3e-61	mob1/phocein family proteinchr5:18462284-18464840 FORWARD
contig28990	AT5G58420.1	5e-130	40S ribosomal protein S4 (RPS4D)chr5:23619599-23620896 FORWARD
GNMM7SP02GT5B6	AT2G46020.2	2e-54	CHR2, ATBRM, BRM, CHA2transcription regulatory protein SNF2, putativechr2:18923304-18931769 FORWARD
contig19805	AT3G03780.3	1e-112	ATMS2AtMS2; 5-methyltetrahydropteroyltriglutamate-homocysteine S-methyltransferase/ methionine synthasechr3:957602-960740 FORWARD
GNMM7SP02JYT1K	AT5G01240.2	9e-58	amino acid permease, putativechr5:98663-101493 FORWARD
contig08263	AT5G20000.1	2e-45	26S proteasome AAA-ATPase subunit, putativechr5:6756915-6759550 FORWARD
contig11686	AT1G56070.1	8e-106	LOS1LOS1; copper ion binding / translation elongation factor/ translation factor, nucleic acid bindingchr1:20968245-20971077 REVERSE
contig18404	AT5G20000.1	3e-45	26S proteasome AAA-ATPase subunit, putativechr5:6756915-6759550 FORWARD
GNMM7SP02HQO7Z	AT3G04810.2	1e-50	ATNEK2ATNEK2 (NIMA-RELATED KINASE 2); ATP binding / kinase/ protein kinase/ protein serine/threonine kinasechr3:1318096-1321101 FORWARD
contig25975	AT2G26300.1	1e-109	GPA1, GP ALPHA 1, ATGPA1GP ALPHA 1 (G PROTEIN ALPHA SUBUNIT 1); GTP binding / GTPase/ channel regulator/ signal transducerchr2:11198087-11200822 FORWARD
contig32584	AT2G28760.3	1e-92	UXS6NAD-dependent epimerase/dehydratase family proteinchr2:12336469-12338642 REVERSE
contig33596	AT2G39700.1	1e-44	ATEXPA4, ATEXP4, ATHEXP ALPHA 1.6ATEXPA4 (ARABIDOPSIS THALIANA EXPANSIN A4)chr2:16544246-16545434 REVERSE
GNMM7SP02HJYYB	AT3G08530.1	2e-37	clathrin heavy chain, putativechr3:2587171-2595411 REVERSE
GNMM7SP02I5VD0	ATMG00990.1	3e-39	NAD3NADH dehydrogenase subunit 3chrM:260647-261006 REVERSE
contig24321	AT1G11475.1	1e-33	NRPB10, NRPD10, NRPE10NRPB10; DNA binding / DNA-directed RNA polymerasechr1:3862520-3863805 FORWARD
GNMM7SP02G0WI2	AT3G10550.1	2e-34	phosphatase/ protein tyrosine phosphatasechr3:3293210-3298452 REVERSE
GNMM7SP02FQN6L	AT1G12480.1	1e-65	OZS1, SLAC1, RCD3, CDI3OZS1 (OZONE-SENSITIVE 1); transporterchr1:4257427-4259249 REVERSE
GNMM7SP02JTA4E	AT4G05420.2	1e-58	DDB1ADDB1A (DAMAGED DNA BINDING PROTEIN 1A); DNA binding / protein bindingchr4:2746288-2752663 FORWARD
contig12155	AT3G12580.1	5e-96	HSP70HSP70 (heat shock protein 70); ATP bindingchr3:3991487-3993689 REVERSE
GNMM7SP02GB05W	AT1G06490.1	3e-36	ATGSL07, gsl07, atgsl7ATGSL07 (glucan synthase-like 7); 1,3-beta-glucan synthase/ transferase, transferring glycosyl groupschr1:1978762-1989046 FORWARD
contig03097	AT5G55280.1	4e-119	FTSZ1-1, ATFTSZ1-1, CPFTSZFTSZ1-1; protein binding / structural moleculechr5:22420740-22422527 REVERSE
contig12830	AT1G34210.1	0	SERK2, ATSERK2SERK2 (SOMATIC EMBRYOGENESIS RECEPTOR-LIKE KINASE 2); kinasechr1:12459078-12462752 FORWARD
contig11165	AT5G18170.1	0	GDH1GDH1 (GLUTAMATE DEHYDROGENASE 1); ATP binding / glutamate dehydrogenase [NAD(P)+]/ oxidoreductasechr5:6006172-6008248 FORWARD
contig16418	AT3G27090.1	4e-81	FUNCTIONS IN: molecular_function unknown; INVOLVED IN: biological_process unknown; LOCATED IN: cellular_component unknown; EXPRESSED IN: 24 plant structures; EXPRESSED DURING: 15 growth stages; CONTAINS InterPro DOMAIN/s: Development and cell death domain (InterPro:IPR013989), Kelch related (InterPro:IPR013089); BEST Arabidopsis thaliana protein match is: unknown protein (TAIR:AT5G42050.1); Has 6…
contig02250	AT1G16470.2	6e-118	PAB1PAB1 (PROTEASOME SUBUNIT PAB1); endopeptidase/ peptidase/ threonine-type endopeptidasechr1:5623122-5625439 FORWARD
contig05240	AT1G32790.1	9e-17	CID11RNA-binding protein, putativechr1:11875174-11877188 REVERSE
contig13896	AT5G63470.2	1e-44	NF-YC4NF-YC4 (NUCLEAR FACTOR Y, SUBUNIT C4); DNA binding / transcription factorchr5:25416332-25417084 REVERSE
contig21141	AT5G20090.2	4e-49	unknown proteinchr5:6787246-6788000 REVERSE
contig24423	AT1G32790.1	9e-17	CID11RNA-binding protein, putativechr1:11875174-11877188 REVERSE
GNMM7SP02FJXW1	AT5G46570.1	2e-74	BSK2BSK2 (BR-SIGNALING KINASE 2); ATP binding / binding / kinase/ protein kinase/ protein tyrosine kinasechr5:18894687-18897198 FORWARD
contig19001	AT3G59990.3	0	MAP2BMAP2B (METHIONINE AMINOPEPTIDASE 2B); aminopeptidase/ metalloexopeptidasechr3:22155921-22158551 REVERSE
contig00168	AT1G61580.1	2e-61	RPL3B, ARP2RPL3B (R-PROTEIN L3 B); structural constituent of ribosomechr1:22720833-22722402 REVERSE
contig25453	AT3G04920.1	4e-57	40S ribosomal protein S24 (RPS24A)chr3:1360989-1362065 FORWARD
GNMM7SP02FS68Y	AT2G46020.2	3e-54	CHR2, ATBRM, BRM, CHA2transcription regulatory protein SNF2, putativechr2:18923304-18931769 FORWARD
contig23625	AT4G01150.1	2e-13	unknown proteinchr4:493692-494668 FORWARD
contig29878	AT3G57490.1	3e-111	40S ribosomal protein S2 (RPS2D)chr3:21279824-21280887 REVERSE
contig33228	AT5G13780.1	7e-51	GCN5-related N-acetyltransferase, putativechr5:4447610-4448603 REVERSE
GNMM7SP02H5PCT	AT4G17500.1	8e-21	ATERF-1ATERF-1 (ETHYLENE RESPONSIVE ELEMENT BINDING FACTOR 1); DNA binding / transcription activator/ transcription factorchr4:9759405-9760211 FORWARD
GNMM7SP02H6GZP	AT5G66180.1	1e-22	LOCATED IN: cellular_component unknown; EXPRESSED IN: 22 plant structures; EXPRESSED DURING: 13 growth stages; CONTAINS InterPro DOMAIN/s: Bacterial Fmu (Sun)/eukaryotic nucleolar NOL1/Nop2p (InterPro:IPR001678); BEST Arabidopsis thaliana protein match is: NOL1/NOP2/sun family protein (TAIR:AT1G06560.1); Has 5021 Blast hits to 4182 proteins in 1157 species: Archae - 270; Bacteria - 3133; Metazoa …
GNMM7SP02IFPGI	AT5G63920.1	2e-17	DNA topoisomerase III alpha, putativechr5:25574533-25581230 FORWARD
GNMM7SP02IT800	AT2G19880.1	2e-15	ceramide glucosyltransferase, putativechr2:8581578-8585118 FORWARD
GNMM7SP02JVMI7	AT1G80070.1	6e-31	SUS2, EMB33, EMB177, EMB14SUS2 (ABNORMAL SUSPENSOR 2)chr1:30118052-30127574 FORWARD
contig00152	AT5G56030.1	0	HSP81-2, ERD8, HSP90.2HSP81-2 (HEAT SHOCK PROTEIN 81-2); ATP bindingchr5:22686923-22689433 FORWARD
contig07053	ATCG00420.1	7e-78	NDHJEncodes NADH dehydrogenase subunit J. Its transcription is increased upon sulfur depletion.chrC:48677-49153 REVERSE
contig07171	AT3G05530.1	2e-152	RPT5A, ATS6A.2RPT5A (REGULATORY PARTICLE TRIPLE-A ATPASE 5A); ATPase/ calmodulin bindingchr3:1603540-1605993 FORWARD
contig07668	AT4G19600.1	7e-84	CYCT1;4CYCT1;4; cyclin-dependent protein kinasechr4:10673619-10676532 FORWARD
contig02064	AT4G26840.1	2e-44	SUM1, SUMO 1, SUMO1, ATSUMO1SUMO1 (SMALL UBIQUITIN-LIKE MODIFIER 1); protein binding / protein tagchr4:13497466-13498458 FORWARD
contig22117	AT4G31750.1	1e-142	WIN2WIN2 (HOPW1-1-INTERACTING 2); protein serine/threonine phosphatasechr4:15364657-15367207 REVERSE
contig00780	AT5G58030.1	3e-25	transport protein particle (TRAPP) component Bet3 family proteinchr5:23487021-23488483 REVERSE
contig04247	AT3G20290.2	3e-161	ATEHD1ATEHD1 (EPS15 HOMOLOGY DOMAIN 1); GTP binding / GTPase/ calcium ion bindingchr3:7075057-7078655 REVERSE
contig06425	AT5G47080.1	3e-65	CKB1CKB1; protein kinase regulatorchr5:19124969-19126397 REVERSE
contig13589	AT2G43010.2	6e-25	PIF4, SRL2PIF4 (phytochrome interacting factor 4); DNA binding / protein binding / transcription factorchr2:17887003-17888823 FORWARD
contig19889	AT1G27530.1	2e-96	FUNCTIONS IN: molecular_function unknown; INVOLVED IN: biological_process unknown; LOCATED IN: cellular_component unknown; EXPRESSED IN: 23 plant structures; EXPRESSED DURING: 15 growth stages; CONTAINS InterPro DOMAIN/s: Ubiquitin-conjugating enzyme/RWD-like (InterPro:IPR016135), Ubiquitin-fold modifier-conjugating enzyme 1 (InterPro:IPR014806); Has 183 Blast hits to 183 proteins in 80 species: …
contig19964	AT4G18710.1	3e-58	BIN2, DWF12, UCU1, ATSK21, SK21BIN2 (BRASSINOSTEROID-INSENSITIVE 2); glycogen synthase kinase 3/ kinase/ protein kinasechr4:10296474-10298913 FORWARD
contig23730	AT2G27960.1	2e-28	CKS1, CKS1ATCKS1 (CYCLIN-DEPENDENT KINASE-SUBUNIT 1); cyclin-dependent protein kinase/ protein bindingchr2:11910903-11911543 REVERSE
contig23731	AT2G27960.1	2e-28	CKS1, CKS1ATCKS1 (CYCLIN-DEPENDENT KINASE-SUBUNIT 1); cyclin-dependent protein kinase/ protein bindingchr2:11910903-11911543 REVERSE
contig23915	AT1G03150.1	3e-91	GCN5-related N-acetyltransferase (GNAT) family proteinchr1:756461-758441 FORWARD
contig29127	AT4G18710.1	3e-58	BIN2, DWF12, UCU1, ATSK21, SK21BIN2 (BRASSINOSTEROID-INSENSITIVE 2); glycogen synthase kinase 3/ kinase/ protein kinasechr4:10296474-10298913 FORWARD
GNMM7SP02JAZOS	AT5G48960.1	7e-30	5' nucleotidase family proteinchr5:19849645-19853382 FORWARD
GNMM7SP02JLVK0	AT4G15840.1	7e-32	protein bindingchr4:8996963-9000852 FORWARD
contig02658	AT5G48300.1	4e-69	ADG1, APS1ADG1 (ADP GLUCOSE PYROPHOSPHORYLASE 1); glucose-1-phosphate adenylyltransferasechr5:19570326-19572557 FORWARD
contig13531	AT3G45300.1	2e-96	IVD, ATIVDIVD (ISOVALERYL-COA-DEHYDROGENASE); ATP binding / isovaleryl-CoA dehydrogenasechr3:16621659-16624848 REVERSE
contig24088	AT5G19010.1	5e-63	MPK16MPK16; MAP kinasechr5:6345096-6347676 REVERSE
contig09480	AT5G54380.1	4e-128	THE1THE1 (THESEUS1); kinase/ protein kinasechr5:22077313-22079880 REVERSE
GNMM7SP02FRL8D	AT5G17310.2	2e-38	UTP--glucose-1-phosphate uridylyltransferase, putative / UDP-glucose pyrophosphorylase, putative / UGPase, putativechr5:5696955-5700845 REVERSE
GNMM7SP02GD7YV	AT1G30330.2	2e-53	ARF6ARF6 (AUXIN RESPONSE FACTOR 6); transcription factorchr1:10686125-10690036 REVERSE
GNMM7SP02HHN31	AT4G18780.1	1e-61	CESA8, IRX1, ATCESA8, LEW2IRX1 (IRREGULAR XYLEM 1); cellulose synthase/ transferase, transferring glycosyl groupschr4:10312846-10316719 REVERSE
contig19953	AT1G06390.2	1e-114	GSK1, ATGSK1, ATSK22, SK22, BIL2, ATSK2-3GSK1 (GSK3/SHAGGY-LIKE PROTEIN KINASE 1); glycogen synthase kinase 3/ kinasechr1:1946860-1950417 FORWARD
contig29117	AT5G40810.1	1e-54	cytochrome c1, putativechr5:16340200-16342327 FORWARD
GNMM7SP02JF24M	AT2G34420.1	2e-50	LHB1B2, LHCB1.5LHB1B2; chlorophyll bindingchr2:14522716-14523513 REVERSE
contig05672	AT1G79490.1	4e-82	EMB2217EMB2217 (embryo defective 2217)chr1:29900617-29903127 FORWARD
contig11978	AT5G40650.1	1e-106	SDH2-2SDH2-2; electron carrier/ succinate dehydrogenasechr5:16281462-16283296 FORWARD
contig01079	AT5G65720.2	3e-55	ATNIFS1, NIFS1, NFS1, ATNFS1NFS1; ATP binding / cysteine desulfurase/ transaminasechr5:26296733-26297710 FORWARD
contig13700	AT5G01960.1	1e-127	zinc finger (C3HC4-type RING finger) family proteinchr5:370811-372775 FORWARD
contig13783	AT3G10330.1	3e-84	transcription initiation factor IIB-2 / general transcription factor TFIIB-2 (TFIIB2)chr3:3199907-3201642 FORWARD
contig14752	AT1G04170.1	0	EIF2 GAMMAEIF2 GAMMA; translation factor, nucleic acid binding / translation initiation factorchr1:1097423-1099702 FORWARD
contig14816	AT5G59870.1	7e-06	HTA6HTA6; DNA bindingchr5:24115605-24116144 REVERSE
contig16309	AT4G30220.1	7e-27	RUXFRUXF (SMALL NUCLEAR RIBONUCLEOPROTEIN F)chr4:14803100-14804259 REVERSE
contig17723	AT4G02590.3	9e-06	UNE12UNE12 (unfertilized embryo sac 12); DNA binding / transcription factorchr4:1137968-1140117 REVERSE
contig23314	AT4G15770.1	3e-19	RNA binding / protein bindingchr4:8978060-8978623 FORWARD
contig23825	AT4G26840.1	4e-43	SUM1, SUMO 1, SUMO1, ATSUMO1SUMO1 (SMALL UBIQUITIN-LIKE MODIFIER 1); protein binding / protein tagchr4:13497466-13498458 FORWARD
contig29682	AT5G51940.1	7e-20	NRPB6A, NRPD6A, NRPE6ANRPB6A; DNA binding / DNA-directed RNA polymerasechr5:21104679-21105796 FORWARD
contig32088	AT3G10330.1	3e-84	transcription initiation factor IIB-2 / general transcription factor TFIIB-2 (TFIIB2)chr3:3199907-3201642 FORWARD
contig32440	AT4G15770.1	3e-19	RNA binding / protein bindingchr4:8978060-8978623 FORWARD
contig32480	AT4G22670.1	2e-06	AtHip1AtHip1 (Arabidopsis thaliana Hsp70-interacting protein 1); bindingchr4:11918236-11920671 FORWARD
contig33324	AT2G27600.1	3e-18	SKD1, VPS4SKD1 (SUPPRESSOR OF K+ TRANSPORT GROWTH DEFECT1); ATP binding / nucleoside-triphosphatase/ nucleotide bindingchr2:11781226-11783730 FORWARD
contig35010	AT2G46230.1	6e-48	FUNCTIONS IN: molecular_function unknown; INVOLVED IN: biological_process unknown; LOCATED IN: cellular_component unknown; EXPRESSED IN: 22 plant structures; EXPRESSED DURING: 13 growth stages; CONTAINS InterPro DOMAIN/s: Protein of unknown function DUF652 (InterPro:IPR006984), Nucleotide binding protein, PINc (InterPro:IPR006596); BEST Arabidopsis thaliana protein match is: unknown protein (TAIR…
GNMM7SP02F09TI	AT2G39450.1	9e-06	MTP11, ATMTP11MTP11; cation transmembrane transporter/ manganese ion transmembrane transporter/ manganese:hydrogen antiporterchr2:16471744-16473735 REVERSE
GNMM7SP02F5LQ1	AT3G06480.1	1e-05	DEAD box RNA helicase, putativechr3:1985697-1989666 REVERSE
GNMM7SP02FM64Q	AT5G53450.2	5e-07	ORG1ORG1 (OBP3-responsive gene 1); ATP binding / kinase/ protein kinasechr5:21689444-21692242 FORWARD
GNMM7SP02FR1TZ	AT5G55060.1	5e-06	unknown proteinchr5:22342079-22346400 FORWARD
GNMM7SP02G0WHW	AT5G40200.1	2e-09	DegP9DegP9 (DegP protease 9); catalytic/ protein binding / serine-type endopeptidase/ serine-type peptidasechr5:16070402-16073101 FORWARD
GNMM7SP02G9APC	AT4G18540.1	1e-07	unknown proteinchr4:10221203-10223028 REVERSE
GNMM7SP02GECBI	AT5G66760.1	6e-58	SDH1-1SDH1-1; ATP binding / succinate dehydrogenasechr5:26653776-26657224 FORWARD
GNMM7SP02GFI1V	AT3G12915.1	3e-07	GTP binding / GTPasechr3:4112999-4115708 FORWARD
GNMM7SP02GQRLF	AT3G06480.1	9e-06	DEAD box RNA helicase, putativechr3:1985697-1989666 REVERSE
GNMM7SP02GRYVY	AT1G76430.1	4e-21	phosphate transporter family proteinchr1:28679115-28681874 REVERSE
GNMM7SP02GT0JU	AT2G44120.2	2e-21	60S ribosomal protein L7 (RPL7C)chr2:18249227-18250417 REVERSE
GNMM7SP02GWEAN	AT3G58500.1	1e-07	PP2A-3, EP7PP2A-3 (PROTEIN PHOSPHATASE 2A-3); protein serine/threonine phosphatasechr3:21635503-21638911 REVERSE
GNMM7SP02GX4EG	AT5G27730.1	6e-10	unknown proteinchr5:9820311-9822868 FORWARD
GNMM7SP02GYS5V	AT3G01780.1	6e-47	TPLATETPLATE; bindingchr3:279171-283399 FORWARD
GNMM7SP02GYZGQ	AT3G01780.1	1e-59	TPLATETPLATE; bindingchr3:279171-283399 FORWARD
GNMM7SP02HC131	AT5G60390.3	4e-07	elongation factor 1-alpha / EF-1-alphachr5:24289226-24290675 FORWARD
GNMM7SP02HM22Y	AT5G55960.1	3e-06	unknown proteinchr5:22662726-22664762 FORWARD
GNMM7SP02HM7PB	AT1G07660.2	2e-10	histone H4chr1:2369212-2369523 FORWARD
GNMM7SP02HXRAV	AT1G18500.1	2e-07	MAML-4, IPMS1MAML-4 (METHYLTHIOALKYLMALATE SYNTHASE-LIKE 4); 2-isopropylmalate synthasechr1:6369347-6372861 FORWARD
GNMM7SP02I0LFM	AT1G05055.1	9e-13	ATGTF2H2, GTF2H2GTF2H2 (GENERAL TRANSCRIPTION FACTOR IIH 2); general RNA polymerase II transcription factorchr1:1448913-1450852 REVERSE
GNMM7SP02I1LPJ	AT4G10730.1	2e-08	ATP binding / kinase/ protein kinase/ protein serine/threonine kinase/ protein tyrosine kinasechr4:6609793-6614786 REVERSE
GNMM7SP02I3PHU	AT5G22130.1	2e-09	PNT1PNT1 (PEANUT 1); alpha-1,4-mannosyltransferase/ mannosyltransferase/ transferase, transferring glycosyl groupschr5:7337486-7339831 REVERSE
GNMM7SP02J3OI5	AT3G28860.1	7e-13	ATMDR1, ATMDR11, PGP19, MDR11, MDR1, ATPGP19, ABCB19, ATABCB19ABCB19; ATPase, coupled to transmembrane movement of substances / auxin efflux transmembrane transporterchr3:10870287-10877286 REVERSE
GNMM7SP02JGPG3	AT3G52850.1	1e-16	VSR1, BP-80, ATELP, VSR-1, BP80, BP80B, ATELP1, ATVSR1VSR1 (VACUOLAR SORTING RECEPTOR HOMOLOG 1); amino-terminal vacuolar sorting propeptide bindingchr3:19587999-19591690 FORWARD
GNMM7SP02JQ43L	AT1G06680.1	1e-12	PSBP-1, OEE2, PSII-P, OE23PSBP-1 (PHOTOSYSTEM II SUBUNIT P-1); poly(U) bindingchr1:2047940-2049186 FORWARD
contig01757	AT4G25630.1	9e-113	FIB2, ATFIB2FIB2 (FIBRILLARIN 2); snoRNA bindingchr4:13074239-13076205 FORWARD
contig05552	AT3G11130.1	2e-68	clathrin heavy chain, putativechr3:3482575-3491667 REVERSE
GNMM7SP02HVAHD	AT1G01960.1	5e-60	EDA10EDA10 (embryo sac development arrest 10); ARF guanyl-nucleotide exchange factor/ binding / guanyl-nucleotide exchange factorchr1:330830-337582 REVERSE
contig01961	AT5G42020.1	0	BIP, BIP2BIP2; ATP bindingchr5:16807697-16810480 REVERSE
GNMM7SP02F8WJV	AT3G08850.1	9e-72	RAPTOR1B, ATRAPTOR1B, RAPTOR1RAPTOR1; nucleotide binding / protein bindingchr3:2686978-2694911 REVERSE
contig01622	AT1G43670.1	2e-37	fructose-1,6-bisphosphatase, putative / D-fructose-1,6-bisphosphate 1-phosphohydrolase, putative / FBPase, putativechr1:16468184-16470347 FORWARD
contig14999	AT5G13000.2	6e-70	ATGSL12, gsl12ATGSL12 (glucan synthase-like 12); 1,3-beta-glucan synthase/ transferase, transferring glycosyl groupschr5:4110445-4121202 REVERSE
contig25511	AT1G43670.1	2e-37	fructose-1,6-bisphosphatase, putative / D-fructose-1,6-bisphosphate 1-phosphohydrolase, putative / FBPase, putativechr1:16468184-16470347 FORWARD
GNMM7SP02FUJLW	AT3G47340.2	1e-39	ASN1, DIN6, AT-ASN1ASN1 (GLUTAMINE-DEPENDENT ASPARAGINE SYNTHASE 1); asparagine synthase (glutamine-hydrolyzing)chr3:17438445-17441043 REVERSE
GNMM7SP02JXHCJ	AT5G19620.1	2e-61	OEP80, ATOEP80, TOC75OEP80 (OUTER ENVELOPE PROTEIN OF 80 KDA)chr5:6623323-6627641 FORWARD
contig02656	AT5G48300.1	4e-68	ADG1, APS1ADG1 (ADP GLUCOSE PYROPHOSPHORYLASE 1); glucose-1-phosphate adenylyltransferasechr5:19570326-19572557 FORWARD
contig02991	AT2G34420.1	5e-55	LHB1B2, LHCB1.5LHB1B2; chlorophyll bindingchr2:14522716-14523513 REVERSE
contig13128	ATMG01080.1	6e-10	ATP9subunit 9 of mitochondrial F0-ATPasechrM:278895-279152 FORWARD
contig35920	AT4G29510.1	2e-25	ATPRMT11, PRMT11, ATPRMT1B, PRMT1BPRMT11 (ARGININE METHYLTRANSFERASE 11); protein-arginine N-methyltransferasechr4:14491739-14493752 FORWARD
GNMM7SP02F1IXZ	AT1G47670.1	4e-60	amino acid transporter family proteinchr1:17536834-17539486 REVERSE
GNMM7SP02F3RCZ	AT5G64740.1	6e-25	CESA6, IXR2, E112, PRC1CESA6 (CELLULOSE SYNTHASE 6); cellulose synthase/ transferase, transferring glycosyl groupschr5:25881555-25886333 FORWARD
GNMM7SP02HE9YM	AT4G02460.1	1e-25	PMS1PMS1 (POSTMEIOTIC SEGREGATION 1); ATP binding / mismatched DNA bindingchr4:1076306-1080510 REVERSE
contig01498	AT5G51120.1	4e-43	PABN1, ATPABN1PABN1 (POLYADENYLATE-BINDING PROTEIN 1); RNA binding / poly(A) binding / protein bindingchr5:20779760-20781241 FORWARD
contig06898	ATCG00120.1	2e-145	ATPAEncodes the ATPase alpha subunit, which is a subunit of ATP synthase and part of the CF1 portion which catalyzes the conversion of ADP to ATP using the proton motive force. This complex is located in the thylakoid membrane of the chloroplast.chrC:9938-11461 REVERSE
contig17916	AT4G30920.1	4e-44	cytosol aminopeptidase family proteinchr4:15046589-15049304 REVERSE
contig02030	AT1G61800.1	3e-68	GPT2GPT2; antiporter/ glucose-6-phosphate transmembrane transporterchr1:22824527-22826459 FORWARD
contig12174	AT2G23980.1	4e-52	ATCNGC6, CNGC6ATCNGC6; calmodulin bindingchr2:10201276-10204011 REVERSE
contig19134	AT3G12587.1	1e-12	unknown proteinchr3:3994586-3994699 REVERSE
contig24594	AT1G62040.1	3e-13	ATG8CATG8C (autophagy 8c); microtubule bindingchr1:22933216-22934253 FORWARD
contig26966	AT4G31870.1	2e-13	ATGPX7ATGPX7 (glutathione peroxidase 7); glutathione peroxidasechr4:15410205-15411617 FORWARD
contig33860	AT4G10450.1	4e-11	60S ribosomal protein L9 (RPL90D)chr4:6463201-6464458 REVERSE
GNMM7SP02GI3BF	AT2G34420.1	1e-13	LHB1B2, LHCB1.5LHB1B2; chlorophyll bindingchr2:14522716-14523513 REVERSE
GNMM7SP02GTV4C	AT4G04614.1	3e-11	unknown proteinchr4:2327308-2327914 REVERSE
GNMM7SP02H9PCR	AT2G39570.1	6e-26	ACT domain-containing proteinchr2:16507963-16509741 FORWARD
GNMM7SP02HQ3L9	AT1G23280.1	8e-14	MAK16 protein-relatedchr1:8260865-8262650 REVERSE
GNMM7SP02HY14Z	AT3G17205.2	5e-51	UPL6UPL6 (UBIQUITIN PROTEIN LIGASE 6); ubiquitin-protein ligasechr3:5873528-5881132 FORWARD
contig03478	AT5G62670.1	6e-161	AHA11AHA11 (Arabidopsis H(+)-ATPase 11); ATPasechr5:25159495-25164957 FORWARD
contig07790	AT5G40850.1	2e-89	UPM1UPM1 (UROPHORPHYRIN METHYLASE 1); uroporphyrin-III C-methyltransferasechr5:16367205-16368724 FORWARD
contig13427	AT5G55990.1	2e-113	CBL2, ATCBL2CBL2 (CALCINEURIN B-LIKE 2); calcium ion bindingchr5:22672189-22673579 FORWARD
GNMM7SP02F32VP	AT2G02450.2	1e-58	ANAC035ANAC035 (Arabidopsis NAC domain containing protein 35); transcription factorchr2:648044-650649 FORWARD
GNMM7SP02I0I72	AT4G32640.2	1e-59	protein binding / zinc ion bindingchr4:15742661-15750424 FORWARD
contig00600	AT2G34250.2	0	protein transport protein sec61, putativechr2:14462635-14464572 FORWARD
contig01354	AT5G58420.1	1e-116	40S ribosomal protein S4 (RPS4D)chr5:23619599-23620896 FORWARD
GNMM7SP02FXUI0	AT4G28080.1	4e-60	bindingchr4:13948993-13957840 REVERSE
contig10603	AT4G13940.1	0	HOG1, EMB1395, SAHH1, MEE58, ATSAHH1MEE58 (MATERNAL EFFECT EMBRYO ARREST 58); adenosylhomocysteinase/ copper ion bindingchr4:8054931-8056676 FORWARD
contig11745	AT5G58420.1	9e-122	40S ribosomal protein S4 (RPS4D)chr5:23619599-23620896 FORWARD
contig12995	AT4G22720.2	2e-119	glycoprotease M22 family proteinchr4:11937467-11938717 FORWARD
contig05726	AT4G28510.1	6e-101	ATPHB1ATPHB1 (PROHIBITIN 1)chr4:14084970-14086372 REVERSE
contig08801	AT1G11430.1	2e-72	plastid developmental protein DAG, putativechr1:3847273-3848938 FORWARD
contig13823	AT5G36880.2	7e-133	acetyl-CoA synthetase, putative / acetate-CoA ligase, putativechr5:14534961-14540296 REVERSE
contig17547	AT5G16000.1	1e-44	NIK1NIK1 (NSP-INTERACTING KINASE 1); kinasechr5:5224264-5227003 FORWARD
contig32467	AT1G70580.4	2e-93	AOAT2, GGT2AOAT2 (ALANINE-2-OXOGLUTARATE AMINOTRANSFERASE 2); L-alanine:2-oxoglutarate aminotransferase/ glycine:2-oxoglutarate aminotransferasechr1:26613222-26615845 FORWARD
GNMM7SP02GL16E	AT5G01920.1	2e-10	STN8STN8; kinase/ protein kinasechr5:359154-360867 FORWARD
GNMM7SP02JE4BQ	AT5G64410.1	4e-31	ATOPT4, OPT4OPT4 (OLIGOPEPTIDE TRANSPORTER 4); oligopeptide transporterchr5:25750921-25754974 REVERSE
contig00054	AT2G41840.1	1e-74	40S ribosomal protein S2 (RPS2C)chr2:17460016-17461398 REVERSE
contig03744	AT5G06600.2	8e-102	UBP12UBP12 (UBIQUITIN-SPECIFIC PROTEASE 12); double-stranded DNA binding / ubiquitin thiolesterase/ ubiquitin-specific proteasechr5:2019545-2027834 REVERSE
contig07211	AT4G27990.1	3e-50	YGGT family proteinchr4:13923991-13924647 REVERSE
contig03006	AT1G22650.1	0	beta-fructofuranosidase, putative / invertase, putative / saccharase, putative / beta-fructosidase, putativechr1:8013529-8015647 REVERSE
contig14491	AT5G62790.1	4e-114	DXR, PDE129DXR (1-DEOXY-D-XYLULOSE 5-PHOSPHATE REDUCTOISOMERASE); 1-deoxy-D-xylulose-5-phosphate reductoisomerasechr5:25214358-25217292 REVERSE
contig18514	AT4G14910.1	3e-73	imidazoleglycerol-phosphate dehydratase, putativechr4:8528451-8530105 REVERSE
contig26318	AT1G74270.1	3e-57	60S ribosomal protein L35a (RPL35aC)chr1:27928415-27929466 REVERSE
GNMM7SP02GSFY4	AT3G19900.1	2e-37	unknown proteinchr3:6922852-6924557 REVERSE
GNMM7SP02JLTT7	AT5G46240.1	5e-35	KAT1KAT1 (POTASSIUM CHANNEL IN ARABIDOPSIS THALIANA 1); cyclic nucleotide binding / inward rectifier potassium channelchr5:18743652-18746561 REVERSE
contig00287	AT1G21600.2	3e-79	PTAC6PTAC6 (PLASTID TRANSCRIPTIONALLY ACTIVE6)chr1:7571514-7573782 REVERSE
contig16347	AT5G45130.1	1e-83	ATRAB5A, ATRABF2A, RABF2A, RAB5A, RHA1, ATRAB-F2A, RAB-F2ARHA1 (RAB HOMOLOG 1); GTP bindingchr5:18244495-18246060 FORWARD
GNMM7SP02FNH8M	AT2G02450.2	6e-65	ANAC035ANAC035 (Arabidopsis NAC domain containing protein 35); transcription factorchr2:648044-650649 FORWARD
GNMM7SP02G9QG6	AT4G04610.1	1e-63	APR1, APR, PRH19, ATAPR1APR1 (APS REDUCTASE 1); adenylyl-sulfate reductasechr4:2325069-2326718 FORWARD
contig00872	AT5G62740.1	2e-141	band 7 family proteinchr5:25201320-25202535 FORWARD
contig33310	AT3G27690.1	5e-32	LHCB2.4, LHCB2.3, LHCB2LHCB2.3; chlorophyll bindingchr3:10256002-10256921 FORWARD
contig33416	AT3G27690.1	5e-32	LHCB2.4, LHCB2.3, LHCB2LHCB2.3; chlorophyll bindingchr3:10256002-10256921 FORWARD
contig05212	AT1G05170.2	1e-117	galactosyltransferase family proteinchr1:1491460-1493931 REVERSE
contig29023	AT2G30950.1	5e-35	VAR2, FTSH2VAR2 (VARIEGATED 2); ATP-dependent peptidase/ ATPase/ metallopeptidase/ zinc ion bindingchr2:13174692-13177064 FORWARD
contig30306	AT1G10490.1	1e-55	unknown proteinchr1:3453589-3459925 FORWARD
GNMM7SP02GRLR7	AT4G28080.1	2e-43	bindingchr4:13948993-13957840 REVERSE
GNMM7SP02I74PG	AT1G35220.1	2e-37	unknown proteinchr1:12909293-12913916 FORWARD
contig01561	AT1G15690.1	0	AVP1, ATAVP3, AVP-3AVP1; ATPase/ hydrogen-translocating pyrophosphatasechr1:5399115-5402185 FORWARD
contig11482	AT5G13490.2	9e-42	AAC2AAC2 (ADP/ATP carrier 2); ATP:ADP antiporter/ bindingchr5:4336034-4337379 FORWARD
contig32583	AT2G28760.3	1e-92	UXS6NAD-dependent epimerase/dehydratase family proteinchr2:12336469-12338642 REVERSE
GNMM7SP02G3R53	AT5G57960.1	1e-46	GTP-binding family proteinchr5:23463133-23466481 REVERSE
contig05681	AT3G26650.1	7e-45	GAPA, GAPA-1GAPA (GLYCERALDEHYDE 3-PHOSPHATE DEHYDROGENASE A SUBUNIT); glyceraldehyde-3-phosphate dehydrogenase/ protein bindingchr3:9795226-9796848 FORWARD
contig22972	AT1G32540.3	1e-63	LOL1LOL1 (LSD ONE LIKE 1); DNA bindingchr1:11768043-11769591 FORWARD
contig32826	AT3G26650.1	7e-45	GAPA, GAPA-1GAPA (GLYCERALDEHYDE 3-PHOSPHATE DEHYDROGENASE A SUBUNIT); glyceraldehyde-3-phosphate dehydrogenase/ protein bindingchr3:9795226-9796848 FORWARD
GNMM7SP02GJU1D	AT3G06030.1	4e-61	ANP3, MAPKKK12ANP3 (ARABIDOPSIS NPK1-RELATED PROTEIN KINASE 3); ATP binding / kinase/ protein kinase/ protein serine/threonine kinasechr3:1818895-1822705 REVERSE
contig06202	AT3G49870.1	2e-79	ATARLA1CATARLA1C (ADP-ribosylation factor-like A1C); GTP bindingchr3:18492674-18494021 REVERSE
contig20648	AT2G17890.1	1e-110	CPK16CPK16; ATP binding / calcium ion binding / calmodulin-dependent protein kinase/ protein kinase/ protein serine/threonine kinasechr2:7769885-7772627 REVERSE
contig12781	AT4G22910.1	9e-165	FZR2FZR2 (FIZZY-RELATED 2); signal transducerchr4:12012743-12015663 FORWARD
contig00673	AT2G34420.1	1e-52	LHB1B2, LHCB1.5LHB1B2; chlorophyll bindingchr2:14522716-14523513 REVERSE
contig04875	AT2G37680.1	8e-18	CONTAINS InterPro DOMAIN/s: Vacuolar import and degradation protein Vid24 (InterPro:IPR018618); Has 214 Blast hits to 214 proteins in 84 species: Archae - 0; Bacteria - 0; Metazoa - 57; Fungi - 124; Plants - 31; Viruses - 0; Other Eukaryotes - 2 (source: NCBI BLink).chr2:15803500-15805515 REVERSE
contig08563	AT5G27520.1	2e-10	PNC2PNC2 (PEROXISOMAL ADENINE NUCLEOTIDE CARRIER 2); ADP transmembrane transporter/ ATP transmembrane transporter/ bindingchr5:9714664-9716244 REVERSE
contig12586	AT2G34420.1	1e-52	LHB1B2, LHCB1.5LHB1B2; chlorophyll bindingchr2:14522716-14523513 REVERSE
contig12931	AT5G60460.1	9e-18	sec61beta family proteinchr5:24317590-24317919 REVERSE
contig14751	AT1G03630.2	1e-36	POR C, PORCPOR C (PROTOCHLOROPHYLLIDE OXIDOREDUCTASE); NADPH dehydrogenase/ oxidoreductase/ protochlorophyllide reductasechr1:907699-909245 FORWARD
contig14767	AT1G03630.2	1e-36	POR C, PORCPOR C (PROTOCHLOROPHYLLIDE OXIDOREDUCTASE); NADPH dehydrogenase/ oxidoreductase/ protochlorophyllide reductasechr1:907699-909245 FORWARD
contig17677	AT5G49910.1	1e-106	CPHSC70-2EAT SHOCK PROTEIN 70-2, HSC70-7CPHSC70-2EAT SHOCK PROTEIN 70-2 (CHLOROPLAST HEAT SHOCK PROTEIN 70-2); ATP binding / unfolded protein bindingchr5:20303470-20306295 FORWARD
contig18425	AT3G10060.1	2e-35	immunophilin, putative / FKBP-type peptidyl-prolyl cis-trans isomerase, putativechr3:3102291-3103801 FORWARD
contig18798	AT1G03475.1	3e-07	LIN2, HEMF1, ATCPO-ILIN2 (LESION INITIATION 2); coproporphyrinogen oxidasechr1:869302-871175 REVERSE
contig19852	AT1G63440.1	8e-34	HMA5HMA5 (HEAVY METAL ATPASE 5); ATPase, coupled to transmembrane movement of ions, phosphorylative mechanismchr1:23527655-23531109 FORWARD
contig21753	AT1G28120.1	5e-06	FUNCTIONS IN: molecular_function unknown; INVOLVED IN: biological_process unknown; LOCATED IN: cellular_component unknown; EXPRESSED IN: 23 plant structures; EXPRESSED DURING: 13 growth stages; CONTAINS InterPro DOMAIN/s: Ubiquitin thioesterase Otubain (InterPro:IPR016615), Ovarian tumour, otubain (InterPro:IPR003323); Has 295 Blast hits to 295 proteins in 98 species: Archae - 0; Bacteria - 0; Me…
contig21754	AT1G28120.1	5e-06	FUNCTIONS IN: molecular_function unknown; INVOLVED IN: biological_process unknown; LOCATED IN: cellular_component unknown; EXPRESSED IN: 23 plant structures; EXPRESSED DURING: 13 growth stages; CONTAINS InterPro DOMAIN/s: Ubiquitin thioesterase Otubain (InterPro:IPR016615), Ovarian tumour, otubain (InterPro:IPR003323); Has 295 Blast hits to 295 proteins in 98 species: Archae - 0; Bacteria - 0; Me…
contig23805	AT5G51410.2	2e-12	LUC7 N_terminus domain-containing proteinchr5:20881821-20883577 REVERSE
contig28876	AT5G13630.1	1e-49	GUN5, CCH, CHLH, CCH1GUN5 (GENOMES UNCOUPLED 5); magnesium chelatasechr5:4387567-4392082 REVERSE
contig31847	AT1G63160.1	6e-17	replication factor C 40 kDa, putativechr1:23422068-23423771 REVERSE
contig32650	AT1G43670.1	4e-24	fructose-1,6-bisphosphatase, putative / D-fructose-1,6-bisphosphate 1-phosphohydrolase, putative / FBPase, putativechr1:16468184-16470347 FORWARD
contig33227	AT1G10740.2	5e-12	unknown proteinchr1:3568612-3570466 REVERSE
GNMM7SP02F2TX0	AT2G16720.1	2e-33	MYB7, ATMYB7, ATY49MYB7 (MYB DOMAIN PROTEIN 7); DNA binding / transcription factorchr2:7255669-7256550 REVERSE
GNMM7SP02F9NO1	AT2G27020.1	3e-06	PAG1PAG1; endopeptidase/ peptidase/ threonine-type endopeptidasechr2:11528515-11530858 REVERSE
GNMM7SP02FHXOP	AT3G19900.1	5e-35	unknown proteinchr3:6922852-6924557 REVERSE
GNMM7SP02FVS4D	AT4G02460.1	8e-25	PMS1PMS1 (POSTMEIOTIC SEGREGATION 1); ATP binding / mismatched DNA bindingchr4:1076306-1080510 REVERSE
GNMM7SP02G38AU	AT2G42610.2	4e-08	LSH10LSH10 (LIGHT SENSITIVE HYPOCOTYLS 10)chr2:17748005-17748538 FORWARD
GNMM7SP02G4ZH0	AT2G45190.1	8e-21	AFO, FIL, YAB1AFO (ABNORMAL FLORAL ORGANS); protein binding / transcription factor/ transcription regulatorchr2:18628450-18630552 REVERSE
GNMM7SP02G7ORZ	AT5G39850.1	1e-06	40S ribosomal protein S9 (RPS9C)chr5:15950053-15951171 FORWARD
GNMM7SP02GAA6Q	AT5G58140.1	3e-09	PHOT2, NPL1PHOT2 (PHOTOTROPIN 2); FMN binding / blue light photoreceptor/ kinase/ protein serine/threonine kinasechr5:23524771-23529993 FORWARD
GNMM7SP02GBH4U	AT3G14440.1	1e-20	NCED3, ATNCED3, STO1, SIS7NCED3 (NINE-CIS-EPOXYCAROTENOID DIOXYGENASE 3); 9-cis-epoxycarotenoid dioxygenasechr3:4831678-4833477 REVERSE
GNMM7SP02GE3T9	AT5G18650.1	1e-20	zinc finger (C3HC4-type RING finger) family proteinchr5:6218260-6220374 FORWARD
GNMM7SP02GEXX8	AT5G24580.2	1e-08	copper-binding family proteinchr5:8410394-8412087 REVERSE
GNMM7SP02GIFMZ	AT3G26890.5	5e-18	unknown proteinchr3:9907456-9910463 REVERSE
GNMM7SP02GJ6F6	AT2G36490.1	3e-14	DML1, ROS1DML1 (DEMETER-LIKE 1); DNA N-glycosylase/ DNA-(apurinic or apyrimidinic site) lyase/ protein bindingchr2:15308259-15314272 REVERSE
GNMM7SP02GSZVI	AT2G04305.1	3e-09	magnesium transporter CorA-like protein-relatedchr2:1501679-1503448 REVERSE
GNMM7SP02GTGON	AT4G35190.1	2e-13	unknown proteinchr4:16746724-16748090 FORWARD
GNMM7SP02GU4C1	AT4G16130.1	1e-08	ARA1, ISA1, ATISA1ARA1 (ARABINOSE KINASE); ATP binding / L-arabinokinase/ galactokinasechr4:9120875-9127656 FORWARD
GNMM7SP02GVB99	AT1G24290.1	4e-29	AAA-type ATPase family proteinchr1:8612650-8614227 REVERSE
GNMM7SP02GVGGE	AT4G33990.1	5e-08	EMB2758EMB2758 (embryo defective 2758)chr4:16290141-16292612 REVERSE
GNMM7SP02H098L	AT4G08950.1	3e-07	EXOEXO (EXORDIUM)chr4:5740378-5741322 FORWARD
GNMM7SP02H38RR	AT1G74040.1	1e-23	IMS1, MAML-3, IPMS2IMS1 (2-ISOPROPYLMALATE SYNTHASE 1); 2-isopropylmalate synthasechr1:27842258-27845566 FORWARD
GNMM7SP02H6NPX	AT3G20880.1	3e-27	zinc finger (C2H2 type) protein (WIP4)chr3:7313759-7315792 REVERSE
GNMM7SP02HAP9M	AT2G13370.1	1e-45	CHR5CHR5 (chromatin remodeling 5); ATP binding / DNA binding / chromatin binding / helicase/ nucleic acid bindingchr2:5544601-5555543 REVERSE
GNMM7SP02HB83P	AT1G26850.2	5e-06	dehydration-responsive family proteinchr1:9301146-9303432 REVERSE
GNMM7SP02HHKL3	AT4G17140.2	3e-40	FUNCTIONS IN: molecular_function unknown; INVOLVED IN: biological_process unknown; EXPRESSED IN: 23 plant structures; EXPRESSED DURING: 13 growth stages; CONTAINS InterPro DOMAIN/s: Pleckstrin homology (InterPro:IPR001849); BEST Arabidopsis thaliana protein match is: phosphoinositide binding (TAIR:AT1G48090.2).chr4:9613617-9636618 REVERSE
GNMM7SP02HL7ZA	AT5G57350.1	3e-10	AHA3, ATAHA3AHA3; ATPase/ hydrogen-exporting ATPase, phosphorylative mechanismchr5:23231208-23236381 REVERSE
GNMM7SP02HVSR9	AT4G37270.1	2e-36	HMA1, ATHMA1HMA1; ATPase/ cadmium-transporting ATPase/ calcium-transporting ATPase/ copper-exporting ATPase/ zinc transporting ATPasechr4:17541987-17546352 REVERSE
GNMM7SP02HWXSW	AT4G39800.1	9e-06	MI-1-P SYNTHASE, MIPS1, ATMIPS1MIPS1 (MYO-INOSITOL-1-PHOSTPATE SYNTHASE 1); inositol-3-phosphate synthasechr4:18469659-18471893 REVERSE
GNMM7SP02I2GD1	AT5G57740.1	8e-11	XBAT32XBAT32; protein binding / zinc ion bindingchr5:23394789-23397145 REVERSE
GNMM7SP02I8EUZ	AT1G24290.1	5e-24	AAA-type ATPase family proteinchr1:8612650-8614227 REVERSE
GNMM7SP02I9ENS	AT4G12650.1	3e-23	LOCATED IN: integral to membrane, Golgi apparatus, plasma membrane, vacuole; EXPRESSED IN: 25 plant structures; EXPRESSED DURING: 13 growth stages; CONTAINS InterPro DOMAIN/s: Nonaspanin (TM9SF) (InterPro:IPR004240); BEST Arabidopsis thaliana protein match is: unknown protein (TAIR:AT5G35160.1); Has 983 Blast hits to 980 proteins in 161 species: Archae - 0; Bacteria - 0; Metazoa - 434; Fungi - 14…
GNMM7SP02IBVKP	AT5G17920.2	5e-06	ATCIMSATMS1; 5-methyltetrahydropteroyltriglutamate-homocysteine S-methyltransferase/ methionine synthasechr5:5935771-5939195 FORWARD
GNMM7SP02IK35R	AT2G41420.1	4e-06	proline-rich family proteinchr2:17266794-17267873 REVERSE
GNMM7SP02IN9QO	AT5G18620.2	9e-06	CHR17CHR17 (CHROMATIN REMODELING FACTOR17); ATP binding / DNA binding / DNA-dependent ATPase/ helicase/ hydrolase, acting on acid anhydrides, in phosphorus-containing anhydrides / nucleic acid binding / nucleosome bindingchr5:6196190-6202058 REVERSE
GNMM7SP02IT79K	AT5G57350.1	3e-10	AHA3, ATAHA3AHA3; ATPase/ hydrogen-exporting ATPase, phosphorylative mechanismchr5:23231208-23236381 REVERSE
GNMM7SP02JBCAI	AT2G35360.1	6e-06	ubiquitin family proteinchr2:14889311-14890799 REVERSE
GNMM7SP02JD80O	AT3G15220.1	8e-15	protein kinase, putativechr3:5126899-5131752 REVERSE
GNMM7SP02JE9LM	AT1G17870.1	2e-45	ATEGY3, EGY3EGY3 (ETHYLENE-DEPENDENT GRAVITROPISM-DEFICIENT AND YELLOW-GREEN-LIKE 3)chr1:6150036-6152185 REVERSE
GNMM7SP02JGLSI	AT5G13430.1	2e-26	ubiquinol-cytochrome C reductase iron-sulfur subunit, mitochondrial, putative / Rieske iron-sulfur protein, putativechr5:4305414-4307399 REVERSE
GNMM7SP02JLN2J	AT2G25170.1	1e-10	PKL, GYM, CHD3, CHR6, SSL2PKL (PICKLE); ATPase/ DNA binding / DNA helicasechr2:10714411-10723763 FORWARD
GNMM7SP02JQ8RH	AT5G47430.1	3e-33	zinc ion bindingchr5:19235819-19240596 REVERSE
GNMM7SP02JQRL2	AT5G04060.1	6e-46	dehydration-responsive protein-relatedchr5:1099271-1101810 FORWARD
GNMM7SP02JRQS5	AT5G52640.1	8e-07	HSP81-1, ATHS83, HSP81.1, HSP83, ATHSP90.1ATHSP90.1 (HEAT SHOCK PROTEIN 90.1); ATP binding / unfolded protein bindingchr5:21352542-21355147 FORWARD
GNMM7SP02JW0V2	AT3G01930.2	2e-07	nodulin family proteinchr3:319289-321488 REVERSE
contig00224	AT5G52470.1	2e-112	FIB1, FBR1, ATFIB1, ATFBR1, SKIP7FIB1 (FIBRILLARIN 1); snoRNA bindingchr5:21294290-21296509 FORWARD
contig03121	AT5G50850.1	4e-93	MAB1MAB1 (MACCI-BOU); catalytic/ pyruvate dehydrogenase (acetyl-transferring)chr5:20689671-20692976 FORWARD
contig04336	AT5G50850.1	4e-93	MAB1MAB1 (MACCI-BOU); catalytic/ pyruvate dehydrogenase (acetyl-transferring)chr5:20689671-20692976 FORWARD
contig02101	AT1G67280.2	2e-85	lactoylglutathione lyase, putative / glyoxalase I, putativechr1:25188563-25190134 REVERSE
contig22969	AT5G08530.1	1e-73	CI51CI51 (51 kDa subunit of complex I); 4 iron, 4 sulfur cluster binding / FMN binding / NAD or NADH binding / NADH dehydrogenase (ubiquinone)/ oxidoreductase, acting on NADH or NADPHchr5:2759848-2761726 REVERSE
contig22970	AT5G08530.1	1e-73	CI51CI51 (51 kDa subunit of complex I); 4 iron, 4 sulfur cluster binding / FMN binding / NAD or NADH binding / NADH dehydrogenase (ubiquinone)/ oxidoreductase, acting on NADH or NADPHchr5:2759848-2761726 REVERSE
contig13852	AT2G34420.1	7e-64	LHB1B2, LHCB1.5LHB1B2; chlorophyll bindingchr2:14522716-14523513 REVERSE
contig22240	ATCG00440.1	4e-53	NDHCEncodes NADH dehydrogenase D3 subunit of the chloroplast NAD(P)H dehydrogenase complexchrC:50001-50363 REVERSE
contig29730	AT4G32830.1	2e-109	AtAUR1AtAUR1 (ATAURORA1); histone kinase(H3-S10 specific) / kinase/ protein serine/threonine kinasechr4:15842557-15844354 FORWARD
contig03289	AT5G19910.1	2e-55	SOH1 family proteinchr5:6731484-6732821 REVERSE
GNMM7SP02J4CRU	AT2G21470.2	2e-50	SAE2, ATSAE2, EMB2764SAE2 (SUMO-ACTIVATING ENZYME 2); SUMO activating enzymechr2:9198752-9202136 FORWARD
contig26156	AT1G19330.2	1e-39	unknown proteinchr1:6680824-6683290 REVERSE
GNMM7SP02HV4W4	AT3G01780.1	3e-53	TPLATETPLATE; bindingchr3:279171-283399 FORWARD
contig15529	AT5G23540.2	4e-34	26S proteasome regulatory subunit, putativechr5:7938109-7939339 FORWARD
GNMM7SP02HZOZB	AT5G45550.1	2e-35	mob1/phocein family proteinchr5:18462284-18464840 FORWARD
GNMM7SP02IV6W6	AT5G41700.1	2e-37	UBC8, ATUBC8UBC8 (UBIQUITIN CONJUGATING ENZYME 8); protein binding / ubiquitin-protein ligasechr5:16676072-16677223 FORWARD
contig27212	AT5G46110.4	4e-59	APE2, TPTAPE2 (ACCLIMATION OF PHOTOSYNTHESIS TO ENVIRONMENT 2); antiporter/ triose-phosphate transmembrane transporterchr5:18697606-18700223 FORWARD
GNMM7SP02HCDKP	AT1G15110.2	7e-62	phosphatidyl serine synthase family proteinchr1:5199594-5201988 FORWARD
GNMM7SP02I1SJ6	AT1G35660.1	5e-34	unknown proteinchr1:13192743-13197655 FORWARD
contig16465	AT1G63160.1	3e-122	replication factor C 40 kDa, putativechr1:23422068-23423771 REVERSE
contig13261	AT3G25860.1	1e-108	LTA2, PLE2LTA2; dihydrolipoyllysine-residue acetyltransferasechr3:9460632-9462585 FORWARD
contig15207	AT1G43890.3	2e-23	ATRAB18, RAB18-1, RABC1ATRAB18 (ARABIDOPSIS RAB GTPASE HOMOLOG B18); GTP bindingchr1:16646934-16648395 FORWARD
contig27051	AT1G43890.3	2e-23	ATRAB18, RAB18-1, RABC1ATRAB18 (ARABIDOPSIS RAB GTPASE HOMOLOG B18); GTP bindingchr1:16646934-16648395 FORWARD
GNMM7SP02HJWL6	AT4G02770.1	4e-24	PSAD-1PSAD-1 (photosystem I subunit D-1)chr4:1229247-1229873 REVERSE
GNMM7SP02J0IZX	AT2G03600.2	2e-34	ATUPS3ATUPS3 (Arabidopsis thaliana ureide permease 3)chr2:1097294-1098367 FORWARD
GNMM7SP02JEBVC	AT2G02450.2	0	ANAC035ANAC035 (Arabidopsis NAC domain containing protein 35); transcription factorchr2:648044-650649 FORWARD
contig11774	AT1G70940.1	1e-94	PIN3, ATPIN3PIN3 (PIN-FORMED 3); auxin:hydrogen symporter/ transporterchr1:26743170-26745871 FORWARD
contig26816	AT3G58610.2	1e-118	ketol-acid reductoisomerasechr3:21671561-21674639 FORWARD
contig12858	AT1G80070.1	0	SUS2, EMB33, EMB177, EMB14SUS2 (ABNORMAL SUSPENSOR 2)chr1:30118052-30127574 FORWARD
contig29246	AT1G55490.2	0	CPN60B, LEN1CPN60B (CHAPERONIN 60 BETA); ATP binding / protein bindingchr1:20715717-20718673 REVERSE
contig13138	AT3G61790.1	1e-77	seven in absentia (SINA) family proteinchr3:22871974-22873543 REVERSE
contig16647	AT5G28540.1	0	BIP1BIP1; ATP bindingchr5:10540665-10543274 REVERSE
contig14661	AT1G53440.1	2e-60	leucine-rich repeat family protein / protein kinase family proteinchr1:19945959-19951562 FORWARD
contig17026	AT1G78630.1	2e-41	emb1473emb1473 (embryo defective 1473); structural constituent of ribosomechr1:29575997-29577406 FORWARD
contig17027	AT1G78630.1	3e-41	emb1473emb1473 (embryo defective 1473); structural constituent of ribosomechr1:29575997-29577406 FORWARD
contig26416	AT4G34740.1	1e-16	ATASE2, CIA1, ATPURF2ATASE2 (GLN PHOSPHORIBOSYL PYROPHOSPHATE AMIDOTRANSFERASE 2); amidophosphoribosyltransferasechr4:16574894-16576579 REVERSE
contig26677	AT2G02070.1	2e-19	AtIDD5AtIDD5 (Arabidopsis thaliana Indeterminate(ID)-Domain 5); nucleic acid binding / transcription factor/ zinc ion bindingchr2:505523-509154 FORWARD
GNMM7SP02F4F7D	AT4G31860.1	5e-34	protein phosphatase 2C, putative / PP2C, putativechr4:15406685-15408589 REVERSE
GNMM7SP02GXGDB	AT3G15800.1	2e-18	glycosyl hydrolase family 17 proteinchr3:5345051-5346988 FORWARD
GNMM7SP02HQKAN	AT2G30970.2	2e-41	ASP1ASP1 (ASPARTATE AMINOTRANSFERASE 1); L-aspartate:2-oxoglutarate aminotransferasechr2:13179012-13181686 FORWARD
GNMM7SP02J1CF7	AT5G51710.2	2e-40	KEA5, ATKEA5KEA5; potassium ion transmembrane transporter/ potassium:hydrogen antiporterchr5:21004566-21008580 REVERSE
contig09662	AT1G74030.1	0	enolase, putativechr1:27839465-27841901 REVERSE
contig10275	AT3G20050.1	3e-179	ATTCP-1ATTCP-1; ATP binding / protein binding / unfolded protein bindingchr3:6998544-7002266 REVERSE
contig27977	AT2G03270.1	9e-70	DNA-binding protein, putativechr2:994071-995990 FORWARD
contig02971	AT2G19790.1	6e-66	clathrin adaptor complex small chain family proteinchr2:8527302-8528395 FORWARD
contig06374	AT3G43240.1	3e-67	ARID/BRIGHT DNA-binding domain-containing proteinchr3:15210032-15214440 REVERSE
contig08165	AT3G18680.1	1e-114	aspartate/glutamate/uridylate kinase family proteinchr3:6427533-6429520 FORWARD
contig24783	AT4G26210.2	5e-37	mitochondrial ATP synthase g subunit family proteinchr4:13282370-13283118 FORWARD
contig31503	AT5G18170.1	5e-36	GDH1GDH1 (GLUTAMATE DEHYDROGENASE 1); ATP binding / glutamate dehydrogenase [NAD(P)+]/ oxidoreductasechr5:6006172-6008248 FORWARD
GNMM7SP02FP78U	AT5G03260.1	2e-37	LAC11LAC11 (laccase 11); laccasechr5:777198-779338 REVERSE
GNMM7SP02H6NRY	AT1G35460.1	2e-26	basic helix-loop-helix (bHLH) family proteinchr1:13040092-13041907 FORWARD
GNMM7SP02IKS4U	AT1G52150.2	3e-50	ATHB-15, ATHB15, CNA, ICU4ATHB-15; DNA binding / transcription factorchr1:19409913-19413961 REVERSE
GNMM7SP02JG8HP	AT1G35460.1	2e-26	basic helix-loop-helix (bHLH) family proteinchr1:13040092-13041907 FORWARD
contig00125	AT3G52580.1	3e-59	40S ribosomal protein S14 (RPS14C)chr3:19503324-19504701 FORWARD
contig01181	AT1G32990.1	2e-69	PRPL11PRPL11 (PLASTID RIBOSOMAL PROTEIN L11); structural constituent of ribosomechr1:11955827-11957139 FORWARD
contig12094	AT3G11510.1	1e-59	40S ribosomal protein S14 (RPS14B)chr3:3623757-3624866 REVERSE
contig00341	AT1G34430.1	1e-62	EMB3003EMB3003 (embryo defective 3003); acyltransferase/ dihydrolipoyllysine-residue acetyltransferase/ protein bindingchr1:12588027-12590084 REVERSE
contig01090	AT1G08360.1	2e-31	60S ribosomal protein L10A (RPL10aA)chr1:2636231-2637694 FORWARD
contig02510	AT4G31300.1	7e-112	PBA1PBA1; endopeptidase/ peptidase/ threonine-type endopeptidasechr4:15188927-15190935 FORWARD
contig02628	AT4G39280.1	8e-11	phenylalanyl-tRNA synthetase, putative / phenylalanine--tRNA ligase, putativechr4:18281641-18284831 REVERSE
contig11523	AT3G13772.1	4e-42	endomembrane protein 70, putativechr3:4521712-4524394 REVERSE
contig11524	AT3G13772.1	4e-42	endomembrane protein 70, putativechr3:4521712-4524394 REVERSE
contig12036	AT1G29690.1	2e-11	CAD1CAD1 (constitutively activated cell death 1)chr1:10379310-10381861 REVERSE
contig17887	AT3G49010.4	4e-57	ATBBC1, BBC1, RSU2ATBBC1 (ARABIDOPSIS THALIANA BREAST BASIC CONSERVED 1); structural constituent of ribosomechr3:18166971-18168047 REVERSE
contig30758	AT5G20160.1	1e-50	ribosomal protein L7Ae/L30e/S12e/Gadd45 family proteinchr5:6804075-6805102 REVERSE
GNMM7SP02F7SPL	AT4G17380.1	9e-29	MSH4, ATMSH4MSH4 (MUTS HOMOLOG 4); ATP binding / damaged DNA binding / mismatched DNA bindingchr4:9708742-9714068 FORWARD
GNMM7SP02FN3C2	AT1G50030.1	2e-40	TORTOR (TARGET OF RAPAMYCIN); 1-phosphatidylinositol-3-kinase/ protein bindingchr1:18522626-18539619 REVERSE
GNMM7SP02FWJFQ	AT2G45190.1	2e-13	AFO, FIL, YAB1AFO (ABNORMAL FLORAL ORGANS); protein binding / transcription factor/ transcription regulatorchr2:18628450-18630552 REVERSE
GNMM7SP02G8WO1	AT5G14850.1	6e-16	mannosyltransferase, putativechr5:4802099-4804977 REVERSE
GNMM7SP02GCGYO	AT2G41620.1	2e-27	nucleoporin interacting component family proteinchr2:17350419-17354997 REVERSE
GNMM7SP02GK5RZ	AT3G05530.1	2e-20	RPT5A, ATS6A.2RPT5A (REGULATORY PARTICLE TRIPLE-A ATPASE 5A); ATPase/ calmodulin bindingchr3:1603540-1605993 FORWARD
GNMM7SP02H9AWY	AT2G40570.2	4e-12	initiator tRNA phosphoribosyl transferase family proteinchr2:16941066-16942977 FORWARD
GNMM7SP02HLDH9	AT3G23430.1	6e-12	PHO1, ATPHO1PHO1 (phosphate 1)chr3:8387818-8393242 REVERSE
GNMM7SP02I2DEL	AT3G02360.1	1e-29	6-phosphogluconate dehydrogenase family proteinchr3:482498-483958 FORWARD
GNMM7SP02I7KIC	AT5G11850.1	1e-12	protein kinase family proteinchr5:3816632-3821024 REVERSE
GNMM7SP02J171O	AT5G04510.1	2e-10	PDK1, ATPDK1PDK1 (3'-PHOSPHOINOSITIDE-DEPENDENT PROTEIN KINASE 1); 3-phosphoinositide-dependent protein kinase/ kinase/ phosphoinositide binding / protein binding / protein kinasechr5:1287235-1289681 FORWARD
GNMM7SP02JN7MB	AT5G27770.1	4e-12	60S ribosomal protein L22 (RPL22C)chr5:9836166-9837113 FORWARD
contig01899	AT4G18710.1	0	BIN2, DWF12, UCU1, ATSK21, SK21BIN2 (BRASSINOSTEROID-INSENSITIVE 2); glycogen synthase kinase 3/ kinase/ protein kinasechr4:10296474-10298913 FORWARD
contig13889	AT3G14420.2	0	(S)-2-hydroxy-acid oxidase, peroxisomal, putative / glycolate oxidase, putative / short chain alpha-hydroxy acid oxidase, putativechr3:4821804-4823899 FORWARD
contig17799	AT3G55620.1	6e-127	emb1624emb1624 (embryo defective 1624); ribosome binding / translation initiation factorchr3:20634581-20636312 FORWARD
contig16470	AT4G33030.1	1e-175	SQD1SQD1; UDPsulfoquinovose synthase/ sulfotransferasechr4:15936051-15937566 FORWARD
GNMM7SP02I2ECS	AT1G75460.1	9e-39	ATP-dependent protease La (LON) domain-containing proteinchr1:28327986-28328822 FORWARD
contig00473	AT1G08360.1	5e-22	60S ribosomal protein L10A (RPL10aA)chr1:2636231-2637694 FORWARD
contig02585	AT5G06970.1	4e-13	FUNCTIONS IN: molecular_function unknown; INVOLVED IN: biological_process unknown; LOCATED IN: cellular_component unknown; EXPRESSED IN: 22 plant structures; EXPRESSED DURING: 13 growth stages; CONTAINS InterPro DOMAIN/s: Munc13 homology 1 (InterPro:IPR014770), Protein of unknown function DUF810 (InterPro:IPR008528), Munc13 homology 2 (InterPro:IPR014772); BEST Arabidopsis thaliana protein match …
contig09092	AT5G54380.1	3e-171	THE1THE1 (THESEUS1); kinase/ protein kinasechr5:22077313-22079880 REVERSE
contig15662	AT1G08360.1	4e-22	60S ribosomal protein L10A (RPL10aA)chr1:2636231-2637694 FORWARD
contig29639	AT5G65700.1	6e-99	BAM1BAM1 (BARELY ANY MERISTEM 1); ATP binding / kinase/ protein serine/threonine kinasechr5:26281826-26284945 FORWARD
GNMM7SP02F7ZRY	AT5G19680.1	4e-22	leucine-rich repeat family proteinchr5:6649663-6651564 FORWARD
GNMM7SP02FRUEC	AT1G57820.1	4e-55	VIM1, ORTH2VIM1 (VARIANT IN METHYLATION 1); DNA binding / chromatin binding / double-stranded methylated DNA binding / histone binding / methyl-CpG binding / methyl-CpNpG binding / methyl-CpNpN binding / ubiquitin-protein ligasechr1:21414342-21417902 REVERSE
GNMM7SP02G6T9J	AT3G12480.1	5e-22	NF-YC11NF-YC11 (NUCLEAR FACTOR Y, SUBUNIT C11); DNA binding / transcription factorchr3:3958065-3960278 FORWARD
GNMM7SP02I8Q0D	AT5G60860.1	3e-39	AtRABA1fAtRABA1f (Arabidopsis Rab GTPase homolog A1f); GTP bindingchr5:24484750-24485565 FORWARD
GNMM7SP02ISM0X	AT4G27720.1	7e-26	LOCATED IN: plasma membrane; EXPRESSED IN: 21 plant structures; EXPRESSED DURING: 13 growth stages; CONTAINS InterPro DOMAIN/s: Protein of unknown function DUF791 (InterPro:IPR008509), Major facilitator superfamily, general substrate transporter (InterPro:IPR016196); BEST Arabidopsis thaliana protein match is: unknown protein (TAIR:AT1G64650.1); Has 496 Blast hits to 491 proteins in 183 species: …
GNMM7SP02JB3MR	AT5G37830.1	2e-22	OXP1OXP1 (OXOPROLINASE 1); 5-oxoprolinase (ATP-hydrolyzing)/ hydrolasechr5:15056635-15060525 REVERSE
contig13228	AT1G75820.1	5e-65	CLV1, FAS3, FLO5CLV1 (CLAVATA 1); ATP binding / kinase/ protein serine/threonine kinase/ receptor signaling protein serine/threonine kinasechr1:28463631-28466652 REVERSE
contig32070	AT1G75820.1	5e-65	CLV1, FAS3, FLO5CLV1 (CLAVATA 1); ATP binding / kinase/ protein serine/threonine kinase/ receptor signaling protein serine/threonine kinasechr1:28463631-28466652 REVERSE
contig26732	AT4G30190.1	0	AHA2, PMA2AHA2; ATPase/ hydrogen-exporting ATPase, phosphorylative mechanismchr4:14770820-14775920 REVERSE
GNMM7SP02F4734	AT2G28320.1	1e-44	pleckstrin homology (PH) domain-containing protein / lipid-binding START domain-containing proteinchr2:12095161-12099424 FORWARD
contig00749	AT4G30620.1	8e-53	unknown proteinchr4:14948724-14950035 REVERSE
contig02438	AT4G38790.1	3e-103	ER lumen protein retaining receptor family proteinchr4:18111426-18112977 FORWARD
contig21319	AT4G30620.1	8e-53	unknown proteinchr4:14948724-14950035 REVERSE
contig00631	AT1G20575.1	4e-74	dolichyl-phosphate beta-D-mannosyltransferase, putative / dolichol-phosphate mannosyltransferase, putative / mannose-P-dolichol synthase, putativechr1:7126987-7128677 REVERSE
contig09040	AT3G24715.1	6e-06	ATP binding / protein kinase/ protein serine/threonine kinase/ protein tyrosine kinasechr3:9025849-9029948 FORWARD
contig09771	AT5G60390.3	2e-16	elongation factor 1-alpha / EF-1-alphachr5:24289226-24290675 FORWARD
contig11705	AT1G56070.1	2e-78	LOS1LOS1; copper ion binding / translation elongation factor/ translation factor, nucleic acid bindingchr1:20968245-20971077 REVERSE
contig16162	AT3G18820.1	2e-97	ATRABG3F, ATRAB7B, RAB71, RABG3F, RAB7BATRAB7B (ARABIDOPSIS RAB GTPASE HOMOLOG G3F); GTP bindingchr3:6484266-6486005 FORWARD
contig18660	AT1G57720.2	3e-29	elongation factor 1B-gamma, putative / eEF-1B gamma, putativechr1:21377873-21380114 FORWARD
contig18800	AT1G03475.1	5e-07	LIN2, HEMF1, ATCPO-ILIN2 (LESION INITIATION 2); coproporphyrinogen oxidasechr1:869302-871175 REVERSE
contig26325	AT3G15352.1	1e-19	ATCOX17, COX17ATCOX17; copper chaperonechr3:5180266-5180490 FORWARD
contig29280	AT5G60390.3	7e-17	elongation factor 1-alpha / EF-1-alphachr5:24289226-24290675 FORWARD
contig29686	AT5G60390.3	8e-17	elongation factor 1-alpha / EF-1-alphachr5:24289226-24290675 FORWARD
contig34148	AT4G31700.2	6e-27	RPS6RPS6 (RIBOSOMAL PROTEIN S6); structural constituent of ribosomechr4:15346306-15347075 REVERSE
contig34791	AT5G60390.3	7e-17	elongation factor 1-alpha / EF-1-alphachr5:24289226-24290675 FORWARD
contig34793	AT5G60390.3	7e-17	elongation factor 1-alpha / EF-1-alphachr5:24289226-24290675 FORWARD
contig35232	AT5G60390.3	2e-16	elongation factor 1-alpha / EF-1-alphachr5:24289226-24290675 FORWARD
contig35553	AT3G29270.2	8e-06	ubiquitin-protein ligasechr3:11235326-11236117 FORWARD
GNMM7SP02F2CV3	AT3G47420.1	3e-06	glycerol-3-phosphate transporter, putative / glycerol 3-phosphate permease, putativechr3:17472541-17474209 REVERSE
GNMM7SP02F40PI	AT2G18790.1	1e-50	PHYB, HY3, OOP1PHYB (PHYTOCHROME B); G-protein coupled photoreceptor/ protein histidine kinase/ red or far-red light photoreceptor/ signal transducerchr2:8140079-8144151 FORWARD
GNMM7SP02F4F65	AT3G02320.1	2e-33	RNA binding / tRNA (guanine-N2-)-methyltransferasechr3:470097-473492 FORWARD
GNMM7SP02FNFN6	AT5G39850.1	5e-06	40S ribosomal protein S9 (RPS9C)chr5:15950053-15951171 FORWARD
GNMM7SP02GMH03	AT2G18750.2	1e-09	calmodulin-binding proteinchr2:8125827-8128363 FORWARD
GNMM7SP02GN8XM	AT3G08840.2	4e-19	D-alanine--D-alanine ligase familychr3:2679648-2686157 REVERSE
GNMM7SP02GZ8FW	AT5G25460.1	4e-06	unknown proteinchr5:8863430-8865394 FORWARD
GNMM7SP02H02NJ	AT5G62000.3	3e-06	ARF2, ARF1-BP, HSSARF2 (AUXIN RESPONSE FACTOR 2); protein binding / transcription factorchr5:24910859-24914680 FORWARD
GNMM7SP02I3OQ8	AT3G12050.2	5e-06	Aha1 domain-containing proteinchr3:3839289-3841303 FORWARD
GNMM7SP02I6ZRU	AT2G17820.1	3e-13	ATHK1, AHK1ATHK1 (histidine kinase 1); histidine phosphotransfer kinase/ osmosensor/ protein histidine kinasechr2:7743133-7748013 REVERSE
GNMM7SP02I8DTJ	AT2G42500.2	1e-46	PP2A-4PP2A-4; hydrolase/ protein serine/threonine phosphatasechr2:17698099-17701226 REVERSE
GNMM7SP02IA45K	AT3G54860.1	1e-09	ATVPS33, VPS33vacuolar protein sorting protein, putativechr3:20324286-20329841 REVERSE
GNMM7SP02IEC0L	AT1G13245.1	3e-06	RTFL17, DVL4RTFL17 (ROTUNDIFOLIA LIKE 17)chr1:4525852-4525977 REVERSE
GNMM7SP02JP3MM	AT1G16460.3	3e-07	ATRDH2, ATMST2, MST2ATRDH2 (ARABIDOPSIS THALIANA RHODANESE HOMOLOGUE 2); 3-mercaptopyruvate sulfurtransferase/ thiosulfate sulfurtransferasechr1:5619848-5621981 REVERSE
GNMM7SP02JP5X6	AT4G17050.1	2e-06	UGLYAHUGLYAH (UREIDOGLYCINE AMINOHYDROLASE); transcription factorchr4:9589662-9592413 FORWARD
contig21795	AT2G21790.1	9e-34	R1, RNR1, CLS8, ATRNR1RNR1 (RIBONUCLEOTIDE REDUCTASE 1); ATP binding / protein binding / ribonucleoside-diphosphate reductasechr2:9293529-9297580 FORWARD
GNMM7SP02FVUGL	AT5G53460.1	7e-36	GLT1GLT1; glutamate synthase (NADH)chr5:21700518-21709629 FORWARD
GNMM7SP02FWUUA	AT4G24710.1	2e-47	ATP binding / ATPase/ nucleoside-triphosphatase/ nucleotide bindingchr4:12745752-12748995 REVERSE
GNMM7SP02I4NGE	AT1G67320.1	2e-43	DNA primase, large subunit familychr1:25205520-25208966 REVERSE
GNMM7SP02IMZNI	AT1G31930.2	1e-46	XLG3XLG3 (extra-large GTP-binding protein 3); guanyl nucleotide binding / signal transducerchr1:11465832-11468961 FORWARD
contig00282	AT4G20360.1	0	ATRAB8D, ATRABE1BATRABE1B (ARABIDOPSIS RAB GTPASE HOMOLOG E1B); GTP binding / GTPase/ translation elongation factorchr4:10990036-10991466 FORWARD
contig03391	AT2G21050.1	8e-178	amino acid permease, putativechr2:9034289-9036439 FORWARD
contig11747	AT4G13940.3	2e-11	HOG1, SAHH1MEE58 (MATERNAL EFFECT EMBRYO ARREST 58); adenosylhomocysteinase/ copper ion bindingchr4:8054931-8056676 FORWARD
contig11872	AT4G13940.3	2e-11	HOG1, SAHH1MEE58 (MATERNAL EFFECT EMBRYO ARREST 58); adenosylhomocysteinase/ copper ion bindingchr4:8054931-8056676 FORWARD
contig13447	AT2G23090.1	8e-24	unknown proteinchr2:9829657-9830274 REVERSE
contig13448	AT2G23090.1	1e-23	unknown proteinchr2:9829657-9830274 REVERSE
contig16226	AT3G05870.1	5e-28	APC11APC11; protein binding / ubiquitin-protein ligase/ zinc ion bindingchr3:1754463-1754802 FORWARD
contig16231	AT3G05870.1	5e-28	APC11APC11; protein binding / ubiquitin-protein ligase/ zinc ion bindingchr3:1754463-1754802 FORWARD
contig35497	AT5G63310.1	1e-23	NDPK2, NDPK1A, NDPK IA IA, NDPK IA, ATNDPK2NDPK2 (NUCLEOSIDE DIPHOSPHATE KINASE 2); ATP binding / nucleoside diphosphate kinase/ protein bindingchr5:25372122-25373838 REVERSE
GNMM7SP02F0UAY	AT1G60430.2	8e-50	ARPC3ARPC3 (actin-related protein C3); structural moleculechr1:22264797-22265682 REVERSE
GNMM7SP02H4NEL	AT1G79600.1	1e-50	ABC1 family proteinchr1:29950105-29952516 REVERSE
GNMM7SP02IIAOL	AT3G05560.3	4e-20	60S ribosomal protein L22-2 (RPL22B)chr3:1614641-1615204 FORWARD
contig01456	AT2G17290.1	3e-179	CPK6, ATCDPK3CPK6 (CALCIUM-DEPENDENT PROTEIN KINASE 6); ATP binding / calcium ion binding / calmodulin-dependent protein kinase/ kinase/ protein kinase/ protein serine/threonine kinasechr2:7517005-7519239 FORWARD
contig02206	AT3G24190.1	3e-90	ABC1 family proteinchr3:8743319-8747703 FORWARD
GNMM7SP02GD401	AT3G06030.1	3e-54	ANP3, MAPKKK12ANP3 (ARABIDOPSIS NPK1-RELATED PROTEIN KINASE 3); ATP binding / kinase/ protein kinase/ protein serine/threonine kinasechr3:1818895-1822705 REVERSE
contig10334	AT3G54540.1	4e-103	ATGCN4ATGCN4; transporterchr3:20190393-20192564 FORWARD
contig11838	AT4G16720.1	6e-79	60S ribosomal protein L15 (RPL15A)chr4:9400156-9401315 REVERSE
contig15789	AT3G13920.2	1e-166	EIF4A1, RH4, TIF4A1EIF4A1 (EUKARYOTIC TRANSLATION INITIATION FACTOR 4A1); ATP-dependent helicase/ translation initiation factorchr3:4592586-4594128 REVERSE
contig23669	AT5G10360.1	9e-100	EMB3010EMB3010 (embryo defective 3010); structural constituent of ribosomechr5:3258734-3260142 REVERSE
contig24715	AT3G25500.1	6e-123	AFH1, FH1, AHF1, ATFH1AFH1 (FORMIN HOMOLOGY 1); actin binding / actin filament binding / protein bindingchr3:9251320-9254826 REVERSE
GNMM7SP02GIR0H	AT2G21380.1	3e-70	kinesin motor protein-relatedchr2:9141833-9148883 FORWARD
contig06678	AT5G12480.2	3e-10	CPK7CPK7 (calmodulin-domain protein kinase 7); ATP binding / calcium ion binding / calmodulin-dependent protein kinase/ kinase/ protein kinase/ protein serine/threonine kinasechr5:4047817-4050035 REVERSE
contig15901	AT5G46110.4	3e-43	APE2, TPTAPE2 (ACCLIMATION OF PHOTOSYNTHESIS TO ENVIRONMENT 2); antiporter/ triose-phosphate transmembrane transporterchr5:18697606-18700223 FORWARD
contig16209	AT2G42200.1	6e-11	SPL9SPL9 (SQUAMOSA PROMOTER BINDING PROTEIN-LIKE 9); transcription factorchr2:17587601-17589451 FORWARD
contig16757	AT2G25950.1	6e-11	unknown proteinchr2:11068735-11070524 FORWARD
contig20483	AT2G45200.1	5e-10	GOS12, ATGOS12GOS12 (GOLGI SNARE 12); SNARE bindingchr2:18637689-18639640 REVERSE
GNMM7SP02G5JZE	AT3G04400.1	1e-17	emb2171emb2171 (embryo defective 2171); structural constituent of ribosomechr3:1167339-1168308 FORWARD
GNMM7SP02G756Z	AT1G67590.1	6e-16	remorin family proteinchr1:25333137-25334472 REVERSE
GNMM7SP02GRKOU	AT5G43330.1	7e-41	malate dehydrogenase, cytosolic, putativechr5:17390552-17392449 FORWARD
GNMM7SP02GWT3G	AT3G63520.1	7e-13	CCD1, ATCCD1, ATNCED1, NCED1CCD1 (CAROTENOID CLEAVAGE DIOXYGENASE 1); 9-cis-epoxycarotenoid dioxygenasechr3:23452940-23455896 FORWARD
GNMM7SP02HBX6Q	AT3G60540.2	5e-14	sec61beta family proteinchr3:22375132-22375377 REVERSE
GNMM7SP02HV90Y	AT1G30210.2	2e-10	TCP24TCP24 (TEOSINTE BRANCHED1, CYCLOIDEA, AND PCF FAMILY 24); transcription factorchr1:10628754-10629728 REVERSE
GNMM7SP02HYLXO	AT3G47430.1	1e-18	PEX11BPEX11Bchr3:17480798-17481692 FORWARD
GNMM7SP02I981S	AT3G19770.1	6e-11	ATVPS9A, VPS9AVPS9A; Rho guanyl-nucleotide exchange factorchr3:6866916-6869114 FORWARD
GNMM7SP02IA6TI	AT1G48490.3	1e-22	kinasechr1:17922345-17928597 REVERSE
GNMM7SP02ICLBP	AT3G59350.3	5e-11	serine/threonine protein kinase, putativechr3:21932930-21934883 FORWARD
GNMM7SP02IH58B	AT1G13250.1	3e-33	GATL3GATL3 (Galacturonosyltransferase-like 3); polygalacturonate 4-alpha-galacturonosyltransferase/ transferase, transferring glycosyl groups / transferase, transferring hexosyl groupschr1:4528965-4530002 REVERSE
GNMM7SP02IUHZA	AT1G69850.1	3e-15	ATNRT1:2, NTL1ATNRT1:2 (ARABIDOPSIS THALIANA NITRATE TRANSPORTER 1:2); calcium ion binding / transporterchr1:26296945-26300407 REVERSE
GNMM7SP02IY2BG	AT1G60430.2	3e-09	ARPC3ARPC3 (actin-related protein C3); structural moleculechr1:22264797-22265682 REVERSE
GNMM7SP02JEJMB	AT5G66880.1	3e-27	SNRK2-3, SNRK2.3, SRK2ISNRK2.3 (SUCROSE NONFERMENTING 1(SNF1)-RELATED PROTEIN KINASE 2.3); kinase/ protein kinasechr5:26710697-26712732 FORWARD
GNMM7SP02JU46Y	AT4G05320.4	8e-16	UBQ10UBQ10 (POLYUBIQUITIN 10); protein bindingchr4:2718559-2719932 FORWARD
contig13608	AT3G11830.1	0	chaperonin, putativechr3:3732734-3736156 FORWARD
contig15488	AT5G05170.1	6e-53	CESA3, IXR1, ATCESA3, ATH-B, CEV1CEV1 (CONSTITUTIVE EXPRESSION OF VSP 1); cellulose synthase/ transferase, transferring glycosyl groupschr5:1530401-1535090 REVERSE
contig21303	AT5G05170.1	6e-53	CESA3, IXR1, ATCESA3, ATH-B, CEV1CEV1 (CONSTITUTIVE EXPRESSION OF VSP 1); cellulose synthase/ transferase, transferring glycosyl groupschr5:1530401-1535090 REVERSE
contig21640	AT1G52280.1	5e-94	AtRABG3dAtRABG3d (Arabidopsis Rab GTPase homolog G3d); GTP bindingchr1:19468150-19469449 REVERSE
contig26480	AT1G22410.1	0	2-dehydro-3-deoxyphosphoheptonate aldolase, putative / 3-deoxy-D-arabino-heptulosonate 7-phosphate synthase, putative / DAHP synthetase, putativechr1:7912120-7914742 FORWARD
contig27866	AT5G05780.1	3e-159	RPN8A, AE3, ATHMOV34RPN8A (RP NON-ATPASE SUBUNIT 8A)chr5:1735862-1738176 FORWARD
contig01334	AT1G67280.2	4e-85	lactoylglutathione lyase, putative / glyoxalase I, putativechr1:25188563-25190134 REVERSE
contig02646	AT2G45240.1	1e-15	MAP1AMAP1A (METHIONINE AMINOPEPTIDASE 1A); aminopeptidase/ metalloexopeptidasechr2:18656059-18658906 FORWARD
contig17045	AT2G39390.1	1e-55	60S ribosomal protein L35 (RPL35B)chr2:16450803-16451762 REVERSE
contig21508	AT2G40590.1	3e-30	40S ribosomal protein S26 (RPS26B)chr2:16945215-16946345 REVERSE
contig27043	AT1G31160.1	1e-17	zinc-binding protein, putative / protein kinase C inhibitor, putativechr1:11122880-11124106 REVERSE
contig35169	AT3G52990.1	3e-15	pyruvate kinase, putativechr3:19649046-19652237 FORWARD
GNMM7SP02FOIU6	AT2G43780.2	5e-15	unknown proteinchr2:18136444-18136647 REVERSE
GNMM7SP02FP3UT	AT1G29690.1	5e-44	CAD1CAD1 (constitutively activated cell death 1)chr1:10379310-10381861 REVERSE
GNMM7SP02FTQ56	AT2G40860.1	2e-15	protein kinase family protein / protein phosphatase 2C ( PP2C) family proteinchr2:17053747-17057108 REVERSE
GNMM7SP02FUCFM	AT2G37210.1	2e-26	Encodes a protein of unknown function. It has been crystallized and shown to be structurally almost identical to the protein encoded by At5g11950.chr2:15624253-15626834 REVERSE
GNMM7SP02HGQTU	AT1G60160.1	7e-17	potassium transporter family proteinchr1:22188330-22191395 REVERSE
GNMM7SP02IGRXA	AT5G44030.1	4e-17	CESA4, IRX5, NWS2CESA4 (CELLULOSE SYNTHASE A4); cellulose synthase/ transferase, transferring glycosyl groupschr5:17714713-17719564 FORWARD
GNMM7SP02JHEUZ	AT1G16010.1	9e-21	magnesium transporter CorA-like family protein (MRS2-1)chr1:5495462-5497082 REVERSE
contig14319	AT3G08530.1	4e-54	clathrin heavy chain, putativechr3:2587171-2595411 REVERSE
contig07827	AT1G19300.1	5e-81	GATL1, PARVUS, GLZ1PARVUS (PARVUS); polygalacturonate 4-alpha-galacturonosyltransferase/ transferase, transferring glycosyl groups / transferase, transferring hexosyl groupschr1:6671451-6672506 REVERSE
contig21812	AT2G46230.1	8e-48	FUNCTIONS IN: molecular_function unknown; INVOLVED IN: biological_process unknown; LOCATED IN: cellular_component unknown; EXPRESSED IN: 22 plant structures; EXPRESSED DURING: 13 growth stages; CONTAINS InterPro DOMAIN/s: Protein of unknown function DUF652 (InterPro:IPR006984), Nucleotide binding protein, PINc (InterPro:IPR006596); BEST Arabidopsis thaliana protein match is: unknown protein (TAIR…
contig01291	AT1G80300.1	0	NTT1, ATNTT1NTT1 (NUCLEOTIDE TRANSPORTER 1); ATP:ADP antiporterchr1:30191954-30194280 FORWARD
contig02130	AT5G26360.1	0	chaperonin, putativechr5:9255561-9258891 REVERSE
contig11540	ATCG00120.1	2e-82	ATPAEncodes the ATPase alpha subunit, which is a subunit of ATP synthase and part of the CF1 portion which catalyzes the conversion of ADP to ATP using the proton motive force. This complex is located in the thylakoid membrane of the chloroplast.chrC:9938-11461 REVERSE
contig17975	AT4G30600.1	3e-68	signal recognition particle receptor alpha subunit family proteinchr4:14938142-14940600 REVERSE
contig25303	ATCG00160.1	3e-121	RPS2Chloroplast ribosomal protein S2chrC:15013-15723 REVERSE
contig03590	AT3G53620.1	4e-79	AtPPa4AtPPa4 (Arabidopsis thaliana pyrophosphorylase 4); inorganic diphosphatasechr3:19881491-19883308 FORWARD
contig10134	AT3G14080.2	6e-53	small nuclear ribonucleoprotein, putative / snRNP, putative / Sm protein, putativechr3:4667717-4668989 FORWARD
contig21882	AT1G57770.1	1e-27	amine oxidase familychr1:21395254-21398135 FORWARD
contig21980	AT5G50460.1	3e-25	protein transport protein SEC61 gamma subunit, putativechr5:20552168-20552509 REVERSE
GNMM7SP02GB7A0	AT5G60020.1	9e-26	LAC17, ATLAC17LAC17 (laccase 17); laccasechr5:24168072-24170223 FORWARD
GNMM7SP02GQ4P1	AT5G65360.1	3e-37	histone H3chr5:26120099-26120509 REVERSE
GNMM7SP02HTNN0	AT3G57880.1	7e-42	C2 domain-containing proteinchr3:21431198-21433519 REVERSE
contig28481	AT5G46110.4	4e-108	APE2, TPTAPE2 (ACCLIMATION OF PHOTOSYNTHESIS TO ENVIRONMENT 2); antiporter/ triose-phosphate transmembrane transporterchr5:18697606-18700223 FORWARD
contig16480	AT5G11980.1	3e-56	conserved oligomeric Golgi complex component-related / COG complex component-relatedchr5:3868809-3872146 REVERSE
contig19741	AT3G45980.1	6e-45	H2B, HTB9HTB9; DNA bindingchr3:16897492-16897944 REVERSE
contig23166	AT5G62740.1	1e-77	band 7 family proteinchr5:25201320-25202535 FORWARD
contig13294	AT4G35090.1	0	CAT2CAT2 (CATALASE 2); catalasechr4:16700937-16703215 REVERSE
contig25551	AT3G47950.1	0	AHA4AHA4; ATPase/ hydrogen-exporting ATPase, phosphorylative mechanismchr3:17693015-17697801 FORWARD
contig09066	AT2G38120.1	6e-115	AUX1, WAV5, PIR1, MAP1AUX1 (AUXIN RESISTANT 1); amino acid transmembrane transporter/ auxin binding / auxin influx transmembrane transporter/ transporterchr2:15973493-15976792 FORWARD
contig11762	AT4G15900.1	5e-140	PRL1PRL1 (PLEIOTROPIC REGULATORY LOCUS 1); basal transcription repressor/ nucleotide binding / protein bindingchr4:9023775-9027443 FORWARD
contig14812	AT5G22080.1	4e-17	DNAJ heat shock N-terminal domain-containing proteinchr5:7310600-7313540 REVERSE
contig16856	AT3G50700.1	9e-31	AtIDD2AtIDD2 (Arabidopsis thaliana Indeterminate(ID)-Domain 2); nucleic acid binding / transcription factor/ zinc ion bindingchr3:18840945-18842829 FORWARD
contig27560	AT3G16200.1	7e-67	unknown proteinchr3:5491619-5493605 REVERSE
contig30650	AT1G56070.1	2e-63	LOS1LOS1; copper ion binding / translation elongation factor/ translation factor, nucleic acid bindingchr1:20968245-20971077 REVERSE
GNMM7SP02F27M0	AT4G28080.1	8e-27	bindingchr4:13948993-13957840 REVERSE
GNMM7SP02GJHXT	ATMG00960.1	5e-30	CCB203Encodes a protein of the mitochondrial membrane which has been shown to be present in a number of unidentified complexes including a 500-KDa complex postulated to have heme lyase activity, in which another protein (AtCCMH, AT1G15220) is also involved. cytochrome c biogenesis orf203.chrM:256865-257476 REVERSE
GNMM7SP02JFQIQ	AT1G53720.1	2e-39	ATCYP59, CYP59CYP59 (CYCLOPHILIN 59); RNA binding / nucleic acid binding / peptidyl-prolyl cis-trans isomerasechr1:20057012-20059508 FORWARD
contig15122	AT2G21250.1	1e-68	mannose 6-phosphate reductase (NADPH-dependent), putativechr2:9103408-9105116 REVERSE
contig26468	AT4G39910.1	1e-62	ATUBP3, UBP3ATUBP3 (ARABIDOPSIS THALIANA UBIQUITIN-SPECIFIC PROTEASE 3); ubiquitin-specific proteasechr4:18511858-18514139 REVERSE
contig01223	AT1G74310.1	2e-149	ATHSP101, HSP101, HOT1ATHSP101 (ARABIDOPSIS THALIANA HEAT SHOCK PROTEIN 101); ATP binding / ATPase/ nucleoside-triphosphatase/ nucleotide binding / protein bindingchr1:27936715-27939862 REVERSE
contig18523	AT1G21720.1	7e-72	PBC1PBC1 (PROTEASOME BETA SUBUNIT C1); peptidase/ threonine-type endopeptidasechr1:7626394-7628070 FORWARD
contig20271	AT1G21720.1	6e-73	PBC1PBC1 (PROTEASOME BETA SUBUNIT C1); peptidase/ threonine-type endopeptidasechr1:7626394-7628070 FORWARD
GNMM7SP02GZZBR	AT5G57960.1	2e-42	GTP-binding family proteinchr5:23463133-23466481 REVERSE
GNMM7SP02IF8EN	AT5G13980.2	6e-42	glycosyl hydrolase family 38 proteinchr5:4508626-4514334 FORWARD
GNMM7SP02GUD2P	AT3G13540.1	2e-39	ATMYB5ATMYB5 (MYB DOMAIN PROTEIN 5); DNA binding / transcription factorchr3:4420239-4421443 FORWARD
contig07764	AT5G03650.1	5e-101	SBE2.2SBE2.2 (starch branching enzyme 2.2); 1,4-alpha-glucan branching enzymechr5:931924-937470 FORWARD
contig22053	AT3G24430.1	0	HCF101HCF101 (HIGH-CHLOROPHYLL-FLUORESCENCE 101); ATP bindingchr3:8868731-8872154 REVERSE
contig35445	AT4G30920.1	9e-44	cytosol aminopeptidase family proteinchr4:15046589-15049304 REVERSE
contig02385	ATCG00650.1	1e-43	RPS18chloroplast-encoded ribosomal protein S18chrC:67917-68222 FORWARD
contig24391	AT5G46290.1	0	KAS IKAS I (3-KETOACYL-ACYL CARRIER PROTEIN SYNTHASE I); catalytic/ fatty-acid synthase/ transferase, transferring acyl groups other than amino-acyl groupschr5:18774439-18776629 REVERSE
GNMM7SP02FRISF	AT5G51710.2	1e-47	KEA5, ATKEA5KEA5; potassium ion transmembrane transporter/ potassium:hydrogen antiporterchr5:21004566-21008580 REVERSE
contig11477	AT2G41840.1	3e-114	40S ribosomal protein S2 (RPS2C)chr2:17460016-17461398 REVERSE
contig11768	AT2G36530.1	0	LOS2LOS2; copper ion binding / phosphopyruvate hydratasechr2:15321081-15323786 REVERSE
contig22250	AT3G47810.3	3e-58	MAG1MAG1 (MAIGO 1); hydrolase/ protein serine/threonine phosphatasechr3:17637256-17639017 REVERSE
GNMM7SP02GV1BT	AT1G32490.1	4e-56	EMB2733, ESP3ESP3 (ENHANCED SILENCING PHENOTYPE 3); ATP binding / ATP-dependent RNA helicase/ ATP-dependent helicase/ helicase/ nucleic acid bindingchr1:11742356-11749286 REVERSE
contig02554	AT5G43810.1	1e-68	ZLL, PNH, AGO10ZLL (ZWILLE); translation initiation factorchr5:17611939-17616562 FORWARD
GNMM7SP02H9NG7	AT2G21470.2	2e-61	SAE2, ATSAE2, EMB2764SAE2 (SUMO-ACTIVATING ENZYME 2); SUMO activating enzymechr2:9198752-9202136 FORWARD
GNMM7SP02IBXSV	AT4G34200.1	3e-62	EDA9EDA9 (embryo sac development arrest 9); ATP bindingchr4:16374041-16376561 REVERSE
GNMM7SP02IKNE7	AT3G02320.1	2e-62	RNA binding / tRNA (guanine-N2-)-methyltransferasechr3:470097-473492 FORWARD
contig00949	AT1G63000.1	1e-75	NRS/ER, UER1NRS/ER (NUCLEOTIDE-RHAMNOSE SYNTHASE/EPIMERASE-REDUCTASE); UDP-4-keto-6-deoxy-glucose-3,5-epimerase/ UDP-4-keto-rhamnose-4-keto-reductase/ dTDP-4-dehydrorhamnose 3,5-epimerase/ dTDP-4-dehydrorhamnose reductasechr1:23342510-23343859 FORWARD
contig01708	AT2G24270.1	0	ALDH11A3ALDH11A3; 3-chloroallyl aldehyde dehydrogenase/ glyceraldehyde-3-phosphate dehydrogenase (NADP+)chr2:10327325-10329601 REVERSE
contig15519	AT2G24270.1	0	ALDH11A3ALDH11A3; 3-chloroallyl aldehyde dehydrogenase/ glyceraldehyde-3-phosphate dehydrogenase (NADP+)chr2:10327325-10329601 REVERSE
contig11736	AT5G58420.1	1e-103	40S ribosomal protein S4 (RPS4D)chr5:23619599-23620896 FORWARD
contig00676	AT5G20890.1	0	chaperonin, putativechr5:7087020-7089906 REVERSE
contig05185	AT2G26990.1	0	FUS12, ATCSN2, COP12, CSN2FUS12 (FUSCA 12)chr2:11519684-11522412 REVERSE
contig05374	AT2G26140.1	0	ftsh4ftsh4 (FtsH protease 4); ATP-dependent peptidase/ ATPase/ metallopeptidasechr2:11131939-11135126 REVERSE
contig00708	AT2G36530.1	3e-121	LOS2LOS2; copper ion binding / phosphopyruvate hydratasechr2:15321081-15323786 REVERSE
contig01129	AT5G41340.1	3e-62	UBC4, ATUBC4UBC4 (UBIQUITIN CONJUGATING ENZYME 4); ubiquitin-protein ligasechr5:16538296-16539956 REVERSE
contig02853	AT2G36910.1	1e-129	ATPGP1, PGP1, ABCB1ABCB1 (ATP BINDING CASSETTE SUBFAMILY B1); ATPase, coupled to transmembrane movement of substances / auxin efflux transmembrane transporter/ calmodulin bindingchr2:15502162-15507050 FORWARD
contig04803	AT2G36530.1	2e-121	LOS2LOS2; copper ion binding / phosphopyruvate hydratasechr2:15321081-15323786 REVERSE
contig04900	AT1G30450.2	4e-86	CCC1, ATCCC1, HAP5CCC1 (CATION-CHLORIDE CO-TRANSPORTER 1); cation:chloride symporter/ sodium:potassium:chloride symporterchr1:10762905-10769061 FORWARD
contig06080	AT1G26190.1	5e-95	phosphoribulokinase/uridine kinase family proteinchr1:9057285-9060433 REVERSE
contig13168	AT1G76810.1	2e-15	eukaryotic translation initiation factor 2 family protein / eIF-2 family proteinchr1:28831366-28836310 REVERSE
contig13706	AT4G01850.2	2e-33	SAM-2, MAT2SAM-2 (S-ADENOSYLMETHIONINE SYNTHETASE 2); methionine adenosyltransferasechr4:796298-797479 REVERSE
contig14099	AT4G21810.1	2e-30	DER2.1DER2.1 (DERLIN-2.1)chr4:11575345-11577003 REVERSE
contig15072	AT1G29930.1	2e-97	CAB1, AB140, CAB140, LHCB1.3CAB1 (CHLOROPHYLL A/B BINDING PROTEIN 1); chlorophyll bindingchr1:10478071-10478874 FORWARD
contig15210	AT1G43890.3	7e-42	ATRAB18, RAB18-1, RABC1ATRAB18 (ARABIDOPSIS RAB GTPASE HOMOLOG B18); GTP bindingchr1:16646934-16648395 FORWARD
contig16307	AT5G23120.1	3e-102	HCF136HCF136; protein bindingchr5:7778154-7780463 FORWARD
contig16355	AT2G39840.1	1e-113	TOPP4TOPP4; protein serine/threonine phosphatasechr2:16627430-16628789 FORWARD
contig17461	AT5G04900.1	8e-57	short-chain dehydrogenase/reductase (SDR) family proteinchr5:1434826-1437194 FORWARD
contig18268	AT1G02140.1	2e-77	MEE63, MAGO, HAP1MAGO (MAGO NASHI); protein bindingchr1:403467-404401 REVERSE
contig22504	AT2G43810.2	2e-37	small nuclear ribonucleoprotein F, putative / U6 snRNA-associated Sm-like protein, putative / Sm protein F, putativechr2:18149725-18150879 FORWARD
contig23688	AT3G45850.1	7e-82	kinesin motor protein-relatedchr3:16855814-16860950 REVERSE
contig25242	AT1G52600.1	1e-92	signal peptidase, putativechr1:19590612-19592486 FORWARD
contig25407	AT5G45560.1	2e-113	pleckstrin homology (PH) domain-containing protein / lipid-binding START domain-containing proteinchr5:18465561-18470752 FORWARD
contig31803	AT2G39770.1	9e-52	CYT1, VTC1, SOZ1, EMB101, GMP1CYT1 (CYTOKINESIS DEFECTIVE 1); mannose-1-phosphate guanylyltransferase/ nucleotidyltransferasechr2:16589401-16590741 FORWARD
contig32112	AT4G21810.1	2e-30	DER2.1DER2.1 (DERLIN-2.1)chr4:11575345-11577003 REVERSE
contig33189	AT2G25950.1	2e-10	unknown proteinchr2:11068735-11070524 FORWARD
contig33616	AT4G33070.1	1e-32	pyruvate decarboxylase, putativechr4:15952519-15954676 REVERSE
GNMM7SP02F2R3U	AT5G17420.1	5e-24	IRX3, CESA7, ATCESA7, MUR10IRX3 (IRREGULAR XYLEM 3); cellulose synthasechr5:5736859-5741407 REVERSE
GNMM7SP02F3FFK	AT5G01510.1	3e-09	FUNCTIONS IN: molecular_function unknown; INVOLVED IN: biological_process unknown; LOCATED IN: cellular_component unknown; EXPRESSED IN: 23 plant structures; EXPRESSED DURING: 14 growth stages; CONTAINS InterPro DOMAIN/s: Protein of unknown function DUF647 (InterPro:IPR006968); BEST Arabidopsis thaliana protein match is: RUS1 (ROOT UVB SENSITIVE 1) (TAIR:AT3G45890.1); Has 266 Blast hits to 266 pr…
GNMM7SP02F4TDT	AT5G15470.1	1e-13	GAUT14GAUT14 (Galacturonosyltransferase 14); polygalacturonate 4-alpha-galacturonosyltransferase/ transferase, transferring glycosyl groups / transferase, transferring hexosyl groupschr5:5021433-5024168 REVERSE
GNMM7SP02FPXYC	AT4G36090.3	1e-06	oxidoreductase, 2OG-Fe(II) oxygenase family proteinchr4:17078376-17080670 REVERSE
GNMM7SP02FQUWJ	AT5G37600.1	7e-06	ATGSR1, GLN1;1, GSR 1ATGSR1; copper ion binding / glutamate-ammonia ligasechr5:14933574-14935656 REVERSE
GNMM7SP02FUZ4A	AT1G29400.2	3e-21	AML5AML5 (ARABIDOPSIS MEI2-LIKE PROTEIN 5); RNA binding / nucleic acid binding / nucleotide bindingchr1:10290393-10293696 REVERSE
GNMM7SP02FVMKT	AT4G01250.1	8e-35	WRKY22, AtWRKY22WRKY22; transcription factorchr4:522839-524129 REVERSE
GNMM7SP02FY23T	AT5G18380.1	9e-06	40S ribosomal protein S16 (RPS16C)chr5:6090253-6090693 REVERSE
GNMM7SP02FYPQD	AT1G64140.1	2e-11	FUNCTIONS IN: molecular_function unknown; INVOLVED IN: biological_process unknown; EXPRESSED IN: sperm cell, male gametophyte, pollen tube; EXPRESSED DURING: L mature pollen stage, M germinated pollen stage; BEST Arabidopsis thaliana protein match is: loricrin-related (TAIR:AT5G64550.1); Has 2298 Blast hits to 1429 proteins in 121 species: Archae - 0; Bacteria - 42; Metazoa - 1626; Fungi - 29; Pl…
GNMM7SP02G2F0L	AT3G48200.1	2e-28	unknown proteinchr3:17832949-17837371 REVERSE
GNMM7SP02G7MK6	AT2G11810.2	1e-09	MGDC, MGD3, ATMGD3MGDC; 1,2-diacylglycerol 3-beta-galactosyltransferasechr2:4743388-4746224 FORWARD
GNMM7SP02GAK7E	AT5G09810.1	4e-11	ACT2, ACT7ACT7 (ACTIN 7); structural constituent of cytoskeletonchr5:3052809-3054220 FORWARD
GNMM7SP02GKREB	AT5G56270.1	7e-10	WRKY2, ATWRKY2WRKY2; transcription factorchr5:22780816-22783137 FORWARD
GNMM7SP02GN435	AT1G01090.1	8e-06	PDH-E1 ALPHAPDH-E1 ALPHA (PYRUVATE DEHYDROGENASE E1 ALPHA); pyruvate dehydrogenase (acetyl-transferring)chr1:47705-49166 REVERSE
GNMM7SP02GNYBC	AT5G10170.1	8e-06	ATMIPS3, MIPS3MIPS3 (MYO-INOSITOL-1-PHOSTPATE SYNTHASE 3); binding / catalytic/ inositol-3-phosphate synthasechr5:3187538-3190161 REVERSE
GNMM7SP02GQ6G8	AT5G43810.1	8e-06	ZLL, PNH, AGO10ZLL (ZWILLE); translation initiation factorchr5:17611939-17616562 FORWARD
GNMM7SP02GS7W0	AT5G15710.1	3e-52	F-box family proteinchr5:5122791-5124137 FORWARD
GNMM7SP02H5TLP	AT5G16570.1	2e-59	GLN1;4GLN1;4; glutamate-ammonia ligasechr5:5421898-5424523 REVERSE
GNMM7SP02H9PKA	AT1G23280.1	4e-28	MAK16 protein-relatedchr1:8260865-8262650 REVERSE
GNMM7SP02HBY4O	ATCG00170.1	1e-40	RPOC2RNA polymerase beta' subunit-2chrC:15938-20068 REVERSE
GNMM7SP02HESRB	AT2G17700.1	4e-09	protein kinase family proteinchr2:7685778-7689278 REVERSE
GNMM7SP02HG21L	AT1G57860.1	1e-06	60S ribosomal protein L21chr1:21430034-21430827 REVERSE
GNMM7SP02HI8PK	AT1G34430.1	8e-09	EMB3003EMB3003 (embryo defective 3003); acyltransferase/ dihydrolipoyllysine-residue acetyltransferase/ protein bindingchr1:12588027-12590084 REVERSE
GNMM7SP02HN3Y2	AT5G50310.1	1e-11	kelch repeat-containing proteinchr5:20474562-20479281 FORWARD
GNMM7SP02HRK6X	AT4G30940.1	5e-11	potassium channel tetramerisation domain-containing proteinchr4:15055149-15056474 FORWARD
GNMM7SP02HWYCY	AT3G48990.1	3e-44	AMP-dependent synthetase and ligase family proteinchr3:18159031-18161294 REVERSE
GNMM7SP02I0IHO	AT5G19790.1	4e-07	RAP2.11RAP2.11 (related to AP2 11); DNA binding / transcription factorchr5:6689271-6690032 REVERSE
GNMM7SP02II2V3	AT1G73820.1	4e-43	Ssu72-like family proteinchr1:27755740-27757158 REVERSE
GNMM7SP02IWWRC	AT1G71900.1	9e-10	FUNCTIONS IN: molecular_function unknown; INVOLVED IN: biological_process unknown; LOCATED IN: cellular_component unknown; EXPRESSED IN: 22 plant structures; EXPRESSED DURING: 13 growth stages; CONTAINS InterPro DOMAIN/s: Protein of unknown function DUF803 (InterPro:IPR008521); BEST Arabidopsis thaliana protein match is: permease-related (TAIR:AT1G34470.1); Has 875 Blast hits to 858 proteins in 1…
GNMM7SP02J1ZAL	AT3G53230.1	2e-24	cell division cycle protein 48, putative / CDC48, putativechr3:19723416-19726489 FORWARD
GNMM7SP02JF2ZT	ATCG00770.1	4e-07	RPS8chloroplast 30S ribosomal protein S8chrC:80068-80472 REVERSE
GNMM7SP02JJJ32	AT5G24300.1	5e-07	SSI1, SSI, ATSS1SSI1 (SUPPRESSOR OF SALICYLIC ACID INSENSITIVITY 1); starch synthase/ transferase, transferring glycosyl groupschr5:8266934-8270860 FORWARD
GNMM7SP02JSKA1	AT2G37585.1	2e-06	glycosyltransferase family 14 protein / core-2/I-branching enzyme family proteinchr2:15765864-15767722 FORWARD
contig12679	AT5G24020.1	1e-80	MIND, ARC11, ATMIND1MIND; ATPase/ calcium-dependent ATPase/ protein binding / protein homodimerizationchr5:8116731-8117711 FORWARD
contig00326	AT5G40810.2	1e-77	cytochrome c1, putativechr5:16340670-16342327 FORWARD
contig11997	AT5G13630.1	3e-49	GUN5, CCH, CHLH, CCH1GUN5 (GENOMES UNCOUPLED 5); magnesium chelatasechr5:4387567-4392082 REVERSE
GNMM7SP02GYG04	AT5G03650.1	1e-51	SBE2.2SBE2.2 (starch branching enzyme 2.2); 1,4-alpha-glucan branching enzymechr5:931924-937470 FORWARD
contig00889	AT1G06220.1	0	MEE5, CLO, GFA1MEE5 (MATERNAL EFFECT EMBRYO ARREST 5); GTP binding / GTPase/ translation elongation factor/ translation factor, nucleic acid bindingchr1:1900524-1904583 FORWARD
contig29275	AT5G10360.1	8e-41	EMB3010EMB3010 (embryo defective 3010); structural constituent of ribosomechr5:3258734-3260142 REVERSE
contig33967	AT5G13490.2	1e-80	AAC2AAC2 (ADP/ATP carrier 2); ATP:ADP antiporter/ bindingchr5:4336034-4337379 FORWARD
GNMM7SP02IIJKD	AT5G43900.1	3e-44	MYA2, ATMYA2, XI-2, XI-6MYA2 (ARABIDOPSIS MYOSIN 2); GTP-dependent protein binding / Rab GTPase binding / motorchr5:17657241-17666653 REVERSE
contig00050	AT5G01460.1	6e-96	LMBR1 integral membrane family proteinchr5:186823-190008 FORWARD
GNMM7SP02HZ71M	AT1G66230.1	9e-42	MYB20, AtMYB20MYB20 (myb domain protein 20); DNA binding / transcription factorchr1:24677322-24678246 FORWARD
contig04879	AT3G59540.1	1e-31	60S ribosomal protein L38 (RPL38B)chr3:21995897-21996742 REVERSE
contig09027	AT3G54890.1	3e-33	LHCA1LHCA1; chlorophyll bindingchr3:20339706-20340922 REVERSE
contig14202	AT1G07670.1	1e-104	ATECA4, ECA4calcium-transporting ATPasechr1:2370305-2374196 REVERSE
contig29571	AT3G59540.1	4e-31	60S ribosomal protein L38 (RPL38B)chr3:21995897-21996742 REVERSE
contig32803	AT3G54890.1	3e-33	LHCA1LHCA1; chlorophyll bindingchr3:20339706-20340922 REVERSE
contig01321	AT5G66190.1	1e-167	ATLFNR1, FNR1FNR1 (FERREDOXIN-NADP(+)-OXIDOREDUCTASE 1); NADPH dehydrogenase/ electron transporter, transferring electrons within the cyclic electron transport pathway of photosynthesis/ electron transporter, transferring electrons within the noncyclic electron transpchr5:26451203-26453012 REVERSE
GNMM7SP02FSUM1	AT1G03090.2	6e-58	MCCAMCCA; methylcrotonoyl-CoA carboxylasechr1:739715-743819 FORWARD
contig21520	AT1G62040.1	2e-57	ATG8CATG8C (autophagy 8c); microtubule bindingchr1:22933216-22934253 FORWARD
GNMM7SP02HLI2I	AT1G08250.1	4e-26	ADT6ADT6 (arogenate dehydratase 6); arogenate dehydratase/ prephenate dehydratasechr1:2588994-2590235 REVERSE
GNMM7SP02HV2DQ	AT3G03380.1	6e-47	DegP7DegP7 (DegP protease 7); catalytic/ protein binding / serine-type endopeptidase/ serine-type peptidasechr3:799720-808319 FORWARD
contig10763	AT2G44910.1	2e-49	ATHB4, ATHB-4ATHB4 (ARABIDOPSIS THALIANA HOMEOBOX-LEUCINE ZIPPER PROTEIN 4); DNA binding / transcription factorchr2:18517887-18519525 REVERSE
[truncated: 33,827 more rows]
