# Supplementary material for: Comparative Transcriptome Analysis Using High Papaverine Mutant of Papaver somniferum Reveals Pathway and Uncharacterized Steps of Papaverine Biosynthesis
Source: PLoS One. 2013 May 30;8(5):e65622. doi: 10.1371/journal.pone.0065622 (PMC3667846; doi:10.1371/journal.pone.0065622)
Supplement: Table S9 — Details of unigenes involved in other metabolic processes. (XLS) [file pone.0065622.s013.xls]

## Sheet: Sheet1
Supplementry Table S9: Details of unigenes involved in other metabolic processes
>AT3G16170#		contig000040,contig011610,contig31987	metabolic process		acyl-activating enzyme 13 (AAE13) | chr3
>AT5G38410#		contig000050,GNMM7SP01CPJ9G0,GNMM7SP02JB7Z60,contig417680,GNMM7SP01EPBJC0,GNMM7SP01EC7UI0,GNMM7SP01CIHED0,GNMM7SP01B5WY20,GNMM7SP02JR7V1	metabolic process		ribulose bisphosphate carboxylase small chain 3B / RuBisCO small subunit 3B (RBCS-3B) (ATS3B) | chr5
>AT5G38410#		contig000050,GNMM7SP01CPJ9G0,GNMM7SP02JB7Z60,contig417680,GNMM7SP01EPBJC0,GNMM7SP01EC7UI0,GNMM7SP01CIHED0,GNMM7SP01B5WY20,GNMM7SP02JR7V1	carbon fixation		ribulose bisphosphate carboxylase small chain 3B / RuBisCO small subunit 3B (RBCS-3B) (ATS3B) | chr5
>AT5G38410#		contig000050,GNMM7SP01CPJ9G0,GNMM7SP02JB7Z60,contig417680,GNMM7SP01EPBJC0,GNMM7SP01EC7UI0,GNMM7SP01CIHED0,GNMM7SP01B5WY20,GNMM7SP02JR7V1	metabolic process		ribulose bisphosphate carboxylase small chain 3B / RuBisCO small subunit 3B (RBCS-3B) (ATS3B) | chr5
>AT3G48420#		contig000100,contig000170,contig289590,GNMM7SP01DWTAJ0,GNMM7SP02JGEGH	metabolic process		haloacid dehalogenase-like hydrolase family protein | chr3
>AT3G48420#		contig000100,contig000170,contig289590,GNMM7SP01DWTAJ0,GNMM7SP02JGEGH	metabolic process		haloacid dehalogenase-like hydrolase family protein | chr3
>AT1G06800#		contig000120,contig361090,GNMM7SP01AIHVS	lipid metabolic process		lipase class 3 family protein | chr1
>AT1G06800#		contig000120,contig361090,GNMM7SP01AIHVS	metabolic process		lipase class 3 family protein | chr1
>AT1G06800#		contig000120,contig361090,GNMM7SP01AIHVS	lipid metabolic process		lipase class 3 family protein | chr1
>AT1G06800#		contig000120,contig361090,GNMM7SP01AIHVS	lipid metabolic process		lipase class 3 family protein | chr1
>AT1G16350#		contig000160,contig135520,contig418870,contig49080	oxidation-reduction process		inosine-5'-monophosphate dehydrogenase, putative | chr1
>AT1G16350#		contig000160,contig135520,contig418870,contig49080	metabolic process		inosine-5'-monophosphate dehydrogenase, putative | chr1
>AT1G16350#		contig000160,contig135520,contig418870,contig49080	oxidation-reduction process		inosine-5'-monophosphate dehydrogenase, putative | chr1
>AT5G06060#		contig000260,contig028030,contig066890,contig203140,contig352120,contig483150,GNMM7SP01BK0QP	oxidation-reduction process		tropinone reductase, putative / tropine dehydrogenase, putative | chr5
>AT5G06060#		contig000260,contig028030,contig066890,contig203140,contig352120,contig483150,GNMM7SP01BK0QP	oxidation-reduction process		tropinone reductase, putative / tropine dehydrogenase, putative | chr5
>AT5G06060#		contig000260,contig028030,contig066890,contig203140,contig352120,contig483150,GNMM7SP01BK0QP	metabolic process		tropinone reductase, putative / tropine dehydrogenase, putative | chr5
>AT3G02720#		contig000310,contig260020,contig260040,contig260160,contig315690,GNMM7SP01BCF2Z0,GNMM7SP01BDYWD0,GNMM7SP01BMCGO0,GNMM7SP01D5GIM0,GNMM7SP01DCRUK0,GNMM7SP01AO1270,GNMM7SP01BH9YF0,GNMM7SP02F889M0,GNMM7SP02HRNIS	metabolic process		DJ-1 family protein / protease-related | chr3
>AT3G02660#		contig00052	metabolic process		emb2768 | emb2768 (EMBRYO DEFECTIVE 2768); ATP binding / RNA binding / aminoacyl-tRNA ligase/ nucleotide binding / tyrosine-tRNA ligase | chr3
>AT1G03220#		contig000560,contig006300,contig008760,contig055870,contig065380,contig102020,GNMM7SP01AXW0T0,GNMM7SP01B6O3R0,GNMM7SP01ESIIE0,GNMM7SP01DXE200,GNMM7SP01ESV7U0,GNMM7SP02IAARX	metabolic process		extracellular dermal glycoprotein, putative / EDGP, putative | chr1
>AT3G51240#		contig000650,GNMM7SP01C3E100,GNMM7SP02FNWY50,GNMM7SP02GR6VR0,GNMM7SP02H0MWI0,GNMM7SP02GD0D1	oxidation-reduction process		F3H, TT6, F3'H | F3H (FLAVANONE 3-HYDROXYLASE); naringenin 3-dioxygenase | chr3
>AT5G22100#		contig000680,contig270900,contig28087	metabolic process		RNA cyclase family protein | chr5
>AT5G22100#		contig000680,contig270900,contig28087	metabolic process		RNA cyclase family protein | chr5
>AT5G64250#		contig000690,contig000710,contig003670,contig003810,contig216200,contig351670,GNMM7SP01CTRZI0,GNMM7SP02ITW7F0,GNMM7SP02FS0MU	oxidation-reduction process		2-nitropropane dioxygenase family / NPD family | chr5
>AT5G64250#		contig000690,contig000710,contig003670,contig003810,contig216200,contig351670,GNMM7SP01CTRZI0,GNMM7SP02ITW7F0,GNMM7SP02FS0MU	metabolic process		2-nitropropane dioxygenase family / NPD family | chr5
>AT5G64250#		contig000690,contig000710,contig003670,contig003810,contig216200,contig351670,GNMM7SP01CTRZI0,GNMM7SP02ITW7F0,GNMM7SP02FS0MU	metabolic process		2-nitropropane dioxygenase family / NPD family | chr5
>AT5G64250#		contig000690,contig000710,contig003670,contig003810,contig216200,contig351670,GNMM7SP01CTRZI0,GNMM7SP02ITW7F0,GNMM7SP02FS0MU	oxidation-reduction process		2-nitropropane dioxygenase family / NPD family | chr5
>AT4G33220#		contig000730,contig045750,GNMM7SP01BJXS40,GNMM7SP02H0YY10,GNMM7SP02F4PSJ	negative regulation of catalytic activity		PME44, ATPME44 | enzyme inhibitor/ pectinesterase | chr4
>AT4G33220#		contig000730,contig045750,GNMM7SP01BJXS40,GNMM7SP02H0YY10,GNMM7SP02F4PSJ	metabolic process		PME44, ATPME44 | enzyme inhibitor/ pectinesterase | chr4
>AT4G33220#		contig000730,contig045750,GNMM7SP01BJXS40,GNMM7SP02H0YY10,GNMM7SP02F4PSJ	metabolic process		PME44, ATPME44 | enzyme inhibitor/ pectinesterase | chr4
>AT3G14240#		contig000790,contig003980,contig126030,contig211340,GNMM7SP01C9BN2	metabolic process		subtilase family protein | chr3
>AT3G14240#		contig000790,contig003980,contig126030,contig211340,GNMM7SP01C9BN2	metabolic process		subtilase family protein | chr3
>AT2G47250#		contig00080	metabolic process		RNA helicase, putative | chr2
>AT2G47250#		contig00080	metabolic process		RNA helicase, putative | chr2
>AT2G39220#		contig000820,contig208460,contig329680,GNMM7SP02IO6WO	metabolic process		PLP6, PLA IIB | PLP6 (PATATIN-LIKE PROTEIN 6); nutrient reservoir | chr2
>AT2G39220#		contig000820,contig208460,contig329680,GNMM7SP02IO6WO	lipid metabolic process		PLP6, PLA IIB | PLP6 (PATATIN-LIKE PROTEIN 6); nutrient reservoir | chr2
>AT1G11580#		contig000860,contig145120,GNMM7SP02I2KYH	metabolic process		ATPMEPCRA, PMEPCRA | PMEPCRA (METHYLESTERASE PCR A); enzyme inhibitor/ pectinesterase | chr1
>AT1G11580#		contig000860,contig145120,GNMM7SP02I2KYH	metabolic process		ATPMEPCRA, PMEPCRA | PMEPCRA (METHYLESTERASE PCR A); enzyme inhibitor/ pectinesterase | chr1
>AT1G11580#		contig000860,contig145120,GNMM7SP02I2KYH	negative regulation of catalytic activity		ATPMEPCRA, PMEPCRA | PMEPCRA (METHYLESTERASE PCR A); enzyme inhibitor/ pectinesterase | chr1
>AT1G68010#		contig000880,contig00656	oxidation-reduction process		HPR | HPR; glycerate dehydrogenase/ poly(U) binding | chr1
>AT5G03690#		contig000940,contig00423	metabolic process		fructose-bisphosphate aldolase, putative | chr5
>AT5G64740#		contig000950,GNMM7SP01DNBJN0,GNMM7SP01EVJQO0,GNMM7SP01C1LNC0,GNMM7SP02HP7N5	metabolic process		CESA6, IXR2, E112, PRC1 | CESA6 (CELLULOSE SYNTHASE 6); cellulose synthase/ transferase, transferring glycosyl groups | chr5
>AT5G64740#		contig000950,GNMM7SP01DNBJN0,GNMM7SP01EVJQO0,GNMM7SP01C1LNC0,GNMM7SP02HP7N5	metabolic process		CESA6, IXR2, E112, PRC1 | CESA6 (CELLULOSE SYNTHASE 6); cellulose synthase/ transferase, transferring glycosyl groups | chr5
>AT5G41210#		contig000960,contig129710,GNMM7SP01CGV4Z0,GNMM7SP02IEISM	metabolic process		ATGSTT1, GST10, GSTU12 | ATGSTT1 (GLUTATHIONE S-TRANSFERASE THETA 1); glutathione transferase | chr5
>AT1G07230#		contig000970,contig178830,GNMM7SP01C8BRO	metabolic process		hydrolase, acting on ester bonds | chr1
>AT1G07230#		contig000970,contig178830,GNMM7SP01C8BRO	metabolic process		hydrolase, acting on ester bonds | chr1
>AT5G20950#		contig000990,contig052820,contig142650,contig276200,contig290850,contig443220,GNMM7SP01A74W50,GNMM7SP01EV0EK0,GNMM7SP01BZGFU0,GNMM7SP01E2YIZ0,GNMM7SP01EMG50	carbohydrate metabolic process		glycosyl hydrolase family 3 protein | chr5
>AT5G20950#		contig000990,contig052820,contig142650,contig276200,contig290850,contig443220,GNMM7SP01A74W50,GNMM7SP01EV0EK0,GNMM7SP01BZGFU0,GNMM7SP01E2YIZ0,GNMM7SP01EMG50	carbohydrate metabolic process		glycosyl hydrolase family 3 protein | chr5
>AT5G20950#		contig000990,contig052820,contig142650,contig276200,contig290850,contig443220,GNMM7SP01A74W50,GNMM7SP01EV0EK0,GNMM7SP01BZGFU0,GNMM7SP01E2YIZ0,GNMM7SP01EMG50	carbohydrate metabolic process		glycosyl hydrolase family 3 protein | chr5
>AT1G65930#		contig001020,contig203810,contig203880,contig203890,GNMM7SP01CL9QO	oxidation-reduction process		isocitrate dehydrogenase, putative / NADP+ isocitrate dehydrogenase, putative | chr1
>AT1G65930#		contig001020,contig203810,contig203880,contig203890,GNMM7SP01CL9QO	metabolic process		isocitrate dehydrogenase, putative / NADP+ isocitrate dehydrogenase, putative | chr1
>AT1G65930#		contig001020,contig203810,contig203880,contig203890,GNMM7SP01CL9QO	oxidation-reduction process		isocitrate dehydrogenase, putative / NADP+ isocitrate dehydrogenase, putative | chr1
>AT3G55010#		contig001040,contig005600,GNMM7SP02JHBXC	metabolic process		ATPURM, PUR5 | PUR5; ATP binding / phosphoribosylformylglycinamidine cyclo-ligase | chr3
>AT1G55150#		contig001050,contig142900,GNMM7SP02I4ZUJ	metabolic process		DEAD box RNA helicase, putative (RH20) | chr1
>AT4G22010#		contig001070,contig003480,contig146110,contig151620,contig171150,contig17116	oxidation-reduction process		sks4 | sks4 (SKU5 Similar 4); copper ion binding / oxidoreductase | chr4
>AT1G08110#		contig001080,contig158390,contig43525	carbohydrate metabolic process		lactoylglutathione lyase, putative / glyoxalase I, putative | chr1
>AT1G12740#		contig001130,GNMM7SP02I6V2Y	oxidation-reduction process		CYP87A2 | CYP87A2; electron carrier/ heme binding / iron ion binding / monooxygenase/ oxygen binding | chr1
>AT1G12740#		contig001130,GNMM7SP02I6V2Y	oxidation-reduction process		CYP87A2 | CYP87A2; electron carrier/ heme binding / iron ion binding / monooxygenase/ oxygen binding | chr1
>AT5G51970#		contig001220,GNMM7SP01CMZG20,GNMM7SP01CAN4A0,GNMM7SP02G4293	oxidation-reduction process		sorbitol dehydrogenase, putative / L-iditol 2-dehydrogenase, putative | chr5
>AT5G51970#		contig001220,GNMM7SP01CMZG20,GNMM7SP01CAN4A0,GNMM7SP02G4293	oxidation-reduction process		sorbitol dehydrogenase, putative / L-iditol 2-dehydrogenase, putative | chr5
>AT5G67360#		contig001240,contig143520,contig143530,contig150450,contig154600,contig376620,GNMM7SP01CEJCV0,GNMM7SP01DOHKO0,GNMM7SP02HLGII	metabolic process		ARA12 | ARA12; serine-type endopeptidase | chr5
>AT3G14940#		contig001320,GNMM7SP01BEVGU	metabolic process		ATPPC3 | ATPPC3 (PHOSPHOENOLPYRUVATE CARBOXYLASE 3); phosphoenolpyruvate carboxylase | chr3
>AT3G61200#		contig001420,contig246050,GNMM7SP01DW7F30,GNMM7SP01D6V5T	metabolic process		thioesterase family protein | chr3
>AT1G67730#		contig001470,contig017290,contig129180,contig347590,contig414200,GNMM7SP01E02Z40,GNMM7SP01CPCAW0,GNMM7SP01DBXIT0,GNMM7SP01AEUW00,GNMM7SP01B9ACT0,GNMM7SP02F8BYO	oxidation-reduction process		YBR159, KCR1 | YBR159; ketoreductase/ oxidoreductase | chr1
>AT1G67730#		contig001470,contig017290,contig129180,contig347590,contig414200,GNMM7SP01E02Z40,GNMM7SP01CPCAW0,GNMM7SP01DBXIT0,GNMM7SP01AEUW00,GNMM7SP01B9ACT0,GNMM7SP02F8BYO	oxidation-reduction process		YBR159, KCR1 | YBR159; ketoreductase/ oxidoreductase | chr1
>AT1G67730#		contig001470,contig017290,contig129180,contig347590,contig414200,GNMM7SP01E02Z40,GNMM7SP01CPCAW0,GNMM7SP01DBXIT0,GNMM7SP01AEUW00,GNMM7SP01B9ACT0,GNMM7SP02F8BYO	oxidation-reduction process		YBR159, KCR1 | YBR159; ketoreductase/ oxidoreductase | chr1
>AT5G42930#		contig001540,contig043020,GNMM7SP01BIQKQ0,GNMM7SP02GUQYY	lipid metabolic process		triacylglycerol lipase | chr5
>AT5G42930#		contig001540,contig043020,GNMM7SP01BIQKQ0,GNMM7SP02GUQYY	lipid metabolic process		triacylglycerol lipase | chr5
>AT2G21250#		contig001550,contig217800,contig21789	oxidation-reduction process		mannose 6-phosphate reductase (NADPH-dependent), putative | chr2
>AT2G21250#		contig001550,contig217800,contig21789	oxidation-reduction process		mannose 6-phosphate reductase (NADPH-dependent), putative | chr2
>AT3G27925#		contig001580,contig002320,GNMM7SP01BYMX60,GNMM7SP01AJMX10,GNMM7SP02FOIDZ	metabolic process		DEGP1, Deg1 | DEGP1 (DegP protease 1); serine-type endopeptidase/ serine-type peptidase | chr3
>AT3G27925#		contig001580,contig002320,GNMM7SP01BYMX60,GNMM7SP01AJMX10,GNMM7SP02FOIDZ	metabolic process		DEGP1, Deg1 | DEGP1 (DegP protease 1); serine-type endopeptidase/ serine-type peptidase | chr3
>AT2G16390#		contig001610,contig058650,contig128030,contig138040,contig212450,contig37556	metabolic process		DRD1, CHR35, DMS1 | DRD1 (DEFECTIVE IN RNA-DIRECTED DNA METHYLATION 1); ATP binding / DNA binding / helicase/ nucleic acid binding | chr2
>AT2G16390#		contig001610,contig058650,contig128030,contig138040,contig212450,contig37556	metabolic process		DRD1, CHR35, DMS1 | DRD1 (DEFECTIVE IN RNA-DIRECTED DNA METHYLATION 1); ATP binding / DNA binding / helicase/ nucleic acid binding | chr2
>AT1G71040#		contig00167	oxidation-reduction process		LPR2 | LPR2 (Low Phosphate Root2); copper ion binding / oxidoreductase | chr1
>AT5G04930#		contig001700,contig123800,contig234980,contig235550,contig277740,contig292740,GNMM7SP01B152U0,GNMM7SP02FG3B50,GNMM7SP02GCO3R0,GNMM7SP02F7QDN	metabolic process		ALA1 | ALA1 (aminophospholipid ATPase1); ATPase, coupled to transmembrane movement of ions, phosphorylative mechanism | chr5
>ATCG00040#		contig001710,GNMM7SP01BCB1C0,GNMM7SP01D2L5C0,GNMM7SP01DXSDG0,GNMM7SP01CAVIM	metabolic process		MATK | Encodes a maturase located in the trnK intron in the chloroplast genome. | chrC
>AT5G11720#		contig001780,GNMM7SP02GS9Q90,GNMM7SP02FYZML0,GNMM7SP02IB76B	carbohydrate metabolic process		alpha-glucosidase 1 (AGLU1) | chr5
>AT5G11720#		contig001780,GNMM7SP02GS9Q90,GNMM7SP02FYZML0,GNMM7SP02IB76B	metabolic process		alpha-glucosidase 1 (AGLU1) | chr5
>AT4G31180#		contig001790,GNMM7SP01B43710,GNMM7SP01EBDUL	metabolic process		aspartyl-tRNA synthetase, putative / aspartate--tRNA ligase, putative | chr4
>AT1G32900#		contig001840,GNMM7SP01AP6EH0,GNMM7SP01BZAXU0,GNMM7SP01B0OVR0,GNMM7SP01ELTH1	metabolic process		starch synthase, putative | chr1
>AT1G32900#		contig001840,GNMM7SP01AP6EH0,GNMM7SP01BZAXU0,GNMM7SP01B0OVR0,GNMM7SP01ELTH1	metabolic process		starch synthase, putative | chr1
>AT1G32900#		contig001840,GNMM7SP01AP6EH0,GNMM7SP01BZAXU0,GNMM7SP01B0OVR0,GNMM7SP01ELTH1	biosynthetic process		starch synthase, putative | chr1
>AT1G55370#		contig001860,GNMM7SP02GQJGH	positive regulation of gene expression		NDF5 | carbohydrate binding / catalytic | chr1
>AT1G55370#		contig001860,GNMM7SP02GQJGH	metabolic process		NDF5 | carbohydrate binding / catalytic | chr1
>AT1G52570#		contig001880,contig004310,contig213910,GNMM7SP01AYZ3U0,GNMM7SP01AFMJN	metabolic process		PLDALPHA2 | PLDALPHA2 (phosphlipase d alpha 2); phospholipase D | chr1
>AT1G52570#		contig001880,contig004310,contig213910,GNMM7SP01AYZ3U0,GNMM7SP01AFMJN	metabolic process		PLDALPHA2 | PLDALPHA2 (phosphlipase d alpha 2); phospholipase D | chr1
>AT1G52570#		contig001880,contig004310,contig213910,GNMM7SP01AYZ3U0,GNMM7SP01AFMJN	metabolic process		PLDALPHA2 | PLDALPHA2 (phosphlipase d alpha 2); phospholipase D | chr1
>AT4G23820#		contig002000,contig012270,contig012290,contig012370,contig41990	carbohydrate metabolic process		glycoside hydrolase family 28 protein / polygalacturonase (pectinase) family protein | chr4
>AT4G23820#		contig002000,contig012270,contig012290,contig012370,contig41990	carbohydrate metabolic process		glycoside hydrolase family 28 protein / polygalacturonase (pectinase) family protein | chr4
>AT1G34130#		contig002060,GNMM7SP01CUSTF	metabolic process		STT3B | STT3B (staurosporin and temperature sensitive 3-like b); oligosaccharyl transferase | chr1
>AT2G40230#		contig002110,GNMM7SP02G1R41	metabolic process		transferase family protein | chr2
>AT2G40230#		contig002110,GNMM7SP02G1R41	metabolic process		transferase family protein | chr2
>AT1G31480#		contig002140,contig085830,GNMM7SP01A51A90,GNMM7SP01D5ZCH0,GNMM7SP01ADPRC0,GNMM7SP02HDFIE0,GNMM7SP02FUHHY0,GNMM7SP02JG1HQ0,GNMM7SP02JRUMT0,GNMM7SP02IOJBS	metabolic process		SGR2 | SGR2 (SHOOT GRAVITROPISM 2); phospholipase A1 | chr1
>AT2G27690#		contig002150,contig018210,contig100780,contig117010,contig502050,GNMM7SP01EXIDI0,GNMM7SP01ETCPD0,GNMM7SP02F3EXH0,GNMM7SP02H0PGD	oxidation-reduction process		CYP94C1 | CYP94C1; fatty acid (omega-1)-hydroxylase/ oxygen binding | chr2
>AT4G11820#		contig002180,contig117510,contig137830,contig139560,contig466070,GNMM7SP01D0GP60,GNMM7SP01CJH6F0,GNMM7SP01EXDMJ	metabolic process		MVA1 | MVA1; acetyl-CoA C-acetyltransferase/ hydroxymethylglutaryl-CoA synthase | chr4
>AT4G11820#		contig002180,contig117510,contig137830,contig139560,contig466070,GNMM7SP01D0GP60,GNMM7SP01CJH6F0,GNMM7SP01EXDMJ	metabolic process		MVA1 | MVA1; acetyl-CoA C-acetyltransferase/ hydroxymethylglutaryl-CoA synthase | chr4
>AT2G45550#		contig002210,contig012590,contig037540,contig489210,GNMM7SP01E3N0R0,GNMM7SP01CXOLH0,GNMM7SP01E0SB10,GNMM7SP01EKXPE0,GNMM7SP02HBZKC	oxidation-reduction process		CYP76C4 | CYP76C4; electron carrier/ heme binding / iron ion binding / monooxygenase/ oxygen binding | chr2
>AT3G49220#		contig002230,contig005810,contig185190,contig185340,contig319560,contig37326	metabolic process		pectinesterase family protein | chr3
>AT3G49220#		contig002230,contig005810,contig185190,contig185340,contig319560,contig37326	negative regulation of catalytic activity		pectinesterase family protein | chr3
>AT3G49220#		contig002230,contig005810,contig185190,contig185340,contig319560,contig37326	metabolic process		pectinesterase family protein | chr3
>AT3G58610#		contig002240,contig101070,contig145980,contig147370,contig149450,contig151170,GNMM7SP01BZPBZ0,GNMM7SP01CUPHV0,GNMM7SP02IMLP30,GNMM7SP02G2T1J0,GNMM7SP02I1GE30,GNMM7SP02HRZK8	oxidation-reduction process		ketol-acid reductoisomerase | chr3
>AT5G23940#		contig002290,contig164400,GNMM7SP01BYJJP0,GNMM7SP02F9JGJ0,GNMM7SP02GE77P	metabolic process		EMB3009 | EMB3009 (embryo defective 3009); transferase/ transferase, transferring acyl groups other than amino-acyl groups | chr5
>AT5G23940#		contig002290,contig164400,GNMM7SP01BYJJP0,GNMM7SP02F9JGJ0,GNMM7SP02GE77P	metabolic process		EMB3009 | EMB3009 (embryo defective 3009); transferase/ transferase, transferring acyl groups other than amino-acyl groups | chr5
>AT2G38670#		contig002390,contig138440,contig287810,contig287820,contig375640,contig49897	biosynthetic process		PECT1 | PECT1 (PHOSPHORYLETHANOLAMINE CYTIDYLYLTRANSFERASE 1); ethanolamine-phosphate cytidylyltransferase | chr2
>AT2G38670#		contig002390,contig138440,contig287810,contig287820,contig375640,contig49897	metabolic process		PECT1 | PECT1 (PHOSPHORYLETHANOLAMINE CYTIDYLYLTRANSFERASE 1); ethanolamine-phosphate cytidylyltransferase | chr2
>AT1G75280#		contig00243	metabolic process		isoflavone reductase, putative | chr1
>AT2G40890#		contig002450,contig209990,contig400750,contig435490,contig478610,GNMM7SP01CEYN10,GNMM7SP01C3J0L	oxidation-reduction process		CYP98A3 | CYP98A3 (cytochrome P450, family 98, subfamily A, polypeptide 3); monooxygenase/ p-coumarate 3-hydroxylase | chr2
>AT2G40890#		contig002450,contig209990,contig400750,contig435490,contig478610,GNMM7SP01CEYN10,GNMM7SP01C3J0L	oxidation-reduction process		CYP98A3 | CYP98A3 (cytochrome P450, family 98, subfamily A, polypeptide 3); monooxygenase/ p-coumarate 3-hydroxylase | chr2
>AT3G14420#		contig155860,contig247050,contig002470,contig034450,contig138300,GNMM7SP01BLG0P	oxidation-reduction process		(S)-2-hydroxy-acid oxidase, peroxisomal, putative / glycolate oxidase, putative / short chain alpha-hydroxy acid oxidase, putative | chr3
>AT3G14420#		contig155860,contig247050,contig002470,contig034450,contig138300,GNMM7SP01BLG0P	metabolic process		(S)-2-hydroxy-acid oxidase, peroxisomal, putative / glycolate oxidase, putative / short chain alpha-hydroxy acid oxidase, putative | chr3
>AT3G14420#		contig155860,contig247050,contig002470,contig034450,contig138300,GNMM7SP01BLG0P	oxidation-reduction process		(S)-2-hydroxy-acid oxidase, peroxisomal, putative / glycolate oxidase, putative / short chain alpha-hydroxy acid oxidase, putative | chr3
>AT3G14420#		contig155860,contig247050,contig002470,contig034450,contig138300,GNMM7SP01BLG0P	metabolic process		(S)-2-hydroxy-acid oxidase, peroxisomal, putative / glycolate oxidase, putative / short chain alpha-hydroxy acid oxidase, putative | chr3
>AT3G14420#		contig155860,contig247050,contig002470,contig034450,contig138300,GNMM7SP01BLG0P	oxidation-reduction process		(S)-2-hydroxy-acid oxidase, peroxisomal, putative / glycolate oxidase, putative / short chain alpha-hydroxy acid oxidase, putative | chr3
>AT3G14420#		contig155860,contig247050,contig002470,contig034450,contig138300,GNMM7SP01BLG0P	oxidation-reduction process		(S)-2-hydroxy-acid oxidase, peroxisomal, putative / glycolate oxidase, putative / short chain alpha-hydroxy acid oxidase, putative | chr3
>AT3G14420#		contig155860,contig247050,contig002470,contig034450,contig138300,GNMM7SP01BLG0P	metabolic process		(S)-2-hydroxy-acid oxidase, peroxisomal, putative / glycolate oxidase, putative / short chain alpha-hydroxy acid oxidase, putative | chr3
>AT3G14420#		contig155860,contig247050,contig002470,contig034450,contig138300,GNMM7SP01BLG0P	metabolic process		(S)-2-hydroxy-acid oxidase, peroxisomal, putative / glycolate oxidase, putative / short chain alpha-hydroxy acid oxidase, putative | chr3
>AT3G14420#		contig155860,contig247050,contig002470,contig034450,contig138300,GNMM7SP01BLG0P	oxidation-reduction process		(S)-2-hydroxy-acid oxidase, peroxisomal, putative / glycolate oxidase, putative / short chain alpha-hydroxy acid oxidase, putative | chr3
>AT3G14420#		contig155860,contig247050,contig002470,contig034450,contig138300,GNMM7SP01BLG0P	oxidation-reduction process		(S)-2-hydroxy-acid oxidase, peroxisomal, putative / glycolate oxidase, putative / short chain alpha-hydroxy acid oxidase, putative | chr3
>AT3G14420#		contig155860,contig247050,contig002470,contig034450,contig138300,GNMM7SP01BLG0P	metabolic process		(S)-2-hydroxy-acid oxidase, peroxisomal, putative / glycolate oxidase, putative / short chain alpha-hydroxy acid oxidase, putative | chr3
>AT3G14420#		contig155860,contig247050,contig002470,contig034450,contig138300,GNMM7SP01BLG0P	oxidation-reduction process		(S)-2-hydroxy-acid oxidase, peroxisomal, putative / glycolate oxidase, putative / short chain alpha-hydroxy acid oxidase, putative | chr3
>AT3G14420#		contig155860,contig247050,contig002470,contig034450,contig138300,GNMM7SP01BLG0P	metabolic process		(S)-2-hydroxy-acid oxidase, peroxisomal, putative / glycolate oxidase, putative / short chain alpha-hydroxy acid oxidase, putative | chr3
>AT3G14420#		contig155860,contig247050,contig002470,contig034450,contig138300,GNMM7SP01BLG0P	oxidation-reduction process		(S)-2-hydroxy-acid oxidase, peroxisomal, putative / glycolate oxidase, putative / short chain alpha-hydroxy acid oxidase, putative | chr3
>AT2G36110#		contig00250	metabolic process		3'-5' exonuclease domain-containing protein | chr2
>AT1G31500#		contig00251	metabolic process		endonuclease/exonuclease/phosphatase family protein | chr1
>AT4G29120#		contig002600,contig017730,contig209530,GNMM7SP01DYUWR0,GNMM7SP01A80BP	metabolic process		6-phosphogluconate dehydrogenase NAD-binding domain-containing protein | chr4
>AT4G29120#		contig002600,contig017730,contig209530,GNMM7SP01DYUWR0,GNMM7SP01A80BP	metabolic process		6-phosphogluconate dehydrogenase NAD-binding domain-containing protein | chr4
>AT4G29120#		contig002600,contig017730,contig209530,GNMM7SP01DYUWR0,GNMM7SP01A80BP	oxidation-reduction process		6-phosphogluconate dehydrogenase NAD-binding domain-containing protein | chr4
>AT2G31440#		contig002670,contig446410,contig52019	positive regulation of catalytic activity		protein binding | chr2
>AT5G20410#		contig002680,contig148940,contig20306	metabolic process		MGD2, ATMGD2 | MGD2; 1,2-diacylglycerol 3-beta-galactosyltransferase/ UDP-galactosyltransferase/ transferase, transferring glycosyl groups | chr5
>AT5G20410#		contig002680,contig148940,contig20306	metabolic process		MGD2, ATMGD2 | MGD2; 1,2-diacylglycerol 3-beta-galactosyltransferase/ UDP-galactosyltransferase/ transferase, transferring glycosyl groups | chr5
>AT2G25620#		contig002690,contig041390,GNMM7SP02IXJRE0,GNMM7SP02HIRZS	metabolic process		protein phosphatase 2C, putative / PP2C, putative | chr2
>AT3G54420#		contig002700,contig023660,contig024830,contig088660,contig335700,GNMM7SP01EBPLF0,GNMM7SP01D96460,GNMM7SP01C6KOE	metabolic process		ATEP3, ATCHITIV, CHIV | ATEP3; chitinase | chr3
>AT3G54420#		contig002700,contig023660,contig024830,contig088660,contig335700,GNMM7SP01EBPLF0,GNMM7SP01D96460,GNMM7SP01C6KOE	metabolic process		ATEP3, ATCHITIV, CHIV | ATEP3; chitinase | chr3
>AT4G26300#		contig002730,contig109640,contig212980,GNMM7SP01BEUMV0,GNMM7SP02HDOP90,GNMM7SP02G8056	metabolic process		emb1027 | emb1027 (embryo defective 1027); ATP binding / aminoacyl-tRNA ligase/ arginine-tRNA ligase/ nucleotide binding | chr4
>AT2G20580#		contig002750,contig130170,contig202720,contig202920,contig204100,contig204110,contig265820,contig296590,contig296600,contig296610,contig53477	regulation of catalytic activity		RPN1A, ATRPN1A | RPN1A (26S PROTEASOME REGULATORY SUBUNIT S2 1A); binding / enzyme regulator | chr2
>AT1G55740#		contig002790,contig147130,contig213110,GNMM7SP01DMFZF0,GNMM7SP01DPWT30,GNMM7SP01C76D80,GNMM7SP01ARGMX0,GNMM7SP01EYB5N0,GNMM7SP02HLV24	metabolic process		AtSIP1 | AtSIP1 (Arabidopsis thaliana seed imbibition 1); hydrolase, hydrolyzing O-glycosyl compounds | chr1
>AT1G76490#		contig002830,contig145510,contig146000,contig284170,GNMM7SP01D1ABF0,GNMM7SP01DCU4A0,GNMM7SP01DJL4A0,GNMM7SP01CM7IZ0,GNMM7SP01CS30S0,GNMM7SP01BOXTL0,GNMM7SP02IVVPW	oxidation-reduction process		HMG1, HMGR1 | HMG1 (HYDROXY METHYLGLUTARYL COA REDUCTASE 1); hydroxymethylglutaryl-CoA reductase | chr1
>AT1G76490#		contig002830,contig145510,contig146000,contig284170,GNMM7SP01D1ABF0,GNMM7SP01DCU4A0,GNMM7SP01DJL4A0,GNMM7SP01CM7IZ0,GNMM7SP01CS30S0,GNMM7SP01BOXTL0,GNMM7SP02IVVPW	oxidation-reduction process		HMG1, HMGR1 | HMG1 (HYDROXY METHYLGLUTARYL COA REDUCTASE 1); hydroxymethylglutaryl-CoA reductase | chr1
>AT1G76490#		contig002830,contig145510,contig146000,contig284170,GNMM7SP01D1ABF0,GNMM7SP01DCU4A0,GNMM7SP01DJL4A0,GNMM7SP01CM7IZ0,GNMM7SP01CS30S0,GNMM7SP01BOXTL0,GNMM7SP02IVVPW	oxidation-reduction process		HMG1, HMGR1 | HMG1 (HYDROXY METHYLGLUTARYL COA REDUCTASE 1); hydroxymethylglutaryl-CoA reductase | chr1
>AT1G76490#		contig002830,contig145510,contig146000,contig284170,GNMM7SP01D1ABF0,GNMM7SP01DCU4A0,GNMM7SP01DJL4A0,GNMM7SP01CM7IZ0,GNMM7SP01CS30S0,GNMM7SP01BOXTL0,GNMM7SP02IVVPW	sterol biosynthetic process		HMG1, HMGR1 | HMG1 (HYDROXY METHYLGLUTARYL COA REDUCTASE 1); hydroxymethylglutaryl-CoA reductase | chr1
>AT2G39730#		contig145080,GNMM7SP01DMZO00,GNMM7SP01C5BPY0,contig002910,contig002980,contig435110,GNMM7SP02JK14G	regulation of catalytic activity		RCA | RCA (RUBISCO ACTIVASE); ADP binding / ATP binding / enzyme regulator/ ribulose-1,5-bisphosphate carboxylase/oxygenase activator | chr2
>AT2G39730#		contig145080,GNMM7SP01DMZO00,GNMM7SP01C5BPY0,contig002910,contig002980,contig435110,GNMM7SP02JK14G	positive regulation of catalytic activity		RCA | RCA (RUBISCO ACTIVASE); ADP binding / ATP binding / enzyme regulator/ ribulose-1,5-bisphosphate carboxylase/oxygenase activator | chr2
>AT1G48410#		contig182660,contig003010,contig114310,contig182680,contig183440,contig221720,contig244450,contig450520,contig499480,GNMM7SP01BIIB40,GNMM7SP01DGUDP0,GNMM7SP02IZ82N0,GNMM7SP02HJ0AA0,GNMM7SP02IHY9M0,GNMM7SP02FWTER0,GNMM7SP02H9DCF0,GNMM7SP02GO4PE0,GNMM7SP02H2XXL0,GNMM7SP02G5TBI0,GNMM7SP02H3RKI	metabolic process		AGO1 | AGO1 (ARGONAUTE 1); endoribonuclease/ miRNA binding / protein binding / siRNA binding | chr1
>AT3G55410#		contig003030,contig109210,GNMM7SP02HVU330,GNMM7SP02IJ1Q9	metabolic process		2-oxoglutarate dehydrogenase E1 component, putative / oxoglutarate decarboxylase, putative / alpha-ketoglutaric dehydrogenase, putative | chr3
>AT3G55410#		contig003030,contig109210,GNMM7SP02HVU330,GNMM7SP02IJ1Q9	oxidation-reduction process		2-oxoglutarate dehydrogenase E1 component, putative / oxoglutarate decarboxylase, putative / alpha-ketoglutaric dehydrogenase, putative | chr3
>AT4G36250#		contig003090,contig023300,GNMM7SP01ELI61	oxidation-reduction process		ALDH3F1 | ALDH3F1 (Aldehyde Dehydrogenase 3F1); 3-chloroallyl aldehyde dehydrogenase/ aldehyde dehydrogenase (NAD) | chr4
>AT4G36250#		contig003090,contig023300,GNMM7SP01ELI61	oxidation-reduction process		ALDH3F1 | ALDH3F1 (Aldehyde Dehydrogenase 3F1); 3-chloroallyl aldehyde dehydrogenase/ aldehyde dehydrogenase (NAD) | chr4
>AT4G36250#		contig003090,contig023300,GNMM7SP01ELI61	oxidation-reduction process		ALDH3F1 | ALDH3F1 (Aldehyde Dehydrogenase 3F1); 3-chloroallyl aldehyde dehydrogenase/ aldehyde dehydrogenase (NAD) | chr4
>AT4G36250#		contig003090,contig023300,GNMM7SP01ELI61	metabolic process		ALDH3F1 | ALDH3F1 (Aldehyde Dehydrogenase 3F1); 3-chloroallyl aldehyde dehydrogenase/ aldehyde dehydrogenase (NAD) | chr4
>AT2G44160#		contig003110,GNMM7SP02FVEU5	oxidation-reduction process		MTHFR2 | MTHFR2 (METHYLENETETRAHYDROFOLATE REDUCTASE 2); methylenetetrahydrofolate reductase (NADPH) | chr2
>AT2G44160#		contig003110,GNMM7SP02FVEU5	oxidation-reduction process		MTHFR2 | MTHFR2 (METHYLENETETRAHYDROFOLATE REDUCTASE 2); methylenetetrahydrofolate reductase (NADPH) | chr2
>AT4G32410#		contig003140,contig127270,contig190990,contig282490,contig315950,contig325940,contig325970,contig334460,contig380570,contig407270,contig419800,contig435670,GNMM7SP01DD68W0,GNMM7SP01DK4W10,GNMM7SP01EM1UT0,GNMM7SP01CBRNW0,GNMM7SP01EW5Y20,GNMM7SP01BHYHZ0,GNMM7SP01CB1Z90,GNMM7SP02FUQ0S	metabolic process		CESA1, RSW1 | CESA1 (CELLULOSE SYNTHASE 1); cellulose synthase/ transferase, transferring glycosyl groups | chr4
>AT4G32410#		contig003140,contig127270,contig190990,contig282490,contig315950,contig325940,contig325970,contig334460,contig380570,contig407270,contig419800,contig435670,GNMM7SP01DD68W0,GNMM7SP01DK4W10,GNMM7SP01EM1UT0,GNMM7SP01CBRNW0,GNMM7SP01EW5Y20,GNMM7SP01BHYHZ0,GNMM7SP01CB1Z90,GNMM7SP02FUQ0S	metabolic process		CESA1, RSW1 | CESA1 (CELLULOSE SYNTHASE 1); cellulose synthase/ transferase, transferring glycosyl groups | chr4
>AT2G32990#		contig00317	carbohydrate metabolic process		AtGH9B8 | AtGH9B8 (Arabidopsis thaliana glycosyl hydrolase 9B8); catalytic/ hydrolase, hydrolyzing O-glycosyl compounds | chr2
>AT2G32990#		contig00317	metabolic process		AtGH9B8 | AtGH9B8 (Arabidopsis thaliana glycosyl hydrolase 9B8); catalytic/ hydrolase, hydrolyzing O-glycosyl compounds | chr2
>AT5G17330#		contig003180,contig154180,contig159770,contig342460,contig428040,contig464760,GNMM7SP01E30HI0,GNMM7SP01CJNMO0,GNMM7SP01DJYYA0,GNMM7SP01EOPL90,GNMM7SP01BGPGV0,GNMM7SP01C6QYE0,GNMM7SP01AZXUL	metabolic process		GAD, GAD1 | GAD; calmodulin binding / glutamate decarboxylase | chr5
>AT1G58440#		contig003230,contig056190,contig157410,contig230010,GNMM7SP01DA3QW0,GNMM7SP02G415M	sterol biosynthetic process		XF1, SQE1 | XF1; squalene monooxygenase | chr1
>AT1G58440#		contig003230,contig056190,contig157410,contig230010,GNMM7SP01DA3QW0,GNMM7SP02G415M	oxidation-reduction process		XF1, SQE1 | XF1; squalene monooxygenase | chr1
>AT1G58440#		contig003230,contig056190,contig157410,contig230010,GNMM7SP01DA3QW0,GNMM7SP02G415M	sterol biosynthetic process		XF1, SQE1 | XF1; squalene monooxygenase | chr1
>AT3G55850#		contig00327	metabolic process		LAF3, LAF3 ISF1 | LAF3 (LONG AFTER FAR-RED 3); hydrolase/ hydrolase, acting on carbon-nitrogen (but not peptide) bonds | chr3
>AT3G55850#		contig00327	metabolic process		LAF3, LAF3 ISF1 | LAF3 (LONG AFTER FAR-RED 3); hydrolase/ hydrolase, acting on carbon-nitrogen (but not peptide) bonds | chr3
>AT1G53830#		contig00331	metabolic process		ATPME2 | ATPME2; pectinesterase | chr1
>AT3G14310#		contig003320,contig150610,contig501320,GNMM7SP01EESRV0,GNMM7SP01D8TWU0,GNMM7SP02G3YWN0,GNMM7SP02I78G7	metabolic process		ATPME3 | ATPME3; pectinesterase | chr3
>AT3G14310#		contig003320,contig150610,contig501320,GNMM7SP01EESRV0,GNMM7SP01D8TWU0,GNMM7SP02G3YWN0,GNMM7SP02I78G7	metabolic process		ATPME3 | ATPME3; pectinesterase | chr3
>AT2G45620#		contig003330,contig225550,contig398720,GNMM7SP02H51TF	metabolic process		nucleotidyltransferase family protein | chr2
>AT2G45620#		contig003330,contig225550,contig398720,GNMM7SP02H51TF	metabolic process		nucleotidyltransferase family protein | chr2
>AT2G45570#		contig003440,contig176670,GNMM7SP01EMYL40,GNMM7SP01A9TO40,GNMM7SP01D74XB0,GNMM7SP01BQD070,GNMM7SP01BFLW50,GNMM7SP02I7W0U	oxidation-reduction process		CYP76C2 | CYP76C2; electron carrier/ heme binding / iron ion binding / monooxygenase/ oxygen binding | chr2
>AT5G43940#		contig003540,contig208010,contig208080,contig444330,GNMM7SP01ESQLB0,GNMM7SP01BPG2C0,GNMM7SP02HDVL40,GNMM7SP02I6G6I0,GNMM7SP02IMJJI	oxidation-reduction process		HOT5, ADH2, GSNOR | HOT5 (sensitive to hot temperatures 5); S-(hydroxymethyl)glutathione dehydrogenase/ S-nitrosoglutathione reductase | chr5
>AT5G43940#		contig003540,contig208010,contig208080,contig444330,GNMM7SP01ESQLB0,GNMM7SP01BPG2C0,GNMM7SP02HDVL40,GNMM7SP02I6G6I0,GNMM7SP02IMJJI	oxidation-reduction process		HOT5, ADH2, GSNOR | HOT5 (sensitive to hot temperatures 5); S-(hydroxymethyl)glutathione dehydrogenase/ S-nitrosoglutathione reductase | chr5
>AT5G43940#		contig003540,contig208010,contig208080,contig444330,GNMM7SP01ESQLB0,GNMM7SP01BPG2C0,GNMM7SP02HDVL40,GNMM7SP02I6G6I0,GNMM7SP02IMJJI	oxidation-reduction process		HOT5, ADH2, GSNOR | HOT5 (sensitive to hot temperatures 5); S-(hydroxymethyl)glutathione dehydrogenase/ S-nitrosoglutathione reductase | chr5
>AT5G43940#		contig003540,contig208010,contig208080,contig444330,GNMM7SP01ESQLB0,GNMM7SP01BPG2C0,GNMM7SP02HDVL40,GNMM7SP02I6G6I0,GNMM7SP02IMJJI	oxidation-reduction process		HOT5, ADH2, GSNOR | HOT5 (sensitive to hot temperatures 5); S-(hydroxymethyl)glutathione dehydrogenase/ S-nitrosoglutathione reductase | chr5
>AT2G19450#		contig003550,contig044550,contig221540,contig389300,GNMM7SP01D2YYW	metabolic process		TAG1, AS11, ABX45, DGAT1, RDS1, ATDGAT | TAG1 (TRIACYLGLYCEROL BIOSYNTHESIS DEFECT 1); diacylglycerol O-acyltransferase | chr2
>AT2G19450#		contig003550,contig044550,contig221540,contig389300,GNMM7SP01D2YYW	metabolic process		TAG1, AS11, ABX45, DGAT1, RDS1, ATDGAT | TAG1 (TRIACYLGLYCEROL BIOSYNTHESIS DEFECT 1); diacylglycerol O-acyltransferase | chr2
>AT2G19450#		contig003550,contig044550,contig221540,contig389300,GNMM7SP01D2YYW	metabolic process		TAG1, AS11, ABX45, DGAT1, RDS1, ATDGAT | TAG1 (TRIACYLGLYCEROL BIOSYNTHESIS DEFECT 1); diacylglycerol O-acyltransferase | chr2
>AT2G19450#		contig003550,contig044550,contig221540,contig389300,GNMM7SP01D2YYW	metabolic process		TAG1, AS11, ABX45, DGAT1, RDS1, ATDGAT | TAG1 (TRIACYLGLYCEROL BIOSYNTHESIS DEFECT 1); diacylglycerol O-acyltransferase | chr2
>AT2G19450#		contig003550,contig044550,contig221540,contig389300,GNMM7SP01D2YYW	carbohydrate metabolic process		TAG1, AS11, ABX45, DGAT1, RDS1, ATDGAT | TAG1 (TRIACYLGLYCEROL BIOSYNTHESIS DEFECT 1); diacylglycerol O-acyltransferase | chr2
>AT3G15140#		contig003570,contig25564	metabolic process		exonuclease family protein | chr3
>AT5G57020#		contig003610,contig293570,contig436140,GNMM7SP01DUIL10,GNMM7SP01CQR3S	metabolic process		NMT1, ATNMT1 | NMT1 (MYRISTOYL-COA
>AT1G08830#		contig003630,contig092740,contig135710,contig438030,GNMM7SP01B3M5M0,GNMM7SP02H3U3B	oxidation-reduction process		CSD1 | CSD1 (COPPER/ZINC SUPEROXIDE DISMUTASE 1); superoxide dismutase | chr1
>AT1G08830#		contig003630,contig092740,contig135710,contig438030,GNMM7SP01B3M5M0,GNMM7SP02H3U3B	oxidation-reduction process		CSD1 | CSD1 (COPPER/ZINC SUPEROXIDE DISMUTASE 1); superoxide dismutase | chr1
>AT5G64813#		contig003710,contig37107	circadian regulation of gene expression		LIP1 | LIP1 (Light Insensitive Period1); GTPase | chr5
>AT4G38540#		contig003780,contig052110,contig256090,GNMM7SP01BZRIS0,GNMM7SP02GRE2E0,GNMM7SP02GKU700,GNMM7SP02IA83Q	oxidation-reduction process		monooxygenase, putative (MO2) | chr4
>AT4G29590#		contig00382	metabolic process		methyltransferase | chr4
>AT5G63680#		contig003890,contig03122	metabolic process		pyruvate kinase, putative | chr5
>AT3G54250#		contig003920,GNMM7SP01B1S52	metabolic process		mevalonate diphosphate decarboxylase, putative | chr3
>AT2G41640#		contig003930,GNMM7SP02F2XWR0,GNMM7SP02JFHUQ0,GNMM7SP02H5AM50,GNMM7SP02HOF7S	metabolic process		transferase, transferring glycosyl groups | chr2
>AT1G04350#		contig004000,contig281750,GNMM7SP01DQ28K0,GNMM7SP02I8EPR0,GNMM7SP02GG1CT	oxidation-reduction process		2-oxoglutarate-dependent dioxygenase, putative | chr1
>AT1G80350#		contig004020,GNMM7SP02H55JN0,GNMM7SP02GAV7I	metabolic process		ERH3, AAA1, FRA2, LUE1, ATKTN1, KTN1, FRC2, BOT1, FTR | ERH3 (ECTOPIC ROOT HAIR 3); ATP binding / nucleoside-triphosphatase/ nucleotide binding | chr1
>AT3G57650#		contig00403	metabolic process		LPAT2 | LPAT2; 1-acylglycerol-3-phosphate O-acyltransferase | chr3
>AT3G57650#		contig00403	metabolic process		LPAT2 | LPAT2; 1-acylglycerol-3-phosphate O-acyltransferase | chr3
>AT3G57650#		contig00403	metabolic process		LPAT2 | LPAT2; 1-acylglycerol-3-phosphate O-acyltransferase | chr3
>AT5G14780#		contig004130,GNMM7SP01APXQQ0,GNMM7SP01CT4TI0,GNMM7SP01APIFG0,GNMM7SP01C14OZ	metabolic process		FDH | FDH (FORMATE DEHYDROGENASE); NAD or NADH binding / binding / catalytic/ cofactor binding / oxidoreductase, acting on the CH-OH group of donors, NAD or NADP as acceptor | chr5
>AT5G14780#		contig004130,GNMM7SP01APXQQ0,GNMM7SP01CT4TI0,GNMM7SP01APIFG0,GNMM7SP01C14OZ	oxidation-reduction process		FDH | FDH (FORMATE DEHYDROGENASE); NAD or NADH binding / binding / catalytic/ cofactor binding / oxidoreductase, acting on the CH-OH group of donors, NAD or NADP as acceptor | chr5
>AT5G14670#		contig004140,contig006440,contig017380,contig094510,contig141910,contig408120,contig439500,GNMM7SP01CU6WJ0,GNMM7SP01EWQVZ0,GNMM7SP01ED1UA0,GNMM7SP02HT1X7	positive regulation of catalytic activity		ATARFA1B | ATARFA1B (ADP-ribosylation factor A1B); GTP binding / phospholipase activator/ protein binding | chr5
>AT5G65750#		contig004150,contig233910,GNMM7SP01BQ8980,GNMM7SP02IU3XR	oxidation-reduction process		2-oxoglutarate dehydrogenase E1 component, putative / oxoglutarate decarboxylase, putative / alpha-ketoglutaric dehydrogenase, putative | chr5
>AT5G02230#		contig004160,contig085080,GNMM7SP02JXTHA	metabolic process		haloacid dehalogenase-like hydrolase family protein | chr5
>AT5G02230#		contig004160,contig085080,GNMM7SP02JXTHA	metabolic process		haloacid dehalogenase-like hydrolase family protein | chr5
>AT5G02230#		contig004160,contig085080,GNMM7SP02JXTHA	metabolic process		haloacid dehalogenase-like hydrolase family protein | chr5
>AT5G07350#		contig004180,contig164680,contig063370,contig164340,contig164350,contig16454	metabolic process		tudor domain-containing protein / nuclease family protein | chr5
>AT3G62290#		contig004210,contig007000,contig077760,contig179370,contig223140,GNMM7SP01AUU980,GNMM7SP02HXJVD0,GNMM7SP02HYAS2	positive regulation of catalytic activity		ATARFA1E | ATARFA1E (ADP-ribosylation factor A1E); GTP binding / phospholipase activator/ protein binding | chr3
>AT1G04980#		contig004240,contig182160,GNMM7SP01DTCZR0,GNMM7SP02IFO06	metabolic process		ATPDIL2-2, ATPDI10, PDI10 | ATPDIL2-2 (PDI-LIKE 2-2); protein disulfide isomerase | chr1
>AT3G13800#		contig00428	metabolic process		metallo-beta-lactamase family protein | chr3
>AT3G13800#		contig00428	metabolic process		metallo-beta-lactamase family protein | chr3
>AT5G18170#		contig004360,contig013830,contig013910,contig148400,contig454850,contig48177	nitrogen compound metabolic process		GDH1 | GDH1 (GLUTAMATE DEHYDROGENASE 1); ATP binding / glutamate dehydrogenase [NAD(P)+]/ oxidoreductase | chr5
>AT5G18170#		contig004360,contig013830,contig013910,contig148400,contig454850,contig48177	oxidation-reduction process		GDH1 | GDH1 (GLUTAMATE DEHYDROGENASE 1); ATP binding / glutamate dehydrogenase [NAD(P)+]/ oxidoreductase | chr5
>AT5G18170#		contig004360,contig013830,contig013910,contig148400,contig454850,contig48177	oxidation-reduction process		GDH1 | GDH1 (GLUTAMATE DEHYDROGENASE 1); ATP binding / glutamate dehydrogenase [NAD(P)+]/ oxidoreductase | chr5
>AT5G18170#		contig004360,contig013830,contig013910,contig148400,contig454850,contig48177	oxidation-reduction process		GDH1 | GDH1 (GLUTAMATE DEHYDROGENASE 1); ATP binding / glutamate dehydrogenase [NAD(P)+]/ oxidoreductase | chr5
>AT5G04590#		contig00444	oxidation-reduction process		SIR | SIR; sulfite reductase (ferredoxin)/ sulfite reductase | chr5
>AT5G04590#		contig00444	oxidation-reduction process		SIR | SIR; sulfite reductase (ferredoxin)/ sulfite reductase | chr5
>AT5G41360#		contig004450,contig362790,GNMM7SP01BPOPY0,GNMM7SP02F3QK1	metabolic process		XPB2, ATXPB2 | XPB2; ATP binding / ATP-dependent DNA helicase/ ATP-dependent helicase/ DNA binding / helicase/ hydrolase/ nucleic acid binding | chr5
>AT3G52390#		contig00447	metabolic process		tatD-related deoxyribonuclease family protein | chr3
>AT3G52390#		contig00447	metabolic process		tatD-related deoxyribonuclease family protein | chr3
>AT1G14130#		contig00448	oxidation-reduction process		2-oxoglutarate-dependent dioxygenase, putative | chr1
>AT1G14130#		contig00448	oxidation-reduction process		2-oxoglutarate-dependent dioxygenase, putative | chr1
>AT5G22620#		contig004520,GNMM7SP01CHT0I0,GNMM7SP01AXV7Y0,GNMM7SP02GFTAY0,GNMM7SP02G2B8Q0,GNMM7SP02G3F7W	metabolic process		phosphoglycerate/bisphosphoglycerate mutase family protein | chr5
>AT5G22620#		contig004520,GNMM7SP01CHT0I0,GNMM7SP01AXV7Y0,GNMM7SP02GFTAY0,GNMM7SP02G2B8Q0,GNMM7SP02G3F7W	metabolic process		phosphoglycerate/bisphosphoglycerate mutase family protein | chr5
>AT5G22620#		contig004520,GNMM7SP01CHT0I0,GNMM7SP01AXV7Y0,GNMM7SP02GFTAY0,GNMM7SP02G2B8Q0,GNMM7SP02G3F7W	metabolic process		phosphoglycerate/bisphosphoglycerate mutase family protein | chr5
>AT5G22620#		contig004520,GNMM7SP01CHT0I0,GNMM7SP01AXV7Y0,GNMM7SP02GFTAY0,GNMM7SP02G2B8Q0,GNMM7SP02G3F7W	metabolic process		phosphoglycerate/bisphosphoglycerate mutase family protein | chr5
>AT4G21580#		contig004540,contig062360,GNMM7SP01BNUQD0,contig30482	oxidation-reduction process		oxidoreductase, zinc-binding dehydrogenase family protein | chr4
>AT4G21580#		contig004540,contig062360,GNMM7SP01BNUQD0,contig30482	metabolic process		oxidoreductase, zinc-binding dehydrogenase family protein | chr4
>AT4G21580#		contig004540,contig062360,GNMM7SP01BNUQD0,contig30482	oxidation-reduction process		oxidoreductase, zinc-binding dehydrogenase family protein | chr4
>AT4G21580#		contig004540,contig062360,GNMM7SP01BNUQD0,contig30482	metabolic process		oxidoreductase, zinc-binding dehydrogenase family protein | chr4
>AT4G21580#		contig004540,contig062360,GNMM7SP01BNUQD0,contig30482	oxidation-reduction process		oxidoreductase, zinc-binding dehydrogenase family protein | chr4
>AT4G21580#		contig004540,contig062360,GNMM7SP01BNUQD0,contig30482	metabolic process		oxidoreductase, zinc-binding dehydrogenase family protein | chr4
>AT1G64190#		contig004600,contig223940,GNMM7SP01EQOMZ0,GNMM7SP02IU104	oxidation-reduction process		6-phosphogluconate dehydrogenase family protein | chr1
>AT1G64190#		contig004600,contig223940,GNMM7SP01EQOMZ0,GNMM7SP02IU104	metabolic process		6-phosphogluconate dehydrogenase family protein | chr1
>AT1G64190#		contig004600,contig223940,GNMM7SP01EQOMZ0,GNMM7SP02IU104	oxidation-reduction process		6-phosphogluconate dehydrogenase family protein | chr1
>AT1G74040#		contig004700,contig235170,contig235180,GNMM7SP02H38RR	metabolic process		IMS1, MAML-3, IPMS2 | IMS1 (2-ISOPROPYLMALATE SYNTHASE 1); 2-isopropylmalate synthase | chr1
>AT3G04120#		contig004740,contig077180,contig150030,contig433980,contig463470,GNMM7SP01BHIGS0,GNMM7SP01AGB370,GNMM7SP01ALO110,GNMM7SP01C2TEP0,GNMM7SP01CHQBJ0,GNMM7SP01BMURX0,GNMM7SP01BG2490,GNMM7SP01CMZNA0,GNMM7SP01CGXDE0,GNMM7SP01CGZQ40,GNMM7SP01EPG1V0,GNMM7SP01B7CYT0,GNMM7SP01ETDP10,GNMM7SP01CSXDS0,GNMM7SP01ERKMO0,GNMM7SP01CL2P50,GNMM7SP01EQ2CE0,GNMM7SP01D9VZU0,GNMM7SP01CM13Z0,GNMM7SP01CSUD40,GNMM7SP01C487H…	oxidation-reduction process		GAPC, GAPC-1, GAPC1 | GAPC1 (GLYCERALDEHYDE-3-PHOSPHATE DEHYDROGENASE C SUBUNIT 1); glyceraldehyde-3-phosphate dehydrogenase (phosphorylating)/ glyceraldehyde-3-phosphate dehydrogenase | chr3
>AT3G04120#		contig004740,contig077180,contig150030,contig433980,contig463470,GNMM7SP01BHIGS0,GNMM7SP01AGB370,GNMM7SP01ALO110,GNMM7SP01C2TEP0,GNMM7SP01CHQBJ0,GNMM7SP01BMURX0,GNMM7SP01BG2490,GNMM7SP01CMZNA0,GNMM7SP01CGXDE0,GNMM7SP01CGZQ40,GNMM7SP01EPG1V0,GNMM7SP01B7CYT0,GNMM7SP01ETDP10,GNMM7SP01CSXDS0,GNMM7SP01ERKMO0,GNMM7SP01CL2P50,GNMM7SP01EQ2CE0,GNMM7SP01D9VZU0,GNMM7SP01CM13Z0,GNMM7SP01CSUD40,GNMM7SP01C487H…	oxidation-reduction process		GAPC, GAPC-1, GAPC1 | GAPC1 (GLYCERALDEHYDE-3-PHOSPHATE DEHYDROGENASE C SUBUNIT 1); glyceraldehyde-3-phosphate dehydrogenase (phosphorylating)/ glyceraldehyde-3-phosphate dehydrogenase | chr3
>AT3G04120#		contig004740,contig077180,contig150030,contig433980,contig463470,GNMM7SP01BHIGS0,GNMM7SP01AGB370,GNMM7SP01ALO110,GNMM7SP01C2TEP0,GNMM7SP01CHQBJ0,GNMM7SP01BMURX0,GNMM7SP01BG2490,GNMM7SP01CMZNA0,GNMM7SP01CGXDE0,GNMM7SP01CGZQ40,GNMM7SP01EPG1V0,GNMM7SP01B7CYT0,GNMM7SP01ETDP10,GNMM7SP01CSXDS0,GNMM7SP01ERKMO0,GNMM7SP01CL2P50,GNMM7SP01EQ2CE0,GNMM7SP01D9VZU0,GNMM7SP01CM13Z0,GNMM7SP01CSUD40,GNMM7SP01C487H…	oxidation-reduction process		GAPC, GAPC-1, GAPC1 | GAPC1 (GLYCERALDEHYDE-3-PHOSPHATE DEHYDROGENASE C SUBUNIT 1); glyceraldehyde-3-phosphate dehydrogenase (phosphorylating)/ glyceraldehyde-3-phosphate dehydrogenase | chr3
>AT1G77120#		contig004750,contig010650,contig030170,contig397180,contig468360,GNMM7SP01DCUIC0,GNMM7SP01ASV7Y0,GNMM7SP01C09RJ0,GNMM7SP01DJOLT0,GNMM7SP02H48SG0,GNMM7SP02G7G5X	oxidation-reduction process		ADH1, ADH, ATADH, ATADH1 | ADH1 (ALCOHOL DEHYDROGENASE 1); alcohol dehydrogenase | chr1
>AT1G77120#		contig004750,contig010650,contig030170,contig397180,contig468360,GNMM7SP01DCUIC0,GNMM7SP01ASV7Y0,GNMM7SP01C09RJ0,GNMM7SP01DJOLT0,GNMM7SP02H48SG0,GNMM7SP02G7G5X	oxidation-reduction process		ADH1, ADH, ATADH, ATADH1 | ADH1 (ALCOHOL DEHYDROGENASE 1); alcohol dehydrogenase | chr1
>AT5G60540#		contig004790,contig173440,contig51059	metabolic process		EMB2407, ATPDX2, PDX2 | PDX2 (PYRIDOXINE BIOSYNTHESIS 2); glutaminase/ glutaminyl-tRNA synthase (glutamine-hydrolyzing)/ protein heterodimerization | chr5
>AT4G33150#		contig004870,contig01800	oxidation-reduction process		lysine-ketoglutarate reductase/saccharopine dehydrogenase bifunctional enzyme | chr4
>AT4G33150#		contig004870,contig01800	oxidation-reduction process		lysine-ketoglutarate reductase/saccharopine dehydrogenase bifunctional enzyme | chr4
>AT1G13980#		contig004920,contig022410,contig074970,contig148180,contig333670,GNMM7SP01BQ2JC0,GNMM7SP01B62XZ0,GNMM7SP02F8NAD	regulation of catalytic activity		GN, VAN7, EMB30 | GN (GNOM); GTP
>AT1G11680#		contig005100,contig078340,contig154400,GNMM7SP01C1TW50,GNMM7SP01C5Q5L	sterol biosynthetic process		CYP51G1, EMB1738, CYP51A2, CYP51 | CYP51G1 (CYTOCHROME P450 51G1); oxygen binding / sterol 14-demethylase | chr1
>AT1G11680#		contig005100,contig078340,contig154400,GNMM7SP01C1TW50,GNMM7SP01C5Q5L	oxidation-reduction process		CYP51G1, EMB1738, CYP51A2, CYP51 | CYP51G1 (CYTOCHROME P450 51G1); oxygen binding / sterol 14-demethylase | chr1
>AT1G11680#		contig005100,contig078340,contig154400,GNMM7SP01C1TW50,GNMM7SP01C5Q5L	sterol biosynthetic process		CYP51G1, EMB1738, CYP51A2, CYP51 | CYP51G1 (CYTOCHROME P450 51G1); oxygen binding / sterol 14-demethylase | chr1
>AT1G02640#		contig005130,contig33384	carbohydrate metabolic process		BXL2, ATBXL2 | BXL2 (BETA-XYLOSIDASE 2); hydrolase, hydrolyzing O-glycosyl compounds | chr1
>AT1G02640#		contig005130,contig33384	metabolic process		BXL2, ATBXL2 | BXL2 (BETA-XYLOSIDASE 2); hydrolase, hydrolyzing O-glycosyl compounds | chr1
>AT3G50400#		contig005220,GNMM7SP01AFCHN0,GNMM7SP01B7NCH0,GNMM7SP02IF69N0,GNMM7SP02FQ72C	lipid metabolic process		GDSL-motif lipase/hydrolase family protein | chr3
>AT3G50400#		contig005220,GNMM7SP01AFCHN0,GNMM7SP01B7NCH0,GNMM7SP02IF69N0,GNMM7SP02FQ72C	metabolic process		GDSL-motif lipase/hydrolase family protein | chr3
>AT2G20420#		contig005250,contig17915	metabolic process		succinyl-CoA ligase (GDP-forming) beta-chain, mitochondrial, putative / succinyl-CoA synthetase, beta chain, putative / SCS-beta, putative | chr2
>AT4G33120#		contig005260,contig008870,contig30664	lipid biosynthetic process		coclaurine N-methyltransferase, putative | chr4
>AT3G19480#		contig005270,contig005300,GNMM7SP01BV2FK0,GNMM7SP01CXA6H0,GNMM7SP01D9NWW	oxidation-reduction process		D-3-phosphoglycerate dehydrogenase, putative / 3-PGDH, putative | chr3
>AT3G19480#		contig005270,contig005300,GNMM7SP01BV2FK0,GNMM7SP01CXA6H0,GNMM7SP01D9NWW	metabolic process		D-3-phosphoglycerate dehydrogenase, putative / 3-PGDH, putative | chr3
>AT4G36800#		contig005280,contig02635	metabolic process		RCE1 | RCE1 (RUB1 CONJUGATING ENZYME 1); NEDD8 ligase/ small conjugating protein ligase | chr4
>AT4G36800#		contig005280,contig02635	metabolic process		RCE1 | RCE1 (RUB1 CONJUGATING ENZYME 1); NEDD8 ligase/ small conjugating protein ligase | chr4
>AT4G36800#		contig005280,contig02635	metabolic process		RCE1 | RCE1 (RUB1 CONJUGATING ENZYME 1); NEDD8 ligase/ small conjugating protein ligase | chr4
>AT1G32780#		contig00542	oxidation-reduction process		alcohol dehydrogenase, putative | chr1
>AT2G39140#		contig005440,contig440260,contig48759	metabolic process		SVR1 | SVR1 (SUPPRESSOR OF VARIEGATION 1); RNA binding / pseudouridine synthase | chr2
>AT1G70170#		contig005450,GNMM7SP02FL1OS	metabolic process		MMP | MMP (MATRIX METALLOPROTEINASE); metalloendopeptidase/ metallopeptidase | chr1
>AT2G19940#		contig00562	oxidation-reduction process		N-acetyl-gamma-glutamyl-phosphate reductase/ NAD or NADH binding / binding / catalytic/ oxidoreductase, acting on the aldehyde or oxo group of donors, NAD or NADP as acceptor / protein dimerization | chr2
>AT1G73960#		contig152440,GNMM7SP01DS4FP0,GNMM7SP01A9L3Y0,contig005790,contig103750,GNMM7SP01C49P8	metabolic process		TAF2 | TAF2 (TBP-ASSOCIATED FACTOR 2); metallopeptidase/ zinc ion binding | chr1
>AT2G20340#		contig005910,contig006020,contig010960,contig011840,contig046620,contig213090,contig215610,contig232600,contig232730,contig352190,contig362550,contig374120,contig396310,contig398600,contig430780,contig470440,contig487790,contig493410,GNMM7SP01EWXQ50,GNMM7SP01DBF2M	metabolic process		tyrosine decarboxylase, putative | chr2
>AT4G00630#		contig005920,contig041310,GNMM7SP01CU44O0,GNMM7SP01BPE7Q0,GNMM7SP01D14ES0,GNMM7SP02JNBA9	metabolic process		KEA2, ATKEA2 | KEA2; potassium ion transmembrane transporter/ potassium
>AT4G00630#		contig005920,contig041310,GNMM7SP01CU44O0,GNMM7SP01BPE7Q0,GNMM7SP01D14ES0,GNMM7SP02JNBA9	metabolic process		KEA2, ATKEA2 | KEA2; potassium ion transmembrane transporter/ potassium
>AT1G75900#		contig005940,contig046010,contig116650,contig268310,GNMM7SP02I8UWA	metabolic process		family II extracellular lipase 3 (EXL3) | chr1
>AT1G75900#		contig005940,contig046010,contig116650,contig268310,GNMM7SP02I8UWA	metabolic process		family II extracellular lipase 3 (EXL3) | chr1
>AT1G75900#		contig005940,contig046010,contig116650,contig268310,GNMM7SP02I8UWA	metabolic process		family II extracellular lipase 3 (EXL3) | chr1
>AT1G75900#		contig005940,contig046010,contig116650,contig268310,GNMM7SP02I8UWA	metabolic process		family II extracellular lipase 3 (EXL3) | chr1
>AT5G41670#		contig006090,contig012580,contig138730,contig198730,contig198740,GNMM7SP01DMEEI0,GNMM7SP02HH91D	metabolic process		6-phosphogluconate dehydrogenase family protein | chr5
>AT5G41670#		contig006090,contig012580,contig138730,contig198730,contig198740,GNMM7SP01DMEEI0,GNMM7SP02HH91D	oxidation-reduction process		6-phosphogluconate dehydrogenase family protein | chr5
>AT5G41670#		contig006090,contig012580,contig138730,contig198730,contig198740,GNMM7SP01DMEEI0,GNMM7SP02HH91D	oxidation-reduction process		6-phosphogluconate dehydrogenase family protein | chr5
>AT2G21910#		contig00621	oxidation-reduction process		CYP96A5 | CYP96A5; electron carrier/ heme binding / iron ion binding / monooxygenase/ oxygen binding | chr2
>AT4G16760#		contig006240,GNMM7SP01AWYY20,GNMM7SP01DSW6Y0,GNMM7SP01CAK0B	oxidation-reduction process		ACX1, ATACX1 | ACX1 (ACYL-COA OXIDASE 1); acyl-CoA oxidase | chr4
>AT4G16760#		contig006240,GNMM7SP01AWYY20,GNMM7SP01DSW6Y0,GNMM7SP01CAK0B	oxidation-reduction process		ACX1, ATACX1 | ACX1 (ACYL-COA OXIDASE 1); acyl-CoA oxidase | chr4
>AT3G51820#		contig006270,contig186730,contig300560,GNMM7SP01ENMEV	metabolic process		ATG4, G4, CHLG | G4; chlorophyll synthetase | chr3
>AT1G55850#		contig006290,contig006320,contig084400,contig107950,contig178190,contig235190,GNMM7SP01C24SE0,GNMM7SP01A973T0,GNMM7SP01C5YDY0,GNMM7SP02FHT070,GNMM7SP02I8UIN0,GNMM7SP02IMHUM0,GNMM7SP02FX0VI0,GNMM7SP02FZ6HH0,GNMM7SP02I3FPI	polysaccharide biosynthetic process		ATCSLE1, CSLE1 | ATCSLE1; cellulose synthase/ transferase, transferring glycosyl groups | chr1
>AT1G15220#		contig006360,GNMM7SP01DD8HP	oxidation-reduction process		ATCCMH, CCMH | CCMH; oxidoreductase | chr1
>AT1G15950#		contig006400,contig346020,contig410290,contig45573	oxidation-reduction process		CCR1, IRX4, ATCCR1 | CCR1 (CINNAMOYL COA REDUCTASE 1); cinnamoyl-CoA reductase | chr1
>AT2G20810#		contig00641	carbohydrate biosynthetic process		GAUT10, LGT4 | GAUT10 (GALACTURONOSYLTRANSFERASE 10); polygalacturonate 4-alpha-galacturonosyltransferase/ transferase, transferring glycosyl groups / transferase, transferring hexosyl groups | chr2
>AT1G34430#		contig006490,contig351950,contig429180,GNMM7SP01CNV4P	metabolic process		EMB3003 | EMB3003 (embryo defective 3003); acyltransferase/ dihydrolipoyllysine-residue acetyltransferase/ protein binding | chr1
>AT1G34430#		contig006490,contig351950,contig429180,GNMM7SP01CNV4P	metabolic process		EMB3003 | EMB3003 (embryo defective 3003); acyltransferase/ dihydrolipoyllysine-residue acetyltransferase/ protein binding | chr1
>AT1G76680#		contig138400,contig254080,contig276450,contig446050,contig474660,GNMM7SP01CF0X10,GNMM7SP02JMP2C0,contig00652	oxidation-reduction process		OPR1 | OPR1; 12-oxophytodienoate reductase | chr1
>AT1G76680#		contig138400,contig254080,contig276450,contig446050,contig474660,GNMM7SP01CF0X10,GNMM7SP02JMP2C0,contig00652	lipid metabolic process		OPR1 | OPR1; 12-oxophytodienoate reductase | chr1
>AT1G76680#		contig138400,contig254080,contig276450,contig446050,contig474660,GNMM7SP01CF0X10,GNMM7SP02JMP2C0,contig00652	oxidation-reduction process		OPR1 | OPR1; 12-oxophytodienoate reductase | chr1
>AT5G08610#		contig006610,contig09716	metabolic process		DEAD box RNA helicase (RH26) | chr5
>AT5G42810#		contig00662	myo-inositol hexakisphosphate biosynthetic process		ATIPK1 | ATIPK1 (Inositol-pentakisphosphate 2-kinase 1); inositol pentakisphosphate 2-kinase/ inositol tetrakisphosphate 2-kinase | chr5
>AT5G36110#		contig006630,contig044720,contig080430,GNMM7SP01CF7PY0,GNMM7SP01CC22S0,GNMM7SP01CIH4I0,GNMM7SP01DNVRU0,GNMM7SP01EXPT30,GNMM7SP02G3C680,GNMM7SP02HVCGE0,GNMM7SP02HVR4M	oxidation-reduction process		CYP716A1 | CYP716A1; electron carrier/ heme binding / iron ion binding / monooxygenase/ oxygen binding | chr5
>AT5G51890#		contig006710,contig13023	oxidation-reduction process		peroxidase | chr5
>AT5G51890#		contig006710,contig13023	oxidation-reduction process		peroxidase | chr5
>AT5G51890#		contig006710,contig13023	oxidation-reduction process		peroxidase | chr5
>AT1G19440#		contig006760,contig022950,contig073890,contig205390,contig205400,contig274350,GNMM7SP01CR15I0,GNMM7SP02HLETX0,GNMM7SP02GMBVQ0,GNMM7SP02HLXPP	metabolic process		KCS4 | KCS4 (3-KETOACYL-COA SYNTHASE 4); acyltransferase/ catalytic/ transferase, transferring acyl groups other than amino-acyl groups | chr1
>AT2G28760#		contig006830,contig012620,contig437560,contig52327	metabolic process		UXS6 | NAD-dependent epimerase/dehydratase family protein | chr2
>AT2G28760#		contig006830,contig012620,contig437560,contig52327	metabolic process		UXS6 | NAD-dependent epimerase/dehydratase family protein | chr2
>AT2G28760#		contig006830,contig012620,contig437560,contig52327	metabolic process		UXS6 | NAD-dependent epimerase/dehydratase family protein | chr2
>AT4G34880#		contig006900,contig022620,contig088260,GNMM7SP01BQEKI0,GNMM7SP02FS1UZ0,GNMM7SP02FK89S0,GNMM7SP02H7E6T0,GNMM7SP02FPUU80,GNMM7SP02JOK2M	metabolic process		amidase family protein | chr4
>AT4G34880#		contig006900,contig022620,contig088260,GNMM7SP01BQEKI0,GNMM7SP02FS1UZ0,GNMM7SP02FK89S0,GNMM7SP02H7E6T0,GNMM7SP02FPUU80,GNMM7SP02JOK2M	aldoxime metabolic process		amidase family protein | chr4
>AT4G34880#		contig006900,contig022620,contig088260,GNMM7SP01BQEKI0,GNMM7SP02FS1UZ0,GNMM7SP02FK89S0,GNMM7SP02H7E6T0,GNMM7SP02FPUU80,GNMM7SP02JOK2M	metabolic process		amidase family protein | chr4
>ATCG00430#		contig006980,GNMM7SP01DSBK50,GNMM7SP01DVV470,GNMM7SP01AJUFV	oxidation-reduction process		PSBG | Encodes a protein which was originally thought to be part of photosystem II but its wheat homolog was later shown to encode for subunit K of NADH dehydrogenase. | chrC
>AT4G25810#		contig007020,contig013020,contig165580,contig168880,contig177570,GNMM7SP01EDFL10,GNMM7SP01CD0PA	carbohydrate metabolic process		XTR6, XTH23 | XTR6 (XYLOGLUCAN ENDOTRANSGLYCOSYLASE 6); hydrolase, acting on glycosyl bonds / hydrolase, hydrolyzing O-glycosyl compounds / xyloglucan
>AT4G25810#		contig007020,contig013020,contig165580,contig168880,contig177570,GNMM7SP01EDFL10,GNMM7SP01CD0PA	metabolic process		XTR6, XTH23 | XTR6 (XYLOGLUCAN ENDOTRANSGLYCOSYLASE 6); hydrolase, acting on glycosyl bonds / hydrolase, hydrolyzing O-glycosyl compounds / xyloglucan
>AT3G19170#		contig00707	metabolic process		ATPREP1, ATZNMP | ATPREP1 (PRESEQUENCE PROTEASE 1); metalloendopeptidase | chr3
>AT5G26010#		contig007170,contig11340	metabolic process		catalytic/ protein serine/threonine phosphatase | chr5
>AT2G48030#		contig00723	metabolic process		endonuclease/exonuclease/phosphatase family protein | chr2
>AT1G12990#		contig007260,GNMM7SP01ATWUX0,GNMM7SP01AVP8I0,GNMM7SP01A4VXQ0,GNMM7SP01DHBNR0,GNMM7SP01ER9WF0,GNMM7SP01CDC2Z0,GNMM7SP01EXE400,GNMM7SP01C87JW0,GNMM7SP01EIHPD0,GNMM7SP01B7CMJ	metabolic process		glycosyl transferase family 17 protein | chr1
>AT1G12990#		contig007260,GNMM7SP01ATWUX0,GNMM7SP01AVP8I0,GNMM7SP01A4VXQ0,GNMM7SP01DHBNR0,GNMM7SP01ER9WF0,GNMM7SP01CDC2Z0,GNMM7SP01EXE400,GNMM7SP01C87JW0,GNMM7SP01EIHPD0,GNMM7SP01B7CMJ	metabolic process		glycosyl transferase family 17 protein | chr1
>AT3G10340#		contig007360,contig097470,contig49994	biosynthetic process		PAL4 | PAL4 (Phenylalanine ammonia-lyase 4); ammonia ligase/ ammonia-lyase/ catalytic | chr3
>AT1G59950#		contig007440,contig022760,contig106530,contig181840,contig182050,contig435540,GNMM7SP01AZJB60,GNMM7SP01D5TU40,GNMM7SP02JJNAT0,GNMM7SP02IHSJU0,GNMM7SP02JXPTM	oxidation-reduction process		aldo/keto reductase, putative | chr1
>AT2G39770#		contig007480,contig159120,contig474270,GNMM7SP01ANICF0,GNMM7SP01BRLPH0,GNMM7SP01DHP9E	biosynthetic process		CYT1, VTC1, SOZ1, EMB101, GMP1 | CYT1 (CYTOKINESIS DEFECTIVE 1); mannose-1-phosphate guanylyltransferase/ nucleotidyltransferase | chr2
>AT3G47060#		contig00750	metabolic process		ftsh7 | ftsh7 (FtsH protease 7); ATP-dependent peptidase/ ATPase/ metallopeptidase | chr3
>AT1G26810#		contig00754	metabolic process		GALT1 | GALT1 (GALACTOSYLTRANSFERASE1); UDP-galactose
>AT1G26810#		contig00754	metabolic process		GALT1 | GALT1 (GALACTOSYLTRANSFERASE1); UDP-galactose
>AT1G26810#		contig00754	metabolic process		GALT1 | GALT1 (GALACTOSYLTRANSFERASE1); UDP-galactose
>AT4G17830#		contig007600,contig070250,GNMM7SP01D363K0,GNMM7SP01B5DM5	metabolic process		peptidase M20/M25/M40 family protein | chr4
>AT4G17830#		contig007600,contig070250,GNMM7SP01D363K0,GNMM7SP01B5DM5	metabolic process		peptidase M20/M25/M40 family protein | chr4
>AT2G30490#		contig007650,GNMM7SP01AD0ME0,GNMM7SP01EL7MI0,GNMM7SP01DSBBC0,GNMM7SP01CKCYS0,GNMM7SP01BZDG30,GNMM7SP01CMEEQ0,GNMM7SP02IN3Z30,GNMM7SP02H43AZ0,GNMM7SP02IVOVE	oxidation-reduction process		ATC4H, C4H, CYP73A5 | C4H (CINNAMATE-4-HYDROXYLASE); trans-cinnamate 4-monooxygenase | chr2
>AT3G01500#		contig00771	metabolic process		CA1 | CA1 (CARBONIC ANHYDRASE 1); carbonate dehydratase/ zinc ion binding | chr3
>AT3G01500#		contig00771	metabolic process		CA1 | CA1 (CARBONIC ANHYDRASE 1); carbonate dehydratase/ zinc ion binding | chr3
>AT2G46370#		contig007800,GNMM7SP01A32MV0,GNMM7SP01A57L5	metabolic process		JAR1, FIN219 | JAR1 (JASMONATE RESISTANT 1); ATP binding / adenylyltransferase/ catalytic/ jasmonate-amino synthetase | chr2
>AT2G46370#		contig007800,GNMM7SP01A32MV0,GNMM7SP01A57L5	metabolic process		JAR1, FIN219 | JAR1 (JASMONATE RESISTANT 1); ATP binding / adenylyltransferase/ catalytic/ jasmonate-amino synthetase | chr2
>AT2G46370#		contig007800,GNMM7SP01A32MV0,GNMM7SP01A57L5	metabolic process		JAR1, FIN219 | JAR1 (JASMONATE RESISTANT 1); ATP binding / adenylyltransferase/ catalytic/ jasmonate-amino synthetase | chr2
>AT3G29320#		contig007860,contig057770,GNMM7SP02HJO7N	metabolic process		glucan phosphorylase, putative | chr3
>AT3G29320#		contig007860,contig057770,GNMM7SP02HJO7N	metabolic process		glucan phosphorylase, putative | chr3
>AT3G29320#		contig007860,contig057770,GNMM7SP02HJO7N	metabolic process		glucan phosphorylase, putative | chr3
>AT1G59990#		contig007880,GNMM7SP01DZLZ2	metabolic process		DEAD/DEAH box helicase, putative (RH22) | chr1
>AT2G29570#		contig00790	regulation of catalytic activity		PCNA2, ATPCNA2 | PCNA2 (PROLIFERATING CELL NUCLEAR ANTIGEN 2); DNA binding / DNA polymerase processivity factor | chr2
>AT2G29570#		contig00790	regulation of catalytic activity		PCNA2, ATPCNA2 | PCNA2 (PROLIFERATING CELL NUCLEAR ANTIGEN 2); DNA binding / DNA polymerase processivity factor | chr2
>AT1G75270#		contig007980,contig110120,contig195190,contig218740,contig48988	oxidation-reduction process		DHAR2 | DHAR2 (DEHYDROASCORBATE REDUCTASE 2); glutathione binding / glutathione dehydrogenase (ascorbate) | chr1
>AT1G75270#		contig007980,contig110120,contig195190,contig218740,contig48988	oxidation-reduction process		DHAR2 | DHAR2 (DEHYDROASCORBATE REDUCTASE 2); glutathione binding / glutathione dehydrogenase (ascorbate) | chr1
>AT5G24318#		contig008010,contig179430,contig180970,GNMM7SP01EHCNV0,GNMM7SP01B0XLL0,GNMM7SP02JFR8K	carbohydrate metabolic process		catalytic/ cation binding / hydrolase, hydrolyzing O-glycosyl compounds | chr5
>AT5G24318#		contig008010,contig179430,contig180970,GNMM7SP01EHCNV0,GNMM7SP01B0XLL0,GNMM7SP02JFR8K	carbohydrate metabolic process		catalytic/ cation binding / hydrolase, hydrolyzing O-glycosyl compounds | chr5
>AT1G14290#		contig008080,contig17729	oxidation-reduction process		SBH2 | SBH2 (SPHINGOID BASE HYDROXYLASE 2); catalytic/ sphingosine hydroxylase | chr1
>AT1G14290#		contig008080,contig17729	metabolic process		SBH2 | SBH2 (SPHINGOID BASE HYDROXYLASE 2); catalytic/ sphingosine hydroxylase | chr1
>AT1G63690#		contig008150,contig008180,contig435100,contig454430,contig454440,GNMM7SP01CCRI3	metabolic process		protease-associated (PA) domain-containing protein | chr1
>AT5G19440#		contig008230,contig088090,contig131420,GNMM7SP01BY8M40,GNMM7SP01BD7GM	oxidation-reduction process		cinnamyl-alcohol dehydrogenase, putative (CAD) | chr5
>AT5G21482#		contig008310,contig163070,contig163110,contig453290,GNMM7SP01BOQOU	oxidation-reduction process		CKX7, ATCKX5 | CKX7 (CYTOKININ OXIDASE 7); cytokinin dehydrogenase/ oxidoreductase | chr5
>AT5G21482#		contig008310,contig163070,contig163110,contig453290,GNMM7SP01BOQOU	oxidation-reduction process		CKX7, ATCKX5 | CKX7 (CYTOKININ OXIDASE 7); cytokinin dehydrogenase/ oxidoreductase | chr5
>AT5G17990#		contig00834	metabolic process		TRP1, pat1 | TRP1 (tryptophan biosynthesis 1); anthranilate phosphoribosyltransferase | chr5
>AT3G24503#		contig008360,contig011640,contig173570,contig212260,contig262920,contig34247	oxidation-reduction process		ALDH2C4, ALDH1A, REF1 | ALDH2C4; 3-chloroallyl aldehyde dehydrogenase/ aldehyde dehydrogenase (NAD)/ coniferyl-aldehyde dehydrogenase | chr3
>AT3G24503#		contig008360,contig011640,contig173570,contig212260,contig262920,contig34247	oxidation-reduction process		ALDH2C4, ALDH1A, REF1 | ALDH2C4; 3-chloroallyl aldehyde dehydrogenase/ aldehyde dehydrogenase (NAD)/ coniferyl-aldehyde dehydrogenase | chr3
>AT3G24503#		contig008360,contig011640,contig173570,contig212260,contig262920,contig34247	oxidation-reduction process		ALDH2C4, ALDH1A, REF1 | ALDH2C4; 3-chloroallyl aldehyde dehydrogenase/ aldehyde dehydrogenase (NAD)/ coniferyl-aldehyde dehydrogenase | chr3
>AT3G26320#		contig008390,contig488620,GNMM7SP01BLQWV0,GNMM7SP02IX22S	oxidation-reduction process		CYP71B36 | CYP71B36; electron carrier/ heme binding / iron ion binding / monooxygenase/ oxygen binding | chr3
>AT5G20080#		contig008540,contig008590,contig43788	oxidation-reduction process		NADH-cytochrome b5 reductase, putative | chr5
>AT4G10490#		contig00855	oxidation-reduction process		oxidoreductase, 2OG-Fe(II) oxygenase family protein | chr4
>AT4G10490#		contig00855	oxidation-reduction process		oxidoreductase, 2OG-Fe(II) oxygenase family protein | chr4
>AT4G10490#		contig00855	secondary metabolic process		oxidoreductase, 2OG-Fe(II) oxygenase family protein | chr4
>AT5G65460#		contig008610,GNMM7SP01EJBRD0,GNMM7SP01CHBYC	metabolic process		kinesin motor protein-related | chr5
>AT4G15480#		contig00862	metabolic process		UGT84A1 | UGT84A1; UDP-glycosyltransferase/ sinapate 1-glucosyltransferase/ transferase, transferring glycosyl groups | chr4
>AT4G15480#		contig00862	metabolic process		UGT84A1 | UGT84A1; UDP-glycosyltransferase/ sinapate 1-glucosyltransferase/ transferase, transferring glycosyl groups | chr4
>AT4G15480#		contig00862	metabolic process		UGT84A1 | UGT84A1; UDP-glycosyltransferase/ sinapate 1-glucosyltransferase/ transferase, transferring glycosyl groups | chr4
>AT4G15480#		contig00862	metabolic process		UGT84A1 | UGT84A1; UDP-glycosyltransferase/ sinapate 1-glucosyltransferase/ transferase, transferring glycosyl groups | chr4
>AT5G53170#		contig008650,contig020080,contig21844	metabolic process		FTSH11 | FTSH11 (FtsH protease 11); ATP-dependent peptidase/ ATPase/ metallopeptidase | chr5
>AT4G04950#		contig008730,contig177220,contig35653	oxidation-reduction process		thioredoxin family protein | chr4
>AT5G44240#		contig008790,contig064980,GNMM7SP01CD4F80,GNMM7SP01BPOUS0,GNMM7SP02I48B10,GNMM7SP02H4PC3	metabolic process		haloacid dehalogenase-like hydrolase family protein | chr5
>AT5G44240#		contig008790,contig064980,GNMM7SP01CD4F80,GNMM7SP01BPOUS0,GNMM7SP02I48B10,GNMM7SP02H4PC3	metabolic process		haloacid dehalogenase-like hydrolase family protein | chr5
>AT3G56310#		contig008820,contig401960,GNMM7SP01CXLG70,GNMM7SP01B5GWO	metabolic process		alpha-galactosidase, putative / melibiase, putative / alpha-D-galactoside galactohydrolase, putative | chr3
>AT3G56310#		contig008820,contig401960,GNMM7SP01CXLG70,GNMM7SP01B5GWO	carbohydrate metabolic process		alpha-galactosidase, putative / melibiase, putative / alpha-D-galactoside galactohydrolase, putative | chr3
>AT3G56310#		contig008820,contig401960,GNMM7SP01CXLG70,GNMM7SP01B5GWO	oligosaccharide metabolic process		alpha-galactosidase, putative / melibiase, putative / alpha-D-galactoside galactohydrolase, putative | chr3
>AT3G56310#		contig008820,contig401960,GNMM7SP01CXLG70,GNMM7SP01B5GWO	metabolic process		alpha-galactosidase, putative / melibiase, putative / alpha-D-galactoside galactohydrolase, putative | chr3
>AT3G56310#		contig008820,contig401960,GNMM7SP01CXLG70,GNMM7SP01B5GWO	carbohydrate metabolic process		alpha-galactosidase, putative / melibiase, putative / alpha-D-galactoside galactohydrolase, putative | chr3
>AT3G56310#		contig008820,contig401960,GNMM7SP01CXLG70,GNMM7SP01B5GWO	metabolic process		alpha-galactosidase, putative / melibiase, putative / alpha-D-galactoside galactohydrolase, putative | chr3
>AT4G28000#		contig008890,contig008900,GNMM7SP02FS2E6	metabolic process		ATP binding / ATPase/ nucleoside-triphosphatase/ nucleotide binding | chr4
>AT5G23310#		contig00895	oxidation-reduction process		FSD3 | FSD3 (FE SUPEROXIDE DISMUTASE 3); superoxide dismutase | chr5
>AT4G34840#		contig008990,contig17945	metabolic process		ATMTN2, ATMTAN2, MTN2, MTAN2 | ATMTN2; methylthioadenosine nucleosidase | chr4
>AT3G26060#		contig009010,contig02889	oxidation-reduction process		ATPRX Q | ATPRX Q; antioxidant/ peroxiredoxin | chr3
>AT4G31950#		contig009130,contig022340,contig176790,GNMM7SP01DV3150,GNMM7SP01B44ZT0,GNMM7SP01BWRE2	oxidation-reduction process		CYP82C3 | CYP82C3; electron carrier/ heme binding / iron ion binding / monooxygenase/ oxygen binding | chr4
>AT5G11920#		contig009230,contig46770	metabolic process		AtcwINV6 | AtcwINV6 (6-&1-fructan exohydrolase); hydrolase, hydrolyzing O-glycosyl compounds / inulinase/ levanase | chr5
>AT5G11920#		contig009230,contig46770	carbohydrate metabolic process		AtcwINV6 | AtcwINV6 (6-&1-fructan exohydrolase); hydrolase, hydrolyzing O-glycosyl compounds / inulinase/ levanase | chr5
>AT5G11920#		contig009230,contig46770	metabolic process		AtcwINV6 | AtcwINV6 (6-&1-fructan exohydrolase); hydrolase, hydrolyzing O-glycosyl compounds / inulinase/ levanase | chr5
>AT5G11920#		contig009230,contig46770	carbohydrate metabolic process		AtcwINV6 | AtcwINV6 (6-&1-fructan exohydrolase); hydrolase, hydrolyzing O-glycosyl compounds / inulinase/ levanase | chr5
>AT3G57380#		contig009260,GNMM7SP01C5BEW	metabolic process		transferase, transferring glycosyl groups | chr3
>AT1G47380#		contig009320,contig217350,contig217370,GNMM7SP01BCOBD0,GNMM7SP02IKWT9	metabolic process		protein phosphatase 2C-related / PP2C-related | chr1
>AT1G04690#		contig009420,GNMM7SP01CTGU00,GNMM7SP01DYOFB	oxidation-reduction process		KAB1, KV-BETA1 | KAB1 (POTASSIUM CHANNEL BETA SUBUNIT); oxidoreductase/ potassium channel | chr1
>AT1G07080#		contig009510,contig016830,contig085840,contig110190,contig266410,contig340630,GNMM7SP01DW0WN	metabolic process		gamma interferon responsive lysosomal thiol reductase family protein / GILT family protein | chr1
>AT5G04740#		contig009550,contig097940,contig16966	metabolic process		ACT domain-containing protein | chr5
>AT5G04740#		contig009550,contig097940,contig16966	metabolic process		ACT domain-containing protein | chr5
>AT1G31970#		contig009630,contig281770,contig42658	metabolic process		STRS1 | STRS1 (STRESS RESPONSE SUPPRESSOR 1); ATP binding / ATP-dependent helicase/ helicase/ nucleic acid binding | chr1
>AT1G65840#		contig00967	oxidation-reduction process		ATPAO4, PAO4 | ATPAO4 (ARABIDOPSIS THALIANA POLYAMINE OXIDASE 4); amine oxidase/ polyamine oxidase | chr1
>AT1G65840#		contig00967	oxidation-reduction process		ATPAO4, PAO4 | ATPAO4 (ARABIDOPSIS THALIANA POLYAMINE OXIDASE 4); amine oxidase/ polyamine oxidase | chr1
>AT3G03920#		contig009690,contig11817	metabolic process		Gar1 RNA-binding region family protein | chr3
>AT5G11520#		contig009700,contig166940,contig166980,contig176900,contig193450,GNMM7SP01A5WJV	nitrogen compound metabolic process		ASP3, YLS4 | ASP3 (ASPARTATE AMINOTRANSFERASE 3); L-aspartate
>AT5G11520#		contig009700,contig166940,contig166980,contig176900,contig193450,GNMM7SP01A5WJV	metabolic process		ASP3, YLS4 | ASP3 (ASPARTATE AMINOTRANSFERASE 3); L-aspartate
>AT4G36480#		contig009780,contig204560,contig20458	metabolic process		ATLCB1, LCB1, EMB2779, FBR11 | ATLCB1 (LONG-CHAIN BASE1); protein binding / serine C-palmitoyltransferase | chr4
>AT1G32860#		contig00981	metabolic process		glycosyl hydrolase family 17 protein | chr1
>AT1G32860#		contig00981	carbohydrate metabolic process		glycosyl hydrolase family 17 protein | chr1
>AT2G45510#		contig010080,contig273440,contig290510,contig290520,contig512300,GNMM7SP01EZNFR0,GNMM7SP01CFGXW0,GNMM7SP01CWWH20,GNMM7SP01ETXT10,GNMM7SP01C7MZO0,GNMM7SP01CJNN4	oxidation-reduction process		CYP704A2 | CYP704A2; electron carrier/ heme binding / iron ion binding / monooxygenase/ oxygen binding | chr2
>AT1G67280#		contig075130,contig010100,contig384490,GNMM7SP01BZZYI0,GNMM7SP02ID20N	metabolic process		lactoylglutathione lyase, putative / glyoxalase I, putative | chr1
>AT1G67280#		contig075130,contig010100,contig384490,GNMM7SP01BZZYI0,GNMM7SP02ID20N	carbohydrate metabolic process		lactoylglutathione lyase, putative / glyoxalase I, putative | chr1
>AT1G67280#		contig075130,contig010100,contig384490,GNMM7SP01BZZYI0,GNMM7SP02ID20N	metabolic process		lactoylglutathione lyase, putative / glyoxalase I, putative | chr1
>AT2G33150#		contig01013	metabolic process		PKT3, PED1, KAT2 | PKT3 (PEROXISOMAL 3-KETOACYL-COA THIOLASE 3); acetyl-CoA C-acyltransferase | chr2
>AT2G33150#		contig01013	metabolic process		PKT3, PED1, KAT2 | PKT3 (PEROXISOMAL 3-KETOACYL-COA THIOLASE 3); acetyl-CoA C-acyltransferase | chr2
>AT2G33150#		contig01013	metabolic process		PKT3, PED1, KAT2 | PKT3 (PEROXISOMAL 3-KETOACYL-COA THIOLASE 3); acetyl-CoA C-acyltransferase | chr2
>AT2G25300#		contig01019	metabolic process		transferase, transferring glycosyl groups / transferase, transferring hexosyl groups | chr2
>AT2G25300#		contig01019	metabolic process		transferase, transferring glycosyl groups / transferase, transferring hexosyl groups | chr2
>AT5G25510#		contig010200,contig170500,contig417860,GNMM7SP01A1BYA0,GNMM7SP02I684E	regulation of catalytic activity		serine/threonine protein phosphatase 2A (PP2A) regulatory subunit B', putative | chr5
>AT5G25510#		contig010200,contig170500,contig417860,GNMM7SP01A1BYA0,GNMM7SP02I684E	regulation of catalytic activity		serine/threonine protein phosphatase 2A (PP2A) regulatory subunit B', putative | chr5
>AT1G20330#		contig010230,contig360110,contig360120,contig457370,contig495070,GNMM7SP01D3TM50,GNMM7SP01EHS59	sterol biosynthetic process		SMT2, CVP1, FRL1 | SMT2 (STEROL METHYLTRANSFERASE 2); S-adenosylmethionine-dependent methyltransferase | chr1
>AT4G16155#		contig01028	oxidation-reduction process		dihydrolipoyl dehydrogenase | chr4
>AT4G16155#		contig01028	oxidation-reduction process		dihydrolipoyl dehydrogenase | chr4
>AT1G77130#		contig010350,contig316790,GNMM7SP01D600A	biosynthetic process		PGSIP2 | PGSIP2 (PLANT GLYCOGENIN-LIKE STARCH INITIATION PROTEIN 2); transferase, transferring glycosyl groups | chr1
>AT4G19460#		contig010410,contig256130,contig330400,contig436700,GNMM7SP01EVQKD	metabolic process		glycosyl transferase family 1 protein | chr4
>AT4G19460#		contig010410,contig256130,contig330400,contig436700,GNMM7SP01EVQKD	biosynthetic process		glycosyl transferase family 1 protein | chr4
>AT4G19460#		contig010410,contig256130,contig330400,contig436700,GNMM7SP01EVQKD	metabolic process		glycosyl transferase family 1 protein | chr4
>AT5G23050#		contig01043	metabolic process		AAE17 | AAE17 (ACYL-ACTIVATING ENZYME 17); catalytic/ ligase | chr5
>AT5G23050#		contig01043	metabolic process		AAE17 | AAE17 (ACYL-ACTIVATING ENZYME 17); catalytic/ ligase | chr5
>AT2G25140#		contig010440,GNMM7SP01AE3MZ0,GNMM7SP01EVDC20,GNMM7SP01CQ0ZS0,GNMM7SP02H72PS	metabolic process		HSP98.7, CLPB-M, CLPB4 | CLPB4 (CASEIN LYTIC PROTEINASE B4); ATP binding / ATPase/ nucleoside-triphosphatase/ nucleotide binding / protein binding | chr2
>AT5G62620#		contig010460,contig293940,contig29400	metabolic process		galactosyltransferase family protein | chr5
>AT3G50790#		contig010510,contig06335	metabolic process		late embryogenesis abundant protein, putative / LEA protein, putative | chr3
>AT3G50790#		contig010510,contig06335	metabolic process		late embryogenesis abundant protein, putative / LEA protein, putative | chr3
>AT3G08510#		contig056240,contig351580,contig476380,GNMM7SP02I8W1H0,contig010640,contig140550,contig476390,GNMM7SP01E2VJY	lipid metabolic process		ATPLC2 (PHOSPHOLIPASE C 2); phospholipase C | chr3
>AT3G08510#		contig056240,contig351580,contig476380,GNMM7SP02I8W1H0,contig010640,contig140550,contig476390,GNMM7SP01E2VJY	metabolic process		ATPLC2 (PHOSPHOLIPASE C 2); phospholipase C | chr3
>AT3G08510#		contig056240,contig351580,contig476380,GNMM7SP02I8W1H0,contig010640,contig140550,contig476390,GNMM7SP01E2VJY	lipid metabolic process		ATPLC2 (PHOSPHOLIPASE C 2); phospholipase C | chr3
>AT3G08510#		contig056240,contig351580,contig476380,GNMM7SP02I8W1H0,contig010640,contig140550,contig476390,GNMM7SP01E2VJY	lipid metabolic process		ATPLC2 (PHOSPHOLIPASE C 2); phospholipase C | chr3
>AT1G71990#		contig01067	metabolic process		FUT13, ATFUT13, FUCTC, FT4-M | FUT13 (FUCOSYLTRANSFERASE 13); fucosyltransferase/ transferase, transferring glycosyl groups | chr1
>AT1G71990#		contig01067	metabolic process		FUT13, ATFUT13, FUCTC, FT4-M | FUT13 (FUCOSYLTRANSFERASE 13); fucosyltransferase/ transferase, transferring glycosyl groups | chr1
>AT1G71990#		contig01067	metabolic process		FUT13, ATFUT13, FUCTC, FT4-M | FUT13 (FUCOSYLTRANSFERASE 13); fucosyltransferase/ transferase, transferring glycosyl groups | chr1
>AT4G04955#		contig010700,contig48100	metabolic process		ATALN | ATALN (Arabidopsis allantoinase); allantoinase/ hydrolase | chr4
>AT4G04955#		contig010700,contig48100	metabolic process		ATALN | ATALN (Arabidopsis allantoinase); allantoinase/ hydrolase | chr4
>AT3G60860#		contig010730,contig053840,GNMM7SP01CY0Y30,GNMM7SP01CTOTS0,GNMM7SP01DR500	regulation of catalytic activity		guanine nucleotide exchange family protein | chr3
>AT3G60860#		contig010730,contig053840,GNMM7SP01CY0Y30,GNMM7SP01CTOTS0,GNMM7SP01DR500	regulation of catalytic activity		guanine nucleotide exchange family protein | chr3
>AT3G60860#		contig010730,contig053840,GNMM7SP01CY0Y30,GNMM7SP01CTOTS0,GNMM7SP01DR500	regulation of catalytic activity		guanine nucleotide exchange family protein | chr3
>AT1G53000#		contig010780,GNMM7SP01C7PH4	metabolic process		cytidylyltransferase family | chr1
>AT5G44400#		contig010790,contig035080,GNMM7SP01C25QN	oxidation-reduction process		FAD-binding domain-containing protein | chr5
>AT5G44400#		contig010790,contig035080,GNMM7SP01C25QN	metabolic process		FAD-binding domain-containing protein | chr5
>AT2G45240#		contig010890,contig322570,contig322720,GNMM7SP02GYEH7	metabolic process		MAP1A | MAP1A (METHIONINE AMINOPEPTIDASE 1A); aminopeptidase/ metalloexopeptidase | chr2
>AT2G38080#		contig01092	oxidation-reduction process		IRX12, LAC4 | IRX12 (IRREGULAR XYLEM 12); laccase | chr2
>AT2G38080#		contig01092	oxidation-reduction process		IRX12, LAC4 | IRX12 (IRREGULAR XYLEM 12); laccase | chr2
>AT1G76690#		contig010990,GNMM7SP01BMKEU	oxidation-reduction process		OPR2, ATOPR2 | OPR2 | chr1
>AT5G13630#		contig011000,contig442970,contig105570,GNMM7SP01EYE2R	metabolic process		GUN5, CCH, CHLH, CCH1 | GUN5 (GENOMES UNCOUPLED 5); magnesium chelatase | chr5
>AT5G13630#		contig011000,contig442970,contig105570,GNMM7SP01EYE2R	biosynthetic process		GUN5, CCH, CHLH, CCH1 | GUN5 (GENOMES UNCOUPLED 5); magnesium chelatase | chr5
>AT5G13630#		contig011000,contig442970,contig105570,GNMM7SP01EYE2R	biosynthetic process		GUN5, CCH, CHLH, CCH1 | GUN5 (GENOMES UNCOUPLED 5); magnesium chelatase | chr5
>AT1G23740#		contig011090,GNMM7SP01BW8IB0,GNMM7SP01CM887	oxidation-reduction process		oxidoreductase, zinc-binding dehydrogenase family protein | chr1
>AT2G05920#		contig011130,contig164460,GNMM7SP01DBH3C0,GNMM7SP02GLYDA0,GNMM7SP02IB1IL	metabolic process		subtilase family protein | chr2
>AT2G05920#		contig011130,contig164460,GNMM7SP01DBH3C0,GNMM7SP02GLYDA0,GNMM7SP02IB1IL	metabolic process		subtilase family protein | chr2
>AT5G60160#		contig011160,contig172530,contig172540,contig17255	metabolic process		aspartyl aminopeptidase, putative | chr5
>AT1G08630#		contig011450,contig405560,contig41700	metabolic process		THA1 | THA1 (Threonine Aldolase 1); aldehyde-lyase/ threonine aldolase | chr1
>AT1G08630#		contig011450,contig405560,contig41700	metabolic process		THA1 | THA1 (Threonine Aldolase 1); aldehyde-lyase/ threonine aldolase | chr1
>AT3G14067#		contig011460,contig047640,contig058280,contig081120,contig129240,contig288480,contig288490,contig288550,contig406380,contig447340,contig504730,GNMM7SP01D7TUS0,GNMM7SP01CQP090,GNMM7SP01EQHBH0,GNMM7SP01ESS0G0,GNMM7SP01B23RY0,GNMM7SP01CUC5F0,GNMM7SP01CVTJZ0,GNMM7SP01B75PL0,GNMM7SP01BK5LK0,GNMM7SP01A0KTY0,GNMM7SP02GN52A0,GNMM7SP02GHX8A0,GNMM7SP02GORD10,GNMM7SP02H3HAM0,GNMM7SP02FZSPG	metabolic process		subtilase family protein | chr3
>AT3G14067#		contig011460,contig047640,contig058280,contig081120,contig129240,contig288480,contig288490,contig288550,contig406380,contig447340,contig504730,GNMM7SP01D7TUS0,GNMM7SP01CQP090,GNMM7SP01EQHBH0,GNMM7SP01ESS0G0,GNMM7SP01B23RY0,GNMM7SP01CUC5F0,GNMM7SP01CVTJZ0,GNMM7SP01B75PL0,GNMM7SP01BK5LK0,GNMM7SP01A0KTY0,GNMM7SP02GN52A0,GNMM7SP02GHX8A0,GNMM7SP02GORD10,GNMM7SP02H3HAM0,GNMM7SP02FZSPG	metabolic process		subtilase family protein | chr3
>AT2G26140#		contig011590,contig158090,contig246930,contig282440,contig282450,contig319160,contig384480,GNMM7SP01EFF3V0,GNMM7SP01DH16A0,GNMM7SP02IZTH50,GNMM7SP02FLPH80,GNMM7SP02F89FP0,GNMM7SP02GJKNB	metabolic process		ftsh4 | ftsh4 (FtsH protease 4); ATP-dependent peptidase/ ATPase/ metallopeptidase | chr2
>AT1G67490#		contig068520,contig011650,GNMM7SP01AP3P3	metabolic process		GCS1, KNF | GCS1 (GLUCOSIDASE 1); alpha-glucosidase | chr1
>AT1G67490#		contig068520,contig011650,GNMM7SP01AP3P3	metabolic process		GCS1, KNF | GCS1 (GLUCOSIDASE 1); alpha-glucosidase | chr1
>AT3G12490#		contig011700,contig045300,GNMM7SP01AKDG50,GNMM7SP01AE1B10,GNMM7SP01BPZ8H0,GNMM7SP01C0T1G0,GNMM7SP01APR3C0,GNMM7SP01B9ZUG0,GNMM7SP01EVG300,GNMM7SP01EBI2Q0,GNMM7SP01B5OYG0,GNMM7SP01CPRDY0,GNMM7SP01A849H0,GNMM7SP01BY8YN0,GNMM7SP01DOOIQ0,GNMM7SP01AT7MU0,GNMM7SP01C21ZY0,GNMM7SP01AL4RZ0,contig429240,GNMM7SP01EXJVG0,GNMM7SP01ALX0F0,GNMM7SP01D85DW0,GNMM7SP01EE4IN0,GNMM7SP01A6ZM0	negative regulation of endopeptidase activity		ATCYSB | cysteine protease inhibitor, putative / cystatin, putative | chr3
>AT3G12490#		contig011700,contig045300,GNMM7SP01AKDG50,GNMM7SP01AE1B10,GNMM7SP01BPZ8H0,GNMM7SP01C0T1G0,GNMM7SP01APR3C0,GNMM7SP01B9ZUG0,GNMM7SP01EVG300,GNMM7SP01EBI2Q0,GNMM7SP01B5OYG0,GNMM7SP01CPRDY0,GNMM7SP01A849H0,GNMM7SP01BY8YN0,GNMM7SP01DOOIQ0,GNMM7SP01AT7MU0,GNMM7SP01C21ZY0,GNMM7SP01AL4RZ0,contig429240,GNMM7SP01EXJVG0,GNMM7SP01ALX0F0,GNMM7SP01D85DW0,GNMM7SP01EE4IN0,GNMM7SP01A6ZM0	negative regulation of endopeptidase activity		ATCYSB | cysteine protease inhibitor, putative / cystatin, putative | chr3
>AT4G27680#		contig01173	metabolic process		MSP1 protein, putative / intramitochondrial sorting protein, putative | chr4
>AT2G47470#		contig011800,GNMM7SP01BM6V70,GNMM7SP01C2TJP0,GNMM7SP01BYBZG0,GNMM7SP02JANIR	metabolic process		ATPDIL2-1, UNE5, MEE30, PDI11, ATPDI11 | UNE5 (UNFERTILIZED EMBRYO SAC 5); protein disulfide isomerase | chr2
>AT5G18900#		contig011870,contig036630,contig10545	oxidation-reduction process		oxidoreductase, 2OG-Fe(II) oxygenase family protein | chr5
>AT5G18900#		contig011870,contig036630,contig10545	oxidation-reduction process		oxidoreductase, 2OG-Fe(II) oxygenase family protein | chr5
>AT5G48300#		contig011970,contig012020,contig299580,GNMM7SP01C6ZTY0,GNMM7SP01AM1ND0,GNMM7SP02JJFSU	metabolic process		ADG1, APS1 | ADG1 (ADP GLUCOSE PYROPHOSPHORYLASE 1); glucose-1-phosphate adenylyltransferase | chr5
>AT5G48300#		contig011970,contig012020,contig299580,GNMM7SP01C6ZTY0,GNMM7SP01AM1ND0,GNMM7SP02JJFSU	metabolic process		ADG1, APS1 | ADG1 (ADP GLUCOSE PYROPHOSPHORYLASE 1); glucose-1-phosphate adenylyltransferase | chr5
>AT5G48300#		contig011970,contig012020,contig299580,GNMM7SP01C6ZTY0,GNMM7SP01AM1ND0,GNMM7SP02JJFSU	metabolic process		ADG1, APS1 | ADG1 (ADP GLUCOSE PYROPHOSPHORYLASE 1); glucose-1-phosphate adenylyltransferase | chr5
>AT4G20860#		contig011980,contig137800,contig26602	oxidation-reduction process		FAD-binding domain-containing protein | chr4
>AT4G20860#		contig011980,contig137800,contig26602	metabolic process		FAD-binding domain-containing protein | chr4
>AT1G12230#		contig012000,contig038110,contig205770,GNMM7SP01DS9JX0,GNMM7SP01BUQUK	carbohydrate metabolic process		transaldolase, putative | chr1
>AT1G12230#		contig012000,contig038110,contig205770,GNMM7SP01DS9JX0,GNMM7SP01BUQUK	metabolic process		transaldolase, putative | chr1
>AT1G12230#		contig012000,contig038110,contig205770,GNMM7SP01DS9JX0,GNMM7SP01BUQUK	metabolic process		transaldolase, putative | chr1
>AT1G12230#		contig012000,contig038110,contig205770,GNMM7SP01DS9JX0,GNMM7SP01BUQUK	carbohydrate metabolic process		transaldolase, putative | chr1
>AT1G12230#		contig012000,contig038110,contig205770,GNMM7SP01DS9JX0,GNMM7SP01BUQUK	metabolic process		transaldolase, putative | chr1
>AT5G34940#		contig012030,contig226850,contig455920,contig498060,GNMM7SP02IJ9HU0,GNMM7SP02H1WTK	metabolic process		AtGUS3 | AtGUS3 (Arabidopsis thaliana glucuronidase 3); beta-glucuronidase | chr5
>AT5G34940#		contig012030,contig226850,contig455920,contig498060,GNMM7SP02IJ9HU0,GNMM7SP02H1WTK	metabolic process		AtGUS3 | AtGUS3 (Arabidopsis thaliana glucuronidase 3); beta-glucuronidase | chr5
>AT3G56460#		contig012080,GNMM7SP01EEY870,GNMM7SP01EA2BE0,GNMM7SP02JIQYF	oxidation-reduction process		oxidoreductase, zinc-binding dehydrogenase family protein | chr3
>AT3G56460#		contig012080,GNMM7SP01EEY870,GNMM7SP01EA2BE0,GNMM7SP02JIQYF	metabolic process		oxidoreductase, zinc-binding dehydrogenase family protein | chr3
>AT1G47260#		contig012100,contig04540	metabolic process		APFI, GAMMA CA2 | GAMMA CA2 (GAMMA CARBONIC ANHYDRASE 2); carbonate dehydratase | chr1
>AT4G31990#		contig012240,GNMM7SP01EXA7J0,GNMM7SP01E1T8F0,contig275520,contig275530,contig30647	metabolic process		ASP5, AAT3, ATAAT1 | ASP5 (ASPARTATE AMINOTRANSFERASE 5); L-aspartate
>AT1G50250#		contig012260,contig034160,contig217230,GNMM7SP01CQCWK0,GNMM7SP01C01570,GNMM7SP01EFILE0,GNMM7SP01EB3RY0,GNMM7SP01DQNP6	metabolic process		FTSH1 | FTSH1 (FtsH protease 1); ATP-dependent peptidase/ ATPase/ metallopeptidase | chr1
>AT1G22170#		contig01240	metabolic process		phosphoglycerate/bisphosphoglycerate mutase family protein | chr1
>AT1G22170#		contig01240	metabolic process		phosphoglycerate/bisphosphoglycerate mutase family protein | chr1
>AT2G39570#		contig012470,contig058240,contig341540,contig341550,contig393000,contig469420,contig487770,contig489920,GNMM7SP01ATPOP0,GNMM7SP02JJG1C	metabolic process		ACT domain-containing protein | chr2
>AT1G54570#		contig012490,GNMM7SP01DDRD90,GNMM7SP02IYX6Q	metabolic process		esterase/lipase/thioesterase family protein | chr1
>AT1G54570#		contig012490,GNMM7SP01DDRD90,GNMM7SP02IYX6Q	metabolic process		esterase/lipase/thioesterase family protein | chr1
>AT3G05510#		contig012500,GNMM7SP01ALB0U	metabolic process		phospholipid/glycerol acyltransferase family protein | chr3
>AT3G05510#		contig012500,GNMM7SP01ALB0U	metabolic process		phospholipid/glycerol acyltransferase family protein | chr3
>AT3G05510#		contig012500,GNMM7SP01ALB0U	metabolic process		phospholipid/glycerol acyltransferase family protein | chr3
>AT3G05510#		contig012500,GNMM7SP01ALB0U	metabolic process		phospholipid/glycerol acyltransferase family protein | chr3
>AT2G45600#		contig012550,GNMM7SP01EGT12	metabolic process		hydrolase | chr2
>AT5G65940#		contig012560,GNMM7SP01D0RWH0,GNMM7SP02JWHUH0,GNMM7SP01AHUPT0,GNMM7SP02HGFR5	metabolic process		CHY1 | CHY1 (BETA-HYDROXYISOBUTYRYL-COA HYDROLASE 1); 3-hydroxyisobutyryl-CoA hydrolase | chr5
>AT4G12290#		contig012600,GNMM7SP01AZEDT0,GNMM7SP01CRUUW0,GNMM7SP01E1WLY	amine metabolic process		amine oxidase/ copper ion binding / quinone binding | chr4
>AT4G12290#		contig012600,GNMM7SP01AZEDT0,GNMM7SP01CRUUW0,GNMM7SP01E1WLY	oxidation-reduction process		amine oxidase/ copper ion binding / quinone binding | chr4
>AT5G53310#		contig01266	metabolic process		myosin heavy chain-related | chr5
>AT4G19420#		contig012690,contig047760,contig193560,contig350190,contig381610,contig497340,GNMM7SP01EECIR	metabolic process		pectinacetylesterase family protein | chr4
>AT1G71695#		contig012820,contig08819	oxidation-reduction process		peroxidase 12 (PER12) (P12) (PRXR6) | chr1
>AT1G71695#		contig012820,contig08819	oxidation-reduction process		peroxidase 12 (PER12) (P12) (PRXR6) | chr1
>AT2G13560#		contig012870,contig075430,contig211890,contig212010,contig305480,contig30549	oxidation-reduction process		malate oxidoreductase, putative | chr2
>AT2G13560#		contig012870,contig075430,contig211890,contig212010,contig305480,contig30549	oxidation-reduction process		malate oxidoreductase, putative | chr2
>AT4G16440#		contig012920,contig128200,GNMM7SP01DX312	oxidation-reduction process		ferredoxin hydrogenase | chr4
>AT5G07990#		contig012950,contig065580,contig244860,GNMM7SP01CXZUT0,GNMM7SP01AKIJG0,GNMM7SP01AHBKJ0,GNMM7SP01AFDEI0,GNMM7SP01B3GZ20,GNMM7SP01AFXK80,GNMM7SP01A8V130,GNMM7SP01EMSYD0,GNMM7SP01C0C2U0,GNMM7SP01BZE730,GNMM7SP01B4GT50,GNMM7SP01ECEBF0,GNMM7SP01C0HW50,GNMM7SP01B3MCA0,GNMM7SP01BR96S0,GNMM7SP01DBTAR0,GNMM7SP01CU1VR0,GNMM7SP01DSO3S0,GNMM7SP01CTWDS0,GNMM7SP01CV61Y0,GNMM7SP01ER8TS0,GNMM7SP01AZAWI0,GNMM7SP0…	oxidation-reduction process		TT7, CYP75B1, D501 | TT7 (TRANSPARENT TESTA 7); flavonoid 3'-monooxygenase/ oxygen binding | chr5
>AT5G07990#		contig012950,contig065580,contig244860,GNMM7SP01CXZUT0,GNMM7SP01AKIJG0,GNMM7SP01AHBKJ0,GNMM7SP01AFDEI0,GNMM7SP01B3GZ20,GNMM7SP01AFXK80,GNMM7SP01A8V130,GNMM7SP01EMSYD0,GNMM7SP01C0C2U0,GNMM7SP01BZE730,GNMM7SP01B4GT50,GNMM7SP01ECEBF0,GNMM7SP01C0HW50,GNMM7SP01B3MCA0,GNMM7SP01BR96S0,GNMM7SP01DBTAR0,GNMM7SP01CU1VR0,GNMM7SP01DSO3S0,GNMM7SP01CTWDS0,GNMM7SP01CV61Y0,GNMM7SP01ER8TS0,GNMM7SP01AZAWI0,GNMM7SP0…	oxidation-reduction process		TT7, CYP75B1, D501 | TT7 (TRANSPARENT TESTA 7); flavonoid 3'-monooxygenase/ oxygen binding | chr5
>AT2G15230#		contig013030,contig062560,contig310910,GNMM7SP02IXBCM	metabolic process		ATLIP1 | ATLIP1 (Arabidopsis thaliana lipase 1); galactolipase/ hydrolase/ phospholipase/ triacylglycerol lipase | chr2
>AT2G15230#		contig013030,contig062560,contig310910,GNMM7SP02IXBCM	metabolic process		ATLIP1 | ATLIP1 (Arabidopsis thaliana lipase 1); galactolipase/ hydrolase/ phospholipase/ triacylglycerol lipase | chr2
>AT5G11200#		GNMM7SP01CL1F20,contig013060,contig013140,contig07110	metabolic process		DEAD/DEAH box helicase, putative | chr5
>AT4G39230#		contig013070,GNMM7SP01DFMR80,GNMM7SP01ETIV0	oxidation-reduction process		isoflavone reductase, putative | chr4
>AT5G40280#		contig013230,GNMM7SP01EOOHF	metabolic process		ERA1, ATFTB, WIG | ERA1 (ENHANCED RESPONSE TO ABA 1); farnesyltranstransferase/ protein farnesyltransferase | chr5
>AT5G44280#		contig184620,contig01331	negative regulation of gene expression, epigenetic		ATRING1A, RING1A | RING1A (RING 1A); protein binding / zinc ion binding | chr5
>AT5G44280#		contig184620,contig01331	negative regulation of gene expression, epigenetic		ATRING1A, RING1A | RING1A (RING 1A); protein binding / zinc ion binding | chr5
>AT4G34350#		contig013350,contig013360,contig06302	oxidation-reduction process		CLB6, ISPH, HDR | HDR (4-HYDROXY-3-METHYLBUT-2-ENYL DIPHOSPHATE REDUCTASE); 4-hydroxy-3-methylbut-2-en-1-yl diphosphate reductase/ 4-hydroxy-3-methylbut-2-en-1-yl diphosphate synthase | chr4
>AT4G34350#		contig013350,contig013360,contig06302	oxidation-reduction process		CLB6, ISPH, HDR | HDR (4-HYDROXY-3-METHYLBUT-2-ENYL DIPHOSPHATE REDUCTASE); 4-hydroxy-3-methylbut-2-en-1-yl diphosphate reductase/ 4-hydroxy-3-methylbut-2-en-1-yl diphosphate synthase | chr4
>AT4G38240#		contig013370,contig139000,contig42766	metabolic process		CGL1, CGL, GNTI | CGL1 (COMPLEX GLYCAN LESS 1); alpha-1,3-mannosylglycoprotein 2-beta-N-acetylglucosaminyltransferase/ protein N-acetylglucosaminyltransferase/ transferase, transferring glycosyl groups | chr4
>AT4G38240#		contig013370,contig139000,contig42766	metabolic process		CGL1, CGL, GNTI | CGL1 (COMPLEX GLYCAN LESS 1); alpha-1,3-mannosylglycoprotein 2-beta-N-acetylglucosaminyltransferase/ protein N-acetylglucosaminyltransferase/ transferase, transferring glycosyl groups | chr4
>AT1G74920#		contig013510,contig317560,GNMM7SP01BO7NE0,GNMM7SP01CXVZD	oxidation-reduction process		ALDH10A8 | ALDH10A8; 3-chloroallyl aldehyde dehydrogenase/ oxidoreductase | chr1
>AT1G74920#		contig013510,contig317560,GNMM7SP01BO7NE0,GNMM7SP01CXVZD	oxidation-reduction process		ALDH10A8 | ALDH10A8; 3-chloroallyl aldehyde dehydrogenase/ oxidoreductase | chr1
>AT1G74920#		contig013510,contig317560,GNMM7SP01BO7NE0,GNMM7SP01CXVZD	oxidation-reduction process		ALDH10A8 | ALDH10A8; 3-chloroallyl aldehyde dehydrogenase/ oxidoreductase | chr1
>AT4G20070#		contig01367	metabolic process		ATAAH | ATAAH (Arabidopsis thaliana Allantoate Amidohydrolase); allantoate deiminase/ metallopeptidase | chr4
>AT4G20070#		contig01367	metabolic process		ATAAH | ATAAH (Arabidopsis thaliana Allantoate Amidohydrolase); allantoate deiminase/ metallopeptidase | chr4
>AT5G03430#		contig01369	metabolic process		phosphoadenosine phosphosulfate (PAPS) reductase family protein | chr5
>AT5G03430#		contig01369	metabolic process		phosphoadenosine phosphosulfate (PAPS) reductase family protein | chr5
>AT2G17970#		GNMM7SP01CBMGN0,GNMM7SP02HNBV80,GNMM7SP02FI6A50,contig013740,contig09392	oxidation-reduction process		oxidoreductase, 2OG-Fe(II) oxygenase family protein | chr2
>AT4G09020#		contig013840,contig309920,contig494930,contig512670,GNMM7SP02JRPAS	carbohydrate metabolic process		ATISA3, ISA3 | ISA3 (ISOAMYLASE 3); alpha-amylase/ isoamylase | chr4
>AT2G17720#		contig013920,contig01396	oxidation-reduction process		oxidoreductase, 2OG-Fe(II) oxygenase family protein | chr2
>AT2G17720#		contig013920,contig01396	oxidation-reduction process		oxidoreductase, 2OG-Fe(II) oxygenase family protein | chr2
>AT4G01690#		contig01395	oxidation-reduction process		PPOX, HEMG1, PPO1 | PPOX; protoporphyrinogen oxidase | chr4
>AT4G15560#		contig013990,contig084320,contig131900,contig157810,GNMM7SP01EEHRB0,GNMM7SP01BTXY60,GNMM7SP02IEUFT	metabolic process		CLA1, DEF, CLA, DXS, DXPS2 | CLA1 (CLOROPLASTOS ALTERADOS 1); 1-deoxy-D-xylulose-5-phosphate synthase | chr4
>AT5G17760#		contig01401	metabolic process		AAA-type ATPase family protein | chr5
>AT1G09390#		contig014030,contig156460,GNMM7SP01BZPA0	metabolic process		GDSL-motif lipase/hydrolase family protein | chr1
>AT1G09390#		contig014030,contig156460,GNMM7SP01BZPA0	lipid metabolic process		GDSL-motif lipase/hydrolase family protein | chr1
>AT2G37130#		contig014080,GNMM7SP01AFCG3	oxidation-reduction process		peroxidase 21 (PER21) (P21) (PRXR5) | chr2
>AT2G37130#		contig014080,GNMM7SP01AFCG3	oxidation-reduction process		peroxidase 21 (PER21) (P21) (PRXR5) | chr2
>AT2G37130#		contig014080,GNMM7SP01AFCG3	oxidation-reduction process		peroxidase 21 (PER21) (P21) (PRXR5) | chr2
>AT1G08250#		contig014100,contig048050,contig130450,contig173240,contig234910,GNMM7SP02H6SQ0	metabolic process		ADT6 | ADT6 (arogenate dehydratase 6); arogenate dehydratase/ prephenate dehydratase | chr1
>AT5G01710#		contig014120,contig023960,contig144690,contig236460,contig236630,GNMM7SP01AL4BH0,GNMM7SP01B4FCD	metabolic process		LOCATED IN
>AT3G28540#		contig014140,contig07837	metabolic process		AAA-type ATPase family protein | chr3
>AT1G71220#		contig014180,contig035350,contig224230,contig243220,GNMM7SP01BKRVP	carbohydrate biosynthetic process		EBS1 | EBS1 (EMS-mutagenized bri1 suppressor 1); UDP-glucose
>AT1G74790#		contig014230,GNMM7SP01A1B5Z0,GNMM7SP02GYIYA0,GNMM7SP02FMERM	metabolic process		catalytic | chr1
>AT5G23250#		contig220070,contig505260,contig01431	metabolic process		succinyl-CoA ligase (GDP-forming) alpha-chain, mitochondrial, putative / succinyl-CoA synthetase, alpha chain, putative / SCS-alpha, putative | chr5
>AT5G23250#		contig220070,contig505260,contig01431	metabolic process		succinyl-CoA ligase (GDP-forming) alpha-chain, mitochondrial, putative / succinyl-CoA synthetase, alpha chain, putative / SCS-alpha, putative | chr5
>AT5G23250#		contig220070,contig505260,contig01431	metabolic process		succinyl-CoA ligase (GDP-forming) alpha-chain, mitochondrial, putative / succinyl-CoA synthetase, alpha chain, putative / SCS-alpha, putative | chr5
>AT2G43430#		contig014390,contig016280,GNMM7SP01DB3PF	metabolic process		GLX2-1, GLY1 | GLX2-1 (GLYOXALASE 2-1); hydroxyacylglutathione hydrolase | chr2
>AT2G43430#		contig014390,contig016280,GNMM7SP01DB3PF	metabolic process		GLX2-1, GLY1 | GLX2-1 (GLYOXALASE 2-1); hydroxyacylglutathione hydrolase | chr2
>AT3G16190#		contig014440,contig06263	metabolic process		isochorismatase hydrolase family protein | chr3
>AT3G16190#		contig014440,contig06263	metabolic process		isochorismatase hydrolase family protein | chr3
>AT5G60020#		contig014500,contig038060,contig167020,contig360560,contig360570,contig427270,contig440050,GNMM7SP01BHNSC0,GNMM7SP01BKDW60,GNMM7SP01CG4SO0,GNMM7SP01EK53U0,GNMM7SP01CPI7R0,GNMM7SP02F4ZEA0,GNMM7SP02IUMOG	oxidation-reduction process		LAC17, ATLAC17 | LAC17 (laccase 17); laccase | chr5
>AT5G60020#		contig014500,contig038060,contig167020,contig360560,contig360570,contig427270,contig440050,GNMM7SP01BHNSC0,GNMM7SP01BKDW60,GNMM7SP01CG4SO0,GNMM7SP01EK53U0,GNMM7SP01CPI7R0,GNMM7SP02F4ZEA0,GNMM7SP02IUMOG	oxidation-reduction process		LAC17, ATLAC17 | LAC17 (laccase 17); laccase | chr5
>AT1G06620#		contig014570,contig031150,contig032000,contig151050,contig240360,contig279190,contig281760,contig306510,GNMM7SP01CRPE40,GNMM7SP01BRQ3B0,GNMM7SP02HV24J	oxidation-reduction process		2-oxoglutarate-dependent dioxygenase, putative | chr1
>AT5G04200#		contig014580,GNMM7SP01CMB8D	metabolic process		AtMC9 | AtMC9 (metacaspase 9); cysteine-type peptidase | chr5
>AT5G04200#		contig014580,GNMM7SP01CMB8D	metabolic process		AtMC9 | AtMC9 (metacaspase 9); cysteine-type peptidase | chr5
>AT2G16890#		contig014590,GNMM7SP01AORBQ0,GNMM7SP02JG9TA	metabolic process		UDP-glucoronosyl/UDP-glucosyl transferase family protein | chr2
>AT2G16890#		contig014590,GNMM7SP01AORBQ0,GNMM7SP02JG9TA	metabolic process		UDP-glucoronosyl/UDP-glucosyl transferase family protein | chr2
>AT2G16890#		contig014590,GNMM7SP01AORBQ0,GNMM7SP02JG9TA	metabolic process		UDP-glucoronosyl/UDP-glucosyl transferase family protein | chr2
>AT2G16890#		contig014590,GNMM7SP01AORBQ0,GNMM7SP02JG9TA	metabolic process		UDP-glucoronosyl/UDP-glucosyl transferase family protein | chr2
>AT1G47128#		contig014600,contig171750,contig317640,contig497180,contig501130,GNMM7SP02I5AR2	metabolic process		RD21, RD21A | RD21 (responsive to dehydration 21); cysteine-type endopeptidase/ cysteine-type peptidase | chr1
>AT1G47128#		contig014600,contig171750,contig317640,contig497180,contig501130,GNMM7SP02I5AR2	metabolic process		RD21, RD21A | RD21 (responsive to dehydration 21); cysteine-type endopeptidase/ cysteine-type peptidase | chr1
>AT5G07010#		contig014620,contig29471	metabolic process		ATST2A, ST2A | ST2A (SULFOTRANSFERASE 2A); hydroxyjasmonate sulfotransferase/ sulfotransferase | chr5
>AT2G47140#		contig014730,contig029990,contig075050,GNMM7SP01EX0U30,GNMM7SP02HURN70,GNMM7SP02JYR9H	oxidation-reduction process		short-chain dehydrogenase/reductase (SDR) family protein | chr2
>AT2G47140#		contig014730,contig029990,contig075050,GNMM7SP01EX0U30,GNMM7SP02HURN70,GNMM7SP02JYR9H	oxidation-reduction process		short-chain dehydrogenase/reductase (SDR) family protein | chr2
>AT2G47140#		contig014730,contig029990,contig075050,GNMM7SP01EX0U30,GNMM7SP02HURN70,GNMM7SP02JYR9H	metabolic process		short-chain dehydrogenase/reductase (SDR) family protein | chr2
>AT1G12240#		contig014780,GNMM7SP01C8GEV	carbohydrate metabolic process		ATBETAFRUCT4, VAC-INV | ATBETAFRUCT4; beta-fructofuranosidase/ hydrolase, hydrolyzing O-glycosyl compounds | chr1
>AT1G12240#		contig014780,GNMM7SP01C8GEV	metabolic process		ATBETAFRUCT4, VAC-INV | ATBETAFRUCT4; beta-fructofuranosidase/ hydrolase, hydrolyzing O-glycosyl compounds | chr1
>AT1G12240#		contig014780,GNMM7SP01C8GEV	metabolic process		ATBETAFRUCT4, VAC-INV | ATBETAFRUCT4; beta-fructofuranosidase/ hydrolase, hydrolyzing O-glycosyl compounds | chr1
>AT3G05820#		contig014830,contig096700,contig47317	metabolic process		beta-fructofuranosidase/ catalytic | chr3
>AT3G05820#		contig014830,contig096700,contig47317	metabolic process		beta-fructofuranosidase/ catalytic | chr3
>AT5G12040#		contig015010,contig107400,contig194470,contig216770,contig216780,GNMM7SP02ISXZY	nitrogen compound metabolic process		carbon-nitrogen hydrolase family protein | chr5
>AT5G12040#		contig015010,contig107400,contig194470,contig216770,contig216780,GNMM7SP02ISXZY	nitrogen compound metabolic process		carbon-nitrogen hydrolase family protein | chr5
>AT5G12040#		contig015010,contig107400,contig194470,contig216770,contig216780,GNMM7SP02ISXZY	nitrogen compound metabolic process		carbon-nitrogen hydrolase family protein | chr5
>AT1G09430#		contig01506	metabolic process		ACLA-3 | ACLA-3; ATP citrate synthase | chr1
>AT4G25860#		contig01507	steroid metabolic process		ORP4A | ORP4A (OSBP(OXYSTEROL BINDING PROTEIN)-RELATED PROTEIN 4A); oxysterol binding | chr4
>AT4G25860#		contig01507	steroid metabolic process		ORP4A | ORP4A (OSBP(OXYSTEROL BINDING PROTEIN)-RELATED PROTEIN 4A); oxysterol binding | chr4
>AT1G80170#		contig01512	metabolic process		polygalacturonase, putative / pectinase, putative | chr1
>AT1G80170#		contig01512	carbohydrate metabolic process		polygalacturonase, putative / pectinase, putative | chr1
>AT1G65820#		contig015150,GNMM7SP01BGWR00,GNMM7SP01DZSTX	metabolic process		microsomal glutathione s-transferase, putative | chr1
>AT1G65820#		contig015150,GNMM7SP01BGWR00,GNMM7SP01DZSTX	oxidation-reduction process		microsomal glutathione s-transferase, putative | chr1
>AT1G02460#		contig015160,GNMM7SP01EUNKX	carbohydrate metabolic process		glycoside hydrolase family 28 protein / polygalacturonase (pectinase) family protein | chr1
>AT1G02460#		contig015160,GNMM7SP01EUNKX	carbohydrate metabolic process		glycoside hydrolase family 28 protein / polygalacturonase (pectinase) family protein | chr1
>AT1G02880#		contig015210,contig259640,contig259690,contig25970	metabolic process		TPK1 | TPK1 (THIAMIN PYROPHOSPHOKINASE1); thiamin diphosphokinase | chr1
>AT1G54100#		contig015240,contig189760,contig189800,contig456850,GNMM7SP01CO7WW	oxidation-reduction process		ALDH7B4 | ALDH7B4 (Aldehyde Dehydrogenase 7B4); 3-chloroallyl aldehyde dehydrogenase/ oxidoreductase | chr1
>AT1G54100#		contig015240,contig189760,contig189800,contig456850,GNMM7SP01CO7WW	oxidation-reduction process		ALDH7B4 | ALDH7B4 (Aldehyde Dehydrogenase 7B4); 3-chloroallyl aldehyde dehydrogenase/ oxidoreductase | chr1
>AT5G61310#		contig01525	oxidation-reduction process		cytochrome c oxidase subunit Vc, putative / COX5C, putative | chr5
>AT5G61310#		contig01525	oxidation-reduction process		cytochrome c oxidase subunit Vc, putative / COX5C, putative | chr5
>AT5G61310#		contig01525	oxidation-reduction process		cytochrome c oxidase subunit Vc, putative / COX5C, putative | chr5
>AT5G61310#		contig01525	oxidation-reduction process		cytochrome c oxidase subunit Vc, putative / COX5C, putative | chr5
>AT5G61310#		contig01525	oxidation-reduction process		cytochrome c oxidase subunit Vc, putative / COX5C, putative | chr5
>AT2G47380#		contig015260,contig279760,GNMM7SP01AXHTR	oxidation-reduction process		cytochrome c oxidase subunit Vc family protein / COX5C family protein | chr2
>AT2G47380#		contig015260,contig279760,GNMM7SP01AXHTR	oxidation-reduction process		cytochrome c oxidase subunit Vc family protein / COX5C family protein | chr2
>AT2G01290#		contig015330,contig22530	metabolic process		ribose-5-phosphate isomerase | chr2
>AT5G66680#		contig015370,contig015490,contig417830,GNMM7SP01BPGVP	metabolic process		DGL1 | DGL1; dolichyl-diphosphooligosaccharide-protein glycotransferase | chr5
>AT5G65780#		contig01541	metabolic process		ATBCAT-5 | ATBCAT-5; branched-chain-amino-acid transaminase/ catalytic | chr5
>AT5G65780#		contig01541	metabolic process		ATBCAT-5 | ATBCAT-5; branched-chain-amino-acid transaminase/ catalytic | chr5
>AT5G65780#		contig01541	metabolic process		ATBCAT-5 | ATBCAT-5; branched-chain-amino-acid transaminase/ catalytic | chr5
>AT5G20740#		contig015420,contig368510,contig43640	negative regulation of catalytic activity		invertase/pectin methylesterase inhibitor family protein | chr5
>AT5G20740#		contig015420,contig368510,contig43640	negative regulation of catalytic activity		invertase/pectin methylesterase inhibitor family protein | chr5
>AT5G20740#		contig015420,contig368510,contig43640	metabolic process		invertase/pectin methylesterase inhibitor family protein | chr5
>AT5G03610#		contig015440,contig104510,contig338460,contig338470,GNMM7SP01C00VX0,GNMM7SP02JBIEU0,GNMM7SP02G6K8N0,GNMM7SP02F8VBZ	lipid metabolic process		GDSL-motif lipase/hydrolase family protein | chr5
>AT5G03610#		contig015440,contig104510,contig338460,contig338470,GNMM7SP01C00VX0,GNMM7SP02JBIEU0,GNMM7SP02G6K8N0,GNMM7SP02F8VBZ	metabolic process		GDSL-motif lipase/hydrolase family protein | chr5
>AT5G24340#		contig015510,contig374680,GNMM7SP01ESE9J0,GNMM7SP01C7J31	metabolic process		3'-5' exonuclease domain-containing protein | chr5
>AT1G63000#		contig015630,contig073520,contig280090,contig49819	oxidation-reduction process		NRS/ER, UER1 | NRS/ER (NUCLEOTIDE-RHAMNOSE SYNTHASE/EPIMERASE-REDUCTASE); UDP-4-keto-6-deoxy-glucose-3,5-epimerase/ UDP-4-keto-rhamnose-4-keto-reductase/ dTDP-4-dehydrorhamnose 3,5-epimerase/ dTDP-4-dehydrorhamnose reductase | chr1
>AT1G63000#		contig015630,contig073520,contig280090,contig49819	metabolic process		NRS/ER, UER1 | NRS/ER (NUCLEOTIDE-RHAMNOSE SYNTHASE/EPIMERASE-REDUCTASE); UDP-4-keto-6-deoxy-glucose-3,5-epimerase/ UDP-4-keto-rhamnose-4-keto-reductase/ dTDP-4-dehydrorhamnose 3,5-epimerase/ dTDP-4-dehydrorhamnose reductase | chr1
>AT1G63000#		contig015630,contig073520,contig280090,contig49819	oxidation-reduction process		NRS/ER, UER1 | NRS/ER (NUCLEOTIDE-RHAMNOSE SYNTHASE/EPIMERASE-REDUCTASE); UDP-4-keto-6-deoxy-glucose-3,5-epimerase/ UDP-4-keto-rhamnose-4-keto-reductase/ dTDP-4-dehydrorhamnose 3,5-epimerase/ dTDP-4-dehydrorhamnose reductase | chr1
>AT5G44730#		contig015640,GNMM7SP02I427X0,GNMM7SP02FYJUS0,GNMM7SP02JFC14	metabolic process		haloacid dehalogenase-like hydrolase family protein | chr5
>AT5G44730#		contig015640,GNMM7SP02I427X0,GNMM7SP02FYJUS0,GNMM7SP02JFC14	metabolic process		haloacid dehalogenase-like hydrolase family protein | chr5
>AT5G44730#		contig015640,GNMM7SP02I427X0,GNMM7SP02FYJUS0,GNMM7SP02JFC14	metabolic process		haloacid dehalogenase-like hydrolase family protein | chr5
>AT4G34135#		contig015650,GNMM7SP01B3KN30,GNMM7SP01DKUEA0,GNMM7SP01DWH330,GNMM7SP02I97KN	metabolic process		UGT73B2 | UGT73B2 (UDP-GLUCOSYLTRANSFERASE 73B2); UDP-glucosyltransferase/ UDP-glycosyltransferase/ flavonol 3-O-glucosyltransferase/ quercetin 7-O-glucosyltransferase | chr4
>AT2G47730#		contig015670,GNMM7SP02FQ9XB	metabolic process		ATGSTF8, ATGSTF5, GST6, GSTF8 | ATGSTF8 (ARABIDOPSIS THALIANA GLUTATHIONE S-TRANSFERASE PHI 8); glutathione binding / glutathione transferase | chr2
>AT2G47730#		contig015670,GNMM7SP02FQ9XB	metabolic process		ATGSTF8, ATGSTF5, GST6, GSTF8 | ATGSTF8 (ARABIDOPSIS THALIANA GLUTATHIONE S-TRANSFERASE PHI 8); glutathione binding / glutathione transferase | chr2
>AT2G47730#		contig015670,GNMM7SP02FQ9XB	metabolic process		ATGSTF8, ATGSTF5, GST6, GSTF8 | ATGSTF8 (ARABIDOPSIS THALIANA GLUTATHIONE S-TRANSFERASE PHI 8); glutathione binding / glutathione transferase | chr2
>AT3G51970#		contig015690,GNMM7SP01CJW1F0,GNMM7SP01E2UM30,GNMM7SP01E39K40,GNMM7SP01B9QMI0,GNMM7SP02GPDKN0,GNMM7SP02GJ81E0,GNMM7SP02HHMQM	sterol catabolic process		AtSAT1 | AtSAT1 (Arabidopsis thaliana sterol O-acyltransferase 1); acyltransferase | chr3
>AT3G51970#		contig015690,GNMM7SP01CJW1F0,GNMM7SP01E2UM30,GNMM7SP01E39K40,GNMM7SP01B9QMI0,GNMM7SP02GPDKN0,GNMM7SP02GJ81E0,GNMM7SP02HHMQM	metabolic process		AtSAT1 | AtSAT1 (Arabidopsis thaliana sterol O-acyltransferase 1); acyltransferase | chr3
>AT4G23500#		contig01579	carbohydrate metabolic process		glycoside hydrolase family 28 protein / polygalacturonase (pectinase) family protein | chr4
>AT4G23500#		contig01579	carbohydrate metabolic process		glycoside hydrolase family 28 protein / polygalacturonase (pectinase) family protein | chr4
>AT3G52990#		contig132890,contig187160,contig374050,GNMM7SP01CBBVF0,contig015870,contig087720,contig428760,contig439420,contig464380,GNMM7SP01BJJFW0,GNMM7SP01AUI8O0,GNMM7SP01B3A3D0,GNMM7SP01DN1XA0,GNMM7SP01D4YSL0,GNMM7SP02GNLU20,GNMM7SP02JCU1J	metabolic process		pyruvate kinase, putative | chr3
>AT4G21320#		contig01591	metabolic process		HSA32 | HSA32 (HEAT-STRESS-ASSOCIATED 32); catalytic | chr4
>AT4G21320#		contig01591	metabolic process		HSA32 | HSA32 (HEAT-STRESS-ASSOCIATED 32); catalytic | chr4
>AT1G22370#		contig015940,contig087290,contig119340,contig168890,contig258820,contig364380,contig375270,GNMM7SP01CKJ8C0,GNMM7SP01DA2G30,GNMM7SP01C6S4E0,GNMM7SP02G41WB0,GNMM7SP02ID0HN0,GNMM7SP02GXSQC	metabolic process		AtUGT85A5 | AtUGT85A5 (UDP-glucosyl transferase 85A5); glucuronosyltransferase/ transferase, transferring glycosyl groups | chr1
>AT1G22370#		contig015940,contig087290,contig119340,contig168890,contig258820,contig364380,contig375270,GNMM7SP01CKJ8C0,GNMM7SP01DA2G30,GNMM7SP01C6S4E0,GNMM7SP02G41WB0,GNMM7SP02ID0HN0,GNMM7SP02GXSQC	metabolic process		AtUGT85A5 | AtUGT85A5 (UDP-glucosyl transferase 85A5); glucuronosyltransferase/ transferase, transferring glycosyl groups | chr1
>AT1G22370#		contig015940,contig087290,contig119340,contig168890,contig258820,contig364380,contig375270,GNMM7SP01CKJ8C0,GNMM7SP01DA2G30,GNMM7SP01C6S4E0,GNMM7SP02G41WB0,GNMM7SP02ID0HN0,GNMM7SP02GXSQC	metabolic process		AtUGT85A5 | AtUGT85A5 (UDP-glucosyl transferase 85A5); glucuronosyltransferase/ transferase, transferring glycosyl groups | chr1
>AT1G22370#		contig015940,contig087290,contig119340,contig168890,contig258820,contig364380,contig375270,GNMM7SP01CKJ8C0,GNMM7SP01DA2G30,GNMM7SP01C6S4E0,GNMM7SP02G41WB0,GNMM7SP02ID0HN0,GNMM7SP02GXSQC	metabolic process		AtUGT85A5 | AtUGT85A5 (UDP-glucosyl transferase 85A5); glucuronosyltransferase/ transferase, transferring glycosyl groups | chr1
>AT1G22370#		contig015940,contig087290,contig119340,contig168890,contig258820,contig364380,contig375270,GNMM7SP01CKJ8C0,GNMM7SP01DA2G30,GNMM7SP01C6S4E0,GNMM7SP02G41WB0,GNMM7SP02ID0HN0,GNMM7SP02GXSQC	metabolic process		AtUGT85A5 | AtUGT85A5 (UDP-glucosyl transferase 85A5); glucuronosyltransferase/ transferase, transferring glycosyl groups | chr1
>AT4G22880#		contig01604	oxidation-reduction process		LDOX, TDS4, TT18, ANS | LDOX (LEUCOANTHOCYANIDIN DIOXYGENASE); leucocyanidin oxygenase | chr4
>AT2G30860#		contig016060,contig255410,contig419710,GNMM7SP01DZE9E	oxidation-reduction process		ATGSTF9, GLUTTR, ATGSTF7 | ATGSTF9 (GLUTATHIONE S-TRANSFERASE PHI 9); copper ion binding / glutathione binding / glutathione peroxidase/ glutathione transferase | chr2
>AT2G30860#		contig016060,contig255410,contig419710,GNMM7SP01DZE9E	metabolic process		ATGSTF9, GLUTTR, ATGSTF7 | ATGSTF9 (GLUTATHIONE S-TRANSFERASE PHI 9); copper ion binding / glutathione binding / glutathione peroxidase/ glutathione transferase | chr2
>AT2G30860#		contig016060,contig255410,contig419710,GNMM7SP01DZE9E	metabolic process		ATGSTF9, GLUTTR, ATGSTF7 | ATGSTF9 (GLUTATHIONE S-TRANSFERASE PHI 9); copper ion binding / glutathione binding / glutathione peroxidase/ glutathione transferase | chr2
>AT3G48000#		contig016080,contig169090,GNMM7SP01D07710,GNMM7SP01BJ9CS0,GNMM7SP01BSSQ00,GNMM7SP01C27D40,GNMM7SP01DKYLE0,GNMM7SP01B3WJN0,GNMM7SP02HXODS	oxidation-reduction process		ALDH2B4, ALDH2, ALDH2A | ALDH2B4 (ALDEHYDE DEHYDROGENASE 2B4); 3-chloroallyl aldehyde dehydrogenase/ ATP binding / aldehyde dehydrogenase (NAD) | chr3
>AT3G48000#		contig016080,contig169090,GNMM7SP01D07710,GNMM7SP01BJ9CS0,GNMM7SP01BSSQ00,GNMM7SP01C27D40,GNMM7SP01DKYLE0,GNMM7SP01B3WJN0,GNMM7SP02HXODS	oxidation-reduction process		ALDH2B4, ALDH2, ALDH2A | ALDH2B4 (ALDEHYDE DEHYDROGENASE 2B4); 3-chloroallyl aldehyde dehydrogenase/ ATP binding / aldehyde dehydrogenase (NAD) | chr3
>AT5G34930#		contig016220,contig081130,contig394650,GNMM7SP01AUJ0H0,GNMM7SP01ANZZU0,GNMM7SP02F7R6M	oxidation-reduction process		arogenate dehydrogenase | chr5
>AT5G34930#		contig016220,contig081130,contig394650,GNMM7SP01AUJ0H0,GNMM7SP01ANZZU0,GNMM7SP02F7R6M	metabolic process		arogenate dehydrogenase | chr5
>AT5G34930#		contig016220,contig081130,contig394650,GNMM7SP01AUJ0H0,GNMM7SP01ANZZU0,GNMM7SP02F7R6M	oxidation-reduction process		arogenate dehydrogenase | chr5
>AT4G16765#		contig152000,contig152010,GNMM7SP02H3DXE0,contig01627	oxidation-reduction process		oxidoreductase, 2OG-Fe(II) oxygenase family protein | chr4
>AT4G16765#		contig152000,contig152010,GNMM7SP02H3DXE0,contig01627	oxidation-reduction process		oxidoreductase, 2OG-Fe(II) oxygenase family protein | chr4
>AT1G47480#		contig016340,contig052420,contig079650,GNMM7SP01CRGNP0,GNMM7SP01ETS460,GNMM7SP01CXJ2Q0,GNMM7SP01C68A9	metabolic process		hydrolase | chr1
>AT5G47720#		contig016370,contig091790,contig222530,GNMM7SP01EM7C80,GNMM7SP01EDZBD0,GNMM7SP02I2SJS	metabolic process		acetyl-CoA C-acyltransferase, putative / 3-ketoacyl-CoA thiolase, putative | chr5
>AT5G47720#		contig016370,contig091790,contig222530,GNMM7SP01EM7C80,GNMM7SP01EDZBD0,GNMM7SP02I2SJS	metabolic process		acetyl-CoA C-acyltransferase, putative / 3-ketoacyl-CoA thiolase, putative | chr5
>AT5G47720#		contig016370,contig091790,contig222530,GNMM7SP01EM7C80,GNMM7SP01EDZBD0,GNMM7SP02I2SJS	metabolic process		acetyl-CoA C-acyltransferase, putative / 3-ketoacyl-CoA thiolase, putative | chr5
>AT5G47720#		contig016370,contig091790,contig222530,GNMM7SP01EM7C80,GNMM7SP01EDZBD0,GNMM7SP02I2SJS	metabolic process		acetyl-CoA C-acyltransferase, putative / 3-ketoacyl-CoA thiolase, putative | chr5
>AT5G47720#		contig016370,contig091790,contig222530,GNMM7SP01EM7C80,GNMM7SP01EDZBD0,GNMM7SP02I2SJS	metabolic process		acetyl-CoA C-acyltransferase, putative / 3-ketoacyl-CoA thiolase, putative | chr5
>AT5G47720#		contig016370,contig091790,contig222530,GNMM7SP01EM7C80,GNMM7SP01EDZBD0,GNMM7SP02I2SJS	metabolic process		acetyl-CoA C-acyltransferase, putative / 3-ketoacyl-CoA thiolase, putative | chr5
>AT4G34980#		contig016570,contig258640,contig327880,GNMM7SP01B43440,GNMM7SP01CLIKE0,GNMM7SP01D9PXJ0,GNMM7SP01EEITD0,GNMM7SP02FIX2J	metabolic process		SLP2 | SLP2; serine-type peptidase | chr4
>AT2G39020#		contig016590,GNMM7SP01B79NH	metabolic process		GCN5-related N-acetyltransferase (GNAT) family protein | chr2
>AT2G39020#		contig016590,GNMM7SP01B79NH	metabolic process		GCN5-related N-acetyltransferase (GNAT) family protein | chr2
>AT4G38430#		contig016650,contig067760,contig221050,contig221070,contig221120,contig250650,contig31545	regulation of catalytic activity		ATROPGEF1, ROPGEF1 | ROPGEF1; Rho guanyl-nucleotide exchange factor/ protein binding | chr4
>AT2G20680#		contig016670,contig188050,contig378500,contig40944	metabolic process		glycosyl hydrolase family 5 protein / cellulase family protein | chr2
>AT2G20680#		contig016670,contig188050,contig378500,contig40944	carbohydrate metabolic process		glycosyl hydrolase family 5 protein / cellulase family protein | chr2
>AT3G15730#		contig016700,contig128710,contig351120,GNMM7SP01BFYR70,GNMM7SP01D3TDF	metabolic process		PLDALPHA1, PLD | PLDALPHA1 (PHOSPHOLIPASE D ALPHA 1); phospholipase D | chr3
>AT3G15730#		contig016700,contig128710,contig351120,GNMM7SP01BFYR70,GNMM7SP01D3TDF	metabolic process		PLDALPHA1, PLD | PLDALPHA1 (PHOSPHOLIPASE D ALPHA 1); phospholipase D | chr3
>AT3G48990#		contig016720,GNMM7SP02HWYCY	metabolic process		AMP-dependent synthetase and ligase family protein | chr3
>AT3G54930#		contig01678	regulation of catalytic activity		serine/threonine protein phosphatase 2A (PP2A) regulatory subunit B', putative | chr3
>AT3G54930#		contig01678	regulation of catalytic activity		serine/threonine protein phosphatase 2A (PP2A) regulatory subunit B', putative | chr3
>AT2G27020#		contig016800,GNMM7SP01BT0FK0,GNMM7SP02IRRAF	metabolic process		PAG1 | PAG1; endopeptidase/ peptidase/ threonine-type endopeptidase | chr2
>AT2G27020#		contig016800,GNMM7SP01BT0FK0,GNMM7SP02IRRAF	metabolic process		PAG1 | PAG1; endopeptidase/ peptidase/ threonine-type endopeptidase | chr2
>AT3G47930#		contig016870,GNMM7SP02IMYH9	oxidation-reduction process		ATGLDH | ATGLDH (L-GALACTONO-1,4-LACTONE DEHYDOROGENASE); L-gulono-1,4-lactone dehydrogenase/ galactonolactone dehydrogenase | chr3
>AT3G55180#		contig016910,contig284770,contig39841	metabolic process		esterase/lipase/thioesterase family protein | chr3
>AT1G09850#		contig016990,contig201690,GNMM7SP01CLKLX0,GNMM7SP02F9H56	metabolic process		XBCP3 | XBCP3 (xylem bark cysteine peptidase 3); cysteine-type endopeptidase/ cysteine-type peptidase | chr1
>AT1G35720#		contig017100,contig077320,contig316770,contig360650,GNMM7SP01EGR7V0,GNMM7SP01D5NED0,GNMM7SP01D6X6I0,GNMM7SP02F5UYF	oxidation-reduction process		ANNAT1, OXY5, ATOXY5 | ANNAT1 (ANNEXIN ARABIDOPSIS 1); ATP binding / calcium ion binding / calcium-dependent phospholipid binding / copper ion binding / peroxidase/ protein homodimerization | chr1
>AT5G50680#		contig017270,contig07700	metabolic process		ATSAE1B, SAE1B | SAE1B (SUMO ACTIVATING ENZYME 1B); SUMO activating enzyme | chr5
>AT3G22370#		contig017330,contig028240,GNMM7SP01BK3700,GNMM7SP01AVQG9	oxidation-reduction process		AOX1A, ATAOX1A | AOX1A (ALTERNATIVE OXIDASE 1A); alternative oxidase | chr3
>AT3G22370#		contig017330,contig028240,GNMM7SP01BK3700,GNMM7SP01AVQG9	oxidation-reduction process		AOX1A, ATAOX1A | AOX1A (ALTERNATIVE OXIDASE 1A); alternative oxidase | chr3
>AT3G22370#		contig017330,contig028240,GNMM7SP01BK3700,GNMM7SP01AVQG9	oxidation-reduction process		AOX1A, ATAOX1A | AOX1A (ALTERNATIVE OXIDASE 1A); alternative oxidase | chr3
>AT4G34480#		contig017560,contig128940,contig171440,contig49192	metabolic process		catalytic/ cation binding / hydrolase, hydrolyzing O-glycosyl compounds | chr4
>AT4G34480#		contig017560,contig128940,contig171440,contig49192	carbohydrate metabolic process		catalytic/ cation binding / hydrolase, hydrolyzing O-glycosyl compounds | chr4
>AT5G56760#		contig017670,contig017690,contig099610,contig360540,contig370960,contig370970,GNMM7SP02ISC5X0,GNMM7SP02IA0P6	metabolic process		ATSERAT1;1, SAT5, SAT-52 | ATSERAT1;1 (ARABIDOPSIS THALIANA SERINE ACETYLTRANSFERASE 1;1); serine O-acetyltransferase | chr5
>AT5G52840#		contig017700,contig352020,contig52349	oxidation-reduction process		NADH-ubiquinone oxidoreductase-related | chr5
>AT3G48460#		contig017850,contig197160,contig33107	metabolic process		GDSL-motif lipase/hydrolase family protein | chr3
>AT3G48460#		contig017850,contig197160,contig33107	lipid metabolic process		GDSL-motif lipase/hydrolase family protein | chr3
>AT2G37040#		contig017990,contig24609	metabolic process		pal1, ATPAL1 | pal1 (Phe ammonia lyase 1); phenylalanine ammonia-lyase | chr2
>AT2G37040#		contig017990,contig24609	metabolic process		pal1, ATPAL1 | pal1 (Phe ammonia lyase 1); phenylalanine ammonia-lyase | chr2
>AT4G33150#		contig004870,contig01800	oxidation-reduction process		lysine-ketoglutarate reductase/saccharopine dehydrogenase bifunctional enzyme | chr4
>AT4G33150#		contig004870,contig01800	oxidation-reduction process		lysine-ketoglutarate reductase/saccharopine dehydrogenase bifunctional enzyme | chr4
>AT4G31970#		contig018020,contig139640,contig167110,contig252380,contig252390,contig380000,GNMM7SP01BZSPM0,GNMM7SP01CX0QT0,GNMM7SP01CSETQ0,GNMM7SP01AN1FE0,GNMM7SP01DS7QS0,GNMM7SP02H0TYQ0,GNMM7SP02FLDZM0,GNMM7SP02JFKAJ0,GNMM7SP02F3SLR0,GNMM7SP02HPP670,GNMM7SP02JZW2Z	oxidation-reduction process		CYP82C2 | CYP82C2; electron carrier/ heme binding / iron ion binding / monooxygenase/ oxygen binding | chr4
>AT4G31970#		contig018020,contig139640,contig167110,contig252380,contig252390,contig380000,GNMM7SP01BZSPM0,GNMM7SP01CX0QT0,GNMM7SP01CSETQ0,GNMM7SP01AN1FE0,GNMM7SP01DS7QS0,GNMM7SP02H0TYQ0,GNMM7SP02FLDZM0,GNMM7SP02JFKAJ0,GNMM7SP02F3SLR0,GNMM7SP02HPP670,GNMM7SP02JZW2Z	oxidation-reduction process		CYP82C2 | CYP82C2; electron carrier/ heme binding / iron ion binding / monooxygenase/ oxygen binding | chr4
>ATMG00665#		contig018030,GNMM7SP01BA81R0,GNMM7SP01EGFXE0,GNMM7SP01BZ8I10,GNMM7SP02I0OSX0,GNMM7SP02H724W0,GNMM7SP02IN640	oxidation-reduction process		NAD5B, NAD5.2, NAD5 | Mitochondrial NADH dehydrogenase subunit 5. The gene is trans-spliced from three different pre-cursors, NAD5a, NAD5b and NAD5c. | chrM
>AT5G06900#		contig018050,GNMM7SP01A2QGG0,GNMM7SP01A7B0Q0,GNMM7SP01BSMQZ0,GNMM7SP01A7XUQ0,GNMM7SP01CJYK60,GNMM7SP01AHPKQ0,GNMM7SP01ERRHW0,GNMM7SP01BS7SR0,GNMM7SP01BE7QA0,GNMM7SP01EFY430,GNMM7SP01A765D0,GNMM7SP01CT1FB0,GNMM7SP01D43YO0,GNMM7SP01BQ9240,GNMM7SP01CYDPQ0,GNMM7SP01CFRB00,GNMM7SP01BSK6Z0,GNMM7SP01D2RGD0,GNMM7SP01EHFVA0,GNMM7SP01CTNQ80,GNMM7SP01EXSQL0,GNMM7SP01AKFRK0,GNMM7SP01DALKV0,GNMM7SP01AOS090,GN…	oxidation-reduction process		CYP93D1 | CYP93D1; electron carrier/ heme binding / iron ion binding / monooxygenase/ oxygen binding | chr5
>AT5G13570#		contig018080,contig019810,GNMM7SP01D62QG0,GNMM7SP01D0PWX	metabolic process		DCP2, TDT, ATDCP2 | DCP2 (DECAPPING 2); hydrolase/ m7G(5')pppN diphosphatase/ mRNA binding / protein homodimerization | chr5
>AT5G08640#		contig018170,contig336000,contig423990,contig481270,GNMM7SP01DOXUT0,GNMM7SP01EV9AH	oxidation-reduction process		FLS | FLS (FLAVONOL SYNTHASE); flavonol synthase | chr5
>AT2G05990#		contig018270,contig29006	oxidation-reduction process		MOD1, ENR1 | MOD1 (MOSAIC DEATH 1); enoyl-[acyl-carrier-protein] reductase (NADH)/ enoyl-[acyl-carrier-protein] reductase/ oxidoreductase | chr2
>AT2G05990#		contig018270,contig29006	oxidation-reduction process		MOD1, ENR1 | MOD1 (MOSAIC DEATH 1); enoyl-[acyl-carrier-protein] reductase (NADH)/ enoyl-[acyl-carrier-protein] reductase/ oxidoreductase | chr2
>AT2G05990#		contig018270,contig29006	oxidation-reduction process		MOD1, ENR1 | MOD1 (MOSAIC DEATH 1); enoyl-[acyl-carrier-protein] reductase (NADH)/ enoyl-[acyl-carrier-protein] reductase/ oxidoreductase | chr2
>AT2G36690#		contig018310,contig180520,contig184440,contig227870,GNMM7SP01A4VM2	oxidation-reduction process		oxidoreductase, 2OG-Fe(II) oxygenase family protein | chr2
>AT2G36690#		contig018310,contig180520,contig184440,contig227870,GNMM7SP01A4VM2	oxidation-reduction process		oxidoreductase, 2OG-Fe(II) oxygenase family protein | chr2
>AT2G36690#		contig018310,contig180520,contig184440,contig227870,GNMM7SP01A4VM2	biosynthetic process		oxidoreductase, 2OG-Fe(II) oxygenase family protein | chr2
>AT1G04410#		contig018340,contig50933	oxidation-reduction process		malate dehydrogenase, cytosolic, putative | chr1
>AT1G04410#		contig018340,contig50933	metabolic process		malate dehydrogenase, cytosolic, putative | chr1
>AT1G04410#		contig018340,contig50933	oxidation-reduction process		malate dehydrogenase, cytosolic, putative | chr1
>AT2G38280#		contig018390,contig031320,contig041720,contig077260,contig231240,contig240530,GNMM7SP01DU2510,GNMM7SP01C7QSP	metabolic process		FAC1, ATAMPD | FAC1 (EMBRYONIC FACTOR1); AMP deaminase | chr2
>AT5G19690#		contig018470,contig137850,contig137860,contig146960,contig414400,contig52188	metabolic process		STT3A | STT3A (STAUROSPORIN AND TEMPERATURE SENSITIVE 3-LIKE A); oligosaccharyl transferase | chr5
>AT1G13700#		contig018500,GNMM7SP01DMRS8	carbohydrate metabolic process		glucosamine/galactosamine-6-phosphate isomerase family protein | chr1
>AT1G13700#		contig018500,GNMM7SP01DMRS8	carbohydrate metabolic process		glucosamine/galactosamine-6-phosphate isomerase family protein | chr1
>AT2G38010#		contig018550,contig12557	metabolic process		ceramidase family protein | chr2
>AT3G10850#		contig01858	metabolic process		GLX2-2, GLY2 | GLY2; hydroxyacylglutathione hydrolase | chr3
>AT3G10850#		contig01858	metabolic process		GLX2-2, GLY2 | GLY2; hydroxyacylglutathione hydrolase | chr3
>AT1G15690#		contig018620,contig176630,contig368300,contig465600,GNMM7SP01B7KEZ0,GNMM7SP02HW2Y80,GNMM7SP02ICIP70,contig130540,contig132720,contig344170,GNMM7SP01BUSG50,GNMM7SP01D9PKB	metabolic process		AVP1, ATAVP3, AVP-3 | AVP1; ATPase/ hydrogen-translocating pyrophosphatase | chr1
>AT1G15690#		contig018620,contig176630,contig368300,contig465600,GNMM7SP01B7KEZ0,GNMM7SP02HW2Y80,GNMM7SP02ICIP70,contig130540,contig132720,contig344170,GNMM7SP01BUSG50,GNMM7SP01D9PKB	metabolic process		AVP1, ATAVP3, AVP-3 | AVP1; ATPase/ hydrogen-translocating pyrophosphatase | chr1
>AT2G47550#		contig01873	metabolic process		pectinesterase family protein | chr2
>AT2G47550#		contig01873	negative regulation of catalytic activity		pectinesterase family protein | chr2
>AT2G47550#		contig01873	metabolic process		pectinesterase family protein | chr2
>AT5G67290#		contig018760,GNMM7SP01EJ61J0,GNMM7SP01A0UKL	oxidation-reduction process		FAD-dependent oxidoreductase family protein | chr5
>AT5G67290#		contig018760,GNMM7SP01EJ61J0,GNMM7SP01A0UKL	oxidation-reduction process		FAD-dependent oxidoreductase family protein | chr5
>AT1G64660#		contig018780,contig028460,contig210320,GNMM7SP01EJ11E	metabolic process		ATMGL | ATMGL (ARABIDOPSIS THALIANA METHIONINE GAMMA-LYASE); catalytic/ methionine gamma-lyase | chr1
>AT3G44880#		contig01883	oxidation-reduction process		ACD1, LLS1, PAO | ACD1 (ACCELERATED CELL DEATH 1); iron-sulfur cluster binding / pheophorbide a oxygenase | chr3
>AT4G31940#		contig018860,contig030060,contig083360,contig091780,contig137810,contig138060,contig147390,contig159380,contig441470,GNMM7SP01AXB000,GNMM7SP01DAXUM0,GNMM7SP01BFYHB0,GNMM7SP01DLDNK0,GNMM7SP01ARDYV0,GNMM7SP01CZ4SN0,GNMM7SP01CAFFG0,GNMM7SP02IWL4A0,GNMM7SP02I2LFT0,GNMM7SP02FPVE8	oxidation-reduction process		CYP82C4 | CYP82C4; electron carrier/ heme binding / iron ion binding / monooxygenase/ oxygen binding | chr4
>AT4G31940#		contig018860,contig030060,contig083360,contig091780,contig137810,contig138060,contig147390,contig159380,contig441470,GNMM7SP01AXB000,GNMM7SP01DAXUM0,GNMM7SP01BFYHB0,GNMM7SP01DLDNK0,GNMM7SP01ARDYV0,GNMM7SP01CZ4SN0,GNMM7SP01CAFFG0,GNMM7SP02IWL4A0,GNMM7SP02I2LFT0,GNMM7SP02FPVE8	oxidation-reduction process		CYP82C4 | CYP82C4; electron carrier/ heme binding / iron ion binding / monooxygenase/ oxygen binding | chr4
>AT3G15640#		contig018880,contig060970,contig325230,contig38750	oxidation-reduction process		cytochrome c oxidase family protein | chr3
>AT1G29880#		contig018890,contig030880,contig066860,contig168020,contig168170,GNMM7SP01DF2IJ0,GNMM7SP01EZJXD0,GNMM7SP01DCGSJ0,GNMM7SP02IXY7A0,GNMM7SP02H2PRG0,GNMM7SP02FYLE30,GNMM7SP02IF1II	metabolic process		glycyl-tRNA synthetase / glycine--tRNA ligase | chr1
>AT3G10050#		contig018990,contig023400,contig141610,contig201450,contig201460,contig440870,contig461360,GNMM7SP01AXWH10,GNMM7SP02IIRPL0,GNMM7SP02GMHQN	metabolic process		OMR1 | OMR1 (L-O-METHYLTHREONINE RESISTANT 1); L-threonine ammonia-lyase | chr3
>AT2G41250#		contig019060,contig307980,GNMM7SP02F9LMG	metabolic process		haloacid dehalogenase-like hydrolase family protein | chr2
>AT2G41250#		contig019060,contig307980,GNMM7SP02F9LMG	metabolic process		haloacid dehalogenase-like hydrolase family protein | chr2
>AT3G14440#		contig019080,GNMM7SP02GBH4U0,GNMM7SP02H39N4	oxidation-reduction process		NCED3, ATNCED3, STO1, SIS7 | NCED3 (NINE-CIS-EPOXYCAROTENOID DIOXYGENASE 3); 9-cis-epoxycarotenoid dioxygenase | chr3
>AT3G14440#		contig019080,GNMM7SP02GBH4U0,GNMM7SP02H39N4	oxidation-reduction process		NCED3, ATNCED3, STO1, SIS7 | NCED3 (NINE-CIS-EPOXYCAROTENOID DIOXYGENASE 3); 9-cis-epoxycarotenoid dioxygenase | chr3
>AT2G41530#		contig019100,contig201550,contig465420,GNMM7SP01CG8I10,GNMM7SP01B41Q90,GNMM7SP01DO8D40,GNMM7SP01BU5TZ0,GNMM7SP01BHY140,GNMM7SP01A6J9Y0,GNMM7SP01E1B380,GNMM7SP01E0QMQ0,GNMM7SP01BE6M70,GNMM7SP01DZ1KS0,GNMM7SP01B5JWD0,GNMM7SP01AKC4E0,GNMM7SP01CMQAQ0,GNMM7SP01BIK6X0,GNMM7SP01CFXVY0,GNMM7SP01DX7J10,GNMM7SP01C3JEP0,GNMM7SP01EL1ON0,GNMM7SP01DYYXE0,GNMM7SP01CKRVF0,GNMM7SP01CQF330,GNMM7SP01EL8U90,GNMM7SP0…	metabolic process		ATSFGH, SFGH | SFGH (S-FORMYLGLUTATHIONE HYDROLASE); S-formylglutathione hydrolase/ hydrolase, acting on ester bonds | chr2
>AT2G41530#		contig019100,contig201550,contig465420,GNMM7SP01CG8I10,GNMM7SP01B41Q90,GNMM7SP01DO8D40,GNMM7SP01BU5TZ0,GNMM7SP01BHY140,GNMM7SP01A6J9Y0,GNMM7SP01E1B380,GNMM7SP01E0QMQ0,GNMM7SP01BE6M70,GNMM7SP01DZ1KS0,GNMM7SP01B5JWD0,GNMM7SP01AKC4E0,GNMM7SP01CMQAQ0,GNMM7SP01BIK6X0,GNMM7SP01CFXVY0,GNMM7SP01DX7J10,GNMM7SP01C3JEP0,GNMM7SP01EL1ON0,GNMM7SP01DYYXE0,GNMM7SP01CKRVF0,GNMM7SP01CQF330,GNMM7SP01EL8U90,GNMM7SP0…	metabolic process		ATSFGH, SFGH | SFGH (S-FORMYLGLUTATHIONE HYDROLASE); S-formylglutathione hydrolase/ hydrolase, acting on ester bonds | chr2
>AT2G30200#		contig01917	metabolic process		[acyl-carrier-protein] S-malonyltransferase/ binding / catalytic/ transferase | chr2
>AT2G30200#		contig01917	metabolic process		[acyl-carrier-protein] S-malonyltransferase/ binding / catalytic/ transferase | chr2
>AT2G04842#		contig019200,contig035280,GNMM7SP01BIETQ	metabolic process		EMB2761 | EMB2761 (EMBRYO DEFECTIVE 2761); ATP binding / aminoacyl-tRNA ligase/ ligase, forming aminoacyl-tRNA and related compounds / nucleotide binding / threonine-tRNA ligase | chr2
>AT3G28580#		contig019240,contig237010,contig303640,contig30366	metabolic process		AAA-type ATPase family protein | chr3
>AT2G45790#		contig019250,contig404580,contig45230	metabolic process		ATPMM, PMM | PMM (PHOSPHOMANNOMUTASE); phosphomannomutase | chr2
>AT2G45790#		contig019250,contig404580,contig45230	metabolic process		ATPMM, PMM | PMM (PHOSPHOMANNOMUTASE); phosphomannomutase | chr2
>AT4G07960#		contig019260,contig023150,contig167090,contig363980,contig383370,contig435470,contig437590,contig51516	metabolic process		ATCSLC12, CSLC12 | ATCSLC12 (CELLULOSE-SYNTHASE LIKE C12); cellulose synthase/ transferase, transferring glycosyl groups | chr4
>AT4G07960#		contig019260,contig023150,contig167090,contig363980,contig383370,contig435470,contig437590,contig51516	metabolic process		ATCSLC12, CSLC12 | ATCSLC12 (CELLULOSE-SYNTHASE LIKE C12); cellulose synthase/ transferase, transferring glycosyl groups | chr4
>AT4G07960#		contig019260,contig023150,contig167090,contig363980,contig383370,contig435470,contig437590,contig51516	metabolic process		ATCSLC12, CSLC12 | ATCSLC12 (CELLULOSE-SYNTHASE LIKE C12); cellulose synthase/ transferase, transferring glycosyl groups | chr4
>AT1G78955#		contig019280,contig023160,contig079530,GNMM7SP01BIMT10,GNMM7SP01CHOCK0,GNMM7SP01DRHRM0,GNMM7SP01D2CT70,GNMM7SP01C6Z9I0,GNMM7SP01EFFFB0,GNMM7SP01DVJ2O0,GNMM7SP01D4MWR0,GNMM7SP02H6S4Y0,GNMM7SP02GFSR70,GNMM7SP02HQ77X0,GNMM7SP02HI5RM	metabolic process		CAMS1 | CAMS1 (Camelliol C synthase 1); beta-amyrin synthase | chr1
>AT1G78955#		contig019280,contig023160,contig079530,GNMM7SP01BIMT10,GNMM7SP01CHOCK0,GNMM7SP01DRHRM0,GNMM7SP01D2CT70,GNMM7SP01C6Z9I0,GNMM7SP01EFFFB0,GNMM7SP01DVJ2O0,GNMM7SP01D4MWR0,GNMM7SP02H6S4Y0,GNMM7SP02GFSR70,GNMM7SP02HQ77X0,GNMM7SP02HI5RM	metabolic process		CAMS1 | CAMS1 (Camelliol C synthase 1); beta-amyrin synthase | chr1
>AT1G78955#		contig019280,contig023160,contig079530,GNMM7SP01BIMT10,GNMM7SP01CHOCK0,GNMM7SP01DRHRM0,GNMM7SP01D2CT70,GNMM7SP01C6Z9I0,GNMM7SP01EFFFB0,GNMM7SP01DVJ2O0,GNMM7SP01D4MWR0,GNMM7SP02H6S4Y0,GNMM7SP02GFSR70,GNMM7SP02HQ77X0,GNMM7SP02HI5RM	metabolic process		CAMS1 | CAMS1 (Camelliol C synthase 1); beta-amyrin synthase | chr1
>AT5G03190#		contig352450,contig019470,contig50683	metabolic process		CPUORF47 | CPUORF47 (CONSERVED PEPTIDE UPSTREAM OPEN READING FRAME 47) | chr5
>AT5G03190#		contig352450,contig019470,contig50683	metabolic process		CPUORF47 | CPUORF47 (CONSERVED PEPTIDE UPSTREAM OPEN READING FRAME 47) | chr5
>AT1G06820#		contig019580,contig350210,GNMM7SP02JGKQS0,GNMM7SP02GOY7K	metabolic process		CRTISO, CCR2 | CRTISO (CAROTENOID ISOMERASE); carotenoid isomerase | chr1
>AT5G42790#		contig019610,contig131040,contig181710,contig369370,GNMM7SP01BF2J2	metabolic process		PAF1, ATPSM30 | PAF1; endopeptidase/ peptidase/ threonine-type endopeptidase | chr5
>AT1G66250#		contig019620,contig01972	metabolic process		glycosyl hydrolase family 17 protein | chr1
>AT1G66250#		contig019620,contig01972	carbohydrate metabolic process		glycosyl hydrolase family 17 protein | chr1
>AT1G14810#		contig019650,GNMM7SP01BFTOV0,GNMM7SP01CHCLO	oxidation-reduction process		semialdehyde dehydrogenase family protein | chr1
>AT1G14810#		contig019650,GNMM7SP01BFTOV0,GNMM7SP01CHCLO	oxidation-reduction process		semialdehyde dehydrogenase family protein | chr1
>AT1G14810#		contig019650,GNMM7SP01BFTOV0,GNMM7SP01CHCLO	oxidation-reduction process		semialdehyde dehydrogenase family protein | chr1
>AT2G43940#		contig019660,contig079080,contig34015	metabolic process		thiol methyltransferase, putative | chr2
>AT5G14460#		contig01977	metabolic process		pseudouridine synthase/ transporter | chr5
>AT4G09010#		contig01984	oxidation-reduction process		APX4 | APX4 (ASCORBATE PEROXIDASE 4); heme binding / peroxidase | chr4
>AT4G09010#		contig01984	oxidation-reduction process		APX4 | APX4 (ASCORBATE PEROXIDASE 4); heme binding / peroxidase | chr4
>AT1G01800#		contig019850,contig023680,GNMM7SP01AXJH30,contig143570,contig195040,contig405620,GNMM7SP01C0O410,GNMM7SP01EZZSY0,GNMM7SP01APTD1	metabolic process		short-chain dehydrogenase/reductase (SDR) family protein | chr1
>AT1G01800#		contig019850,contig023680,GNMM7SP01AXJH30,contig143570,contig195040,contig405620,GNMM7SP01C0O410,GNMM7SP01EZZSY0,GNMM7SP01APTD1	oxidation-reduction process		short-chain dehydrogenase/reductase (SDR) family protein | chr1
>AT1G01800#		contig019850,contig023680,GNMM7SP01AXJH30,contig143570,contig195040,contig405620,GNMM7SP01C0O410,GNMM7SP01EZZSY0,GNMM7SP01APTD1	oxidation-reduction process		short-chain dehydrogenase/reductase (SDR) family protein | chr1
>AT1G01800#		contig019850,contig023680,GNMM7SP01AXJH30,contig143570,contig195040,contig405620,GNMM7SP01C0O410,GNMM7SP01EZZSY0,GNMM7SP01APTD1	metabolic process		short-chain dehydrogenase/reductase (SDR) family protein | chr1
>AT1G01800#		contig019850,contig023680,GNMM7SP01AXJH30,contig143570,contig195040,contig405620,GNMM7SP01C0O410,GNMM7SP01EZZSY0,GNMM7SP01APTD1	oxidation-reduction process		short-chain dehydrogenase/reductase (SDR) family protein | chr1
>AT1G74470#		contig019870,contig070360,contig128460,contig128530,contig335490,GNMM7SP01ENQ6K0,GNMM7SP02HJE5D	oxidation-reduction process		geranylgeranyl reductase | chr1
>AT3G15290#		contig01994	metabolic process		3-hydroxybutyryl-CoA dehydrogenase, putative | chr3
>AT3G15290#		contig01994	oxidation-reduction process		3-hydroxybutyryl-CoA dehydrogenase, putative | chr3
>AT3G15290#		contig01994	oxidation-reduction process		3-hydroxybutyryl-CoA dehydrogenase, putative | chr3
>AT5G12210#		contig019980,contig073850,contig142840,contig24197	metabolic process		geranylgeranyl transferase type II beta subunit, putative / RAB geranylgeranyltransferase beta subunit, putative | chr5
>AT2G33580#		contig020000,contig103770,GNMM7SP01DNLDM0,GNMM7SP01BCOZK0,GNMM7SP01B4UFU0,GNMM7SP01CEZSU0,GNMM7SP02HUFVL	cell wall macromolecule catabolic process		protein kinase family protein / peptidoglycan-binding LysM domain-containing protein | chr2
>AT1G80950#		contig020060,contig077980,GNMM7SP01BGGAY0,GNMM7SP01BMUDN0,GNMM7SP02JB81K	metabolic process		phospholipid/glycerol acyltransferase family protein | chr1
>AT1G80950#		contig020060,contig077980,GNMM7SP01BGGAY0,GNMM7SP01BMUDN0,GNMM7SP02JB81K	metabolic process		phospholipid/glycerol acyltransferase family protein | chr1
>AT1G80950#		contig020060,contig077980,GNMM7SP01BGGAY0,GNMM7SP01BMUDN0,GNMM7SP02JB81K	metabolic process		phospholipid/glycerol acyltransferase family protein | chr1
>AT5G10480#		contig02012	metabolic process		PAS2, PEP | PAS2 (PASTICCINO 2); enoyl-CoA hydratase/ protein tyrosine phosphatase | chr5
>AT3G20040#		contig020470,contig20571	carbohydrate metabolic process		ATHXK4, HKL2 | ATHXK4; ATP binding / fructokinase/ glucokinase/ hexokinase | chr3
>AT4G24560#		contig02056	metabolic process		UBP16 | UBP16 (UBIQUITIN-SPECIFIC PROTEASE 16); ubiquitin thiolesterase/ ubiquitin-specific protease/ zinc ion binding | chr4
>AT4G24560#		contig02056	metabolic process		UBP16 | UBP16 (UBIQUITIN-SPECIFIC PROTEASE 16); ubiquitin thiolesterase/ ubiquitin-specific protease/ zinc ion binding | chr4
>AT4G32940#		contig020590,contig096140,contig363820,contig467630,contig467640,GNMM7SP01BRI9U0,GNMM7SP02IA9LV0,GNMM7SP02IMB7G0,GNMM7SP02JW1CM0,GNMM7SP02JTLQQ0,GNMM7SP02GISPJ	metabolic process		GAMMA-VPE, GAMMAVPE | GAMMA-VPE (GAMMA VACUOLAR PROCESSING ENZYME); cysteine-type endopeptidase | chr4
>AT4G23990#		contig020610,contig066220,contig227050,GNMM7SP01B09JY0,GNMM7SP01CV90O0,GNMM7SP01DSTET	polysaccharide biosynthetic process		ATCSLG3, CSLG3 | ATCSLG3; cellulose synthase/ transferase/ transferase, transferring glycosyl groups | chr4
>AT5G06600#		contig066430,GNMM7SP01CDQU00,contig020640,contig488780,contig507700,GNMM7SP01BQ1G80,GNMM7SP01DUIF40,GNMM7SP01AOM1G0,GNMM7SP01CX4G20,GNMM7SP02GIAV60,contig097220,contig120720,contig287650,contig411830,GNMM7SP01ANBOP0,GNMM7SP01CXWU40,GNMM7SP01DS7TH0,GNMM7SP01BB3IP0,GNMM7SP01C4XWE0,GNMM7SP02GE5BM0,GNMM7SP02I142A0,GNMM7SP02F5V2V0,GNMM7SP02G6ED70,GNMM7SP02GA4740,GNMM7SP02HGCI60,GNMM7SP02GBFKY0,GNMM7SP…	metabolic process		UBP12 | UBP12 (UBIQUITIN-SPECIFIC PROTEASE 12); double-stranded DNA binding / ubiquitin thiolesterase/ ubiquitin-specific protease | chr5
>AT5G04040#		contig020710,contig268610,GNMM7SP01BSX950,GNMM7SP02GJSZ1	metabolic process		SDP1 | SDP1 (SUGAR-DEPENDENT1); triacylglycerol lipase | chr5
>AT1G09020#		contig020770,contig051300,contig186520,contig218730,contig247220,contig44369	positive regulation of catalytic activity		SNF4, ATSNF4 | SNF4 (HOMOLOG OF YEAST SUCROSE NONFERMENTING 4); protein kinase activator | chr1
>AT3G59890#		contig02088	metabolic process		dihydrodipicolinate reductase family protein | chr3
>AT3G59890#		contig02088	metabolic process		dihydrodipicolinate reductase family protein | chr3
>AT3G59890#		contig02088	oxidation-reduction process		dihydrodipicolinate reductase family protein | chr3
>AT3G59890#		contig02088	oxidation-reduction process		dihydrodipicolinate reductase family protein | chr3
>AT3G59890#		contig02088	oxidation-reduction process		dihydrodipicolinate reductase family protein | chr3
>AT3G59890#		contig02088	oxidation-reduction process		dihydrodipicolinate reductase family protein | chr3
>AT4G30600#		contig020980,contig066490,contig259770,contig259840,contig388150,contig390860,contig390870,contig392230,contig455800,contig479820,contig493930,contig503330,GNMM7SP01B0IFE	metabolic process		signal recognition particle receptor alpha subunit family protein | chr4
>AT1G16300#		contig021210,GNMM7SP01EQVJS0,GNMM7SP01E3G7J	oxidation-reduction process		GAPCP-2 | GAPCP-2; NAD or NADH binding / binding / catalytic/ glyceraldehyde-3-phosphate dehydrogenase (phosphorylating)/ glyceraldehyde-3-phosphate dehydrogenase | chr1
>AT1G16300#		contig021210,GNMM7SP01EQVJS0,GNMM7SP01E3G7J	oxidation-reduction process		GAPCP-2 | GAPCP-2; NAD or NADH binding / binding / catalytic/ glyceraldehyde-3-phosphate dehydrogenase (phosphorylating)/ glyceraldehyde-3-phosphate dehydrogenase | chr1
>AT1G16300#		contig021210,GNMM7SP01EQVJS0,GNMM7SP01E3G7J	carbohydrate metabolic process		GAPCP-2 | GAPCP-2; NAD or NADH binding / binding / catalytic/ glyceraldehyde-3-phosphate dehydrogenase (phosphorylating)/ glyceraldehyde-3-phosphate dehydrogenase | chr1
>AT1G64390#		contig021220,contig067230,contig225640,contig225650,contig225670,contig225720,GNMM7SP01D9IJI	carbohydrate metabolic process		AtGH9C2 | AtGH9C2 (Arabidopsis thaliana glycosyl hydrolase 9C2); carbohydrate binding / catalytic/ hydrolase, hydrolyzing O-glycosyl compounds | chr1
>AT1G64390#		contig021220,contig067230,contig225640,contig225650,contig225670,contig225720,GNMM7SP01D9IJI	metabolic process		AtGH9C2 | AtGH9C2 (Arabidopsis thaliana glycosyl hydrolase 9C2); carbohydrate binding / catalytic/ hydrolase, hydrolyzing O-glycosyl compounds | chr1
>AT5G64070#		contig021240,contig039580,contig14706	regulation of catalytic activity		PI-4KBETA1, PI4KBETA1 | PI-4KBETA1 (PHOSPHATIDYLINOSITOL 4-OH KINASE BETA1); 1-phosphatidylinositol 4-kinase | chr5
>AT3G26610#		contig02129	carbohydrate metabolic process		polygalacturonase, putative / pectinase, putative | chr3
>AT3G26610#		contig02129	carbohydrate metabolic process		polygalacturonase, putative / pectinase, putative | chr3
>AT5G64440#		contig021300,contig207780,contig207810,contig208340,GNMM7SP02H58IR	metabolic process		AtFAAH | AtFAAH (Arabidopsis thaliana fatty acid amide hydrolase); N-(long-chain-acyl)ethanolamine deacylase/ amidase | chr5
>AT5G64440#		contig021300,contig207780,contig207810,contig208340,GNMM7SP02H58IR	metabolic process		AtFAAH | AtFAAH (Arabidopsis thaliana fatty acid amide hydrolase); N-(long-chain-acyl)ethanolamine deacylase/ amidase | chr5
>AT5G12960#		contig021310,GNMM7SP01B33FW0,GNMM7SP02ITOF60,GNMM7SP02F7KLJ0,GNMM7SP02ICRBQ0,GNMM7SP02F01MM	metabolic process		catalytic | chr5
>AT5G62980#		contig021520,contig29768	metabolic process		dihydroneopterin aldolase, putative | chr5
>AT3G54660#		contig021640,contig078660,contig49518	oxidation-reduction process		GR, EMB2360, ATGR2 | GR (GLUTATHIONE REDUCTASE); ATP binding / glutathione-disulfide reductase | chr3
>AT3G54660#		contig021640,contig078660,contig49518	oxidation-reduction process		GR, EMB2360, ATGR2 | GR (GLUTATHIONE REDUCTASE); ATP binding / glutathione-disulfide reductase | chr3
>AT1G79500#		contig021650,contig382930,GNMM7SP01BH92S	metabolic process		AtkdsA1 | 2-dehydro-3-deoxyphosphooctonate aldolase / phospho-2-dehydro-3-deoxyoctonate aldolase / 3-deoxy-D-manno-octulosonic acid 8-phosphate synthetase (KDSA) | chr1
>AT1G79500#		contig021650,contig382930,GNMM7SP01BH92S	metabolic process		AtkdsA1 | 2-dehydro-3-deoxyphosphooctonate aldolase / phospho-2-dehydro-3-deoxyoctonate aldolase / 3-deoxy-D-manno-octulosonic acid 8-phosphate synthetase (KDSA) | chr1
>AT5G48370#		GNMM7SP01DXAR20,contig021660,GNMM7SP02GM5HK0,GNMM7SP02F2D9R	metabolic process		thioesterase family protein | chr5
>AT5G16510#		contig021680,contig098250,contig46959	metabolic process		reversibly glycosylated polypeptide, putative | chr5
>AT2G30720#		contig021690,contig44719	metabolic process		thioesterase family protein | chr2
>AT1G18950#		contig021750,contig08322	metabolic process		aminoacyl-tRNA synthetase family | chr1
>AT2G37090#		contig021780,GNMM7SP01DMWBA0,GNMM7SP01DZBVM	metabolic process		IRX9 | IRX9 (IRREGULAR XYLEM 9); transferase, transferring glycosyl groups / xylosyltransferase | chr2
>AT2G37090#		contig021780,GNMM7SP01DMWBA0,GNMM7SP01DZBVM	metabolic process		IRX9 | IRX9 (IRREGULAR XYLEM 9); transferase, transferring glycosyl groups / xylosyltransferase | chr2
>AT2G37090#		contig021780,GNMM7SP01DMWBA0,GNMM7SP01DZBVM	glucuronoxylan metabolic process		IRX9 | IRX9 (IRREGULAR XYLEM 9); transferase, transferring glycosyl groups / xylosyltransferase | chr2
>AT3G43190#		contig021800,contig146930,contig146940,contig221810,GNMM7SP01EAIUI0,GNMM7SP01AZ3DQ0,GNMM7SP01BIK4I0,GNMM7SP01D8JJ50,GNMM7SP02J4DBT	metabolic process		SUS4, ATSUS4 | SUS4; UDP-glycosyltransferase/ sucrose synthase/ transferase, transferring glycosyl groups | chr3
>AT3G43190#		contig021800,contig146930,contig146940,contig221810,GNMM7SP01EAIUI0,GNMM7SP01AZ3DQ0,GNMM7SP01BIK4I0,GNMM7SP01D8JJ50,GNMM7SP02J4DBT	metabolic process		SUS4, ATSUS4 | SUS4; UDP-glycosyltransferase/ sucrose synthase/ transferase, transferring glycosyl groups | chr3
>AT5G54510#		contig021810,contig067160,contig287870,GNMM7SP01ANJT60,GNMM7SP01E1QYZ0,GNMM7SP01CT7YE0,GNMM7SP01CS6N00,GNMM7SP01DOVWZ0,GNMM7SP01B3E6L0,GNMM7SP02GKRGA0,GNMM7SP02GKM170,GNMM7SP02IVNY00,GNMM7SP02ISFSC0,GNMM7SP02HMWJH0,GNMM7SP02F7R1W0,GNMM7SP02FT5U5	metabolic process		GH3.6, DFL1 | DFL1 (DWARF IN LIGHT 1); indole-3-acetic acid amido synthetase | chr5
>AT4G01210#		contig021870,GNMM7SP01AY76R	biosynthetic process		transferase, transferring glycosyl groups | chr4
>AT4G01210#		contig021870,GNMM7SP01AY76R	biosynthetic process		transferase, transferring glycosyl groups | chr4
>AT5G12890#		contig021880,contig022440,contig040280,contig129930,contig209540,contig288560,contig323350,GNMM7SP01CODRS0,GNMM7SP01CDBNJ0,GNMM7SP01B2NUN0,GNMM7SP02GYBF1	metabolic process		UDP-glucoronosyl/UDP-glucosyl transferase family protein | chr5
>AT5G12890#		contig021880,contig022440,contig040280,contig129930,contig209540,contig288560,contig323350,GNMM7SP01CODRS0,GNMM7SP01CDBNJ0,GNMM7SP01B2NUN0,GNMM7SP02GYBF1	metabolic process		UDP-glucoronosyl/UDP-glucosyl transferase family protein | chr5
>AT5G12890#		contig021880,contig022440,contig040280,contig129930,contig209540,contig288560,contig323350,GNMM7SP01CODRS0,GNMM7SP01CDBNJ0,GNMM7SP01B2NUN0,GNMM7SP02GYBF1	metabolic process		UDP-glucoronosyl/UDP-glucosyl transferase family protein | chr5
>AT1G74260#		contig021940,contig027110,contig053120,contig089390,contig190590,contig190600,contig190630,contig329100,contig329110,GNMM7SP01C5H1P0,GNMM7SP02GGSCA0,GNMM7SP02G8SZW	metabolic process		PUR4 | PUR4 (purine biosynthesis 4); ATP binding / catalytic/ phosphoribosylformylglycinamidine synthase | chr1
>AT1G74260#		contig021940,contig027110,contig053120,contig089390,contig190590,contig190600,contig190630,contig329100,contig329110,GNMM7SP01C5H1P0,GNMM7SP02GGSCA0,GNMM7SP02G8SZW	metabolic process		PUR4 | PUR4 (purine biosynthesis 4); ATP binding / catalytic/ phosphoribosylformylglycinamidine synthase | chr1
>AT3G22960#		contig021950,contig030970,contig295240,GNMM7SP01C6ZH60,GNMM7SP02FYMUX	lipid metabolic process		PKP1, PKP-ALPHA | PKP-ALPHA; pyruvate kinase | chr3
>AT4G35260#		contig021980,contig18782	metabolic process		IDH1 | IDH1 (ISOCITRATE DEHYDROGENASE 1); isocitrate dehydrogenase (NAD+)/ oxidoreductase, acting on the CH-OH group of donors, NAD or NADP as acceptor | chr4
>AT4G35260#		contig021980,contig18782	oxidation-reduction process		IDH1 | IDH1 (ISOCITRATE DEHYDROGENASE 1); isocitrate dehydrogenase (NAD+)/ oxidoreductase, acting on the CH-OH group of donors, NAD or NADP as acceptor | chr4
>AT4G15093#		contig022140,contig025040,contig035130,contig055290,contig068710,contig161230,GNMM7SP01BS0730,GNMM7SP01BRO360,GNMM7SP01AWCN8	oxidation-reduction process		catalytic LigB subunit of aromatic ring-opening dioxygenase family | chr4
>AT4G15093#		contig022140,contig025040,contig035130,contig055290,contig068710,contig161230,GNMM7SP01BS0730,GNMM7SP01BRO360,GNMM7SP01AWCN8	oxidation-reduction process		catalytic LigB subunit of aromatic ring-opening dioxygenase family | chr4
>AT2G45630#		GNMM7SP02GC6NO0,contig022170,contig027780,contig128080,contig403230,GNMM7SP01DVD0O0,GNMM7SP01DLFQA0,GNMM7SP01EWC5C0,GNMM7SP02GLKE2	metabolic process		oxidoreductase family protein | chr2
>AT2G45630#		GNMM7SP02GC6NO0,contig022170,contig027780,contig128080,contig403230,GNMM7SP01DVD0O0,GNMM7SP01DLFQA0,GNMM7SP01EWC5C0,GNMM7SP02GLKE2	metabolic process		oxidoreductase family protein | chr2
>AT2G45630#		GNMM7SP02GC6NO0,contig022170,contig027780,contig128080,contig403230,GNMM7SP01DVD0O0,GNMM7SP01DLFQA0,GNMM7SP01EWC5C0,GNMM7SP02GLKE2	oxidation-reduction process		oxidoreductase family protein | chr2
>AT2G45630#		GNMM7SP02GC6NO0,contig022170,contig027780,contig128080,contig403230,GNMM7SP01DVD0O0,GNMM7SP01DLFQA0,GNMM7SP01EWC5C0,GNMM7SP02GLKE2	oxidation-reduction process		oxidoreductase family protein | chr2
>AT2G45630#		GNMM7SP02GC6NO0,contig022170,contig027780,contig128080,contig403230,GNMM7SP01DVD0O0,GNMM7SP01DLFQA0,GNMM7SP01EWC5C0,GNMM7SP02GLKE2	oxidation-reduction process		oxidoreductase family protein | chr2
>AT2G33590#		contig022240,contig213700,contig254150,contig307480,contig307490,contig307500,contig389790,GNMM7SP01DB3B30,GNMM7SP02F91RW0,GNMM7SP02FIHEH0,GNMM7SP02F5F9W0,GNMM7SP02JQUY5	metabolic process		cinnamoyl-CoA reductase family | chr2
>AT2G33590#		contig022240,contig213700,contig254150,contig307480,contig307490,contig307500,contig389790,GNMM7SP01DB3B30,GNMM7SP02F91RW0,GNMM7SP02FIHEH0,GNMM7SP02F5F9W0,GNMM7SP02JQUY5	oxidation-reduction process		cinnamoyl-CoA reductase family | chr2
>AT3G03310#		contig022450,GNMM7SP01B44AC	lipid metabolic process		lecithin
>AT3G03310#		contig022450,GNMM7SP01B44AC	lipid metabolic process		lecithin
>AT1G26370#		contig022590,contig369900,GNMM7SP02J1ZN40,GNMM7SP02HF0A3	metabolic process		RNA helicase, putative | chr1
>AT1G26370#		contig022590,contig369900,GNMM7SP02J1ZN40,GNMM7SP02HF0A3	metabolic process		RNA helicase, putative | chr1
>AT5G13640#		contig022680,contig027310,contig064150,contig06416	lipid metabolic process		ATPDAT, PDAT | ATPDAT; phosphatidylcholine-sterol O-acyltransferase | chr5
>AT5G13640#		contig022680,contig027310,contig064150,contig06416	lipid metabolic process		ATPDAT, PDAT | ATPDAT; phosphatidylcholine-sterol O-acyltransferase | chr5
>AT5G13640#		contig022680,contig027310,contig064150,contig06416	metabolic process		ATPDAT, PDAT | ATPDAT; phosphatidylcholine-sterol O-acyltransferase | chr5
>AT5G02310#		contig022690,contig109250,GNMM7SP02H513F0,GNMM7SP02GD90S0,GNMM7SP02GGUI3	regulation of lipid catabolic process		PRT6 | PRT6 (PROTEOLYSIS 6); ubiquitin-protein ligase | chr5
>AT2G28450#		contig022820,GNMM7SP01D8ZPD0,GNMM7SP01D59RR0,GNMM7SP01CRWW40,GNMM7SP02H8W38	methanol oxidation		zinc finger (CCCH-type) family protein | chr2
>AT3G15850#		contig022860,contig135980,contig321790,GNMM7SP01CGE9X0,GNMM7SP01CRCE3	oxidation-reduction process		FAD5, FADB, JB67, ADS3 | FAD5 (FATTY ACID DESATURASE 5); 16
>AT3G61690#		contig022970,contig033260,contig054930,GNMM7SP01B48MR0,GNMM7SP01D8S7H0,GNMM7SP01BO6930,GNMM7SP01AVVPT0,GNMM7SP01D7DFS0,GNMM7SP02F23960,GNMM7SP02GS1D00,GNMM7SP02IDGQ70,GNMM7SP02II1NP0,GNMM7SP02HIV760,GNMM7SP02JE160	metabolic process		unknown protein | chr3
>AT1G63770#		contig023000,contig434260,GNMM7SP02GB07K0,GNMM7SP02FR05X0,contig055960,contig087640,contig297610,contig337530,contig365190,contig390040,contig436600,contig449110,contig463040,contig503260,contig508650,GNMM7SP01C8KYV0,GNMM7SP01ADQW30,GNMM7SP02HPXU5	metabolic process		peptidase M1 family protein | chr1
>AT1G72340#		contig023070,contig37249	regulation of catalytic activity		eukaryotic translation initiation factor 2B family protein / eIF-2B family protein | chr1
>AT3G07020#		contig023110,contig120090,contig183100,contig189790,GNMM7SP01BO4TH0,GNMM7SP01CRDI40,GNMM7SP02HB3UV0,GNMM7SP02HTKBK0,GNMM7SP02F1LIC0,GNMM7SP02I0CGR0,GNMM7SP02IAJCR	metabolic process		UDP-glucose
>AT3G07020#		contig023110,contig120090,contig183100,contig189790,GNMM7SP01BO4TH0,GNMM7SP01CRDI40,GNMM7SP02HB3UV0,GNMM7SP02HTKBK0,GNMM7SP02F1LIC0,GNMM7SP02I0CGR0,GNMM7SP02IAJCR	metabolic process		UDP-glucose
>AT3G07020#		contig023110,contig120090,contig183100,contig189790,GNMM7SP01BO4TH0,GNMM7SP01CRDI40,GNMM7SP02HB3UV0,GNMM7SP02HTKBK0,GNMM7SP02F1LIC0,GNMM7SP02I0CGR0,GNMM7SP02IAJCR	sterol metabolic process		UDP-glucose
>AT3G13790#		contig023200,contig058000,contig064380,contig085510,contig116480,contig277660,GNMM7SP01AR7V50,GNMM7SP01D09GH0,GNMM7SP01C44Y30,GNMM7SP02I3TJG0,GNMM7SP02HR6RV0,GNMM7SP02J09NT	metabolic process		ATCWINV1, ATBFRUCT1 | ATBFRUCT1; beta-fructofuranosidase/ hydrolase, hydrolyzing O-glycosyl compounds | chr3
>AT3G13790#		contig023200,contig058000,contig064380,contig085510,contig116480,contig277660,GNMM7SP01AR7V50,GNMM7SP01D09GH0,GNMM7SP01C44Y30,GNMM7SP02I3TJG0,GNMM7SP02HR6RV0,GNMM7SP02J09NT	metabolic process		ATCWINV1, ATBFRUCT1 | ATBFRUCT1; beta-fructofuranosidase/ hydrolase, hydrolyzing O-glycosyl compounds | chr3
>AT3G13790#		contig023200,contig058000,contig064380,contig085510,contig116480,contig277660,GNMM7SP01AR7V50,GNMM7SP01D09GH0,GNMM7SP01C44Y30,GNMM7SP02I3TJG0,GNMM7SP02HR6RV0,GNMM7SP02J09NT	metabolic process		ATCWINV1, ATBFRUCT1 | ATBFRUCT1; beta-fructofuranosidase/ hydrolase, hydrolyzing O-glycosyl compounds | chr3
>AT5G16760#		contig023210,contig169620,contig177190,contig225600,contig44309	metabolic process		inositol 1,3,4-trisphosphate 5/6-kinase | chr5
>AT3G63520#		contig023270,GNMM7SP01DRL1V0,GNMM7SP02H0SGJ0,GNMM7SP02JLUEI	oxidation-reduction process		CCD1, ATCCD1, ATNCED1, NCED1 | CCD1 (CAROTENOID CLEAVAGE DIOXYGENASE 1); 9-cis-epoxycarotenoid dioxygenase | chr3
>AT3G44190#		contig023280,contig066760,GNMM7SP01DWWP5	oxidation-reduction process		pyridine nucleotide-disulphide oxidoreductase family protein | chr3
>AT1G17720#		contig202480,GNMM7SP01EXUBI0,contig023470,contig123870,contig202530,contig279660,GNMM7SP01AVO4X0,GNMM7SP01AJTPW0,GNMM7SP01EENJ00,GNMM7SP01BF0G80,GNMM7SP01DCTH2	regulation of catalytic activity		ATB BETA | ATB BETA; nucleotide binding / protein phosphatase type 2A regulator | chr1
>AT4G02340#		contig023550,contig294700,contig324170,contig361920,GNMM7SP01DFGGS0,GNMM7SP01DC1SX0,GNMM7SP02JK0D8	metabolic process		epoxide hydrolase, putative | chr4
>AT4G02340#		contig023550,contig294700,contig324170,contig361920,GNMM7SP01DFGGS0,GNMM7SP01DC1SX0,GNMM7SP02JK0D8	metabolic process		epoxide hydrolase, putative | chr4
>AT4G02500#		contig023580,contig155320,contig345240,contig40601	metabolic process		ATXT2, XXT2, XT2 | XT2 (UDP-XYLOSYLTRANSFERASE 2); UDP-xylosyltransferase/ transferase/ transferase, transferring glycosyl groups / xyloglucan 6-xylosyltransferase | chr4
>AT4G02500#		contig023580,contig155320,contig345240,contig40601	metabolic process		ATXT2, XXT2, XT2 | XT2 (UDP-XYLOSYLTRANSFERASE 2); UDP-xylosyltransferase/ transferase/ transferase, transferring glycosyl groups / xyloglucan 6-xylosyltransferase | chr4
>AT4G02500#		contig023580,contig155320,contig345240,contig40601	polysaccharide biosynthetic process		ATXT2, XXT2, XT2 | XT2 (UDP-XYLOSYLTRANSFERASE 2); UDP-xylosyltransferase/ transferase/ transferase, transferring glycosyl groups / xyloglucan 6-xylosyltransferase | chr4
>AT3G13450#		contig02364	metabolic process		DIN4 | DIN4 (DARK INDUCIBLE 4); 3-methyl-2-oxobutanoate dehydrogenase (2-methylpropanoyl-transferring)/ catalytic | chr3
>AT3G13450#		contig02364	oxidation-reduction process		DIN4 | DIN4 (DARK INDUCIBLE 4); 3-methyl-2-oxobutanoate dehydrogenase (2-methylpropanoyl-transferring)/ catalytic | chr3
>AT3G15080#		contig02367	metabolic process		exonuclease family protein | chr3
>AT3G15080#		contig02367	metabolic process		exonuclease family protein | chr3
>AT2G43090#		contig023830,contig191850,GNMM7SP02JNETW0,GNMM7SP02I485E	metabolic process		aconitase C-terminal domain-containing protein | chr2
>AT2G43090#		contig023830,contig191850,GNMM7SP02JNETW0,GNMM7SP02I485E	metabolic process		aconitase C-terminal domain-containing protein | chr2
>AT3G53260#		contig023910,contig197720,contig221740,contig225680,contig248580,contig272210,contig312840,contig444030,contig455490,GNMM7SP01DWA100,GNMM7SP02F7O750,GNMM7SP02H3VOF	metabolic process		PAL2, ATPAL2 | PAL2; phenylalanine ammonia-lyase | chr3
>AT2G04350#		contig024040,contig312010,contig345630,contig34570	metabolic process		long-chain-fatty-acid--CoA ligase family protein / long-chain acyl-CoA synthetase family protein (LACS8) | chr2
>AT2G04350#		contig024040,contig312010,contig345630,contig34570	metabolic process		long-chain-fatty-acid--CoA ligase family protein / long-chain acyl-CoA synthetase family protein (LACS8) | chr2
>AT2G04350#		contig024040,contig312010,contig345630,contig34570	metabolic process		long-chain-fatty-acid--CoA ligase family protein / long-chain acyl-CoA synthetase family protein (LACS8) | chr2
>AT4G24620#		contig024120,contig276020,contig371080,GNMM7SP01B2EYP0,GNMM7SP01D9R5J	metabolic process		PGI1, PGI | PGI1 (PHOSPHOGLUCOSE ISOMERASE 1); glucose-6-phosphate isomerase | chr4
>AT3G54280#		contig024240,contig109760,contig305950,GNMM7SP01AOI0W0,GNMM7SP01EJCM30,GNMM7SP01CEB1T0,GNMM7SP01BNGH70,GNMM7SP01DGLM1	metabolic process		CHR16, CHA16, RGD3, ATBTAF1, BTAF1 | RGD3 (ROOT GROWTH DEFECTIVE 3); ATP binding / DNA binding / binding / helicase/ nucleic acid binding | chr3
>AT3G54280#		contig024240,contig109760,contig305950,GNMM7SP01AOI0W0,GNMM7SP01EJCM30,GNMM7SP01CEB1T0,GNMM7SP01BNGH70,GNMM7SP01DGLM1	metabolic process		CHR16, CHA16, RGD3, ATBTAF1, BTAF1 | RGD3 (ROOT GROWTH DEFECTIVE 3); ATP binding / DNA binding / binding / helicase/ nucleic acid binding | chr3
>AT4G26965#		contig02440	oxidation-reduction process		NADH
>AT4G26965#		contig02440	oxidation-reduction process		NADH
>AT4G26965#		contig02440	oxidation-reduction process		NADH
>AT4G34030#		contig024410,contig216870,contig21745	metabolic process		MCCB | MCCB (3-METHYLCROTONYL-COA CARBOXYLASE); biotin carboxylase/ methylcrotonoyl-CoA carboxylase | chr4
>ATCG00490#		contig024480,GNMM7SP01CFMEK0,GNMM7SP01DE22N0,GNMM7SP01DFM420,GNMM7SP01DXTG5	carbon fixation		RBCL | large subunit of RUBISCO. Protein is tyrosine-phosphorylated and its phosphorylation state is modulated in response to ABA in Arabidopsis thaliana seeds. | chrC
>AT4G36530#		contig024560,contig093650,contig36766	metabolic process		hydrolase, alpha/beta fold family protein | chr4
>AT4G36530#		contig024560,contig093650,contig36766	metabolic process		hydrolase, alpha/beta fold family protein | chr4
>AT3G16260#		contig024600,contig097910,GNMM7SP01BIO6P0,GNMM7SP01AYKB20,GNMM7SP02F2ADI0,GNMM7SP02JH1WZ	metabolic process		TRZ4 | TRZ4 (TRNASE Z 4); 3'-tRNA processing endoribonuclease/ catalytic | chr3
>AT1G76150#		contig024670,contig289820,contig398120,GNMM7SP01AF7WN	metabolic process		ECH2, ATECH2 | maoC-like dehydratase domain-containing protein | chr1
>AT1G76150#		contig024670,contig289820,contig398120,GNMM7SP01AF7WN	metabolic process		ECH2, ATECH2 | maoC-like dehydratase domain-containing protein | chr1
>AT1G76150#		contig024670,contig289820,contig398120,GNMM7SP01AF7WN	oxidation-reduction process		ECH2, ATECH2 | maoC-like dehydratase domain-containing protein | chr1
>AT1G76150#		contig024670,contig289820,contig398120,GNMM7SP01AF7WN	metabolic process		ECH2, ATECH2 | maoC-like dehydratase domain-containing protein | chr1
>AT3G20120#		contig024680,contig24669	oxidation-reduction process		CYP705A21 | CYP705A21; electron carrier/ heme binding / iron ion binding / monooxygenase/ oxygen binding | chr3
>AT3G20120#		contig024680,contig24669	oxidation-reduction process		CYP705A21 | CYP705A21; electron carrier/ heme binding / iron ion binding / monooxygenase/ oxygen binding | chr3
>AT4G25720#		contig024690,GNMM7SP02G0SBX0,GNMM7SP01CVDAU0,GNMM7SP02IXUSI	metabolic process		ATQC, QC, QCT | QC (GLUTAMINYL CYCLASE); catalytic/ glutaminyl-peptide cyclotransferase | chr4
>AT1G18370#		contig024700,GNMM7SP01DUER70,GNMM7SP01D05RA0,GNMM7SP02JFFYD0,GNMM7SP02I8GBC0,GNMM7SP02JB5NX0,GNMM7SP02H4A9D0,GNMM7SP02HJIVR0,GNMM7SP02H503G	metabolic process		HIK, ATNACK1, NACK1 | HIK (HINKEL); ATP binding / microtubule motor | chr1
>AT1G18370#		contig024700,GNMM7SP01DUER70,GNMM7SP01D05RA0,GNMM7SP02JFFYD0,GNMM7SP02I8GBC0,GNMM7SP02JB5NX0,GNMM7SP02H4A9D0,GNMM7SP02HJIVR0,GNMM7SP02H503G	metabolic process		HIK, ATNACK1, NACK1 | HIK (HINKEL); ATP binding / microtubule motor | chr1
>AT1G03360#		contig02476	metabolic process		ATRRP4 | ATRRP4 (ARABIDOPSIS THALIANA RIBOSOMAL RNA PROCESSING 4); RNA binding / exonuclease | chr1
>AT3G06050#		contig024780,contig048000,contig42922	oxidation-reduction process		PRXIIF, ATPRXIIF | PRXIIF (PEROXIREDOXIN IIF); antioxidant/ peroxidase | chr3
>AT4G32520#		contig024910,contig400200,contig444770,contig52066	metabolic process		SHM3 | SHM3 (SERINE HYDROXYMETHYLTRANSFERASE 3); catalytic/ glycine hydroxymethyltransferase/ pyridoxal phosphate binding | chr4
>AT5G15490#		contig024920,contig218050,GNMM7SP01CJD4Z0,GNMM7SP02JSAYS	oxidation-reduction process		UDP-glucose 6-dehydrogenase, putative | chr5
>AT5G15490#		contig024920,contig218050,GNMM7SP01CJD4Z0,GNMM7SP02JSAYS	metabolic process		UDP-glucose 6-dehydrogenase, putative | chr5
>AT5G15490#		contig024920,contig218050,GNMM7SP01CJD4Z0,GNMM7SP02JSAYS	oxidation-reduction process		UDP-glucose 6-dehydrogenase, putative | chr5
>AT1G48420#		contig025090,GNMM7SP01DX6Y2	metabolic process		D-CDES | D-CDES (D-CYSTEINE DESULFHYDRASE); 1-aminocyclopropane-1-carboxylate deaminase/ D-cysteine desulfhydrase/ catalytic | chr1
>AT1G48420#		contig025090,GNMM7SP01DX6Y2	metabolic process		D-CDES | D-CDES (D-CYSTEINE DESULFHYDRASE); 1-aminocyclopropane-1-carboxylate deaminase/ D-cysteine desulfhydrase/ catalytic | chr1
>AT1G48420#		contig025090,GNMM7SP01DX6Y2	metabolic process		D-CDES | D-CDES (D-CYSTEINE DESULFHYDRASE); 1-aminocyclopropane-1-carboxylate deaminase/ D-cysteine desulfhydrase/ catalytic | chr1
>AT4G36810#		contig025110,contig219110,contig35144	metabolic process		GGPS1 | GGPS1 (GERANYLGERANYL PYROPHOSPHATE SYNTHASE 1); farnesyltranstransferase | chr4
>AT5G18280#		contig072310,contig025120,contig036260,contig30915	metabolic process		ATAPY2, APY2 | ATAPY2 (ARABIDOPSIS THALIANA APYRASE 2); ATPase/ nucleotide diphosphatase | chr5
>AT2G33630#		contig025250,contig069870,contig278470,GNMM7SP01ALM7L0,GNMM7SP01CIYXE0,GNMM7SP02GVHUR0,GNMM7SP02GLS2X	oxidation-reduction process		3-beta hydroxysteroid dehydrogenase/isomerase family protein | chr2
>AT2G33630#		contig025250,contig069870,contig278470,GNMM7SP01ALM7L0,GNMM7SP01CIYXE0,GNMM7SP02GVHUR0,GNMM7SP02GLS2X	metabolic process		3-beta hydroxysteroid dehydrogenase/isomerase family protein | chr2
>AT2G33630#		contig025250,contig069870,contig278470,GNMM7SP01ALM7L0,GNMM7SP01CIYXE0,GNMM7SP02GVHUR0,GNMM7SP02GLS2X	oxidation-reduction process		3-beta hydroxysteroid dehydrogenase/isomerase family protein | chr2
>AT2G33630#		contig025250,contig069870,contig278470,GNMM7SP01ALM7L0,GNMM7SP01CIYXE0,GNMM7SP02GVHUR0,GNMM7SP02GLS2X	steroid biosynthetic process		3-beta hydroxysteroid dehydrogenase/isomerase family protein | chr2
>AT2G33630#		contig025250,contig069870,contig278470,GNMM7SP01ALM7L0,GNMM7SP01CIYXE0,GNMM7SP02GVHUR0,GNMM7SP02GLS2X	steroid biosynthetic process		3-beta hydroxysteroid dehydrogenase/isomerase family protein | chr2
>AT1G19300#		contig025310,contig143390,contig145520,contig14963	carbohydrate biosynthetic process		GATL1, PARVUS, GLZ1 | PARVUS (PARVUS); polygalacturonate 4-alpha-galacturonosyltransferase/ transferase, transferring glycosyl groups / transferase, transferring hexosyl groups | chr1
>AT1G21480#		contig108750,contig343240,contig343250,GNMM7SP01E2X2Z0,GNMM7SP01A2IKD0,contig02538	metabolic process		exostosin family protein | chr1
>AT3G14400#		contig025420,contig237690,contig34961	metabolic process		UBP25 | UBP25 (UBIQUITIN-SPECIFIC PROTEASE 25); ubiquitin thiolesterase/ ubiquitin-specific protease | chr3
>AT2G42690#		contig025500,contig115370,contig210680,contig351330,contig489590,GNMM7SP01DEHMR	lipid metabolic process		lipase, putative | chr2
>AT2G42690#		contig025500,contig115370,contig210680,contig351330,contig489590,GNMM7SP01DEHMR	metabolic process		lipase, putative | chr2
>AT2G42690#		contig025500,contig115370,contig210680,contig351330,contig489590,GNMM7SP01DEHMR	lipid metabolic process		lipase, putative | chr2
>AT1G32100#		contig02553	oxidation-reduction process		ATPRR1, PRR1 | PRR1 (PINORESINOL REDUCTASE 1); pinoresinol reductase | chr1
>AT1G32100#		contig02553	oxidation-reduction process		ATPRR1, PRR1 | PRR1 (PINORESINOL REDUCTASE 1); pinoresinol reductase | chr1
>AT1G04920#		contig025540,contig144280,GNMM7SP01B5R4R0,GNMM7SP01C92Q60,GNMM7SP02IQFA90,GNMM7SP02H91TE0,GNMM7SP02F8UTA	biosynthetic process		ATSPS3F | ATSPS3F (sucrose phosphate synthase 3F); sucrose-phosphate synthase/ transferase, transferring glycosyl groups | chr1
>AT1G04920#		contig025540,contig144280,GNMM7SP01B5R4R0,GNMM7SP01C92Q60,GNMM7SP02IQFA90,GNMM7SP02H91TE0,GNMM7SP02F8UTA	metabolic process		ATSPS3F | ATSPS3F (sucrose phosphate synthase 3F); sucrose-phosphate synthase/ transferase, transferring glycosyl groups | chr1
>AT3G24730#		contig02556	metabolic process		catalytic | chr3
>AT1G60710#		contig025660,contig040100,GNMM7SP01B380V0,GNMM7SP01CXUF20,GNMM7SP01AEUVL	oxidation-reduction process		ATB2 | ATB2; oxidoreductase | chr1
>AT3G26560#		contig025790,contig041410,contig198280,contig198320,GNMM7SP01ANEU60,GNMM7SP01AO0RD0,GNMM7SP01BT9HE0,GNMM7SP02JC5Q90,GNMM7SP02G29220,GNMM7SP02GKZJ40,GNMM7SP02H72TJ	metabolic process		ATP-dependent RNA helicase, putative | chr3
>AT5G26030#		contig025850,contig220790,contig220850,GNMM7SP01DI984	metabolic process		FC1, FC-I, ATFC-I | FC1 (ferrochelatase 1); ferrochelatase | chr5
>AT5G62530#		contig025890,contig233030,contig407360,contig44523	oxidation-reduction process		ALDH12A1, ATP5CDH, P5CDH | ALDH12A1; 1-pyrroline-5-carboxylate dehydrogenase/ 3-chloroallyl aldehyde dehydrogenase | chr5
>AT5G62530#		contig025890,contig233030,contig407360,contig44523	oxidation-reduction process		ALDH12A1, ATP5CDH, P5CDH | ALDH12A1; 1-pyrroline-5-carboxylate dehydrogenase/ 3-chloroallyl aldehyde dehydrogenase | chr5
>AT5G62530#		contig025890,contig233030,contig407360,contig44523	oxidation-reduction process		ALDH12A1, ATP5CDH, P5CDH | ALDH12A1; 1-pyrroline-5-carboxylate dehydrogenase/ 3-chloroallyl aldehyde dehydrogenase | chr5
>AT4G10320#		contig026130,contig136870,contig136880,contig136890,contig151520,contig152040,contig356780,GNMM7SP01AYKP30,GNMM7SP01A4X2I0,GNMM7SP02GCT1D0,GNMM7SP02F3ND7	metabolic process		isoleucyl-tRNA synthetase, putative / isoleucine--tRNA ligase, putative | chr4
>AT1G77470#		contig026160,contig122660,GNMM7SP01EGTYZ0,GNMM7SP02H354Y	metabolic process		replication factor C 36 kDA, putative | chr1
>AT1G77860#		contig02617	metabolic process		KOM | KOM (KOMPEITO) | chr1
>AT5G05580#		contig026250,contig136470,contig138110,contig240880,GNMM7SP02HQQGU0,GNMM7SP02HNAGB	oxidation-reduction process		FAD8 | FAD8 (FATTY ACID DESATURASE 8); omega-3 fatty acid desaturase | chr5
>AT2G44460#		contig026260,contig37171	metabolic process		BGLU28 | BGLU28 (BETA GLUCOSIDASE 28); catalytic/ cation binding / hydrolase, hydrolyzing O-glycosyl compounds | chr2
>AT2G44460#		contig026260,contig37171	metabolic process		BGLU28 | BGLU28 (BETA GLUCOSIDASE 28); catalytic/ cation binding / hydrolase, hydrolyzing O-glycosyl compounds | chr2
>AT3G26040#		contig026300,contig429890,GNMM7SP01CXKSK0,GNMM7SP01EZZ2O0,GNMM7SP01B2XEX0,GNMM7SP01BOD97	metabolic process		transferase family protein | chr3
>AT3G26040#		contig026300,contig429890,GNMM7SP01CXKSK0,GNMM7SP01EZZ2O0,GNMM7SP01B2XEX0,GNMM7SP01BOD97	metabolic process		transferase family protein | chr3
>AT3G52050#		contig104550,contig222220,contig026320,contig33572	metabolic process		5'-3' exonuclease family protein | chr3
>AT3G52050#		contig104550,contig222220,contig026320,contig33572	metabolic process		5'-3' exonuclease family protein | chr3
>AT3G52050#		contig104550,contig222220,contig026320,contig33572	metabolic process		5'-3' exonuclease family protein | chr3
>AT1G23800#		contig026340,contig068100,contig392060,contig392070,GNMM7SP01CT11O0,GNMM7SP01C6GKT0,GNMM7SP01CR9TV	oxidation-reduction process		ALDH2B7, ALDH2B | ALDH2B7; 3-chloroallyl aldehyde dehydrogenase/ aldehyde dehydrogenase (NAD) | chr1
>AT1G23800#		contig026340,contig068100,contig392060,contig392070,GNMM7SP01CT11O0,GNMM7SP01C6GKT0,GNMM7SP01CR9TV	metabolic process		ALDH2B7, ALDH2B | ALDH2B7; 3-chloroallyl aldehyde dehydrogenase/ aldehyde dehydrogenase (NAD) | chr1
>AT1G23800#		contig026340,contig068100,contig392060,contig392070,GNMM7SP01CT11O0,GNMM7SP01C6GKT0,GNMM7SP01CR9TV	oxidation-reduction process		ALDH2B7, ALDH2B | ALDH2B7; 3-chloroallyl aldehyde dehydrogenase/ aldehyde dehydrogenase (NAD) | chr1
>AT1G23800#		contig026340,contig068100,contig392060,contig392070,GNMM7SP01CT11O0,GNMM7SP01C6GKT0,GNMM7SP01CR9TV	oxidation-reduction process		ALDH2B7, ALDH2B | ALDH2B7; 3-chloroallyl aldehyde dehydrogenase/ aldehyde dehydrogenase (NAD) | chr1
>AT5G03870#		contig02650	oxidation-reduction process		glutaredoxin family protein | chr5
>AT4G11600#		contig026590,contig333030,contig463680,contig472190,contig495390,GNMM7SP01CW5KZ0,GNMM7SP01ATAVW0,GNMM7SP02G33A3	oxidation-reduction process		ATGPX6, PHGPX, LSC803 | ATGPX6 (GLUTATHIONE PEROXIDASE 6); glutathione peroxidase | chr4
>AT4G11600#		contig026590,contig333030,contig463680,contig472190,contig495390,GNMM7SP01CW5KZ0,GNMM7SP01ATAVW0,GNMM7SP02G33A3	oxidation-reduction process		ATGPX6, PHGPX, LSC803 | ATGPX6 (GLUTATHIONE PEROXIDASE 6); glutathione peroxidase | chr4
>AT5G26860#		contig026650,contig043410,contig094640,GNMM7SP01CHPEL0,GNMM7SP01AWE730,GNMM7SP01ETJPU	metabolic process		LON_ARA_ARA, LON1 | LON1 (LON PROTEASE 1); ATP binding / ATP-dependent peptidase/ serine-type peptidase | chr5
>AT3G57270#		contig026710,contig04311	metabolic process		BG1 | BG1 (BETA-1,3-GLUCANASE 1); catalytic/ cation binding / hydrolase, hydrolyzing O-glycosyl compounds | chr3
>AT3G57270#		contig026710,contig04311	carbohydrate metabolic process		BG1 | BG1 (BETA-1,3-GLUCANASE 1); catalytic/ cation binding / hydrolase, hydrolyzing O-glycosyl compounds | chr3
>AT1G64670#		contig02675	metabolic process		BDG1 | BDG1 (BODYGUARD1); hydrolase | chr1
>AT4G08790#		contig026780,GNMM7SP02IOK47	metabolic process		nitrilase, putative | chr4
>AT4G08790#		contig026780,GNMM7SP02IOK47	nitrogen compound metabolic process		nitrilase, putative | chr4
>AT2G27210#		contig026810,contig059450,contig164640,contig368920,GNMM7SP02HQCO40,GNMM7SP02JJFUX	metabolic process		BSL3 | kelch repeat-containing serine/threonine phosphoesterase family protein | chr2
>AT2G27210#		contig026810,contig059450,contig164640,contig368920,GNMM7SP02HQCO40,GNMM7SP02JJFUX	metabolic process		BSL3 | kelch repeat-containing serine/threonine phosphoesterase family protein | chr2
>AT5G63030#		contig026840,contig34390	oxidation-reduction process		glutaredoxin, putative | chr5
>AT5G63030#		contig026840,contig34390	oxidation-reduction process		glutaredoxin, putative | chr5
>AT2G17570#		contig027330,contig09758	metabolic process		undecaprenyl pyrophosphate synthetase family protein / UPP synthetase family protein | chr2
>AT4G19180#		contig027340,contig106590,GNMM7SP01CUSYY0,GNMM7SP01EVFLS0,GNMM7SP01BN69V0,GNMM7SP01C41AT0,GNMM7SP02F1AUR0,GNMM7SP02IS7Q80,GNMM7SP02IJOOM0,GNMM7SP02HECT30,GNMM7SP02HMMA9	metabolic process		nucleoside phosphatase family protein / GDA1/CD39 family protein | chr4
>AT4G19180#		contig027340,contig106590,GNMM7SP01CUSYY0,GNMM7SP01EVFLS0,GNMM7SP01BN69V0,GNMM7SP01C41AT0,GNMM7SP02F1AUR0,GNMM7SP02IS7Q80,GNMM7SP02IJOOM0,GNMM7SP02HECT30,GNMM7SP02HMMA9	metabolic process		nucleoside phosphatase family protein / GDA1/CD39 family protein | chr4
>AT1G73880#		contig027390,contig434680,GNMM7SP01AIB790,GNMM7SP01BVRLR0,GNMM7SP01AKLWZ0,GNMM7SP01EQGNR0,GNMM7SP02HEVA60,GNMM7SP02GZMRJ	metabolic process		UGT89B1 | UGT89B1 (UDP-GLUCOSYL TRANSFERASE 89B1); UDP-glycosyltransferase/ quercetin 3-O-glucosyltransferase/ quercetin 4'-O-glucosyltransferase/ quercetin 7-O-glucosyltransferase/ transferase, transferring glycosyl groups / transferase, transferring hexosyl group | chr1
>AT1G73880#		contig027390,contig434680,GNMM7SP01AIB790,GNMM7SP01BVRLR0,GNMM7SP01AKLWZ0,GNMM7SP01EQGNR0,GNMM7SP02HEVA60,GNMM7SP02GZMRJ	metabolic process		UGT89B1 | UGT89B1 (UDP-GLUCOSYL TRANSFERASE 89B1); UDP-glycosyltransferase/ quercetin 3-O-glucosyltransferase/ quercetin 4'-O-glucosyltransferase/ quercetin 7-O-glucosyltransferase/ transferase, transferring glycosyl groups / transferase, transferring hexosyl group | chr1
>AT1G73880#		contig027390,contig434680,GNMM7SP01AIB790,GNMM7SP01BVRLR0,GNMM7SP01AKLWZ0,GNMM7SP01EQGNR0,GNMM7SP02HEVA60,GNMM7SP02GZMRJ	metabolic process		UGT89B1 | UGT89B1 (UDP-GLUCOSYL TRANSFERASE 89B1); UDP-glycosyltransferase/ quercetin 3-O-glucosyltransferase/ quercetin 4'-O-glucosyltransferase/ quercetin 7-O-glucosyltransferase/ transferase, transferring glycosyl groups / transferase, transferring hexosyl group | chr1
>AT1G73880#		contig027390,contig434680,GNMM7SP01AIB790,GNMM7SP01BVRLR0,GNMM7SP01AKLWZ0,GNMM7SP01EQGNR0,GNMM7SP02HEVA60,GNMM7SP02GZMRJ	metabolic process		UGT89B1 | UGT89B1 (UDP-GLUCOSYL TRANSFERASE 89B1); UDP-glycosyltransferase/ quercetin 3-O-glucosyltransferase/ quercetin 4'-O-glucosyltransferase/ quercetin 7-O-glucosyltransferase/ transferase, transferring glycosyl groups / transferase, transferring hexosyl group | chr1
>AT1G73880#		contig027390,contig434680,GNMM7SP01AIB790,GNMM7SP01BVRLR0,GNMM7SP01AKLWZ0,GNMM7SP01EQGNR0,GNMM7SP02HEVA60,GNMM7SP02GZMRJ	metabolic process		UGT89B1 | UGT89B1 (UDP-GLUCOSYL TRANSFERASE 89B1); UDP-glycosyltransferase/ quercetin 3-O-glucosyltransferase/ quercetin 4'-O-glucosyltransferase/ quercetin 7-O-glucosyltransferase/ transferase, transferring glycosyl groups / transferase, transferring hexosyl group | chr1
>AT5G66190#		contig027440,contig23939	oxidation-reduction process		ATLFNR1, FNR1 | FNR1 (FERREDOXIN-NADP(+)-OXIDOREDUCTASE 1); NADPH dehydrogenase/ electron transporter, transferring electrons within the cyclic electron transport pathway of photosynthesis/ electron transporter, transferring electrons within the noncyclic electron transp | chr5
>AT5G66190#		contig027440,contig23939	oxidation-reduction process		ATLFNR1, FNR1 | FNR1 (FERREDOXIN-NADP(+)-OXIDOREDUCTASE 1); NADPH dehydrogenase/ electron transporter, transferring electrons within the cyclic electron transport pathway of photosynthesis/ electron transporter, transferring electrons within the noncyclic electron transp | chr5
>AT1G17020#		contig027460,contig182190,contig282680,contig368870,contig407480,contig476220,GNMM7SP01CQE6I0,GNMM7SP01CEJYW0,GNMM7SP02IHZAX	oxidation-reduction process		SRG1, ATSRG1 | SRG1 (SENESCENCE-RELATED GENE 1); oxidoreductase, acting on diphenols and related substances as donors, oxygen as acceptor / oxidoreductase, acting on paired donors, with incorporation or reduction of molecular oxygen, 2-oxoglutarate as one donor, and inc | chr1
>AT1G17020#		contig027460,contig182190,contig282680,contig368870,contig407480,contig476220,GNMM7SP01CQE6I0,GNMM7SP01CEJYW0,GNMM7SP02IHZAX	oxidation-reduction process		SRG1, ATSRG1 | SRG1 (SENESCENCE-RELATED GENE 1); oxidoreductase, acting on diphenols and related substances as donors, oxygen as acceptor / oxidoreductase, acting on paired donors, with incorporation or reduction of molecular oxygen, 2-oxoglutarate as one donor, and inc | chr1
>AT5G63620#		contig02747	oxidation-reduction process		oxidoreductase, zinc-binding dehydrogenase family protein | chr5
>AT5G63620#		contig02747	oxidation-reduction process		oxidoreductase, zinc-binding dehydrogenase family protein | chr5
>AT3G10870#		contig02762	metabolic process		MES17, ATMES17 | MES17 (METHYL ESTERASE 17); hydrolase/ hydrolase, acting on ester bonds / methyl indole-3-acetate esterase | chr3
>AT1G07910#		contig027730,contig036830,contig174810,GNMM7SP01AJHA20,GNMM7SP02HA2C10,GNMM7SP02FI7U2	metabolic process		ATRNL, RNL | RNL (RNA LIGASE); 2',3'-cyclic-nucleotide 3'-phosphodiesterase/ RNA ligase (ATP)/ polynucleotide kinase | chr1
>AT2G43360#		contig027770,contig381260,contig47469	metabolic process		BIO2, BIOB | BIO2 (BIOTIN AUXOTROPH 2); biotin synthase | chr2
>AT2G43360#		contig027770,contig381260,contig47469	metabolic process		BIO2, BIOB | BIO2 (BIOTIN AUXOTROPH 2); biotin synthase | chr2
>AT1G18480#		contig02786	metabolic process		calcineurin-like phosphoesterase family protein | chr1
>AT1G35190#		GNMM7SP01DKQ380,GNMM7SP01C8HNX0,GNMM7SP01A3ZRS0,contig028000,GNMM7SP01C1TU10,GNMM7SP01B82J4	oxidation-reduction process		oxidoreductase, 2OG-Fe(II) oxygenase family protein | chr1
>AT1G35190#		GNMM7SP01DKQ380,GNMM7SP01C8HNX0,GNMM7SP01A3ZRS0,contig028000,GNMM7SP01C1TU10,GNMM7SP01B82J4	oxidation-reduction process		oxidoreductase, 2OG-Fe(II) oxygenase family protein | chr1
>AT1G35190#		GNMM7SP01DKQ380,GNMM7SP01C8HNX0,GNMM7SP01A3ZRS0,contig028000,GNMM7SP01C1TU10,GNMM7SP01B82J4	oxidation-reduction process		oxidoreductase, 2OG-Fe(II) oxygenase family protein | chr1
>AT3G18890#		contig028020,contig357590,GNMM7SP01BB8OK	metabolic process		binding / catalytic/ coenzyme binding | chr3
>AT2G18230#		contig02805	metabolic process		AtPPa2 | AtPPa2 (Arabidopsis thaliana pyrophosphorylase 2); inorganic diphosphatase/ pyrophosphatase | chr2
>AT2G18230#		contig02805	metabolic process		AtPPa2 | AtPPa2 (Arabidopsis thaliana pyrophosphorylase 2); inorganic diphosphatase/ pyrophosphatase | chr2
>AT2G03670#		contig028080,GNMM7SP01EY5AC0,GNMM7SP01ESPSF0,GNMM7SP02GUVAK	metabolic process		CDC48B | CDC48B; ATP binding / ATPase/ nucleoside-triphosphatase/ nucleotide binding | chr2
>AT3G13930#		contig028110,contig486270,GNMM7SP02HNLQT0,GNMM7SP02G0U5Q	metabolic process		dihydrolipoamide S-acetyltransferase, putative | chr3
>AT3G13930#		contig028110,contig486270,GNMM7SP02HNLQT0,GNMM7SP02G0U5Q	metabolic process		dihydrolipoamide S-acetyltransferase, putative | chr3
>AT5G10730#		contig028260,contig056700,contig47752	metabolic process		binding / catalytic/ coenzyme binding | chr5
>AT1G14720#		contig028290,contig100950,contig191670,GNMM7SP01APK080,GNMM7SP01B5HLE0,GNMM7SP02GJVJ40,GNMM7SP02HJDGT	metabolic process		XTR2, EXGT-A2, ATXTH28 | XTR2 (XYLOGLUCAN ENDOTRANSGLYCOSYLASE RELATED 2); hydrolase, acting on glycosyl bonds / xyloglucan
>AT1G14720#		contig028290,contig100950,contig191670,GNMM7SP01APK080,GNMM7SP01B5HLE0,GNMM7SP02GJVJ40,GNMM7SP02HJDGT	metabolic process		XTR2, EXGT-A2, ATXTH28 | XTR2 (XYLOGLUCAN ENDOTRANSGLYCOSYLASE RELATED 2); hydrolase, acting on glycosyl bonds / xyloglucan
>AT4G24520#		contig02833	oxidation-reduction process		ATR1, AR1 | ATR1 (ARABIDOPSIS P450 REDUCTASE 1); NADPH-hemoprotein reductase | chr4
>AT5G04895#		contig028430,GNMM7SP01AEJAS0,GNMM7SP02FVXGT	metabolic process		ATP binding / ATP-dependent helicase/ double-stranded RNA binding / helicase/ nucleic acid binding | chr5
>AT5G04895#		contig028430,GNMM7SP01AEJAS0,GNMM7SP02FVXGT	metabolic process		ATP binding / ATP-dependent helicase/ double-stranded RNA binding / helicase/ nucleic acid binding | chr5
>AT5G18070#		contig028530,contig257500,contig277330,contig277360,contig382470,contig40180	metabolic process		DRT101 | DRT101 (DNA-DAMAGE-REPAIR/TOLERATION 101); intramolecular transferase, phosphotransferases / magnesium ion binding | chr5
>AT5G58200#		contig02855	metabolic process		unknown protein | chr5
>AT2G35160#		contig028660,contig145110,GNMM7SP02JPJ2D	regulation of gene expression, epigenetic		SUVH5, SGD9 | SUVH5 (SU(VAR)3-9 HOMOLOG 5); histone methyltransferase | chr2
>AT4G25570#		contig028670,GNMM7SP01CKNCV	oxidation-reduction process		ACYB-2 | ACYB-2; carbon-monoxide oxygenase | chr4
>AT4G20430#		contig028780,contig189930,GNMM7SP01ED9360,GNMM7SP01DBHEK	metabolic process		subtilase family protein | chr4
>AT4G20430#		contig028780,contig189930,GNMM7SP01ED9360,GNMM7SP01DBHEK	metabolic process		subtilase family protein | chr4
>AT4G09670#		contig028950,contig346800,contig359820,GNMM7SP01DHSU1	metabolic process		oxidoreductase family protein | chr4
>AT4G09670#		contig028950,contig346800,contig359820,GNMM7SP01DHSU1	metabolic process		oxidoreductase family protein | chr4
>AT4G09670#		contig028950,contig346800,contig359820,GNMM7SP01DHSU1	oxidation-reduction process		oxidoreductase family protein | chr4
>AT4G09670#		contig028950,contig346800,contig359820,GNMM7SP01DHSU1	oxidation-reduction process		oxidoreductase family protein | chr4
>AT5G43280#		contig02898	metabolic process		ATDCI1, DCI1 | ATDCI1 (DELTA(3,5),DELTA(2,4)-DIENOYL-COA ISOMERASE 1); delta3,5-delta2,4-dienoyl-CoA isomerase/ enoyl-CoA hydratase | chr5
>AT5G43280#		contig02898	metabolic process		ATDCI1, DCI1 | ATDCI1 (DELTA(3,5),DELTA(2,4)-DIENOYL-COA ISOMERASE 1); delta3,5-delta2,4-dienoyl-CoA isomerase/ enoyl-CoA hydratase | chr5
>AT5G43280#		contig02898	metabolic process		ATDCI1, DCI1 | ATDCI1 (DELTA(3,5),DELTA(2,4)-DIENOYL-COA ISOMERASE 1); delta3,5-delta2,4-dienoyl-CoA isomerase/ enoyl-CoA hydratase | chr5
>AT4G16740#		GNMM7SP01B1U780,contig029070,contig04656	metabolic process		ATTPS03 | ATTPS03; (E)-beta-ocimene synthase/ myrcene synthase | chr4
>AT4G16740#		GNMM7SP01B1U780,contig029070,contig04656	metabolic process		ATTPS03 | ATTPS03; (E)-beta-ocimene synthase/ myrcene synthase | chr4
>AT4G16820#		contig029080,GNMM7SP01DV1KF0,GNMM7SP01AIBDO	metabolic process		lipase class 3 family protein | chr4
>AT4G16820#		contig029080,GNMM7SP01DV1KF0,GNMM7SP01AIBDO	lipid metabolic process		lipase class 3 family protein | chr4
>AT4G16820#		contig029080,GNMM7SP01DV1KF0,GNMM7SP01AIBDO	lipid metabolic process		lipase class 3 family protein | chr4
>AT3G03980#		contig02923	metabolic process		short-chain dehydrogenase/reductase (SDR) family protein | chr3
>AT3G03980#		contig02923	oxidation-reduction process		short-chain dehydrogenase/reductase (SDR) family protein | chr3
>AT3G03980#		contig02923	oxidation-reduction process		short-chain dehydrogenase/reductase (SDR) family protein | chr3
>AT3G57070#		contig029340,contig23198	oxidation-reduction process		glutaredoxin family protein | chr3
>AT1G03410#		contig02939	oxidation-reduction process		2A6 | 2A6; oxidoreductase | chr1
>AT1G22860#		contig029520,contig060640,contig06583	regulation of catalytic activity		unknown protein | chr1
>AT1G11750#		contig02958	metabolic process		CLPP6, NCLPP1, NCLPP6 | CLPP6; serine-type endopeptidase | chr1
>AT1G11750#		contig02958	metabolic process		CLPP6, NCLPP1, NCLPP6 | CLPP6; serine-type endopeptidase | chr1
>AT1G60550#		contig029600,GNMM7SP01C87OD	metabolic process		ECHID, DHNS | ECHID (ENOYL-COA HYDRATASE/ISOMERASE D); catalytic/ naphthoate synthase | chr1
>AT5G66950#		contig029780,contig329230,contig346100,contig39754	metabolic process		catalytic/ pyridoxal phosphate binding | chr5
>AT2G42520#		contig029960,contig226370,GNMM7SP01B5DJE0,GNMM7SP02G27QG	metabolic process		DEAD box RNA helicase, putative | chr2
>AT5G57850#		contig030040,contig14712	metabolic process		aminotransferase class IV family protein | chr5
>AT2G20370#		contig030200,contig11682	metabolic process		KAM1, MUR3 | MUR3 (MURUS 3); catalytic/ transferase, transferring glycosyl groups | chr2
>AT2G20370#		contig030200,contig11682	metabolic process		KAM1, MUR3 | MUR3 (MURUS 3); catalytic/ transferase, transferring glycosyl groups | chr2
>AT3G43600#		contig030250,contig375340,contig44372	oxidation-reduction process		AAO2 | AAO2 (ALDEHYDE OXIDASE 2); aldehyde oxidase | chr3
>AT3G43600#		contig030250,contig375340,contig44372	oxidation-reduction process		AAO2 | AAO2 (ALDEHYDE OXIDASE 2); aldehyde oxidase | chr3
>AT4G25420#		contig03032	oxidation-reduction process		GA5, GA20OX1, AT2301, ATGA20OX1 | GA20OX1; gibberellin 20-oxidase | chr4
>AT4G25420#		contig03032	oxidation-reduction process		GA5, GA20OX1, AT2301, ATGA20OX1 | GA20OX1; gibberellin 20-oxidase | chr4
>AT4G25420#		contig03032	oxidation-reduction process		GA5, GA20OX1, AT2301, ATGA20OX1 | GA20OX1; gibberellin 20-oxidase | chr4
>AT4G25420#		contig03032	oxidation-reduction process		GA5, GA20OX1, AT2301, ATGA20OX1 | GA20OX1; gibberellin 20-oxidase | chr4
>AT2G04160#		contig030360,contig080730,contig130900,GNMM7SP02IUL7Y	metabolic process		AIR3 | AIR3; serine-type endopeptidase | chr2
>AT5G27320#		contig030410,contig26432	metabolic process		ATGID1C, GID1C | GID1C (GA INSENSITIVE DWARF1C); hydrolase | chr5
>AT5G27320#		contig030410,contig26432	raffinose family oligosaccharide biosynthetic process		ATGID1C, GID1C | GID1C (GA INSENSITIVE DWARF1C); hydrolase | chr5
>AT5G39890#		contig030490,GNMM7SP01C65LR	oxidation-reduction process		unknown protein | chr5
>AT4G15550#		contig03057	metabolic process		IAGLU | IAGLU (INDOLE-3-ACETATE BETA-D-GLUCOSYLTRANSFERASE); UDP-glycosyltransferase/ transferase, transferring glycosyl groups | chr4
>AT4G15550#		contig03057	metabolic process		IAGLU | IAGLU (INDOLE-3-ACETATE BETA-D-GLUCOSYLTRANSFERASE); UDP-glycosyltransferase/ transferase, transferring glycosyl groups | chr4
>AT4G15550#		contig03057	metabolic process		IAGLU | IAGLU (INDOLE-3-ACETATE BETA-D-GLUCOSYLTRANSFERASE); UDP-glycosyltransferase/ transferase, transferring glycosyl groups | chr4
>AT4G15550#		contig03057	metabolic process		IAGLU | IAGLU (INDOLE-3-ACETATE BETA-D-GLUCOSYLTRANSFERASE); UDP-glycosyltransferase/ transferase, transferring glycosyl groups | chr4
>AT4G02120#		contig030580,GNMM7SP02ITC6O	metabolic process		CTP synthase, putative / UTP--ammonia ligase, putative | chr4
>AT3G54440#		contig415720,contig030590,GNMM7SP01B9JWH0,GNMM7SP01A07DZ0,GNMM7SP02GNZPK	carbohydrate metabolic process		glycoside hydrolase family 2 protein | chr3
>AT3G54440#		contig415720,contig030590,GNMM7SP01B9JWH0,GNMM7SP01A07DZ0,GNMM7SP02GNZPK	carbohydrate metabolic process		glycoside hydrolase family 2 protein | chr3
>AT3G54440#		contig415720,contig030590,GNMM7SP01B9JWH0,GNMM7SP01A07DZ0,GNMM7SP02GNZPK	metabolic process		glycoside hydrolase family 2 protein | chr3
>AT3G54440#		contig415720,contig030590,GNMM7SP01B9JWH0,GNMM7SP01A07DZ0,GNMM7SP02GNZPK	carbohydrate metabolic process		glycoside hydrolase family 2 protein | chr3
>AT4G21470#		contig030630,contig341230,contig408830,GNMM7SP01C2SCV0,GNMM7SP01BUBUD0,GNMM7SP01AVMSC0,GNMM7SP02GIG2I0,GNMM7SP02G1V8R0,GNMM7SP02FOH350,GNMM7SP02ICUOR0,GNMM7SP02IK1R8	metabolic process		ATFMN/FHY | ATFMN/FHY (riboflavin kinase/FMN hydrolase); FMN adenylyltransferase/ riboflavin kinase | chr4
>AT4G21470#		contig030630,contig341230,contig408830,GNMM7SP01C2SCV0,GNMM7SP01BUBUD0,GNMM7SP01AVMSC0,GNMM7SP02GIG2I0,GNMM7SP02G1V8R0,GNMM7SP02FOH350,GNMM7SP02ICUOR0,GNMM7SP02IK1R8	metabolic process		ATFMN/FHY | ATFMN/FHY (riboflavin kinase/FMN hydrolase); FMN adenylyltransferase/ riboflavin kinase | chr4
>AT1G05680#		contig030650,contig039780,contig053220,contig056020,contig170110,contig193260,GNMM7SP01CGKL60,GNMM7SP02JLVCC0,GNMM7SP02GR183	metabolic process		UDP-glucoronosyl/UDP-glucosyl transferase family protein | chr1
>AT1G05680#		contig030650,contig039780,contig053220,contig056020,contig170110,contig193260,GNMM7SP01CGKL60,GNMM7SP02JLVCC0,GNMM7SP02GR183	metabolic process		UDP-glucoronosyl/UDP-glucosyl transferase family protein | chr1
>AT1G05680#		contig030650,contig039780,contig053220,contig056020,contig170110,contig193260,GNMM7SP01CGKL60,GNMM7SP02JLVCC0,GNMM7SP02GR183	metabolic process		UDP-glucoronosyl/UDP-glucosyl transferase family protein | chr1
>AT1G05680#		contig030650,contig039780,contig053220,contig056020,contig170110,contig193260,GNMM7SP01CGKL60,GNMM7SP02JLVCC0,GNMM7SP02GR183	metabolic process		UDP-glucoronosyl/UDP-glucosyl transferase family protein | chr1
>AT2G20190#		contig030760,contig112220,contig236950,contig436070,contig516780,GNMM7SP01DKLMF0,GNMM7SP01BCAX00,GNMM7SP01CD75N0,GNMM7SP01BQC850,GNMM7SP01AXHUQ0,GNMM7SP02IGQI50,GNMM7SP02JSTYM0,GNMM7SP02G0KOI	protein stabilization		ATCLASP, CLASP | CLASP (CLIP-ASSOCIATED PROTEIN); binding | chr2
>AT5G63380#		contig030770,contig249370,contig399020,contig399030,contig480990,GNMM7SP01CN5ND0,GNMM7SP01EMK8S0,GNMM7SP01D1CSI0,GNMM7SP02HW1C70,GNMM7SP02G5JZK	metabolic process		4-coumarate--CoA ligase family protein / 4-coumaroyl-CoA synthase family protein | chr5
>AT4G23000#		contig030820,contig088470,GNMM7SP01AKNDC0,GNMM7SP02G35I7	metabolic process		hydrolase/ protein serine/threonine phosphatase | chr4
>AT1G05670#		contig030850,contig054430,contig262590,contig262690,GNMM7SP01ADAN30,GNMM7SP01C5Y400,GNMM7SP01CJS9B0,GNMM7SP02JKFJH0,GNMM7SP02IETHP0,GNMM7SP02H70HM0,GNMM7SP02HE1X30,GNMM7SP02GV9SD0,GNMM7SP02IK0WM0,GNMM7SP02G7LG0	metabolic process		UDP-glucoronosyl/UDP-glucosyl transferase family protein | chr1
>AT1G13250#		contig030920,GNMM7SP01CC2IC0,GNMM7SP01D67030,GNMM7SP02GGNAV	carbohydrate biosynthetic process		GATL3 | GATL3 (Galacturonosyltransferase-like 3); polygalacturonate 4-alpha-galacturonosyltransferase/ transferase, transferring glycosyl groups / transferase, transferring hexosyl groups | chr1
>AT1G12550#		contig031020,GNMM7SP01BZR440,GNMM7SP01CJEU00,GNMM7SP01COP6U0,GNMM7SP02IG0XE0,GNMM7SP02HPE78	oxidation-reduction process		oxidoreductase family protein | chr1
>AT1G12550#		contig031020,GNMM7SP01BZR440,GNMM7SP01CJEU00,GNMM7SP01COP6U0,GNMM7SP02IG0XE0,GNMM7SP02HPE78	oxidation-reduction process		oxidoreductase family protein | chr1
>AT1G12550#		contig031020,GNMM7SP01BZR440,GNMM7SP01CJEU00,GNMM7SP01COP6U0,GNMM7SP02IG0XE0,GNMM7SP02HPE78	metabolic process		oxidoreductase family protein | chr1
>AT5G52560#		contig031030,contig137410,contig212880,contig212890,contig21290	metabolic process		ATUSP | ATUSP (ARABIDOPSIS THALIANA UDP-SUGAR PYROPHOSPHORYLASE); UTP-monosaccharide-1-phosphate uridylyltransferase/ UTP
>AT3G51520#		contig031050,GNMM7SP01A0ULF	metabolic process		diacylglycerol acyltransferase family | chr3
>AT3G51520#		contig031050,GNMM7SP01A0ULF	metabolic process		diacylglycerol acyltransferase family | chr3
>AT5G53580#		contig031100,contig03111	oxidation-reduction process		aldo/keto reductase family protein | chr5
>AT5G53580#		contig031100,contig03111	oxidation-reduction process		aldo/keto reductase family protein | chr5
>AT5G14660#		contig031140,GNMM7SP02HCA29	metabolic process		PDF1B, DEF2, ATDEF2 | PDF1B (PEPTIDE DEFORMYLASE 1B); iron ion binding / peptide deformylase | chr5
>AT1G13320#		contig031250,contig48293	regulation of catalytic activity		PP2AA3 | PP2AA3 (PROTEIN PHOSPHATASE 2A SUBUNIT A3); binding / protein phosphatase type 2A regulator | chr1
>AT1G02170#		contig031260,contig054790,GNMM7SP01AHE830,GNMM7SP01AJDTV	metabolic process		LOL3, ATMCPB1, MCP1B, AMC1, ATMC1 | AMC1 (METACASPASE 1); cysteine-type endopeptidase | chr1
>AT2G37770#		GNMM7SP01B8T7O0,contig031270,contig129220,GNMM7SP02JNNDR	oxidation-reduction process		aldo/keto reductase family protein | chr2
>AT2G37770#		GNMM7SP01B8T7O0,contig031270,contig129220,GNMM7SP02JNNDR	oxidation-reduction process		aldo/keto reductase family protein | chr2
>AT1G71120#		contig031400,GNMM7SP02GPNY30,GNMM7SP02JS9YA	lipid metabolic process		GLIP6 | GLIP6; carboxylesterase/ lipase | chr1
>AT1G71120#		contig031400,GNMM7SP02GPNY30,GNMM7SP02JS9YA	metabolic process		GLIP6 | GLIP6; carboxylesterase/ lipase | chr1
>AT1G71120#		contig031400,GNMM7SP02GPNY30,GNMM7SP02JS9YA	metabolic process		GLIP6 | GLIP6; carboxylesterase/ lipase | chr1
>AT2G03770#		contig03150	metabolic process		sulfotransferase family protein | chr2
>AT2G03770#		contig03150	metabolic process		sulfotransferase family protein | chr2
>AT2G45700#		contig031560,GNMM7SP01A7Z710,GNMM7SP02GF4M10,GNMM7SP02H1DP1	metabolic process		sterile alpha motif (SAM) domain-containing protein | chr2
>AT3G19000#		contig031570,contig090010,GNMM7SP01ALE3W0,GNMM7SP01EJKTG0,GNMM7SP01B9SS90,GNMM7SP02JMG000,GNMM7SP01DSSR70,GNMM7SP01CYI2R0,GNMM7SP02G3NW3	oxidation-reduction process		oxidoreductase, 2OG-Fe(II) oxygenase family protein | chr3
>AT3G19000#		contig031570,contig090010,GNMM7SP01ALE3W0,GNMM7SP01EJKTG0,GNMM7SP01B9SS90,GNMM7SP02JMG000,GNMM7SP01DSSR70,GNMM7SP01CYI2R0,GNMM7SP02G3NW3	oxidation-reduction process		oxidoreductase, 2OG-Fe(II) oxygenase family protein | chr3
>AT5G52520#		contig031600,GNMM7SP01ERJYC0,GNMM7SP01EAM1E	metabolic process		OVA6, PRORS1 | OVA6 (OVULE ABORTION 6); ATP binding / aminoacyl-tRNA ligase/ nucleotide binding / proline-tRNA ligase | chr5
>AT2G36530#		contig031720,contig050290,contig284810,contig284910,contig461540,contig472590,GNMM7SP01DAJKJ0,GNMM7SP01B0H370,GNMM7SP01DX4EI0,GNMM7SP01EZ9PV0,GNMM7SP01D0N290,GNMM7SP01DHSFT0,GNMM7SP01CGX6Y0,GNMM7SP02IEM8B0,GNMM7SP02HH0CA0,GNMM7SP02HT2ZM0,GNMM7SP02GVPEY0,GNMM7SP02J3LB80,GNMM7SP02JSPU1	metabolic process		LOS2 | LOS2; copper ion binding / phosphopyruvate hydratase | chr2
>AT2G36530#		contig031720,contig050290,contig284810,contig284910,contig461540,contig472590,GNMM7SP01DAJKJ0,GNMM7SP01B0H370,GNMM7SP01DX4EI0,GNMM7SP01EZ9PV0,GNMM7SP01D0N290,GNMM7SP01DHSFT0,GNMM7SP01CGX6Y0,GNMM7SP02IEM8B0,GNMM7SP02HH0CA0,GNMM7SP02HT2ZM0,GNMM7SP02GVPEY0,GNMM7SP02J3LB80,GNMM7SP02JSPU1	metabolic process		LOS2 | LOS2; copper ion binding / phosphopyruvate hydratase | chr2
>AT2G36530#		contig031720,contig050290,contig284810,contig284910,contig461540,contig472590,GNMM7SP01DAJKJ0,GNMM7SP01B0H370,GNMM7SP01DX4EI0,GNMM7SP01EZ9PV0,GNMM7SP01D0N290,GNMM7SP01DHSFT0,GNMM7SP01CGX6Y0,GNMM7SP02IEM8B0,GNMM7SP02HH0CA0,GNMM7SP02HT2ZM0,GNMM7SP02GVPEY0,GNMM7SP02J3LB80,GNMM7SP02JSPU1	metabolic process		LOS2 | LOS2; copper ion binding / phosphopyruvate hydratase | chr2
>AT2G34770#		contig031760,contig14226	metabolic process		FAH1 | FAH1 (FATTY ACID HYDROXYLASE 1); catalytic/ fatty acid alpha-hydroxylase | chr2
>AT2G34770#		contig031760,contig14226	oxidation-reduction process		FAH1 | FAH1 (FATTY ACID HYDROXYLASE 1); catalytic/ fatty acid alpha-hydroxylase | chr2
>AT4G10955#		contig031950,contig379430,GNMM7SP01B2TXC	lipid metabolic process		lipase class 3 family protein | chr4
>AT4G10955#		contig031950,contig379430,GNMM7SP01B2TXC	lipid metabolic process		lipase class 3 family protein | chr4
>AT4G10955#		contig031950,contig379430,GNMM7SP01B2TXC	lipid metabolic process		lipase class 3 family protein | chr4
>AT5G49690#		contig031960,GNMM7SP01A47M90,GNMM7SP01EFJY90,GNMM7SP01EKA5A0,GNMM7SP02FWJBI0,GNMM7SP02JQCMF0,GNMM7SP02JPXQD0,GNMM7SP02FH9IA	metabolic process		UDP-glucoronosyl/UDP-glucosyl transferase family protein | chr5
>AT5G49690#		contig031960,GNMM7SP01A47M90,GNMM7SP01EFJY90,GNMM7SP01EKA5A0,GNMM7SP02FWJBI0,GNMM7SP02JQCMF0,GNMM7SP02JPXQD0,GNMM7SP02FH9IA	metabolic process		UDP-glucoronosyl/UDP-glucosyl transferase family protein | chr5
>AT4G08960#		contig032020,contig262440,GNMM7SP01DMLTZ0,GNMM7SP01CGLKV0,GNMM7SP01BE7UJ0,GNMM7SP01BC12C0,GNMM7SP02F13GC0,GNMM7SP02FJCK50,GNMM7SP02HI9RQ	positive regulation of catalytic activity		phosphotyrosyl phosphatase activator (PTPA) family protein | chr4
>AT4G08960#		contig032020,contig262440,GNMM7SP01DMLTZ0,GNMM7SP01CGLKV0,GNMM7SP01BE7UJ0,GNMM7SP01BC12C0,GNMM7SP02F13GC0,GNMM7SP02FJCK50,GNMM7SP02HI9RQ	positive regulation of catalytic activity		phosphotyrosyl phosphatase activator (PTPA) family protein | chr4
>AT2G44890#		contig032250,contig240670,contig512380,GNMM7SP01CKFC1	oxidation-reduction process		CYP704A1 | CYP704A1; electron carrier/ heme binding / iron ion binding / monooxygenase/ oxygen binding | chr2
>AT2G44890#		contig032250,contig240670,contig512380,GNMM7SP01CKFC1	oxidation-reduction process		CYP704A1 | CYP704A1; electron carrier/ heme binding / iron ion binding / monooxygenase/ oxygen binding | chr2
>AT2G29560#		contig03245	metabolic process		enolase, putative | chr2
>AT4G36360#		contig249330,contig422320,GNMM7SP01C8D5W0,GNMM7SP01CDH350,contig032460,contig223470,contig249320,contig289500,contig445780,GNMM7SP01BMNV20,GNMM7SP01DASEI	carbohydrate metabolic process		BGAL3 | BGAL3 (beta-galactosidase 3); beta-galactosidase/ catalytic/ cation binding / sugar binding | chr4
>AT4G36360#		contig249330,contig422320,GNMM7SP01C8D5W0,GNMM7SP01CDH350,contig032460,contig223470,contig249320,contig289500,contig445780,GNMM7SP01BMNV20,GNMM7SP01DASEI	metabolic process		BGAL3 | BGAL3 (beta-galactosidase 3); beta-galactosidase/ catalytic/ cation binding / sugar binding | chr4
>AT4G36360#		contig249330,contig422320,GNMM7SP01C8D5W0,GNMM7SP01CDH350,contig032460,contig223470,contig249320,contig289500,contig445780,GNMM7SP01BMNV20,GNMM7SP01DASEI	metabolic process		BGAL3 | BGAL3 (beta-galactosidase 3); beta-galactosidase/ catalytic/ cation binding / sugar binding | chr4
>AT4G36360#		contig249330,contig422320,GNMM7SP01C8D5W0,GNMM7SP01CDH350,contig032460,contig223470,contig249320,contig289500,contig445780,GNMM7SP01BMNV20,GNMM7SP01DASEI	carbohydrate metabolic process		BGAL3 | BGAL3 (beta-galactosidase 3); beta-galactosidase/ catalytic/ cation binding / sugar binding | chr4
>AT2G28110#		contig03247	metabolic process		FRA8, IRX7 | FRA8 (FRAGILE FIBER 8); glucuronosyltransferase/ transferase | chr2
>AT2G28110#		contig03247	metabolic process		FRA8, IRX7 | FRA8 (FRAGILE FIBER 8); glucuronosyltransferase/ transferase | chr2
>AT3G54140#		contig032480,contig210200,GNMM7SP01APJOW	nitrogen compound metabolic process		ATPTR1, PTR1 | PTR1 (PEPTIDE TRANSPORTER 1); dipeptide transporter/ transporter/ tripeptide transporter | chr3
>AT3G18080#		contig032610,contig262340,contig332640,contig431660,contig471690,contig507300,GNMM7SP01BUHUK0,GNMM7SP01BSE19	metabolic process		BGLU44 | BGLU44 (B-S GLUCOSIDASE 44); (R)-amygdalin beta-glucosidase/ 4-methylumbelliferyl-beta-D-glucopyranoside beta-glucosidase/ beta-gentiobiose beta-glucosidase/ cellobiose glucosidase/ esculin beta-glucosidase/ hydrolase, hydrolyzing O-glycosyl compounds | chr3
>AT3G18080#		contig032610,contig262340,contig332640,contig431660,contig471690,contig507300,GNMM7SP01BUHUK0,GNMM7SP01BSE19	carbohydrate metabolic process		BGLU44 | BGLU44 (B-S GLUCOSIDASE 44); (R)-amygdalin beta-glucosidase/ 4-methylumbelliferyl-beta-D-glucopyranoside beta-glucosidase/ beta-gentiobiose beta-glucosidase/ cellobiose glucosidase/ esculin beta-glucosidase/ hydrolase, hydrolyzing O-glycosyl compounds | chr3
>AT3G18080#		contig032610,contig262340,contig332640,contig431660,contig471690,contig507300,GNMM7SP01BUHUK0,GNMM7SP01BSE19	metabolic process		BGLU44 | BGLU44 (B-S GLUCOSIDASE 44); (R)-amygdalin beta-glucosidase/ 4-methylumbelliferyl-beta-D-glucopyranoside beta-glucosidase/ beta-gentiobiose beta-glucosidase/ cellobiose glucosidase/ esculin beta-glucosidase/ hydrolase, hydrolyzing O-glycosyl compounds | chr3
>AT3G54900#		contig03266	oxidation-reduction process		CXIP1, ATGRXCP | CXIP1 (CAX INTERACTING PROTEIN 1); antiporter/ glutathione disulfide oxidoreductase | chr3
>AT5G40370#		contig032730,GNMM7SP01B1CDY0,GNMM7SP01BLWT90,GNMM7SP01CXC7C0,GNMM7SP01C3F4K0,GNMM7SP01BE2GU	oxidation-reduction process		glutaredoxin, putative | chr5
>AT5G40370#		contig032730,GNMM7SP01B1CDY0,GNMM7SP01BLWT90,GNMM7SP01CXC7C0,GNMM7SP01C3F4K0,GNMM7SP01BE2GU	oxidation-reduction process		glutaredoxin, putative | chr5
>AT1G59960#		contig032900,contig054660,GNMM7SP01CEE6F0,GNMM7SP01CU5XY0,GNMM7SP01BIDLR0,GNMM7SP01BT5DJ0,GNMM7SP01DWBRT0,GNMM7SP01DVKEB0,GNMM7SP02IMJYF	oxidation-reduction process		aldo/keto reductase, putative | chr1
>AT1G30620#		contig374060,contig033100,contig088000,contig111180,contig188550,contig274100,contig433440,contig45499	metabolic process		HSR8, MUR4, UXE1 | MUR4 (MURUS 4); UDP-arabinose 4-epimerase/ catalytic | chr1
>AT1G02930#		contig033170,contig439980,GNMM7SP01A7451	metabolic process		ATGSTF6, GST1, ERD11, ATGSTF3, GSTF6 | ATGSTF6 (GLUTATHIONE S-TRANSFERASE); copper ion binding / glutathione binding / glutathione transferase | chr1
>AT1G02930#		contig033170,contig439980,GNMM7SP01A7451	metabolic process		ATGSTF6, GST1, ERD11, ATGSTF3, GSTF6 | ATGSTF6 (GLUTATHIONE S-TRANSFERASE); copper ion binding / glutathione binding / glutathione transferase | chr1
>AT2G14170#		contig03330	oxidation-reduction process		ALDH6B2 | ALDH6B2; 3-chloroallyl aldehyde dehydrogenase/ methylmalonate-semialdehyde dehydrogenase (acylating)/ oxidoreductase | chr2
>AT4G39490#		contig033340,contig069390,contig073820,contig100900,GNMM7SP01AL2TE0,GNMM7SP01CYRGJ0,GNMM7SP01EUXXX0,GNMM7SP02JARDI0,GNMM7SP02FMA3E	oxidation-reduction process		CYP96A10 | CYP96A10; electron carrier/ heme binding / iron ion binding / monooxygenase | chr4
>AT1G75020#		contig03342	metabolic process		LPAT4 | LPAT4 (LYSOPHOSPHATIDYL ACYLTRANSFERASE 4); acyltransferase | chr1
>AT1G75020#		contig03342	metabolic process		LPAT4 | LPAT4 (LYSOPHOSPHATIDYL ACYLTRANSFERASE 4); acyltransferase | chr1
>AT1G75020#		contig03342	metabolic process		LPAT4 | LPAT4 (LYSOPHOSPHATIDYL ACYLTRANSFERASE 4); acyltransferase | chr1
>AT1G75020#		contig03342	metabolic process		LPAT4 | LPAT4 (LYSOPHOSPHATIDYL ACYLTRANSFERASE 4); acyltransferase | chr1
>AT1G63120#		contig03346	metabolic process		ATRBL2 | ATRBL2 (Arabidopsis thaliana Rhomboid-like 2); serine-type endopeptidase | chr1
>AT1G49430#		contig033610,GNMM7SP02H6N7O0,GNMM7SP02GRRQC0,GNMM7SP02JFDEG0,GNMM7SP02F9KLU	metabolic process		LRD2, LACS2 | LACS2 (LONG-CHAIN ACYL-COA SYNTHETASE 2); long-chain-fatty-acid-CoA ligase | chr1
>AT1G49430#		contig033610,GNMM7SP02H6N7O0,GNMM7SP02GRRQC0,GNMM7SP02JFDEG0,GNMM7SP02F9KLU	metabolic process		LRD2, LACS2 | LACS2 (LONG-CHAIN ACYL-COA SYNTHETASE 2); long-chain-fatty-acid-CoA ligase | chr1
>AT1G49430#		contig033610,GNMM7SP02H6N7O0,GNMM7SP02GRRQC0,GNMM7SP02JFDEG0,GNMM7SP02F9KLU	metabolic process		LRD2, LACS2 | LACS2 (LONG-CHAIN ACYL-COA SYNTHETASE 2); long-chain-fatty-acid-CoA ligase | chr1
>AT5G50850#		contig033870,contig232070,contig493960,GNMM7SP01DLLNP	oxidation-reduction process		MAB1 | MAB1 (MACCI-BOU); catalytic/ pyruvate dehydrogenase (acetyl-transferring) | chr5
>AT5G50850#		contig033870,contig232070,contig493960,GNMM7SP01DLLNP	metabolic process		MAB1 | MAB1 (MACCI-BOU); catalytic/ pyruvate dehydrogenase (acetyl-transferring) | chr5
>AT1G19570#		contig373470,contig033880,contig50559	oxidation-reduction process		DHAR1, ATDHAR1 | DHAR1 (dehydroascorbate reductase); glutathione dehydrogenase (ascorbate) | chr1
>AT1G19570#		contig373470,contig033880,contig50559	oxidation-reduction process		DHAR1, ATDHAR1 | DHAR1 (dehydroascorbate reductase); glutathione dehydrogenase (ascorbate) | chr1
>AT5G15120#		contig034090,contig26178	oxidation-reduction process		unknown protein | chr5
>AT5G01220#		contig034320,GNMM7SP01A7XG2	metabolic process		SQD2 | SQD2 (sulfoquinovosyldiacylglycerol 2); UDP-glycosyltransferase/ UDP-sulfoquinovose
>AT5G35970#		contig034360,GNMM7SP01AJWCS	metabolic process		DNA-binding protein, putative | chr5
>AT1G78060#		contig034510,contig109230,contig139160,GNMM7SP01B4OGD0,GNMM7SP01DB53H0,GNMM7SP01BAYD50,GNMM7SP02ITE9J0,GNMM7SP02I5IPV0,GNMM7SP02IRCG2	metabolic process		glycosyl hydrolase family 3 protein | chr1
>AT1G78060#		contig034510,contig109230,contig139160,GNMM7SP01B4OGD0,GNMM7SP01DB53H0,GNMM7SP01BAYD50,GNMM7SP02ITE9J0,GNMM7SP02I5IPV0,GNMM7SP02IRCG2	carbohydrate metabolic process		glycosyl hydrolase family 3 protein | chr1
>AT2G15490#		contig03453	metabolic process		UGT73B4 | UGT73B4 (UDP-GLYCOSYLTRANSFERASE 73B4); UDP-glucosyltransferase/ UDP-glycosyltransferase/ quercetin 3-O-glucosyltransferase/ quercetin 7-O-glucosyltransferase/ transferase, transferring glycosyl groups | chr2
>AT2G15490#		contig03453	metabolic process		UGT73B4 | UGT73B4 (UDP-GLYCOSYLTRANSFERASE 73B4); UDP-glucosyltransferase/ UDP-glycosyltransferase/ quercetin 3-O-glucosyltransferase/ quercetin 7-O-glucosyltransferase/ transferase, transferring glycosyl groups | chr2
>AT2G15490#		contig03453	metabolic process		UGT73B4 | UGT73B4 (UDP-GLYCOSYLTRANSFERASE 73B4); UDP-glucosyltransferase/ UDP-glycosyltransferase/ quercetin 3-O-glucosyltransferase/ quercetin 7-O-glucosyltransferase/ transferase, transferring glycosyl groups | chr2
>AT2G15490#		contig03453	metabolic process		UGT73B4 | UGT73B4 (UDP-GLYCOSYLTRANSFERASE 73B4); UDP-glucosyltransferase/ UDP-glycosyltransferase/ quercetin 3-O-glucosyltransferase/ quercetin 7-O-glucosyltransferase/ transferase, transferring glycosyl groups | chr2
>AT2G15490#		contig03453	metabolic process		UGT73B4 | UGT73B4 (UDP-GLYCOSYLTRANSFERASE 73B4); UDP-glucosyltransferase/ UDP-glycosyltransferase/ quercetin 3-O-glucosyltransferase/ quercetin 7-O-glucosyltransferase/ transferase, transferring glycosyl groups | chr2
>AT1G11790#		contig034550,contig315960,GNMM7SP01D05G30,GNMM7SP02FJAJ5	metabolic process		ADT1 | ADT1 (arogenate dehydratase 1); arogenate dehydratase/ prephenate dehydratase | chr1
>AT1G11790#		contig034550,contig315960,GNMM7SP01D05G30,GNMM7SP02FJAJ5	metabolic process		ADT1 | ADT1 (arogenate dehydratase 1); arogenate dehydratase/ prephenate dehydratase | chr1
>AT5G53460#		contig034570,contig324300,contig385710,GNMM7SP01ALJ7F0,GNMM7SP01B9VT70,GNMM7SP01EJW620,GNMM7SP01CV5IF0,GNMM7SP01CJETF0,GNMM7SP01EQDVJ0,GNMM7SP02H7VQK0,GNMM7SP02GB8890,GNMM7SP02G0HD0	nitrate assimilation		GLT1 | GLT1; glutamate synthase (NADH) | chr5
>AT5G53460#		contig034570,contig324300,contig385710,GNMM7SP01ALJ7F0,GNMM7SP01B9VT70,GNMM7SP01EJW620,GNMM7SP01CV5IF0,GNMM7SP01CJETF0,GNMM7SP01EQDVJ0,GNMM7SP02H7VQK0,GNMM7SP02GB8890,GNMM7SP02G0HD0	oxidation-reduction process		GLT1 | GLT1; glutamate synthase (NADH) | chr5
>AT5G53460#		contig034570,contig324300,contig385710,GNMM7SP01ALJ7F0,GNMM7SP01B9VT70,GNMM7SP01EJW620,GNMM7SP01CV5IF0,GNMM7SP01CJETF0,GNMM7SP01EQDVJ0,GNMM7SP02H7VQK0,GNMM7SP02GB8890,GNMM7SP02G0HD0	oxidation-reduction process		GLT1 | GLT1; glutamate synthase (NADH) | chr5
>AT3G05620#		contig03463	metabolic process		pectinesterase family protein | chr3
>AT3G05620#		contig03463	metabolic process		pectinesterase family protein | chr3
>AT3G05620#		contig03463	negative regulation of catalytic activity		pectinesterase family protein | chr3
>AT2G34590#		contig034920,contig206050,contig46944	oxidation-reduction process		transketolase family protein | chr2
>AT2G34590#		contig034920,contig206050,contig46944	metabolic process		transketolase family protein | chr2
>AT5G54960#		contig035020,contig088890,contig187460,contig446630,GNMM7SP01APG4F0,GNMM7SP01CE7E90,GNMM7SP01C265F0,GNMM7SP02JKXQ7	metabolic process		PDC2 | PDC2 (pyruvate decarboxylase-2); carboxy-lyase/ catalytic/ magnesium ion binding / pyruvate decarboxylase/ thiamin pyrophosphate binding | chr5
>AT5G54960#		contig035020,contig088890,contig187460,contig446630,GNMM7SP01APG4F0,GNMM7SP01CE7E90,GNMM7SP01C265F0,GNMM7SP02JKXQ7	metabolic process		PDC2 | PDC2 (pyruvate decarboxylase-2); carboxy-lyase/ catalytic/ magnesium ion binding / pyruvate decarboxylase/ thiamin pyrophosphate binding | chr5
>AT2G23630#		contig035160,GNMM7SP01BMI5U	metabolic process		sks16 | sks16 (SKU5 Similar 16); copper ion binding / pectinesterase | chr2
>AT2G23630#		contig035160,GNMM7SP01BMI5U	oxidation-reduction process		sks16 | sks16 (SKU5 Similar 16); copper ion binding / pectinesterase | chr2
>AT3G43270#		contig035320,contig148370,contig214770,contig319540,contig38849	metabolic process		pectinesterase family protein | chr3
>AT3G43270#		contig035320,contig148370,contig214770,contig319540,contig38849	metabolic process		pectinesterase family protein | chr3
>AT3G43270#		contig035320,contig148370,contig214770,contig319540,contig38849	negative regulation of catalytic activity		pectinesterase family protein | chr3
>AT5G35400#		contig035460,GNMM7SP02FIG1S	metabolic process		tRNA pseudouridine synthase family protein | chr5
>AT5G35400#		contig035460,GNMM7SP02FIG1S	metabolic process		tRNA pseudouridine synthase family protein | chr5
>AT1G48100#		contig03548	carbohydrate metabolic process		glycoside hydrolase family 28 protein / polygalacturonase (pectinase) family protein | chr1
>AT1G48100#		contig03548	carbohydrate metabolic process		glycoside hydrolase family 28 protein / polygalacturonase (pectinase) family protein | chr1
>AT5G43330#		contig035520,contig377320,contig464090,GNMM7SP01AZX7O0,GNMM7SP01ADCIG0,GNMM7SP01EJZTE0,GNMM7SP01CW7AA0,GNMM7SP01A7HC70,GNMM7SP01AKTTR0,GNMM7SP01B89S1	oxidation-reduction process		malate dehydrogenase, cytosolic, putative | chr5
>AT5G43330#		contig035520,contig377320,contig464090,GNMM7SP01AZX7O0,GNMM7SP01ADCIG0,GNMM7SP01EJZTE0,GNMM7SP01CW7AA0,GNMM7SP01A7HC70,GNMM7SP01AKTTR0,GNMM7SP01B89S1	oxidation-reduction process		malate dehydrogenase, cytosolic, putative | chr5
>AT5G43330#		contig035520,contig377320,contig464090,GNMM7SP01AZX7O0,GNMM7SP01ADCIG0,GNMM7SP01EJZTE0,GNMM7SP01CW7AA0,GNMM7SP01A7HC70,GNMM7SP01AKTTR0,GNMM7SP01B89S1	metabolic process		malate dehydrogenase, cytosolic, putative | chr5
>AT5G43330#		contig035520,contig377320,contig464090,GNMM7SP01AZX7O0,GNMM7SP01ADCIG0,GNMM7SP01EJZTE0,GNMM7SP01CW7AA0,GNMM7SP01A7HC70,GNMM7SP01AKTTR0,GNMM7SP01B89S1	carbohydrate metabolic process		malate dehydrogenase, cytosolic, putative | chr5
>AT5G58820#		contig03555	metabolic process		subtilase family protein | chr5
>AT5G58820#		contig03555	metabolic process		subtilase family protein | chr5
>AT2G32810#		contig035730,contig244660,contig250310,GNMM7SP02JJFP20,GNMM7SP02JA2PO	metabolic process		BGAL9 | BGAL9 (Beta galactosidase 9); beta-galactosidase/ catalytic/ cation binding / sugar binding | chr2
>AT2G32810#		contig035730,contig244660,contig250310,GNMM7SP02JJFP20,GNMM7SP02JA2PO	carbohydrate metabolic process		BGAL9 | BGAL9 (Beta galactosidase 9); beta-galactosidase/ catalytic/ cation binding / sugar binding | chr2
>AT2G32810#		contig035730,contig244660,contig250310,GNMM7SP02JJFP20,GNMM7SP02JA2PO	carbohydrate metabolic process		BGAL9 | BGAL9 (Beta galactosidase 9); beta-galactosidase/ catalytic/ cation binding / sugar binding | chr2
>AT5G17690#		contig035780,contig118380,contig194270,contig30431	negative regulation of gene expression, epigenetic		TFL2, LHP1 | TFL2 (TERMINAL FLOWER 2); DNA binding / methylated histone residue binding | chr5
>AT5G08530#		contig035890,contig250860,contig250870,GNMM7SP01AKT1J0,GNMM7SP02F4JX30,GNMM7SP02H1ECN0,GNMM7SP02H0VWQ	oxidation-reduction process		CI51 | CI51 (51 kDa subunit of complex I); 4 iron, 4 sulfur cluster binding / FMN binding / NAD or NADH binding / NADH dehydrogenase (ubiquinone)/ oxidoreductase, acting on NADH or NADPH | chr5
>AT5G44440#		contig035900,GNMM7SP01CAR5H	oxidation-reduction process		FAD-binding domain-containing protein | chr5
>AT5G44440#		contig035900,GNMM7SP01CAR5H	metabolic process		FAD-binding domain-containing protein | chr5
>AT2G32730#		contig036100,contig040670,contig29936	regulation of catalytic activity		26S proteasome regulatory subunit, putative | chr2
>AT1G14185#		contig03612	alcohol metabolic process		glucose-methanol-choline (GMC) oxidoreductase family protein | chr1
>AT1G14185#		contig03612	oxidation-reduction process		glucose-methanol-choline (GMC) oxidoreductase family protein | chr1
>AT1G14185#		contig03612	metabolic process		glucose-methanol-choline (GMC) oxidoreductase family protein | chr1
>AT5G55130#		contig036210,GNMM7SP02G4HAN	metabolic process		CNX5, SIR1 | CNX5 (CO-FACTOR FOR NITRATE, REDUCTASE AND XANTHINE DEHYDROGENASE 5); Mo-molybdopterin cofactor sulfurase | chr5
>AT5G55130#		contig036210,GNMM7SP02G4HAN	metabolic process		CNX5, SIR1 | CNX5 (CO-FACTOR FOR NITRATE, REDUCTASE AND XANTHINE DEHYDROGENASE 5); Mo-molybdopterin cofactor sulfurase | chr5
>AT5G55130#		contig036210,GNMM7SP02G4HAN	metabolic process		CNX5, SIR1 | CNX5 (CO-FACTOR FOR NITRATE, REDUCTASE AND XANTHINE DEHYDROGENASE 5); Mo-molybdopterin cofactor sulfurase | chr5
>AT5G55130#		contig036210,GNMM7SP02G4HAN	metabolic process		CNX5, SIR1 | CNX5 (CO-FACTOR FOR NITRATE, REDUCTASE AND XANTHINE DEHYDROGENASE 5); Mo-molybdopterin cofactor sulfurase | chr5
>AT2G16440#		contig036310,contig105650,GNMM7SP01CCWAR0,GNMM7SP01CYBCE	metabolic process		MCM4 | DNA replication licensing factor, putative | chr2
>AT1G06520#		contig036380,GNMM7SP01ET9CK0,GNMM7SP01BJ6AO	metabolic process		ATGPAT1, GPAT1 | GPAT1 (GLYCEROL-3-PHOSPHATE ACYLTRANSFERASE 1); 1-acylglycerol-3-phosphate O-acyltransferase/ acyltransferase | chr1
>AT1G06520#		contig036380,GNMM7SP01ET9CK0,GNMM7SP01BJ6AO	metabolic process		ATGPAT1, GPAT1 | GPAT1 (GLYCEROL-3-PHOSPHATE ACYLTRANSFERASE 1); 1-acylglycerol-3-phosphate O-acyltransferase/ acyltransferase | chr1
>AT5G03760#		contig036640,contig082720,contig095090,contig104040,contig150770,contig154880,contig155710,contig236120,contig260510,contig345770,contig491390,GNMM7SP01A7JZ10,GNMM7SP01ATFM30,GNMM7SP02FTB3M0,GNMM7SP02IQ5NW0,GNMM7SP02F92FT0,GNMM7SP02G4C6K0,GNMM7SP02GH4LV0,GNMM7SP02HUP4Y	metabolic process		ATCSLA09, CSLA09, ATCSLA9, CSLA9, RAT4 | ATCSLA09; mannan synthase/ transferase, transferring glycosyl groups | chr5
>AT5G03760#		contig036640,contig082720,contig095090,contig104040,contig150770,contig154880,contig155710,contig236120,contig260510,contig345770,contig491390,GNMM7SP01A7JZ10,GNMM7SP01ATFM30,GNMM7SP02FTB3M0,GNMM7SP02IQ5NW0,GNMM7SP02F92FT0,GNMM7SP02G4C6K0,GNMM7SP02GH4LV0,GNMM7SP02HUP4Y	metabolic process		ATCSLA09, CSLA09, ATCSLA9, CSLA9, RAT4 | ATCSLA09; mannan synthase/ transferase, transferring glycosyl groups | chr5
>AT5G03760#		contig036640,contig082720,contig095090,contig104040,contig150770,contig154880,contig155710,contig236120,contig260510,contig345770,contig491390,GNMM7SP01A7JZ10,GNMM7SP01ATFM30,GNMM7SP02FTB3M0,GNMM7SP02IQ5NW0,GNMM7SP02F92FT0,GNMM7SP02G4C6K0,GNMM7SP02GH4LV0,GNMM7SP02HUP4Y	metabolic process		ATCSLA09, CSLA09, ATCSLA9, CSLA9, RAT4 | ATCSLA09; mannan synthase/ transferase, transferring glycosyl groups | chr5
>AT5G58490#		contig036790,contig23785	oxidation-reduction process		cinnamoyl-CoA reductase family | chr5
>AT5G58490#		contig036790,contig23785	metabolic process		cinnamoyl-CoA reductase family | chr5
>AT2G41540#		contig036920,contig282720,GNMM7SP01AP0C60,GNMM7SP02FTRPC0,GNMM7SP02GLWKA	oxidation-reduction process		GPDHC1 | GPDHC1; NAD or NADH binding / glycerol-3-phosphate dehydrogenase (NAD+) | chr2
>AT2G41540#		contig036920,contig282720,GNMM7SP01AP0C60,GNMM7SP02FTRPC0,GNMM7SP02GLWKA	oxidation-reduction process		GPDHC1 | GPDHC1; NAD or NADH binding / glycerol-3-phosphate dehydrogenase (NAD+) | chr2
>AT2G18250#		contig036990,GNMM7SP02F3RRC0,GNMM7SP02IFAPZ0,GNMM7SP02G8P1E	biosynthetic process		ATCOAD | ATCOAD (4-phosphopantetheine adenylyltransferase); nucleotidyltransferase/ pantetheine-phosphate adenylyltransferase | chr2
>AT2G18250#		contig036990,GNMM7SP02F3RRC0,GNMM7SP02IFAPZ0,GNMM7SP02G8P1E	lipid metabolic process		ATCOAD | ATCOAD (4-phosphopantetheine adenylyltransferase); nucleotidyltransferase/ pantetheine-phosphate adenylyltransferase | chr2
>AT3G66658#		contig051440,contig144500,contig144510,contig03703	oxidation-reduction process		ALDH22a1 | ALDH22a1 (Aldehyde Dehydrogenase 22a1); 3-chloroallyl aldehyde dehydrogenase/ oxidoreductase | chr3
>AT3G66658#		contig051440,contig144500,contig144510,contig03703	oxidation-reduction process		ALDH22a1 | ALDH22a1 (Aldehyde Dehydrogenase 22a1); 3-chloroallyl aldehyde dehydrogenase/ oxidoreductase | chr3
>AT3G66658#		contig051440,contig144500,contig144510,contig03703	metabolic process		ALDH22a1 | ALDH22a1 (Aldehyde Dehydrogenase 22a1); 3-chloroallyl aldehyde dehydrogenase/ oxidoreductase | chr3
>AT3G66658#		contig051440,contig144500,contig144510,contig03703	metabolic process		ALDH22a1 | ALDH22a1 (Aldehyde Dehydrogenase 22a1); 3-chloroallyl aldehyde dehydrogenase/ oxidoreductase | chr3
>AT3G66658#		contig051440,contig144500,contig144510,contig03703	oxidation-reduction process		ALDH22a1 | ALDH22a1 (Aldehyde Dehydrogenase 22a1); 3-chloroallyl aldehyde dehydrogenase/ oxidoreductase | chr3
>AT3G12260#		contig037060,contig037070,contig043380,contig412570,GNMM7SP01AP1US0,GNMM7SP01DRRAT	metabolic process		complex 1 family protein / LVR family protein | chr3
>AT1G01950#		contig03708	metabolic process		ARK2 | armadillo/beta-catenin repeat family protein / kinesin motor family protein | chr1
>AT1G01950#		contig03708	metabolic process		ARK2 | armadillo/beta-catenin repeat family protein / kinesin motor family protein | chr1
>AT1G01950#		contig03708	metabolic process		ARK2 | armadillo/beta-catenin repeat family protein / kinesin motor family protein | chr1
>AT1G78950#		contig037120,GNMM7SP01ARY240,GNMM7SP01A8EH90,GNMM7SP01AESXD0,GNMM7SP01EFE9I0,GNMM7SP01AKUEZ0,GNMM7SP01EGWA60,GNMM7SP01C5IXP0,GNMM7SP02G2ZPZ0,GNMM7SP02HSNJ80,GNMM7SP02IIYDK0,GNMM7SP02HU2AG0,GNMM7SP02IVPNZ	metabolic process		beta-amyrin synthase, putative | chr1
>AT1G12410#		contig037190,GNMM7SP02I2ZQQ0,GNMM7SP02IYSWE	metabolic process		CLPR2, NCLPP2, CLP2 | CLP2 (CLP PROTEASE PROTEOLYTIC SUBUNIT 2); serine-type endopeptidase | chr1
>AT3G05640#		contig037220,contig120410,contig48222	metabolic process		protein phosphatase 2C, putative / PP2C, putative | chr3
>AT2G43980#		contig037310,contig109000,contig213510,contig21829	inositol trisphosphate metabolic process		AtITPK4 | AtITPK4 (inositol 1,3,4-trisphosphate 5/6-kinase 4); ATP binding / catalytic/ inositol tetrakisphosphate 1-kinase/ inositol-1,3,4-trisphosphate 5/6-kinase/ magnesium ion binding | chr2
>AT2G43980#		contig037310,contig109000,contig213510,contig21829	metabolic process		AtITPK4 | AtITPK4 (inositol 1,3,4-trisphosphate 5/6-kinase 4); ATP binding / catalytic/ inositol tetrakisphosphate 1-kinase/ inositol-1,3,4-trisphosphate 5/6-kinase/ magnesium ion binding | chr2
>AT2G28100#		contig037460,contig083800,contig092370,GNMM7SP01AIN95	metabolic process		ATFUC1 | ATFUC1 (alpha-L-fucosidase 1); alpha-L-fucosidase | chr2
>AT2G28100#		contig037460,contig083800,contig092370,GNMM7SP01AIN95	metabolic process		ATFUC1 | ATFUC1 (alpha-L-fucosidase 1); alpha-L-fucosidase | chr2
>AT2G28100#		contig037460,contig083800,contig092370,GNMM7SP01AIN95	metabolic process		ATFUC1 | ATFUC1 (alpha-L-fucosidase 1); alpha-L-fucosidase | chr2
>AT4G18240#		contig037680,GNMM7SP01CJZ540,GNMM7SP02IVZVE	metabolic process		ATSS4, SSIV, SS4 | ATSS4; transferase, transferring glycosyl groups | chr4
>AT4G18240#		contig037680,GNMM7SP01CJZ540,GNMM7SP02IVZVE	metabolic process		ATSS4, SSIV, SS4 | ATSS4; transferase, transferring glycosyl groups | chr4
>AT5G17420#		contig03772	metabolic process		IRX3, CESA7, ATCESA7, MUR10 | IRX3 (IRREGULAR XYLEM 3); cellulose synthase | chr5
>AT2G37240#		contig03780	oxidation-reduction process		INVOLVED IN
>AT4G31300#		contig037820,GNMM7SP01BIGE0	metabolic process		PBA1 | PBA1; endopeptidase/ peptidase/ threonine-type endopeptidase | chr4
>AT4G31300#		contig037820,GNMM7SP01BIGE0	metabolic process		PBA1 | PBA1; endopeptidase/ peptidase/ threonine-type endopeptidase | chr4
>AT1G26190#		contig037900,contig129620,contig216170,contig216220,contig255960,contig255970,contig319390,GNMM7SP02JEZV90,GNMM7SP02FR821	metabolic process		phosphoribulokinase/uridine kinase family protein | chr1
>AT1G26190#		contig037900,contig129620,contig216170,contig216220,contig255960,contig255970,contig319390,GNMM7SP02JEZV90,GNMM7SP02FR821	biosynthetic process		phosphoribulokinase/uridine kinase family protein | chr1
>AT5G53970#		contig038130,contig056200,contig08516	metabolic process		aminotransferase, putative | chr5
>AT5G53970#		contig038130,contig056200,contig08516	biosynthetic process		aminotransferase, putative | chr5
>AT1G21270#		contig038460,contig045680,GNMM7SP01AWRHV0,GNMM7SP01E1EHF0,GNMM7SP01A76ZN0,GNMM7SP01BPKWQ0,GNMM7SP01A095L0,GNMM7SP01BW7KG0,GNMM7SP01EMBZ90,GNMM7SP01CFBM00,GNMM7SP01D8KEE0,GNMM7SP01EMR8Z0,GNMM7SP01BIEHS0,GNMM7SP01BKC0E0,GNMM7SP01CRR9B0,GNMM7SP01CVE630,GNMM7SP01D9UEB0,GNMM7SP01A6PQO0,GNMM7SP01CDFB30,GNMM7SP01CMFMC0,GNMM7SP01CLGIC0,GNMM7SP01D8EDQ0,GNMM7SP01B7IVL0,GNMM7SP01CMUCD0,GNMM7SP01CSQ5S0,GNMM7…	oligosaccharide metabolic process		WAK2 | WAK2; ATP binding / calcium ion binding / protein kinase/ protein serine/threonine kinase | chr1
>AT1G51710#		contig038680,GNMM7SP01DYNM10,GNMM7SP02IBP6I	metabolic process		UBP6 | UBP6 (UBIQUITIN-SPECIFIC PROTEASE 6); calmodulin binding / ubiquitin-specific protease | chr1
>AT1G51710#		contig038680,GNMM7SP01DYNM10,GNMM7SP02IBP6I	metabolic process		UBP6 | UBP6 (UBIQUITIN-SPECIFIC PROTEASE 6); calmodulin binding / ubiquitin-specific protease | chr1
>AT5G19670#		contig038840,contig110460,GNMM7SP01D5VOA0,GNMM7SP01DCPOX0,GNMM7SP02GS9410,GNMM7SP02F69J3	metabolic process		exostosin family protein | chr5
>AT5G11940#		contig038920,GNMM7SP02JDX5P	metabolic process		subtilase family protein | chr5
>AT5G11940#		contig038920,GNMM7SP02JDX5P	metabolic process		subtilase family protein | chr5
>AT5G59810#		contig038970,GNMM7SP01BMB0Y0,GNMM7SP01DNG290,GNMM7SP01EFJE00,GNMM7SP01E3P8Q	metabolic process		ATSBT5.4, SBT5.4 | SBT5.4; identical protein binding / serine-type endopeptidase | chr5
>AT5G59810#		contig038970,GNMM7SP01BMB0Y0,GNMM7SP01DNG290,GNMM7SP01EFJE00,GNMM7SP01E3P8Q	metabolic process		ATSBT5.4, SBT5.4 | SBT5.4; identical protein binding / serine-type endopeptidase | chr5
>AT4G28470#		contig038990,contig406710,contig40672	regulation of catalytic activity		RPN1B, ATRPN1B | RPN1B (26S PROTEASOME REGULATORY SUBUNIT S2 1B); binding / enzyme regulator | chr4
>AT2G44420#		contig039040,GNMM7SP01C5U2M	metabolic process		protein N-terminal asparagine amidohydrolase family protein | chr2
>AT3G24420#		contig03909	metabolic process		hydrolase, alpha/beta fold family protein | chr3
>AT1G02850#		contig039300,GNMM7SP01BGR1W0,GNMM7SP02GL12L0,GNMM7SP02JBBV70,GNMM7SP02F73UY0,GNMM7SP01BVDSB0,GNMM7SP01C06PH0,GNMM7SP01AR19I0,GNMM7SP01EF45L0,GNMM7SP01B7U9U0,GNMM7SP01EV48I	carbohydrate metabolic process		BGLU11 | BGLU11 (BETA GLUCOSIDASE 11); hydrolase, hydrolyzing O-glycosyl compounds | chr1
>AT1G02850#		contig039300,GNMM7SP01BGR1W0,GNMM7SP02GL12L0,GNMM7SP02JBBV70,GNMM7SP02F73UY0,GNMM7SP01BVDSB0,GNMM7SP01C06PH0,GNMM7SP01AR19I0,GNMM7SP01EF45L0,GNMM7SP01B7U9U0,GNMM7SP01EV48I	carbohydrate metabolic process		BGLU11 | BGLU11 (BETA GLUCOSIDASE 11); hydrolase, hydrolyzing O-glycosyl compounds | chr1
>AT1G02850#		contig039300,GNMM7SP01BGR1W0,GNMM7SP02GL12L0,GNMM7SP02JBBV70,GNMM7SP02F73UY0,GNMM7SP01BVDSB0,GNMM7SP01C06PH0,GNMM7SP01AR19I0,GNMM7SP01EF45L0,GNMM7SP01B7U9U0,GNMM7SP01EV48I	carbohydrate metabolic process		BGLU11 | BGLU11 (BETA GLUCOSIDASE 11); hydrolase, hydrolyzing O-glycosyl compounds | chr1
>AT1G02850#		contig039300,GNMM7SP01BGR1W0,GNMM7SP02GL12L0,GNMM7SP02JBBV70,GNMM7SP02F73UY0,GNMM7SP01BVDSB0,GNMM7SP01C06PH0,GNMM7SP01AR19I0,GNMM7SP01EF45L0,GNMM7SP01B7U9U0,GNMM7SP01EV48I	carbohydrate metabolic process		BGLU11 | BGLU11 (BETA GLUCOSIDASE 11); hydrolase, hydrolyzing O-glycosyl compounds | chr1
>AT1G02850#		contig039300,GNMM7SP01BGR1W0,GNMM7SP02GL12L0,GNMM7SP02JBBV70,GNMM7SP02F73UY0,GNMM7SP01BVDSB0,GNMM7SP01C06PH0,GNMM7SP01AR19I0,GNMM7SP01EF45L0,GNMM7SP01B7U9U0,GNMM7SP01EV48I	metabolic process		BGLU11 | BGLU11 (BETA GLUCOSIDASE 11); hydrolase, hydrolyzing O-glycosyl compounds | chr1
>AT1G02850#		contig039300,GNMM7SP01BGR1W0,GNMM7SP02GL12L0,GNMM7SP02JBBV70,GNMM7SP02F73UY0,GNMM7SP01BVDSB0,GNMM7SP01C06PH0,GNMM7SP01AR19I0,GNMM7SP01EF45L0,GNMM7SP01B7U9U0,GNMM7SP01EV48I	carbohydrate metabolic process		BGLU11 | BGLU11 (BETA GLUCOSIDASE 11); hydrolase, hydrolyzing O-glycosyl compounds | chr1
>AT3G10370#		contig039310,contig231700,contig436030,GNMM7SP01CNWAM0,GNMM7SP02FSAYB0,GNMM7SP02FY6P70,GNMM7SP02HII6Q0,GNMM7SP02HFIHO	oxidation-reduction process		SDP6 | SDP6 (SUGAR-DEPENDENT 6); glycerol-3-phosphate dehydrogenase | chr3
>AT3G10370#		contig039310,contig231700,contig436030,GNMM7SP01CNWAM0,GNMM7SP02FSAYB0,GNMM7SP02FY6P70,GNMM7SP02HII6Q0,GNMM7SP02HFIHO	oxidation-reduction process		SDP6 | SDP6 (SUGAR-DEPENDENT 6); glycerol-3-phosphate dehydrogenase | chr3
>AT5G59530#		contig039410,contig053740,contig14410	metabolic process		2-oxoglutarate-dependent dioxygenase, putative | chr5
>AT5G48220#		contig039440,GNMM7SP02H0N8Q0,contig091070,contig201980,GNMM7SP01ANNE4	metabolic process		indole-3-glycerol phosphate synthase, putative | chr5
>AT5G48220#		contig039440,GNMM7SP02H0N8Q0,contig091070,contig201980,GNMM7SP01ANNE4	metabolic process		indole-3-glycerol phosphate synthase, putative | chr5
>AT5G48220#		contig039440,GNMM7SP02H0N8Q0,contig091070,contig201980,GNMM7SP01ANNE4	metabolic process		indole-3-glycerol phosphate synthase, putative | chr5
>AT1G07745#		contig03951	metabolic process		ATRAD51D, RAD51D, SSN1 | RAD51D (ARABIDOPSIS HOMOLOG OF RAD51 D); ATP binding / DNA binding / DNA-dependent ATPase | chr1
>AT3G12600#		contig039620,contig31763	metabolic process		atnudt16 | atnudt16 (Arabidopsis thaliana Nudix hydrolase homolog 16); hydrolase | chr3
>AT3G12600#		contig039620,contig31763	metabolic process		atnudt16 | atnudt16 (Arabidopsis thaliana Nudix hydrolase homolog 16); hydrolase | chr3
>AT3G12600#		contig039620,contig31763	metabolic process		atnudt16 | atnudt16 (Arabidopsis thaliana Nudix hydrolase homolog 16); hydrolase | chr3
>AT3G03990#		contig039670,GNMM7SP01A595B	metabolic process		esterase/lipase/thioesterase family protein | chr3
>AT5G66920#		contig039820,contig200790,contig364090,contig364100,GNMM7SP01CEXI10,GNMM7SP01BKDZ30,GNMM7SP01BYU8A0,GNMM7SP01B6QEP	oxidation-reduction process		sks17 | sks17 (SKU5 Similar 17); copper ion binding / oxidoreductase | chr5
>AT3G62760#		contig039970,contig106050,contig213790,contig410380,contig410390,GNMM7SP01D78OQ0,GNMM7SP02GM9V90,GNMM7SP02H12610,GNMM7SP02H4AUV	metabolic process		ATGSTF13 | ATGSTF13; glutathione transferase | chr3
>AT3G03900#		contig039980,contig35981	metabolic process		adenylylsulfate kinase, putative | chr3
>AT3G21280#		contig04000	metabolic process		UBP7 | UBP7 (UBIQUITIN-SPECIFIC PROTEASE 7); ubiquitin thiolesterase/ ubiquitin-specific protease | chr3
>AT1G05490#		contig040370,contig053140,contig10207	metabolic process		chr31 | chr31 (chromatin remodeling 31); ATP binding / DNA binding / helicase/ nucleic acid binding | chr1
>AT3G57150#		contig040530,contig233930,GNMM7SP01DZORD	metabolic process		NAP57, AtNAP57, CBF5, AtCBF5 | NAP57 (Arabidopsis thaliana homologue of NAP57); pseudouridine synthase | chr3
>AT3G57150#		contig040530,contig233930,GNMM7SP01DZORD	metabolic process		NAP57, AtNAP57, CBF5, AtCBF5 | NAP57 (Arabidopsis thaliana homologue of NAP57); pseudouridine synthase | chr3
>AT4G26510#		contig04066	metabolic process		ATP binding / kinase/ phosphotransferase, alcohol group as acceptor / uracil phosphoribosyltransferase | chr4
>AT4G26510#		contig04066	biosynthetic process		ATP binding / kinase/ phosphotransferase, alcohol group as acceptor / uracil phosphoribosyltransferase | chr4
>AT4G26510#		contig04066	metabolic process		ATP binding / kinase/ phosphotransferase, alcohol group as acceptor / uracil phosphoribosyltransferase | chr4
>AT5G05270#		contig040700,contig116070,GNMM7SP01D9R7Z0,GNMM7SP01A5E6L	metabolic process		chalcone-flavanone isomerase family protein | chr5
>AT1G03310#		contig040760,contig238080,contig351600,GNMM7SP01DCKWD0,GNMM7SP02GDCNA0,GNMM7SP02HPSFC	carbohydrate metabolic process		ATISA2, ISA2, DBE1, BE2 | isoamylase, putative / starch debranching enzyme, putative | chr1
>AT4G34260#		contig04086	metabolic process		FUC95A | FUC95A; 1,2-alpha-L-fucosidase | chr4
>AT5G22010#		contig040970,GNMM7SP01EG77S0,GNMM7SP01BIJXQ0,GNMM7SP02FWKGB	metabolic process		AtRFC1 | AtRFC1 (replication factor C 1); ATP binding / DNA binding / DNA clamp loader/ nucleoside-triphosphatase/ nucleotide binding | chr5
>AT1G65610#		contig041140,GNMM7SP01C0ZOO0,GNMM7SP01E0I220,GNMM7SP01B0DH4	metabolic process		ATGH9A2, KOR2 | KOR2; catalytic/ hydrolase, hydrolyzing O-glycosyl compounds | chr1
>AT1G65610#		contig041140,GNMM7SP01C0ZOO0,GNMM7SP01E0I220,GNMM7SP01B0DH4	carbohydrate metabolic process		ATGH9A2, KOR2 | KOR2; catalytic/ hydrolase, hydrolyzing O-glycosyl compounds | chr1
>AT4G39830#		contig041190,GNMM7SP01EPZBZ0,GNMM7SP01CCAOC0,GNMM7SP01B5A5G0,GNMM7SP01AM7E40,GNMM7SP01CVQGZ0,GNMM7SP01A0QMN	oxidation-reduction process		L-ascorbate oxidase, putative | chr4
>AT5G18480#		contig041440,contig235880,contig26447	carbohydrate biosynthetic process		PGSIP6 | PGSIP6 (PLANT GLYCOGENIN-LIKE STARCH INITIATION PROTEIN 6); transferase, transferring glycosyl groups / transferase, transferring hexosyl groups | chr5
>AT5G18480#		contig041440,contig235880,contig26447	metabolic process		PGSIP6 | PGSIP6 (PLANT GLYCOGENIN-LIKE STARCH INITIATION PROTEIN 6); transferase, transferring glycosyl groups / transferase, transferring hexosyl groups | chr5
>AT5G18480#		contig041440,contig235880,contig26447	biosynthetic process		PGSIP6 | PGSIP6 (PLANT GLYCOGENIN-LIKE STARCH INITIATION PROTEIN 6); transferase, transferring glycosyl groups / transferase, transferring hexosyl groups | chr5
>AT4G16730#		contig041590,contig364120,contig407460,GNMM7SP01DQ2HT0,GNMM7SP01AO9I6	metabolic process		lyase/ magnesium ion binding | chr4
>AT1G29900#		contig041660,contig242950,contig243060,contig294420,GNMM7SP01AXNTW	metabolic process		CARB | CARB (CARBAMOYL PHOSPHATE SYNTHETASE B); ATP binding / carbamoyl-phosphate synthase/ catalytic | chr1
>AT1G29900#		contig041660,contig242950,contig243060,contig294420,GNMM7SP01AXNTW	metabolic process		CARB | CARB (CARBAMOYL PHOSPHATE SYNTHETASE B); ATP binding / carbamoyl-phosphate synthase/ catalytic | chr1
>AT4G14430#		contig042010,contig111900,contig41050	metabolic process		IBR10, ATECI2, ECI2, ECHIB, PEC12 | IBR10 (INDOLE-3-BUTYRIC ACID RESPONSE 10); catalytic/ dodecenoyl-CoA delta-isomerase | chr4
>AT4G14430#		contig042010,contig111900,contig41050	metabolic process		IBR10, ATECI2, ECI2, ECHIB, PEC12 | IBR10 (INDOLE-3-BUTYRIC ACID RESPONSE 10); catalytic/ dodecenoyl-CoA delta-isomerase | chr4
>AT4G14430#		contig042010,contig111900,contig41050	metabolic process		IBR10, ATECI2, ECI2, ECHIB, PEC12 | IBR10 (INDOLE-3-BUTYRIC ACID RESPONSE 10); catalytic/ dodecenoyl-CoA delta-isomerase | chr4
>AT4G23850#		contig042020,contig153280,GNMM7SP01DDSLA	metabolic process		long-chain-fatty-acid--CoA ligase / long-chain acyl-CoA synthetase | chr4
>AT4G23850#		contig042020,contig153280,GNMM7SP01DDSLA	metabolic process		long-chain-fatty-acid--CoA ligase / long-chain acyl-CoA synthetase | chr4
>AT3G01610#		contig042230,contig053210,contig377260,GNMM7SP01BDWUH0,GNMM7SP01CB3WY0,GNMM7SP01E3H3F0,GNMM7SP01ATVJG0,GNMM7SP01AJXMP0,GNMM7SP02GU37B0,GNMM7SP02IXDH50,GNMM7SP02G54430,GNMM7SP02IM3LO0,GNMM7SP02G80PI0,GNMM7SP02JLH8W	metabolic process		CDC48C, emb1354 | CDC48C; ATP binding / ATPase/ nucleoside-triphosphatase/ nucleotide binding | chr3
>AT2G30140#		contig042460,contig248850,GNMM7SP01EMKA90,GNMM7SP02GXOUE0,contig06267	metabolic process		UDP-glucoronosyl/UDP-glucosyl transferase family protein | chr2
>AT2G30140#		contig042460,contig248850,GNMM7SP01EMKA90,GNMM7SP02GXOUE0,contig06267	metabolic process		UDP-glucoronosyl/UDP-glucosyl transferase family protein | chr2
>AT5G14760#		contig042510,contig100940,contig213670,contig52528	oxidation-reduction process		AO | AO (L-ASPARTATE OXIDASE); L-aspartate oxidase/ electron carrier/ oxidoreductase | chr5
>AT5G14760#		contig042510,contig100940,contig213670,contig52528	oxidation-reduction process		AO | AO (L-ASPARTATE OXIDASE); L-aspartate oxidase/ electron carrier/ oxidoreductase | chr5
>AT2G46860#		contig042570,contig108960,GNMM7SP01C7XZD	metabolic process		AtPPa3 | AtPPa3 (Arabidopsis thaliana pyrophosphorylase 3); inorganic diphosphatase/ pyrophosphatase | chr2
>AT2G46860#		contig042570,contig108960,GNMM7SP01C7XZD	metabolic process		AtPPa3 | AtPPa3 (Arabidopsis thaliana pyrophosphorylase 3); inorganic diphosphatase/ pyrophosphatase | chr2
>AT4G33630#		contig042600,GNMM7SP01AIN1Q0,GNMM7SP01BLQZ90,GNMM7SP01DFIMN0,GNMM7SP01BEIBQ0,GNMM7SP01D0B9T0,GNMM7SP02JPL1Z	metabolic process		EX1 | EX1 (EXECUTER1) | chr4
>AT3G23580#		contig042610,GNMM7SP01CZMSY0,GNMM7SP02G3R9U	oxidation-reduction process		RNR2, RNR2A | RNR2A (RIBONUCLEOTIDE REDUCTASE 2A); ribonucleoside-diphosphate reductase | chr3
>AT3G23580#		contig042610,GNMM7SP01CZMSY0,GNMM7SP02G3R9U	oxidation-reduction process		RNR2, RNR2A | RNR2A (RIBONUCLEOTIDE REDUCTASE 2A); ribonucleoside-diphosphate reductase | chr3
>AT3G23580#		contig042610,GNMM7SP01CZMSY0,GNMM7SP02G3R9U	oxidation-reduction process		RNR2, RNR2A | RNR2A (RIBONUCLEOTIDE REDUCTASE 2A); ribonucleoside-diphosphate reductase | chr3
>AT2G31170#		GNMM7SP02G9Y7C0,GNMM7SP02GWII20,contig042640,contig357480,contig357490,GNMM7SP01BOCNU	metabolic process		SYCO ARATH | SYCO ARATH; ATP binding / aminoacyl-tRNA ligase/ cysteine-tRNA ligase/ nucleotide binding | chr2
>AT2G31170#		GNMM7SP02G9Y7C0,GNMM7SP02GWII20,contig042640,contig357480,contig357490,GNMM7SP01BOCNU	metabolic process		SYCO ARATH | SYCO ARATH; ATP binding / aminoacyl-tRNA ligase/ cysteine-tRNA ligase/ nucleotide binding | chr2
>AT4G02480#		contig042660,contig106230,contig298730,contig307910,contig378680,contig407830,GNMM7SP01AYSFT0,GNMM7SP01ENU2E0,GNMM7SP02FPOFI	metabolic process		AAA-type ATPase family protein | chr4
>AT5G65930#		contig057780,contig258060,contig457240,GNMM7SP02FWK710,contig04277	metabolic process		ZWI, PKCBP, KCBP | ZWI (ZWICHEL); calmodulin binding / microtubule motor | chr5
>AT5G65930#		contig057780,contig258060,contig457240,GNMM7SP02FWK710,contig04277	metabolic process		ZWI, PKCBP, KCBP | ZWI (ZWICHEL); calmodulin binding / microtubule motor | chr5
>AT5G53120#		contig042890,contig239650,contig320860,contig474150,contig485820,GNMM7SP01AOL8W0,GNMM7SP02F2IRQ0,GNMM7SP02JMWXL0,GNMM7SP02F694B	metabolic process		SPDS3, SPMS | SPDS3 (SPERMIDINE SYNTHASE 3); spermidine synthase/ spermine synthase | chr5
>AT2G35035#		contig042920,contig19466	positive regulation of metalloenzyme activity		URED | URED (urease accessory protein D); nickel ion binding | chr2
>AT2G35035#		contig042920,contig19466	nitrogen compound metabolic process		URED | URED (urease accessory protein D); nickel ion binding | chr2
>AT2G35035#		contig042920,contig19466	nitrogen compound metabolic process		URED | URED (urease accessory protein D); nickel ion binding | chr2
>AT2G46505#		contig042930,contig208370,contig21332	oxidation-reduction process		SDH4 | SDH4; succinate dehydrogenase (ubiquinone) | chr2
>AT1G79690#		contig042970,contig365790,GNMM7SP01B601O0,GNMM7SP02G3Q3Q	metabolic process		atnudt3 | atnudt3 (Arabidopsis thaliana Nudix hydrolase homolog 3); hydrolase | chr1
>AT5G18660#		contig04299	oxidation-reduction process		PCB2 | PCB2 (PALE-GREEN AND CHLOROPHYLL B REDUCED 2); 3,8-divinyl protochlorophyllide a 8-vinyl reductase | chr5
>AT3G45100#		contig043090,GNMM7SP02I7DM9	biosynthetic process		SETH2 | SETH2; transferase, transferring glycosyl groups | chr3
>AT3G45100#		contig043090,GNMM7SP02I7DM9	biosynthetic process		SETH2 | SETH2; transferase, transferring glycosyl groups | chr3
>AT3G56170#		contig043100,contig065860,contig065870,contig099070,contig311580,contig325550,GNMM7SP02H7G1T	metabolic process		CAN | CAN (CA-2+ DEPENDENT NUCLEASE); nuclease | chr3
>AT3G56170#		contig043100,contig065860,contig065870,contig099070,contig311580,contig325550,GNMM7SP02H7G1T	metabolic process		CAN | CAN (CA-2+ DEPENDENT NUCLEASE); nuclease | chr3
>AT4G33090#		contig043190,GNMM7SP01DTHX1	metabolic process		APM1, ATAPM1 | APM1 (AMINOPEPTIDASE M1); aminopeptidase | chr4
>AT3G01410#		contig043200,contig221910,GNMM7SP01C0KFX0,GNMM7SP01CDA3S0,GNMM7SP02HRFYH	metabolic process		RNase H domain-containing protein | chr3
>AT3G01410#		contig043200,contig221910,GNMM7SP01C0KFX0,GNMM7SP01CDA3S0,GNMM7SP02HRFYH	metabolic process		RNase H domain-containing protein | chr3
>AT2G29990#		contig043230,contig063500,contig26858	oxidation-reduction process		NDA2 | NDA2 (ALTERNATIVE NAD(P)H DEHYDROGENASE 2); FAD binding / NADH dehydrogenase/ oxidoreductase | chr2
>AT2G29990#		contig043230,contig063500,contig26858	oxidation-reduction process		NDA2 | NDA2 (ALTERNATIVE NAD(P)H DEHYDROGENASE 2); FAD binding / NADH dehydrogenase/ oxidoreductase | chr2
>AT4G15390#		contig043300,GNMM7SP01D85AZ0,GNMM7SP01DSZH70,GNMM7SP01CV0IO0,GNMM7SP01AMCJQ0,GNMM7SP01A0K200,GNMM7SP01C4VT80,GNMM7SP01DK5RA0,GNMM7SP01DT0090,GNMM7SP01DLVEL0,GNMM7SP01ASXBW0,GNMM7SP01D9R4O0,GNMM7SP01ALXK50,GNMM7SP01AM5JV0,GNMM7SP01D3WWW0,GNMM7SP01D82YV0,GNMM7SP01CUGY70,GNMM7SP01DPQRX0,GNMM7SP01CBIWV0,GNMM7SP01A1GP10,GNMM7SP01ENB1Y0,GNMM7SP01ARQTK0,GNMM7SP01DOL2F0,GNMM7SP01BN4JA0,GNMM7SP01ETP770,GN…	metabolic process		transferase family protein | chr4
>AT4G15390#		contig043300,GNMM7SP01D85AZ0,GNMM7SP01DSZH70,GNMM7SP01CV0IO0,GNMM7SP01AMCJQ0,GNMM7SP01A0K200,GNMM7SP01C4VT80,GNMM7SP01DK5RA0,GNMM7SP01DT0090,GNMM7SP01DLVEL0,GNMM7SP01ASXBW0,GNMM7SP01D9R4O0,GNMM7SP01ALXK50,GNMM7SP01AM5JV0,GNMM7SP01D3WWW0,GNMM7SP01D82YV0,GNMM7SP01CUGY70,GNMM7SP01DPQRX0,GNMM7SP01CBIWV0,GNMM7SP01A1GP10,GNMM7SP01ENB1Y0,GNMM7SP01ARQTK0,GNMM7SP01DOL2F0,GNMM7SP01BN4JA0,GNMM7SP01ETP770,GN…	metabolic process		transferase family protein | chr4
>AT1G05460#		contig043370,contig34951	metabolic process		SDE3 | SDE3 (SILENCING DEFECTIVE); RNA helicase | chr1
>AT5G48930#		contig043560,contig093070,contig109150,contig211500,contig239590,contig361190,contig361720,contig394040,contig444460,GNMM7SP01BCUYE0,GNMM7SP01BQ33U0,GNMM7SP01EB62W0,GNMM7SP01AESSE0,GNMM7SP01BN7X80,GNMM7SP01DHTEZ0,GNMM7SP01D4YBU0,GNMM7SP01CUHHM0,GNMM7SP01EC4TD0,GNMM7SP01BP7350,GNMM7SP02I0ZZE0,GNMM7SP02HJUG00,GNMM7SP02H2BLT	metabolic process		HCT | HCT (HYDROXYCINNAMOYL-COA SHIKIMATE/QUINATE HYDROXYCINNAMOYL TRANSFERASE); quinate O-hydroxycinnamoyltransferase/ shikimate O-hydroxycinnamoyltransferase/ transferase | chr5
>AT4G22340#		contig043630,contig20308	metabolic process		phosphatidate cytidylyltransferase, putative / CDP-diglyceride synthetase, putative | chr4
>AT4G22340#		contig043630,contig20308	metabolic process		phosphatidate cytidylyltransferase, putative / CDP-diglyceride synthetase, putative | chr4
>AT5G14700#		contig04364	metabolic process		cinnamoyl-CoA reductase-related | chr5
>AT5G14700#		contig04364	oxidation-reduction process		cinnamoyl-CoA reductase-related | chr5
>AT3G13750#		contig043650,contig193460,contig366720,contig492600,GNMM7SP01EA8Z60,GNMM7SP01D1MHU0,GNMM7SP02F7HYY0,GNMM7SP02IUOWX	metabolic process		BGAL1 | BGAL1 (Beta galactosidase 1); beta-galactosidase/ catalytic/ cation binding / heme binding / peroxidase/ sugar binding | chr3
>AT3G13750#		contig043650,contig193460,contig366720,contig492600,GNMM7SP01EA8Z60,GNMM7SP01D1MHU0,GNMM7SP02F7HYY0,GNMM7SP02IUOWX	metabolic process		BGAL1 | BGAL1 (Beta galactosidase 1); beta-galactosidase/ catalytic/ cation binding / heme binding / peroxidase/ sugar binding | chr3
>AT3G13750#		contig043650,contig193460,contig366720,contig492600,GNMM7SP01EA8Z60,GNMM7SP01D1MHU0,GNMM7SP02F7HYY0,GNMM7SP02IUOWX	carbohydrate metabolic process		BGAL1 | BGAL1 (Beta galactosidase 1); beta-galactosidase/ catalytic/ cation binding / heme binding / peroxidase/ sugar binding | chr3
>AT3G12290#		contig043720,contig135850,contig393110,GNMM7SP01ATNW70,GNMM7SP02H33ST	metabolic process		tetrahydrofolate dehydrogenase/cyclohydrolase, putative | chr3
>AT1G55320#		GNMM7SP01D26OI0,contig04376	metabolic process		AAE18 | AAE18 (ACYL-ACTIVATING ENZYME 18); catalytic/ ligase | chr1
>AT1G55320#		GNMM7SP01D26OI0,contig04376	metabolic process		AAE18 | AAE18 (ACYL-ACTIVATING ENZYME 18); catalytic/ ligase | chr1
>AT1G17170#		contig04378	metabolic process		ATGSTU24, GST | ATGSTU24 (GLUTATHIONE S-TRANSFERASE TAU 24); glutathione binding / glutathione transferase | chr1
>AT1G48900#		contig04386	metabolic process		signal recognition particle 54 kDa protein 3 / SRP54 (SRP-54C) | chr1
>AT1G55020#		contig043880,contig132220,contig252850,GNMM7SP01D160X0,GNMM7SP01B3HOK0,GNMM7SP01D9LL60,GNMM7SP02FI4JX	oxidation-reduction process		LOX1 | LOX1; lipoxygenase | chr1
>AT1G55020#		contig043880,contig132220,contig252850,GNMM7SP01D160X0,GNMM7SP01B3HOK0,GNMM7SP01D9LL60,GNMM7SP02FI4JX	oxidation-reduction process		LOX1 | LOX1; lipoxygenase | chr1
>AT1G55020#		contig043880,contig132220,contig252850,GNMM7SP01D160X0,GNMM7SP01B3HOK0,GNMM7SP01D9LL60,GNMM7SP02FI4JX	oxidation-reduction process		LOX1 | LOX1; lipoxygenase | chr1
>AT5G60640#		contig187150,GNMM7SP01EHKCM0,GNMM7SP02GRBK30,GNMM7SP02HBML50,contig043950,GNMM7SP02JDZM3	metabolic process		ATPDIL1-4 | ATPDIL1-4 (PDI-LIKE 1-4); protein disulfide isomerase | chr5
>AT5G49460#		contig043970,contig166950,GNMM7SP01CVU2Y0,GNMM7SP01D92E1	metabolic process		ACLB-2 | ACLB-2 (ATP CITRATE LYASE SUBUNIT B 2); ATP citrate synthase | chr5
>AT2G37940#		contig044170,contig11228	metabolic process		FUNCTIONS IN
>AT1G15710#		contig044220,contig483690,GNMM7SP01A40740,GNMM7SP01EWZNH0,GNMM7SP02JU7CG	oxidation-reduction process		prephenate dehydrogenase family protein | chr1
>AT1G15710#		contig044220,contig483690,GNMM7SP01A40740,GNMM7SP01EWZNH0,GNMM7SP02JU7CG	oxidation-reduction process		prephenate dehydrogenase family protein | chr1
>AT2G25100#		contig04423	metabolic process		ribonuclease HII family protein | chr2
>AT1G08980#		contig044280,GNMM7SP01CZO4G0,GNMM7SP01AFBVY0,GNMM7SP02G59T5	metabolic process		ATAMI1, AMI1, ATTOC64-I | AMI1 (AMIDASE 1); amidase/ hydrolase, acting on carbon-nitrogen (but not peptide) bonds / indoleacetamide hydrolase | chr1
>AT2G18190#		contig04442	metabolic process		AAA-type ATPase family protein | chr2
>AT3G26290#		contig044480,contig125580,contig256180,GNMM7SP01CZI560,GNMM7SP01D61U80,GNMM7SP01CPDYR0,GNMM7SP02GC3GV	oxidation-reduction process		CYP71B26 | CYP71B26; electron carrier/ heme binding / iron ion binding / monooxygenase/ oxygen binding | chr3
>AT4G13010#		contig044560,contig140220,contig183290,contig335920,contig355040,contig402040,contig430590,contig430600,contig502950,GNMM7SP01DBCPR0,GNMM7SP01E2URU	oxidation-reduction process		oxidoreductase, zinc-binding dehydrogenase family protein | chr4
>AT1G29670#		contig044610,contig22413	metabolic process		GDSL-motif lipase/hydrolase family protein | chr1
>AT1G29670#		contig044610,contig22413	lipid metabolic process		GDSL-motif lipase/hydrolase family protein | chr1
>AT5G47000#		contig04469	metabolic process		peroxidase, putative | chr5
>AT5G47000#		contig04469	oxidation-reduction process		peroxidase, putative | chr5
>AT5G47000#		contig04469	oxidation-reduction process		peroxidase, putative | chr5
>AT1G28600#		contig04478	lipid metabolic process		lipase, putative | chr1
>AT1G28600#		contig04478	lipid metabolic process		lipase, putative | chr1
>AT1G28600#		contig04478	metabolic process		lipase, putative | chr1
>AT5G61840#		contig044930,GNMM7SP01DCKHA0,GNMM7SP01COYOL	metabolic process		GUT1 | GUT1; catalytic/ glucuronoxylan glucuronosyltransferase | chr5
>AT4G32790#		contig045030,GNMM7SP01BP8EN0,GNMM7SP02G6RYM	metabolic process		exostosin family protein | chr4
>AT5G19180#		contig045150,contig153320,contig15748	metabolic process		ECR1 | ECR1 (E1 C-terminal related 1); NEDD8 activating enzyme/ protein heterodimerization/ small protein activating enzyme | chr5
>AT5G19180#		contig045150,contig153320,contig15748	metabolic process		ECR1 | ECR1 (E1 C-terminal related 1); NEDD8 activating enzyme/ protein heterodimerization/ small protein activating enzyme | chr5
>AT5G03860#		contig04521	metabolic process		MLS | MLS (MALATE SYNTHASE); malate synthase | chr5
>AT3G16785#		contig045410,contig120220,contig359470,GNMM7SP01AH6DF0,GNMM7SP01C8WFT0,GNMM7SP02H40D40,GNMM7SP02JIEMY0,GNMM7SP02FVTMN0,GNMM7SP02IQI2O0,GNMM7SP02JP77R	metabolic process		PLDP1, PLDZ1, PLDZETA1, PLD ZETA 1 | PLDP1 (PHOSPHOLIPASE D P1); phospholipase D | chr3
>AT3G16785#		contig045410,contig120220,contig359470,GNMM7SP01AH6DF0,GNMM7SP01C8WFT0,GNMM7SP02H40D40,GNMM7SP02JIEMY0,GNMM7SP02FVTMN0,GNMM7SP02IQI2O0,GNMM7SP02JP77R	metabolic process		PLDP1, PLDZ1, PLDZETA1, PLD ZETA 1 | PLDP1 (PHOSPHOLIPASE D P1); phospholipase D | chr3
>AT4G19810#		contig045760,GNMM7SP01C3LMH	metabolic process		glycosyl hydrolase family 18 protein | chr4
>AT4G19810#		contig045760,GNMM7SP01C3LMH	chitin catabolic process		glycosyl hydrolase family 18 protein | chr4
>AT1G55550#		contig045790,GNMM7SP01D0H3Y0,GNMM7SP01DUB0Y	metabolic process		ATP binding / microtubule motor | chr1
>AT1G55550#		contig045790,GNMM7SP01D0H3Y0,GNMM7SP01DUB0Y	metabolic process		ATP binding / microtubule motor | chr1
>AT5G57815#		contig04595	oxidation-reduction process		cytochrome c oxidase subunit 6b, putative | chr5
>AT5G57815#		contig04595	oxidation-reduction process		cytochrome c oxidase subunit 6b, putative | chr5
>AT3G61220#		contig045960,contig256630,contig492630,GNMM7SP01DKXWU0,GNMM7SP01CBDEJ0,GNMM7SP01ESN9K0,GNMM7SP01CTMQV0,GNMM7SP02HI68K0,GNMM7SP02ICBFV0,GNMM7SP02IPPKW0,GNMM7SP02IABIK0,GNMM7SP02H2RSU	oxidation-reduction process		short-chain dehydrogenase/reductase (SDR) family protein | chr3
>AT3G61220#		contig045960,contig256630,contig492630,GNMM7SP01DKXWU0,GNMM7SP01CBDEJ0,GNMM7SP01ESN9K0,GNMM7SP01CTMQV0,GNMM7SP02HI68K0,GNMM7SP02ICBFV0,GNMM7SP02IPPKW0,GNMM7SP02IABIK0,GNMM7SP02H2RSU	oxidation-reduction process		short-chain dehydrogenase/reductase (SDR) family protein | chr3
>AT4G33110#		contig046070,contig137390,contig137400,contig137750,contig140990,contig146450,contig293930,contig364890,contig387710,contig472870,GNMM7SP02G7X0N0,GNMM7SP02J0N6I0,GNMM7SP02HLLNU	lipid biosynthetic process		coclaurine N-methyltransferase, putative | chr4
>AT4G33110#		contig046070,contig137390,contig137400,contig137750,contig140990,contig146450,contig293930,contig364890,contig387710,contig472870,GNMM7SP02G7X0N0,GNMM7SP02J0N6I0,GNMM7SP02HLLNU	lipid biosynthetic process		coclaurine N-methyltransferase, putative | chr4
>AT1G71950#		contig04610	negative regulation of catalytic activity		identical protein binding / serine-type endopeptidase | chr1
>AT5G65280#		contig046110,contig221610,GNMM7SP01AMWBH0,GNMM7SP01DWP35	metabolic process		GCL1 | GCL1 (GCR2-LIKE 1); catalytic | chr5
>AT5G65280#		contig046110,contig221610,GNMM7SP01AMWBH0,GNMM7SP01DWP35	metabolic process		GCL1 | GCL1 (GCR2-LIKE 1); catalytic | chr5
>AT2G18760#		contig046170,GNMM7SP01BKICE0,GNMM7SP01EHW1S0,GNMM7SP01CQU5M0,GNMM7SP02FVCFH	metabolic process		CHR8 | CHR8 (chromatin remodeling 8); ATP binding / DNA binding / helicase/ nucleic acid binding | chr2
>AT2G18760#		contig046170,GNMM7SP01BKICE0,GNMM7SP01EHW1S0,GNMM7SP01CQU5M0,GNMM7SP02FVCFH	metabolic process		CHR8 | CHR8 (chromatin remodeling 8); ATP binding / DNA binding / helicase/ nucleic acid binding | chr2
>AT4G35090#		contig046180,contig080310,contig138140,contig295840,GNMM7SP01D8A950,contig091140,contig25111	oxidation-reduction process		CAT2 | CAT2 (CATALASE 2); catalase | chr4
>AT4G35090#		contig046180,contig080310,contig138140,contig295840,GNMM7SP01D8A950,contig091140,contig25111	oxidation-reduction process		CAT2 | CAT2 (CATALASE 2); catalase | chr4
>AT4G35090#		contig046180,contig080310,contig138140,contig295840,GNMM7SP01D8A950,contig091140,contig25111	oxidation-reduction process		CAT2 | CAT2 (CATALASE 2); catalase | chr4
>AT4G23940#		contig046260,GNMM7SP02FP3430,GNMM7SP02G45JQ	metabolic process		FtsH protease, putative | chr4
>AT1G79230#		contig046430,contig151650,contig145760,GNMM7SP02IEDT2	metabolic process		ST1, ATMST1, MST1, ATRDH1, STR1 | MST1 (MERCAPTOPYRUVATE SULFURTRANSFERASE 1); 3-mercaptopyruvate sulfurtransferase/ sulfurtransferase/ thiosulfate sulfurtransferase | chr1
>AT1G79230#		contig046430,contig151650,contig145760,GNMM7SP02IEDT2	metabolic process		ST1, ATMST1, MST1, ATRDH1, STR1 | MST1 (MERCAPTOPYRUVATE SULFURTRANSFERASE 1); 3-mercaptopyruvate sulfurtransferase/ sulfurtransferase/ thiosulfate sulfurtransferase | chr1
>AT1G79230#		contig046430,contig151650,contig145760,GNMM7SP02IEDT2	metabolic process		ST1, ATMST1, MST1, ATRDH1, STR1 | MST1 (MERCAPTOPYRUVATE SULFURTRANSFERASE 1); 3-mercaptopyruvate sulfurtransferase/ sulfurtransferase/ thiosulfate sulfurtransferase | chr1
>AT1G79230#		contig046430,contig151650,contig145760,GNMM7SP02IEDT2	metabolic process		ST1, ATMST1, MST1, ATRDH1, STR1 | MST1 (MERCAPTOPYRUVATE SULFURTRANSFERASE 1); 3-mercaptopyruvate sulfurtransferase/ sulfurtransferase/ thiosulfate sulfurtransferase | chr1
>ATCG01050#		contig046450,contig275940,contig490130,GNMM7SP01CF3AT	oxidation-reduction process		NDHD | Represents a plastid-encoded subunit of a NAD(P)H dehydrogenase complex. Its mRNA is edited at four positions. Translation data is not available for this gene. | chrC
>ATCG01050#		contig046450,contig275940,contig490130,GNMM7SP01CF3AT	oxidation-reduction process		NDHD | Represents a plastid-encoded subunit of a NAD(P)H dehydrogenase complex. Its mRNA is edited at four positions. Translation data is not available for this gene. | chrC
>AT3G54460#		contig046540,GNMM7SP01DEDI80,GNMM7SP01AWNBW0,GNMM7SP01B4KLE0,GNMM7SP01CTQ110,GNMM7SP01EMY7I0,GNMM7SP02G454T0,GNMM7SP02H822Z0,GNMM7SP02IW2J40,GNMM7SP02G7BVP0,GNMM7SP02F7ZL8	metabolic process		SNF2 domain-containing protein / helicase domain-containing protein / F-box family protein | chr3
>AT1G24040#		contig04660	metabolic process		GCN5-related N-acetyltransferase (GNAT) family protein | chr1
>AT4G34910#		contig04665	metabolic process		DEAD/DEAH box helicase, putative (RH16) | chr4
>AT5G60410#		contig047010,contig051110,contig103140,contig229460,contig349670,GNMM7SP01BTIXN0,GNMM7SP01B0AYQ0,GNMM7SP01CNIRO0,GNMM7SP01CSCLI0,GNMM7SP01BTRHR0,GNMM7SP01E1WLH0,GNMM7SP01CGAZ20,GNMM7SP01AVRQZ0,GNMM7SP02IC6TC0,GNMM7SP02G4BD50,GNMM7SP02GLVWX0,GNMM7SP02HLBX90,GNMM7SP02H38V2	metabolic process		ATSIZ1, SIZ1 | SIZ1; DNA binding / SUMO ligase | chr5
>AT5G60410#		contig047010,contig051110,contig103140,contig229460,contig349670,GNMM7SP01BTIXN0,GNMM7SP01B0AYQ0,GNMM7SP01CNIRO0,GNMM7SP01CSCLI0,GNMM7SP01BTRHR0,GNMM7SP01E1WLH0,GNMM7SP01CGAZ20,GNMM7SP01AVRQZ0,GNMM7SP02IC6TC0,GNMM7SP02G4BD50,GNMM7SP02GLVWX0,GNMM7SP02HLBX90,GNMM7SP02H38V2	metabolic process		ATSIZ1, SIZ1 | SIZ1; DNA binding / SUMO ligase | chr5
>AT5G60410#		contig047010,contig051110,contig103140,contig229460,contig349670,GNMM7SP01BTIXN0,GNMM7SP01B0AYQ0,GNMM7SP01CNIRO0,GNMM7SP01CSCLI0,GNMM7SP01BTRHR0,GNMM7SP01E1WLH0,GNMM7SP01CGAZ20,GNMM7SP01AVRQZ0,GNMM7SP02IC6TC0,GNMM7SP02G4BD50,GNMM7SP02GLVWX0,GNMM7SP02HLBX90,GNMM7SP02H38V2	regulation of nitrate assimilation		ATSIZ1, SIZ1 | SIZ1; DNA binding / SUMO ligase | chr5
>AT1G06690#		contig047090,GNMM7SP01BP9KX0,GNMM7SP01DF78T0,GNMM7SP01BMY7S0,GNMM7SP02JXFEG	oxidation-reduction process		aldo/keto reductase family protein | chr1
>AT1G06690#		contig047090,GNMM7SP01BP9KX0,GNMM7SP01DF78T0,GNMM7SP01BMY7S0,GNMM7SP02JXFEG	oxidation-reduction process		aldo/keto reductase family protein | chr1
>AT3G10720#		contig04717	metabolic process		pectinesterase, putative | chr3
>AT3G10720#		contig04717	metabolic process		pectinesterase, putative | chr3
>AT3G10720#		contig04717	negative regulation of catalytic activity		pectinesterase, putative | chr3
>AT3G10720#		contig04717	metabolic process		pectinesterase, putative | chr3
>AT3G42950#		contig047200,contig085860,GNMM7SP02HZSIN0,GNMM7SP02IP23B	carbohydrate metabolic process		glycoside hydrolase family 28 protein / polygalacturonase (pectinase) family protein | chr3
>AT3G42950#		contig047200,contig085860,GNMM7SP02HZSIN0,GNMM7SP02IP23B	carbohydrate metabolic process		glycoside hydrolase family 28 protein / polygalacturonase (pectinase) family protein | chr3
>AT3G60370#		contig04726	oxidation-reduction process		immunophilin / FKBP-type peptidyl-prolyl cis-trans isomerase family protein | chr3
>AT2G34410#		contig047400,contig047410,contig091650,contig22757	metabolic process		O-acetyltransferase family protein | chr2
>AT2G17930#		contig047560,contig196630,GNMM7SP01BQGPC0,GNMM7SP01CTLHH0,GNMM7SP01BN51V0,GNMM7SP01C0F4O0,GNMM7SP01DYUWV0,GNMM7SP01E193K	metabolic process		binding / inositol or phosphatidylinositol kinase/ phosphotransferase, alcohol group as acceptor | chr2
>AT5G55050#		contig047610,contig063300,contig208760,GNMM7SP01BQWIC	metabolic process		GDSL-motif lipase/hydrolase family protein | chr5
>AT5G55050#		contig047610,contig063300,contig208760,GNMM7SP01BQWIC	lipid metabolic process		GDSL-motif lipase/hydrolase family protein | chr5
>AT1G33811#		contig04773	lipid metabolic process		GDSL-motif lipase/hydrolase family protein | chr1
>AT1G33811#		contig04773	metabolic process		GDSL-motif lipase/hydrolase family protein | chr1
>AT2G05710#		contig047820,contig160360,contig160600,contig160720,contig180090,contig232620,contig387330,contig434740,contig435310,contig451280,contig498930,GNMM7SP01BEG620,GNMM7SP02H45H9	metabolic process		aconitate hydratase, cytoplasmic, putative / citrate hydro-lyase/aconitase, putative | chr2
>AT4G01320#		contig047830,contig164000,contig172700,contig179140,contig272650,contig49015	metabolic process		ATSTE24, STE24 | ATSTE24; endopeptidase/ metalloendopeptidase | chr4
>AT4G27080#		contig04784	metabolic process		ATPDIL5-4, ATPDI7, PDI7 | thioredoxin family protein | chr4
>AT1G04380#		contig047880,contig133430,contig32749	oxidation-reduction process		2-oxoglutarate-dependent dioxygenase, putative | chr1
>AT3G24040#		contig047960,contig22407	metabolic process		glycosyltransferase family 14 protein / core-2/I-branching enzyme family protein | chr3
>AT1G03520#		contig109980,contig04798	carbohydrate biosynthetic process		glycosyltransferase family 14 protein / core-2/I-branching enzyme family protein | chr1
>AT1G51680#		contig048110,contig32406	metabolic process		4CL1, 4CL.1, AT4CL1 | 4CL1 (4-COUMARATE
>AT3G23490#		contig048230,contig07888	metabolic process		CYN | CYN (CYANASE); DNA binding / cyanate hydratase/ hydro-lyase | chr3
>AT5G56680#		contig048250,contig223070,GNMM7SP01C6QJH0,GNMM7SP01B8I070,GNMM7SP01B1870	metabolic process		SYNC1, EMB2755, SYNC1 ARATH | SYNC1; ATP binding / aminoacyl-tRNA ligase/ asparagine-tRNA ligase/ aspartate-tRNA ligase/ nucleic acid binding / nucleotide binding | chr5
>AT4G39910#		contig048570,contig215580,GNMM7SP01BQFAF0,GNMM7SP01DGTJI0,GNMM7SP01CXYFF0,GNMM7SP01CWB040,GNMM7SP01BQ5180,GNMM7SP01C48AZ0,GNMM7SP01CWBEO0,GNMM7SP01COI6X0,GNMM7SP01AN5DH0,GNMM7SP01AZKAH0,GNMM7SP01D8HN20,GNMM7SP01AMMLK0,GNMM7SP01EGMUW0,GNMM7SP01BY9UG0,GNMM7SP01DWC6J0,GNMM7SP01BS36P0,GNMM7SP01EXZWI0,GNMM7SP01BIXJD0,GNMM7SP01DBB430,GNMM7SP01EYFWZ0,GNMM7SP01EISIH0,GNMM7SP01CIIM40,GNMM7SP01A85XM0,GNMM7…	metabolic process		ATUBP3, UBP3 | ATUBP3 (ARABIDOPSIS THALIANA UBIQUITIN-SPECIFIC PROTEASE 3); ubiquitin-specific protease | chr4
>AT4G39910#		contig048570,contig215580,GNMM7SP01BQFAF0,GNMM7SP01DGTJI0,GNMM7SP01CXYFF0,GNMM7SP01CWB040,GNMM7SP01BQ5180,GNMM7SP01C48AZ0,GNMM7SP01CWBEO0,GNMM7SP01COI6X0,GNMM7SP01AN5DH0,GNMM7SP01AZKAH0,GNMM7SP01D8HN20,GNMM7SP01AMMLK0,GNMM7SP01EGMUW0,GNMM7SP01BY9UG0,GNMM7SP01DWC6J0,GNMM7SP01BS36P0,GNMM7SP01EXZWI0,GNMM7SP01BIXJD0,GNMM7SP01DBB430,GNMM7SP01EYFWZ0,GNMM7SP01EISIH0,GNMM7SP01CIIM40,GNMM7SP01A85XM0,GNMM7…	metabolic process		ATUBP3, UBP3 | ATUBP3 (ARABIDOPSIS THALIANA UBIQUITIN-SPECIFIC PROTEASE 3); ubiquitin-specific protease | chr4
>AT3G50920#		contig04865	metabolic process		phosphatidic acid phosphatase-related / PAP2-related | chr3
>AT4G26910#		contig048670,GNMM7SP01BIAV10,GNMM7SP01DYW280,GNMM7SP01CYRS60,GNMM7SP01C7WF2	metabolic process		2-oxoacid dehydrogenase family protein | chr4
>AT4G26910#		contig048670,GNMM7SP01BIAV10,GNMM7SP01DYW280,GNMM7SP01CYRS60,GNMM7SP01C7WF2	metabolic process		2-oxoacid dehydrogenase family protein | chr4
>AT4G26910#		contig048670,GNMM7SP01BIAV10,GNMM7SP01DYW280,GNMM7SP01CYRS60,GNMM7SP01C7WF2	metabolic process		2-oxoacid dehydrogenase family protein | chr4
>AT4G26910#		contig048670,GNMM7SP01BIAV10,GNMM7SP01DYW280,GNMM7SP01CYRS60,GNMM7SP01C7WF2	metabolic process		2-oxoacid dehydrogenase family protein | chr4
>AT1G15570#		contig04875	regulation of catalytic activity		CYCA2;3 | CYCA2;3 (CYCLIN A2;3); cyclin-dependent protein kinase regulator | chr1
>AT3G02780#		contig048880,contig34453	metabolic process		IPP2, IPIAT1, IDI2 | IPP2 (ISOPENTENYL PYROPHOSPHATE
>AT1G19170#		contig049020,contig332060,contig387550,contig393610,GNMM7SP02GW9CK	carbohydrate metabolic process		glycoside hydrolase family 28 protein / polygalacturonase (pectinase) family protein | chr1
>AT1G19170#		contig049020,contig332060,contig387550,contig393610,GNMM7SP02GW9CK	carbohydrate metabolic process		glycoside hydrolase family 28 protein / polygalacturonase (pectinase) family protein | chr1
>AT1G70570#		contig049070,contig050230,GNMM7SP01C619U0,GNMM7SP01ASX9C	metabolic process		anthranilate phosphoribosyltransferase, putative | chr1
>AT1G70570#		contig049070,contig050230,GNMM7SP01C619U0,GNMM7SP01ASX9C	metabolic process		anthranilate phosphoribosyltransferase, putative | chr1
>AT5G47040#		contig049110,GNMM7SP01EOEL10,GNMM7SP01EJUI5	metabolic process		LON2 | LON2 (LON PROTEASE 2); ATP binding / ATP-dependent peptidase/ nucleoside-triphosphatase/ nucleotide binding / serine-type endopeptidase/ serine-type peptidase | chr5
>AT5G47040#		contig049110,GNMM7SP01EOEL10,GNMM7SP01EJUI5	metabolic process		LON2 | LON2 (LON PROTEASE 2); ATP binding / ATP-dependent peptidase/ nucleoside-triphosphatase/ nucleotide binding / serine-type endopeptidase/ serine-type peptidase | chr5
>AT5G59420#		contig049180,contig070710,contig095620,contig407160,contig430060,GNMM7SP01EGG6Z0,GNMM7SP01EYR6S	steroid metabolic process		ORP3C | ORP3C (OSBP(OXYSTEROL BINDING PROTEIN)-RELATED PROTEIN 3C); oxysterol binding | chr5
>AT5G59420#		contig049180,contig070710,contig095620,contig407160,contig430060,GNMM7SP01EGG6Z0,GNMM7SP01EYR6S	steroid metabolic process		ORP3C | ORP3C (OSBP(OXYSTEROL BINDING PROTEIN)-RELATED PROTEIN 3C); oxysterol binding | chr5
>AT4G37000#		contig049230,contig282340,contig28236	oxidation-reduction process		ACD2, ATRCCR | ACD2 (ACCELERATED CELL DEATH 2); red chlorophyll catabolite reductase | chr4
>AT4G37000#		contig049230,contig282340,contig28236	oxidation-reduction process		ACD2, ATRCCR | ACD2 (ACCELERATED CELL DEATH 2); red chlorophyll catabolite reductase | chr4
>AT2G40930#		contig049370,contig182860,GNMM7SP01AGTXU0,GNMM7SP01EMD090,GNMM7SP01CXQMF0,GNMM7SP02GR5ZA0,GNMM7SP02GFEMT0,GNMM7SP02GHGES	metabolic process		UBP5, ATUBP5, PDE323 | UBP5 (UBIQUITIN-SPECIFIC PROTEASE 5); ubiquitin-specific protease | chr2
>AT2G40930#		contig049370,contig182860,GNMM7SP01AGTXU0,GNMM7SP01EMD090,GNMM7SP01CXQMF0,GNMM7SP02GR5ZA0,GNMM7SP02GFEMT0,GNMM7SP02GHGES	metabolic process		UBP5, ATUBP5, PDE323 | UBP5 (UBIQUITIN-SPECIFIC PROTEASE 5); ubiquitin-specific protease | chr2
>AT2G30800#		contig049490,contig189210,contig338980,GNMM7SP01EEBLY0,GNMM7SP02HW66P	metabolic process		HVT1, ATVT-1 | HVT1 (HELICASE IN VASCULAR TISSUE AND TAPETUM); ATP binding / helicase/ nucleic acid binding | chr2
>AT2G30800#		contig049490,contig189210,contig338980,GNMM7SP01EEBLY0,GNMM7SP02HW66P	metabolic process		HVT1, ATVT-1 | HVT1 (HELICASE IN VASCULAR TISSUE AND TAPETUM); ATP binding / helicase/ nucleic acid binding | chr2
>AT1G17500#		contig049580,contig330390,GNMM7SP01DUVH00,GNMM7SP01ENFYL0,GNMM7SP02F1VO60,GNMM7SP02G3N7K	metabolic process		ATPase, coupled to transmembrane movement of ions, phosphorylative mechanism | chr1
>AT1G21640#		contig049710,contig346460,contig45990	metabolic process		NADK2, ATNADK2 | NADK2; NAD+ kinase/ calmodulin binding | chr1
>AT1G21640#		contig049710,contig346460,contig45990	metabolic process		NADK2, ATNADK2 | NADK2; NAD+ kinase/ calmodulin binding | chr1
>AT1G18600#		contig049730,contig255330,contig40024	metabolic process		ATRBL12, RBL12 | RBL12 (ARABIDOPSIS RHOMBOID-LIKE PROTEIN 12) | chr1
>AT4G15240#		contig049780,contig08182	metabolic process		fringe-related protein | chr4
>AT1G17745#		contig049820,contig207330,GNMM7SP01ARYWU0,GNMM7SP01EUKXK0,GNMM7SP01EGZ56	oxidation-reduction process		PGDH | PGDH (3-PHOSPHOGLYCERATE DEHYDROGENASE); phosphoglycerate dehydrogenase | chr1
>AT4G14210#		contig049880,contig176550,contig18859	oxidation-reduction process		PDS3, PDS, PDE226 | PDS3 (PHYTOENE DESATURASE 3); phytoene dehydrogenase | chr4
>AT4G11980#		contig04994	metabolic process		ATNUDT14, ATNUDX14 | ATNUDX14 (ARABIDOPSIS THALIANA NUDIX HYDROLASE HOMOLOG 14); ADP-glucose pyrophosphohydrolase/ ADP-ribose pyrophosphohydrolase/ ADP-sugar diphosphatase/ hydrolase | chr4
>AT4G11980#		contig04994	metabolic process		ATNUDT14, ATNUDX14 | ATNUDX14 (ARABIDOPSIS THALIANA NUDIX HYDROLASE HOMOLOG 14); ADP-glucose pyrophosphohydrolase/ ADP-ribose pyrophosphohydrolase/ ADP-sugar diphosphatase/ hydrolase | chr4
>AT3G11910#		contig049960,contig078590,contig100460,contig287640,contig287660,GNMM7SP01B75D60,GNMM7SP01ATPKJ0,GNMM7SP01CJUJC0,GNMM7SP01C7NZH0,GNMM7SP02GLERI0,GNMM7SP02GRXIL0,GNMM7SP02GEHMP0,GNMM7SP02G289L0,GNMM7SP02FSZ8E0,GNMM7SP02GP2BK	metabolic process		UBP13 | UBP13 (UBIQUITIN-SPECIFIC PROTEASE 13); ubiquitin thiolesterase/ ubiquitin-specific protease | chr3
>AT5G65860#		contig05008	metabolic process		ankyrin repeat family protein | chr5
>AT5G65860#		contig05008	metabolic process		ankyrin repeat family protein | chr5
>AT1G20560#		contig050500,GNMM7SP01B7UBQ0,GNMM7SP01BSR1E0,GNMM7SP01CRKZI0,GNMM7SP01EH3YV0,GNMM7SP01B30QS0,contig050250,contig079280,GNMM7SP01AFILI	metabolic process		AAE1 | AAE1 (ACYL ACTIVATING ENZYME 1); AMP binding | chr1
>AT1G20560#		contig050500,GNMM7SP01B7UBQ0,GNMM7SP01BSR1E0,GNMM7SP01CRKZI0,GNMM7SP01EH3YV0,GNMM7SP01B30QS0,contig050250,contig079280,GNMM7SP01AFILI	metabolic process		AAE1 | AAE1 (ACYL ACTIVATING ENZYME 1); AMP binding | chr1
>AT1G08700#		contig050490,GNMM7SP01BZ73Q	metabolic process		presenilin family protein | chr1
>AT1G20560#		contig050500,GNMM7SP01B7UBQ0,GNMM7SP01BSR1E0,GNMM7SP01CRKZI0,GNMM7SP01EH3YV0,GNMM7SP01B30QS0,contig050250,contig079280,GNMM7SP01AFILI	metabolic process		AAE1 | AAE1 (ACYL ACTIVATING ENZYME 1); AMP binding | chr1
>AT1G20560#		contig050500,GNMM7SP01B7UBQ0,GNMM7SP01BSR1E0,GNMM7SP01CRKZI0,GNMM7SP01EH3YV0,GNMM7SP01B30QS0,contig050250,contig079280,GNMM7SP01AFILI	metabolic process		AAE1 | AAE1 (ACYL ACTIVATING ENZYME 1); AMP binding | chr1
>AT1G26560#		contig05061	metabolic process		BGLU40 | BGLU40 (BETA GLUCOSIDASE 40); catalytic/ cation binding / hydrolase, hydrolyzing O-glycosyl compounds | chr1
>AT1G26560#		contig05061	carbohydrate metabolic process		BGLU40 | BGLU40 (BETA GLUCOSIDASE 40); catalytic/ cation binding / hydrolase, hydrolyzing O-glycosyl compounds | chr1
>AT2G21790#		contig050710,contig129090,contig135410,contig135640,contig140240,contig219270,contig273660,contig273700,contig283190,contig286250,contig298020,contig494280,contig502190,GNMM7SP02G3KH30,GNMM7SP02FXNQT0,GNMM7SP02HGKJO0,GNMM7SP02GVSAM0,GNMM7SP02G8N1O	oxidation-reduction process		R1, RNR1, CLS8, ATRNR1 | RNR1 (RIBONUCLEOTIDE REDUCTASE 1); ATP binding / protein binding / ribonucleoside-diphosphate reductase | chr2
>AT2G21790#		contig050710,contig129090,contig135410,contig135640,contig140240,contig219270,contig273660,contig273700,contig283190,contig286250,contig298020,contig494280,contig502190,GNMM7SP02G3KH30,GNMM7SP02FXNQT0,GNMM7SP02HGKJO0,GNMM7SP02GVSAM0,GNMM7SP02G8N1O	oxidation-reduction process		R1, RNR1, CLS8, ATRNR1 | RNR1 (RIBONUCLEOTIDE REDUCTASE 1); ATP binding / protein binding / ribonucleoside-diphosphate reductase | chr2
>AT3G11240#		contig05074	regulation of lipid catabolic process		ATE2 | ATE2 (ARGININE-TRNA PROTEIN TRANSFERASE 2); arginyltransferase | chr3
>AT3G11240#		contig05074	metabolic process		ATE2 | ATE2 (ARGININE-TRNA PROTEIN TRANSFERASE 2); arginyltransferase | chr3
>AT3G16560#		contig050800,contig093290,contig229370,GNMM7SP01A3D790,GNMM7SP01D73YJ0,GNMM7SP02HH0PA	metabolic process		protein phosphatase 2C-related / PP2C-related | chr3
>AT3G26180#		contig098090,GNMM7SP01D44WC0,GNMM7SP01CESCK0,contig05086	oxidation-reduction process		CYP71B20 | CYP71B20; electron carrier/ heme binding / iron ion binding / monooxygenase/ oxygen binding | chr3
>AT3G61610#		contig050940,contig259020,contig47158	carbohydrate metabolic process		aldose 1-epimerase family protein | chr3
>AT1G55880#		contig050990,GNMM7SP01BZXFB	metabolic process		pyridoxal-5'-phosphate-dependent enzyme, beta family protein | chr1
>AT1G55880#		contig050990,GNMM7SP01BZXFB	metabolic process		pyridoxal-5'-phosphate-dependent enzyme, beta family protein | chr1
>AT3G29630#		contig05110	metabolic process		glycosyltransferase family protein | chr3
>AT3G29630#		contig05110	metabolic process		glycosyltransferase family protein | chr3
>AT5G19730#		contig051340,contig296660,GNMM7SP01DZY450,GNMM7SP01BCI1Y0,GNMM7SP01DLCW70,GNMM7SP02HZECX0,GNMM7SP02JJWNI0,GNMM7SP02HHEAV	metabolic process		pectinesterase family protein | chr5
>AT5G19730#		contig051340,contig296660,GNMM7SP01DZY450,GNMM7SP01BCI1Y0,GNMM7SP01DLCW70,GNMM7SP02HZECX0,GNMM7SP02JJWNI0,GNMM7SP02HHEAV	metabolic process		pectinesterase family protein | chr5
>AT3G14610#		contig051390,GNMM7SP01AJWH6	oxidation-reduction process		CYP72A7 | CYP72A7; electron carrier/ heme binding / iron ion binding / monooxygenase/ oxygen binding | chr3
>AT3G66658#		contig051440,contig144500,contig144510,contig03703	oxidation-reduction process		ALDH22a1 | ALDH22a1 (Aldehyde Dehydrogenase 22a1); 3-chloroallyl aldehyde dehydrogenase/ oxidoreductase | chr3
>AT3G66658#		contig051440,contig144500,contig144510,contig03703	oxidation-reduction process		ALDH22a1 | ALDH22a1 (Aldehyde Dehydrogenase 22a1); 3-chloroallyl aldehyde dehydrogenase/ oxidoreductase | chr3
>AT3G66658#		contig051440,contig144500,contig144510,contig03703	metabolic process		ALDH22a1 | ALDH22a1 (Aldehyde Dehydrogenase 22a1); 3-chloroallyl aldehyde dehydrogenase/ oxidoreductase | chr3
>AT3G66658#		contig051440,contig144500,contig144510,contig03703	metabolic process		ALDH22a1 | ALDH22a1 (Aldehyde Dehydrogenase 22a1); 3-chloroallyl aldehyde dehydrogenase/ oxidoreductase | chr3
>AT3G66658#		contig051440,contig144500,contig144510,contig03703	oxidation-reduction process		ALDH22a1 | ALDH22a1 (Aldehyde Dehydrogenase 22a1); 3-chloroallyl aldehyde dehydrogenase/ oxidoreductase | chr3
>AT2G32230#		contig051450,GNMM7SP01CQP73	metabolic process		pentatricopeptide (PPR) repeat-containing protein | chr2
>AT2G46210#		contig051470,contig172200,contig179950,contig18055	oxidation-reduction process		delta-8 sphingolipid desaturase, putative | chr2
>AT2G46210#		contig051470,contig172200,contig179950,contig18055	oxidation-reduction process		delta-8 sphingolipid desaturase, putative | chr2
>AT2G46210#		contig051470,contig172200,contig179950,contig18055	lipid metabolic process		delta-8 sphingolipid desaturase, putative | chr2
>AT5G13050#		contig051640,GNMM7SP01CWE9P	metabolic process		5-FCL | 5-FCL (5-FORMYLTETRAHYDROFOLATE CYCLOLIGASE); 5-formyltetrahydrofolate cyclo-ligase | chr5
>AT5G13050#		contig051640,GNMM7SP01CWE9P	metabolic process		5-FCL | 5-FCL (5-FORMYLTETRAHYDROFOLATE CYCLOLIGASE); 5-formyltetrahydrofolate cyclo-ligase | chr5
>AT5G63910#		contig05166	oxidation-reduction process		FCLY | FCLY (FARNESYLCYSTEINE LYASE); prenylcysteine oxidase | chr5
>AT5G22030#		contig051710,contig091150,GNMM7SP01D1Y9T0,GNMM7SP01DU1WY0,GNMM7SP01C8JTG0,GNMM7SP02FX8N0	metabolic process		UBP8 | UBP8 (UBIQUITIN-SPECIFIC PROTEASE 8); ubiquitin thiolesterase/ ubiquitin-specific protease | chr5
>AT5G18890#		contig051760,contig273430,GNMM7SP01A0Z3S	metabolic process		inosine-uridine preferring nucleoside hydrolase family protein | chr5
>AT4G04920#		contig051830,contig063990,contig076810,contig157220,contig158760,contig200250,GNMM7SP01C5JXP0,GNMM7SP02JV8K50,GNMM7SP02GSXQV	circadian regulation of gene expression		SFR6 | SFR6 (SENSITIVE TO FREEZING 6) | chr4
>AT3G06440#		contig081070,contig05186	metabolic process		galactosyltransferase family protein | chr3
>AT3G06440#		contig081070,contig05186	metabolic process		galactosyltransferase family protein | chr3
>AT5G36890#		contig051970,contig144000,contig398070,contig231810,contig279550,contig298410,contig391970,contig39198	metabolic process		BGLU42 | BGLU42 (BETA GLUCOSIDASE 42); beta-glucosidase/ catalytic/ cation binding / hydrolase, hydrolyzing O-glycosyl compounds | chr5
>AT5G36890#		contig051970,contig144000,contig398070,contig231810,contig279550,contig298410,contig391970,contig39198	metabolic process		BGLU42 | BGLU42 (BETA GLUCOSIDASE 42); beta-glucosidase/ catalytic/ cation binding / hydrolase, hydrolyzing O-glycosyl compounds | chr5
>AT5G36890#		contig051970,contig144000,contig398070,contig231810,contig279550,contig298410,contig391970,contig39198	metabolic process		BGLU42 | BGLU42 (BETA GLUCOSIDASE 42); beta-glucosidase/ catalytic/ cation binding / hydrolase, hydrolyzing O-glycosyl compounds | chr5
>AT3G57810#		contig052050,contig234560,contig234600,contig234650,GNMM7SP02GE2K4	metabolic process		OTU-like cysteine protease family protein | chr3
>AT3G11750#		contig05221	metabolic process		dihydroneopterin aldolase, putative | chr3
>AT5G44000#		contig05229	metabolic process		glutathione S-transferase C-terminal domain-containing protein | chr5
>AT3G51030#		contig052310,contig096120,contig347000,contig50813	oxidation-reduction process		ATTRX1, ATTRX H1 | ATTRX1; oxidoreductase, acting on sulfur group of donors, disulfide as acceptor | chr3
>AT3G51030#		contig052310,contig096120,contig347000,contig50813	positive regulation of catalytic activity		ATTRX1, ATTRX H1 | ATTRX1; oxidoreductase, acting on sulfur group of donors, disulfide as acceptor | chr3
>AT1G09340#		contig052340,contig150390,contig34224	metabolic process		CRB, CSP41B | CRB (CHLOROPLAST RNA BINDING); binding / catalytic/ coenzyme binding | chr1
>AT5G16440#		contig052440,contig316380,contig331080,contig520420,GNMM7SP02HLAS0	metabolic process		IPP1 | IPP1 (ISOPENTENYL DIPHOSPHATE ISOMERASE 1); isopentenyl-diphosphate delta-isomerase | chr5
>AT5G61540#		contig05266	metabolic process		L-asparaginase, putative / L-asparagine amidohydrolase, putative | chr5
>AT3G60340#		contig052720,contig29797	metabolic process		palmitoyl protein thioesterase family protein | chr3
>AT3G53620#		contig052740,contig127510,contig144540,contig144820,GNMM7SP02INOEH	metabolic process		AtPPa4 | AtPPa4 (Arabidopsis thaliana pyrophosphorylase 4); inorganic diphosphatase | chr3
>AT3G53620#		contig052740,contig127510,contig144540,contig144820,GNMM7SP02INOEH	metabolic process		AtPPa4 | AtPPa4 (Arabidopsis thaliana pyrophosphorylase 4); inorganic diphosphatase | chr3
>AT3G12800#		contig052790,contig186690,contig384000,contig388120,contig500310,GNMM7SP01DBF0X	metabolic process		SDRB, DECR | SDRB (SHORT-CHAIN DEHYDROGENASE-REDUCTASE B); binding / catalytic/ oxidoreductase | chr3
>AT3G12800#		contig052790,contig186690,contig384000,contig388120,contig500310,GNMM7SP01DBF0X	oxidation-reduction process		SDRB, DECR | SDRB (SHORT-CHAIN DEHYDROGENASE-REDUCTASE B); binding / catalytic/ oxidoreductase | chr3
>AT1G09170#		contig05280	metabolic process		kinesin motor protein-related | chr1
>AT1G09170#		contig05280	metabolic process		kinesin motor protein-related | chr1
>AT2G32290#		contig05295	carbohydrate metabolic process		BMY5, BAM6 | BAM6 (BETA-AMYLASE 6); beta-amylase/ catalytic/ cation binding | chr2
>AT2G32290#		contig05295	polysaccharide catabolic process		BMY5, BAM6 | BAM6 (BETA-AMYLASE 6); beta-amylase/ catalytic/ cation binding | chr2
>AT2G32290#		contig05295	metabolic process		BMY5, BAM6 | BAM6 (BETA-AMYLASE 6); beta-amylase/ catalytic/ cation binding | chr2
>AT3G27320#		contig05329	metabolic process		hydrolase | chr3
>AT3G27320#		contig05329	metabolic process		hydrolase | chr3
>AT2G39630#		contig053350,contig060570,contig07187	biosynthetic process		glycosyl transferase family 2 protein | chr2
>AT5G51700#		contig053400,contig077150,contig106270,GNMM7SP01C26VJ	protein stabilization		PBS2, ATRAR1, RPR2, RAR1 | PBS2 (PPHB SUSCEPTIBLE 2); protein binding / zinc ion binding | chr5
>AT3G24530#		contig05348	metabolic process		AAA-type ATPase family protein / ankyrin repeat family protein | chr3
>AT4G24220#		contig053530,contig102150,contig272870,contig41206	steroid metabolic process		VEP1, AWI31 | VEP1 (VEIN PATTERNING 1); binding / catalytic | chr4
>AT4G24220#		contig053530,contig102150,contig272870,contig41206	oxidation-reduction process		VEP1, AWI31 | VEP1 (VEIN PATTERNING 1); binding / catalytic | chr4
>AT3G50940#		contig053560,contig11260	metabolic process		AAA-type ATPase family protein | chr3
>AT1G02730#		contig053750,GNMM7SP01B0RF30,GNMM7SP02GPJJL0,GNMM7SP02I7CUK	polysaccharide biosynthetic process		ATCSLD5, CSLD5 | ATCSLD5; 1,4-beta-D-xylan synthase/ cellulose synthase | chr1
>AT1G02730#		contig053750,GNMM7SP01B0RF30,GNMM7SP02GPJJL0,GNMM7SP02I7CUK	metabolic process		ATCSLD5, CSLD5 | ATCSLD5; 1,4-beta-D-xylan synthase/ cellulose synthase | chr1
>AT5G16390#		contig05390	metabolic process		CAC1, CAC1A, BCCP, BCCP1 | CAC1 (CHLOROPLASTIC ACETYLCOENZYME A CARBOXYLASE 1); acetyl-CoA carboxylase/ biotin binding | chr5
>AT1G69640#		contig054030,contig075350,contig234270,contig27490	metabolic process		SBH1 | SBH1 (SPHINGOID BASE HYDROXYLASE 1); catalytic/ sphingosine hydroxylase | chr1
>AT1G69640#		contig054030,contig075350,contig234270,contig27490	oxidation-reduction process		SBH1 | SBH1 (SPHINGOID BASE HYDROXYLASE 1); catalytic/ sphingosine hydroxylase | chr1
>AT1G67880#		contig05410	metabolic process		glycosyl transferase family 17 protein | chr1
>AT1G67880#		contig05410	metabolic process		glycosyl transferase family 17 protein | chr1
>AT5G05320#		contig054160,GNMM7SP01ASTWW0,GNMM7SP01DPKWE0,GNMM7SP02HBRLZ	oxidation-reduction process		monooxygenase, putative (MO3) | chr5
>AT5G05320#		contig054160,GNMM7SP01ASTWW0,GNMM7SP01DPKWE0,GNMM7SP02HBRLZ	oxidation-reduction process		monooxygenase, putative (MO3) | chr5
>AT4G13250#		contig054280,contig48015	oxidation-reduction process		short-chain dehydrogenase/reductase (SDR) family protein | chr4
>AT4G13250#		contig054280,contig48015	oxidation-reduction process		short-chain dehydrogenase/reductase (SDR) family protein | chr4
>AT4G22570#		contig054410,contig180070,contig18018	metabolic process		APT3 | APT3 (ADENINE PHOSPHORIBOSYL TRANSFERASE 3); adenine phosphoribosyltransferase | chr4
>AT4G22570#		contig054410,contig180070,contig18018	metabolic process		APT3 | APT3 (ADENINE PHOSPHORIBOSYL TRANSFERASE 3); adenine phosphoribosyltransferase | chr4
>AT5G35910#		contig054520,contig281050,contig300990,GNMM7SP01DN6UM0,GNMM7SP02HA82Q0,GNMM7SP02HV8I3	metabolic process		3'-5' exonuclease domain-containing protein / helicase and RNase D C-terminal domain-containing protein / HRDC domain-containing protein | chr5
>AT1G08600#		contig054600,GNMM7SP01C4C570,GNMM7SP01CPCNV0,GNMM7SP01EWO1D0,GNMM7SP01DTTIL0,GNMM7SP02GVNYV0,GNMM7SP02FHQTQ0,GNMM7SP02JEYAQ	metabolic process		ATRX, CHR20 | ATRX; ATP binding / DNA binding / helicase/ nucleic acid binding | chr1
>AT1G08600#		contig054600,GNMM7SP01C4C570,GNMM7SP01CPCNV0,GNMM7SP01EWO1D0,GNMM7SP01DTTIL0,GNMM7SP02GVNYV0,GNMM7SP02FHQTQ0,GNMM7SP02JEYAQ	metabolic process		ATRX, CHR20 | ATRX; ATP binding / DNA binding / helicase/ nucleic acid binding | chr1
>AT1G58370#		contig054630,contig336510,GNMM7SP01D5BUA0,GNMM7SP02H9DXJ0,GNMM7SP02F53ZY	carbohydrate metabolic process		RXF12, ATXYN1 | RXF12; endo-1,4-beta-xylanase/ hydrolase, hydrolyzing O-glycosyl compounds | chr1
>AT1G58370#		contig054630,contig336510,GNMM7SP01D5BUA0,GNMM7SP02H9DXJ0,GNMM7SP02F53ZY	metabolic process		RXF12, ATXYN1 | RXF12; endo-1,4-beta-xylanase/ hydrolase, hydrolyzing O-glycosyl compounds | chr1
>AT1G58370#		contig054630,contig336510,GNMM7SP01D5BUA0,GNMM7SP02H9DXJ0,GNMM7SP02F53ZY	metabolic process		RXF12, ATXYN1 | RXF12; endo-1,4-beta-xylanase/ hydrolase, hydrolyzing O-glycosyl compounds | chr1
>AT1G11840#		contig054870,contig455110,GNMM7SP01E2VOA0,GNMM7SP01BM3L5	metabolic process		ATGLX1 | ATGLX1 (GLYOXALASE I HOMOLOG); lactoylglutathione lyase/ metal ion binding | chr1
>AT1G11840#		contig054870,contig455110,GNMM7SP01E2VOA0,GNMM7SP01BM3L5	carbohydrate metabolic process		ATGLX1 | ATGLX1 (GLYOXALASE I HOMOLOG); lactoylglutathione lyase/ metal ion binding | chr1
>AT1G11840#		contig054870,contig455110,GNMM7SP01E2VOA0,GNMM7SP01BM3L5	metabolic process		ATGLX1 | ATGLX1 (GLYOXALASE I HOMOLOG); lactoylglutathione lyase/ metal ion binding | chr1
>AT5G56260#		contig054910,GNMM7SP01B9Z7P	negative regulation of catalytic activity		dimethylmenaquinone methyltransferase family protein | chr5
>AT5G04560#		contig054970,contig318300,contig319030,contig351610,GNMM7SP01DNMLM0,GNMM7SP02G47NI	metabolic process		DME | DME (DEMETER); DNA N-glycosylase/ DNA-(apurinic or apyrimidinic site) lyase | chr5
>AT4G12720#		contig05509	metabolic process		AtNUDT7, GFG1 | NUDT7; ADP-ribose diphosphatase/ NAD or NADH binding / hydrolase/ nucleoside-diphosphatase/ protein homodimerization | chr4
>AT3G11520#		contig055130,contig397660,contig430420,GNMM7SP02HPI69	regulation of catalytic activity		CYCB1;3, CYC2 | CYCB1;3 (CYCLIN B1;3); cyclin-dependent protein kinase regulator | chr3
>AT1G58060#		contig055170,contig207210,GNMM7SP01BZM1N0,GNMM7SP01C7B1W0,GNMM7SP01C3OWH0,GNMM7SP01C4FQ90,GNMM7SP01BMXLW0,GNMM7SP01CRS9J0,GNMM7SP02F9YS3	metabolic process		helicase domain-containing protein | chr1
>AT1G58060#		contig055170,contig207210,GNMM7SP01BZM1N0,GNMM7SP01C7B1W0,GNMM7SP01C3OWH0,GNMM7SP01C4FQ90,GNMM7SP01BMXLW0,GNMM7SP01CRS9J0,GNMM7SP02F9YS3	metabolic process		helicase domain-containing protein | chr1
>AT5G17520#		contig055330,GNMM7SP02I9EYR	carbohydrate metabolic process		RCP1, MEX1 | RCP1 (ROOT CAP 1); maltose transmembrane transporter | chr5
>AT5G44360#		contig055410,contig336300,GNMM7SP02GPNGE	oxidation-reduction process		FAD-binding domain-containing protein | chr5
>AT5G22500#		contig055440,GNMM7SP01B79HB0,GNMM7SP02GRK9I0,GNMM7SP02GPX8Q0,GNMM7SP02JGCF80,GNMM7SP02HR5R7	oxidation-reduction process		FAR1 | FAR1 (FATTY ACID REDUCTASE 1); fatty acyl-CoA reductase (alcohol-forming)/ oxidoreductase, acting on the CH-CH group of donors | chr5
>AT5G22500#		contig055440,GNMM7SP01B79HB0,GNMM7SP02GRK9I0,GNMM7SP02GPX8Q0,GNMM7SP02JGCF80,GNMM7SP02HR5R7	oxidation-reduction process		FAR1 | FAR1 (FATTY ACID REDUCTASE 1); fatty acyl-CoA reductase (alcohol-forming)/ oxidoreductase, acting on the CH-CH group of donors | chr5
>AT5G22500#		contig055440,GNMM7SP01B79HB0,GNMM7SP02GRK9I0,GNMM7SP02GPX8Q0,GNMM7SP02JGCF80,GNMM7SP02HR5R7	oxidation-reduction process		FAR1 | FAR1 (FATTY ACID REDUCTASE 1); fatty acyl-CoA reductase (alcohol-forming)/ oxidoreductase, acting on the CH-CH group of donors | chr5
>AT1G78650#		contig055490,GNMM7SP01DNH210,GNMM7SP02GKYQH	metabolic process		POLD3 | POLD3; DNA-directed DNA polymerase | chr1
>AT2G42070#		contig05552	metabolic process		ATNUDT23, ATNUDX23 | ATNUDX23 (ARABIDOPSIS THALIANA NUDIX HYDROLASE HOMOLOG 23); FAD diphosphatase/ hydrolase | chr2
>AT2G42070#		contig05552	metabolic process		ATNUDT23, ATNUDX23 | ATNUDX23 (ARABIDOPSIS THALIANA NUDIX HYDROLASE HOMOLOG 23); FAD diphosphatase/ hydrolase | chr2
>AT1G24340#		contig055540,contig323590,GNMM7SP01EMHUF0,GNMM7SP01CXQ14	oxidation-reduction process		emb2421 | emb2421 (embryo defective 2421); monooxygenase/ oxidoreductase | chr1
>AT1G24340#		contig055540,contig323590,GNMM7SP01EMHUF0,GNMM7SP01CXQ14	oxidation-reduction process		emb2421 | emb2421 (embryo defective 2421); monooxygenase/ oxidoreductase | chr1
>AT3G11540#		contig055660,GNMM7SP01DG43Q0,GNMM7SP01AGFY10,GNMM7SP02HTFIS0,contig496310,contig507560,contig513770,GNMM7SP02G5FHN	metabolic process		SPY | SPY (SPINDLY); protein N-acetylglucosaminyltransferase/ protein binding / transferase, transferring glycosyl groups | chr3
>AT3G11540#		contig055660,GNMM7SP01DG43Q0,GNMM7SP01AGFY10,GNMM7SP02HTFIS0,contig496310,contig507560,contig513770,GNMM7SP02G5FHN	metabolic process		SPY | SPY (SPINDLY); protein N-acetylglucosaminyltransferase/ protein binding / transferase, transferring glycosyl groups | chr3
>AT3G02000#		contig05572	oxidation-reduction process		ROXY1 | ROXY1; disulfide oxidoreductase | chr3
>AT1G66400#		contig05584	regulation of nitric oxide metabolic process		calmodulin-related protein, putative | chr1
>AT4G17770#		contig055950,contig060600,contig145050,GNMM7SP01DJ9PL0,GNMM7SP01D57MY0,GNMM7SP01EKYA30,GNMM7SP01A3OJ80,GNMM7SP01DNI2K	metabolic process		ATTPS5, TPS5 | ATTPS5; protein binding / transferase, transferring glycosyl groups / trehalose-phosphatase | chr4
>AT1G63770#		contig023000,contig434260,GNMM7SP02GB07K0,GNMM7SP02FR05X0,contig055960,contig087640,contig297610,contig337530,contig365190,contig390040,contig436600,contig449110,contig463040,contig503260,contig508650,GNMM7SP01C8KYV0,GNMM7SP01ADQW30,GNMM7SP02HPXU5	metabolic process		peptidase M1 family protein | chr1
>AT4G17260#		contig056040,GNMM7SP01CLRQM	oxidation-reduction process		L-lactate dehydrogenase, putative | chr4
>AT4G17260#		contig056040,GNMM7SP01CLRQM	oxidation-reduction process		L-lactate dehydrogenase, putative | chr4
>AT4G17260#		contig056040,GNMM7SP01CLRQM	metabolic process		L-lactate dehydrogenase, putative | chr4
>AT3G08510#		contig056240,contig351580,contig476380,GNMM7SP02I8W1H0,contig010640,contig140550,contig476390,GNMM7SP01E2VJY	lipid metabolic process		ATPLC2 (PHOSPHOLIPASE C 2); phospholipase C | chr3
>AT3G08510#		contig056240,contig351580,contig476380,GNMM7SP02I8W1H0,contig010640,contig140550,contig476390,GNMM7SP01E2VJY	metabolic process		ATPLC2 (PHOSPHOLIPASE C 2); phospholipase C | chr3
>AT3G08510#		contig056240,contig351580,contig476380,GNMM7SP02I8W1H0,contig010640,contig140550,contig476390,GNMM7SP01E2VJY	lipid metabolic process		ATPLC2 (PHOSPHOLIPASE C 2); phospholipase C | chr3
>AT3G08510#		contig056240,contig351580,contig476380,GNMM7SP02I8W1H0,contig010640,contig140550,contig476390,GNMM7SP01E2VJY	lipid metabolic process		ATPLC2 (PHOSPHOLIPASE C 2); phospholipase C | chr3
>AT1G80600#		contig056340,contig148340,contig148350,contig270970,contig270990,contig347680,contig354270,contig442050,GNMM7SP02H5RY8	metabolic process		WIN1 | WIN1 (HOPW1-1-INTERACTING 1); N2-acetyl-L-ornithine
>AT4G13840#		contig05653	metabolic process		transferase family protein | chr4
>AT4G13840#		contig05653	metabolic process		transferase family protein | chr4
>AT5G03800#		contig056550,GNMM7SP02GNDHO	metabolic process		EMB175, emb1899, EMB166 | EMB175 (EMBRYO DEFECTIVE 175); catalytic | chr5
>AT1G68260#		contig05664	metabolic process		thioesterase family protein | chr1
>AT2G31980#		contig056660,contig213920,contig213930,GNMM7SP02F6NXT0,GNMM7SP02HJTN10,GNMM7SP02IOFNW	negative regulation of endopeptidase activity		cysteine proteinase inhibitor-related | chr2
>AT5G42870#		contig056670,contig288770,contig440420,contig474250,GNMM7SP01EBM59	lipid metabolic process		lipin family protein | chr5
>AT1G52500#		contig056900,GNMM7SP02G266U0,GNMM7SP02IQROU0,GNMM7SP02I5Y2U	metabolic process		FPG-2, ATFPG-2, ATMMH-2, MMH-2 | ATMMH-1 (ARABIDOPSIS THALIANA MUTM HOMOLOG-1); DNA N-glycosylase | chr1
>AT5G49570#		contig056970,GNMM7SP01E1BU70,GNMM7SP02G7Y52	metabolic process		AtPNG1 | AtPNG1 (Arabidopsis thaliana peptide-N-glycanase 1); catalytic/ peptide-N4-(N-acetyl-beta-glucosaminyl)asparagine amidase | chr5
>AT5G49570#		contig056970,GNMM7SP01E1BU70,GNMM7SP02G7Y52	metabolic process		AtPNG1 | AtPNG1 (Arabidopsis thaliana peptide-N-glycanase 1); catalytic/ peptide-N4-(N-acetyl-beta-glucosaminyl)asparagine amidase | chr5
>AT5G49570#		contig056970,GNMM7SP01E1BU70,GNMM7SP02G7Y52	metabolic process		AtPNG1 | AtPNG1 (Arabidopsis thaliana peptide-N-glycanase 1); catalytic/ peptide-N4-(N-acetyl-beta-glucosaminyl)asparagine amidase | chr5
>AT5G19530#		GNMM7SP02IN2GR0,GNMM7SP02G9VKT0,GNMM7SP02F32C80,contig056980,GNMM7SP02IMKEH0,GNMM7SP02I2TSM0,GNMM7SP02GE2V5	metabolic process		ACL5 | ACL5 (ACAULIS 5); spermine synthase/ thermospermine synthase | chr5
>AT5G19530#		GNMM7SP02IN2GR0,GNMM7SP02G9VKT0,GNMM7SP02F32C80,contig056980,GNMM7SP02IMKEH0,GNMM7SP02I2TSM0,GNMM7SP02GE2V5	metabolic process		ACL5 | ACL5 (ACAULIS 5); spermine synthase/ thermospermine synthase | chr5
>AT5G66530#		contig057070,contig143430,GNMM7SP01BHUCR	carbohydrate metabolic process		aldose 1-epimerase family protein | chr5
>AT5G66530#		contig057070,contig143430,GNMM7SP01BHUCR	carbohydrate metabolic process		aldose 1-epimerase family protein | chr5
>AT4G10500#		contig057110,GNMM7SP01DXRX90,GNMM7SP01BROQC	secondary metabolic process		oxidoreductase, 2OG-Fe(II) oxygenase family protein | chr4
>AT4G10500#		contig057110,GNMM7SP01DXRX90,GNMM7SP01BROQC	oxidation-reduction process		oxidoreductase, 2OG-Fe(II) oxygenase family protein | chr4
>AT4G10500#		contig057110,GNMM7SP01DXRX90,GNMM7SP01BROQC	oxidation-reduction process		oxidoreductase, 2OG-Fe(II) oxygenase family protein | chr4
>AT5G47260#		contig057270,GNMM7SP01CVL3V0,GNMM7SP01BBPMQ	metabolic process		ATP binding / GTP binding / nucleoside-triphosphatase/ nucleotide binding | chr5
>AT4G37650#		contig05729	regulation of hormone metabolic process		SHR, SGR7 | SHR (SHORT ROOT); protein binding / sequence-specific DNA binding / transcription factor | chr4
>AT2G24280#		contig057370,GNMM7SP01D4E6G0,GNMM7SP02GELOT	metabolic process		serine carboxypeptidase S28 family protein | chr2
>AT3G25140#		contig057490,contig172990,contig251570,contig404530,contig477940,GNMM7SP01A3DFO0,GNMM7SP01CWCG00,GNMM7SP01A82FY	carbohydrate biosynthetic process		GAUT8, QUA1 | QUA1 (QUASIMODO 1); polygalacturonate 4-alpha-galacturonosyltransferase/ transferase, transferring glycosyl groups / transferase, transferring hexosyl groups | chr3
>AT5G37770#		contig057540,GNMM7SP01BIRLR	regulation of nitric oxide metabolic process		TCH2, CML24 | TCH2 (TOUCH 2); calcium ion binding | chr5
>AT1G30000#		contig057600,GNMM7SP01CVPKK0,GNMM7SP01CXLCG	metabolic process		glycoside hydrolase family 47 protein | chr1
>AT3G49500#		contig057650,GNMM7SP01AU3PV0,GNMM7SP02FV1Y7	metabolic process		RDR6, SGS2, SDE1 | RDR6 (RNA-DEPENDENT RNA POLYMERASE 6); RNA-directed RNA polymerase/ nucleic acid binding | chr3
>AT5G65930#		contig057780,contig258060,contig457240,GNMM7SP02FWK710,contig04277	metabolic process		ZWI, PKCBP, KCBP | ZWI (ZWICHEL); calmodulin binding / microtubule motor | chr5
>AT5G65930#		contig057780,contig258060,contig457240,GNMM7SP02FWK710,contig04277	metabolic process		ZWI, PKCBP, KCBP | ZWI (ZWICHEL); calmodulin binding / microtubule motor | chr5
>AT4G21270#		contig057950,contig355220,contig448680,contig497600,contig50035	metabolic process		ATK1, KATA, KATAP | ATK1 (ARABIDOPSIS THALIANA KINESIN 1); microtubule motor/ minus-end-directed microtubule motor | chr4
>AT4G21270#		contig057950,contig355220,contig448680,contig497600,contig50035	metabolic process		ATK1, KATA, KATAP | ATK1 (ARABIDOPSIS THALIANA KINESIN 1); microtubule motor/ minus-end-directed microtubule motor | chr4
>AT4G21270#		contig057950,contig355220,contig448680,contig497600,contig50035	metabolic process		ATK1, KATA, KATAP | ATK1 (ARABIDOPSIS THALIANA KINESIN 1); microtubule motor/ minus-end-directed microtubule motor | chr4
>AT3G28480#		contig057960,contig100740,contig292080,contig29212	oxidation-reduction process		oxidoreductase, 2OG-Fe(II) oxygenase family protein | chr3
>AT3G28480#		contig057960,contig100740,contig292080,contig29212	oxidation-reduction process		oxidoreductase, 2OG-Fe(II) oxygenase family protein | chr3
>AT3G28480#		contig057960,contig100740,contig292080,contig29212	oxidation-reduction process		oxidoreductase, 2OG-Fe(II) oxygenase family protein | chr3
>AT5G48230#		contig475340,GNMM7SP02JUBH40,contig058270,GNMM7SP01A1BGG	metabolic process		EMB1276, ACAT2 | ACAT2 (ACETOACETYL-COA THIOLASE 2); acetyl-CoA C-acetyltransferase/ catalytic | chr5
>AT5G48230#		contig475340,GNMM7SP02JUBH40,contig058270,GNMM7SP01A1BGG	metabolic process		EMB1276, ACAT2 | ACAT2 (ACETOACETYL-COA THIOLASE 2); acetyl-CoA C-acetyltransferase/ catalytic | chr5
>AT5G48230#		contig475340,GNMM7SP02JUBH40,contig058270,GNMM7SP01A1BGG	metabolic process		EMB1276, ACAT2 | ACAT2 (ACETOACETYL-COA THIOLASE 2); acetyl-CoA C-acetyltransferase/ catalytic | chr5
>AT5G04500#		contig058370,contig169580,contig290070,contig411740,contig488440,contig521250,GNMM7SP01AL91U0,GNMM7SP01C6B3Z0,GNMM7SP01BH2XH0,GNMM7SP01EG0PC0,GNMM7SP02HWAOO	metabolic process		glycosyltransferase family protein 47 | chr5
>AT5G04500#		contig058370,contig169580,contig290070,contig411740,contig488440,contig521250,GNMM7SP01AL91U0,GNMM7SP01C6B3Z0,GNMM7SP01BH2XH0,GNMM7SP01EG0PC0,GNMM7SP02HWAOO	metabolic process		glycosyltransferase family protein 47 | chr5
>AT4G18465#		contig058480,contig12076	metabolic process		RNA helicase, putative | chr4
>AT4G18465#		contig058480,contig12076	metabolic process		RNA helicase, putative | chr4
>AT5G67150#		contig058600,contig131180,contig268380,contig307430,GNMM7SP01BQXFP0,GNMM7SP01E026P0,GNMM7SP02GOLGF0,GNMM7SP02IE2GU	metabolic process		transferase family protein | chr5
>AT5G67150#		contig058600,contig131180,contig268380,contig307430,GNMM7SP01BQXFP0,GNMM7SP01E026P0,GNMM7SP02GOLGF0,GNMM7SP02IE2GU	metabolic process		transferase family protein | chr5
>AT2G43920#		contig058690,contig366650,contig366660,GNMM7SP02FS6S7	metabolic process		thiol methyltransferase, putative | chr2
>AT2G43920#		contig058690,contig366650,contig366660,GNMM7SP02FS6S7	metabolic process		thiol methyltransferase, putative | chr2
>AT2G43920#		contig058690,contig366650,contig366660,GNMM7SP02FS6S7	metabolic process		thiol methyltransferase, putative | chr2
>AT5G23530#		contig058790,contig070120,contig080930,contig213100,contig294130,contig329780,contig338430,GNMM7SP01ARFH90,GNMM7SP01B51Z40,GNMM7SP01A8YWL0,GNMM7SP02G4F9R0,GNMM7SP02F67ZV	metabolic process		AtCXE18 | AtCXE18 (Arabidopsis thaliana carboxyesterase 18); carboxylesterase | chr5
>AT3G29770#		contig058830,contig08531	metabolic process		ATMES11, MES11 | MES11 (METHYL ESTERASE 11); hydrolase | chr3
>AT1G33390#		contig058940,contig077100,contig197580,contig197590,contig197660,GNMM7SP02IJ7AT0,GNMM7SP02HQAZ00,GNMM7SP02ICXY2	metabolic process		helicase domain-containing protein | chr1
>AT1G33390#		contig058940,contig077100,contig197580,contig197590,contig197660,GNMM7SP02IJ7AT0,GNMM7SP02HQAZ00,GNMM7SP02ICXY2	metabolic process		helicase domain-containing protein | chr1
>AT3G21160#		contig058960,GNMM7SP01BMSEI	metabolic process		mannosyl-oligosaccharide 1,2-alpha-mannosidase, putative | chr3
>AT3G21160#		contig058960,GNMM7SP01BMSEI	metabolic process		mannosyl-oligosaccharide 1,2-alpha-mannosidase, putative | chr3
>AT4G01900#		contig059000,GNMM7SP02IVBGG0,GNMM7SP02JYK1E0,GNMM7SP02FQZ3M	regulation of catalytic activity		PII, GLB1 | GLB1 (GLNB1 HOMOLOG); acetylglutamate kinase regulator | chr4
>AT4G01900#		contig059000,GNMM7SP02IVBGG0,GNMM7SP02JYK1E0,GNMM7SP02FQZ3M	nitrogen compound metabolic process		PII, GLB1 | GLB1 (GLNB1 HOMOLOG); acetylglutamate kinase regulator | chr4
>AT4G36400#		contig059030,contig335470,GNMM7SP02HNHI7	oxidation-reduction process		FAD linked oxidase family protein | chr4
>AT2G40300#		contig05904	oxidation-reduction process		ATFER4 | ATFER4 (ferritin 4); binding / ferric iron binding / oxidoreductase/ transition metal ion binding | chr2
>AT2G26640#		contig059070,contig270560,contig270570,contig360320,GNMM7SP01BHI9W0,GNMM7SP01B54D5	metabolic process		KCS11 | KCS11 (3-KETOACYL-COA SYNTHASE 11); acyltransferase/ catalytic/ transferase, transferring acyl groups other than amino-acyl groups | chr2
>AT1G31160#		contig059090,contig304130,contig36531	metabolic process		zinc-binding protein, putative / protein kinase C inhibitor, putative | chr1
>AT1G22380#		contig059230,contig260930,GNMM7SP01AK6XC0,GNMM7SP01A8UHV0,GNMM7SP01C953L0,GNMM7SP01D3YGS0,GNMM7SP01ATJ390,GNMM7SP01AU42G0,GNMM7SP02JACMW	metabolic process		AtUGT85A3 | AtUGT85A3 (UDP-glucosyl transferase 85A3); glucuronosyltransferase/ transcription factor/ transferase, transferring glycosyl groups | chr1
>AT1G22380#		contig059230,contig260930,GNMM7SP01AK6XC0,GNMM7SP01A8UHV0,GNMM7SP01C953L0,GNMM7SP01D3YGS0,GNMM7SP01ATJ390,GNMM7SP01AU42G0,GNMM7SP02JACMW	metabolic process		AtUGT85A3 | AtUGT85A3 (UDP-glucosyl transferase 85A3); glucuronosyltransferase/ transcription factor/ transferase, transferring glycosyl groups | chr1
>AT1G22380#		contig059230,contig260930,GNMM7SP01AK6XC0,GNMM7SP01A8UHV0,GNMM7SP01C953L0,GNMM7SP01D3YGS0,GNMM7SP01ATJ390,GNMM7SP01AU42G0,GNMM7SP02JACMW	metabolic process		AtUGT85A3 | AtUGT85A3 (UDP-glucosyl transferase 85A3); glucuronosyltransferase/ transcription factor/ transferase, transferring glycosyl groups | chr1
>AT1G22380#		contig059230,contig260930,GNMM7SP01AK6XC0,GNMM7SP01A8UHV0,GNMM7SP01C953L0,GNMM7SP01D3YGS0,GNMM7SP01ATJ390,GNMM7SP01AU42G0,GNMM7SP02JACMW	metabolic process		AtUGT85A3 | AtUGT85A3 (UDP-glucosyl transferase 85A3); glucuronosyltransferase/ transcription factor/ transferase, transferring glycosyl groups | chr1
>AT4G37870#		contig059350,contig125360,contig240640,contig346390,GNMM7SP02GCY1L0,GNMM7SP02JXO0H0,GNMM7SP02GNWLW	metabolic process		PCK1, PEPCK | PCK1 (PHOSPHOENOLPYRUVATE CARBOXYKINASE 1); ATP binding / phosphoenolpyruvate carboxykinase (ATP)/ phosphoenolpyruvate carboxykinase/ purine nucleotide binding | chr4
>AT5G23440#		contig059440,contig365570,GNMM7SP01DELQW	oxidation-reduction process		FTRA1 | FTRA1 (ferredoxin/thioredoxin reductase subunit A (variable subunit) 1); catalytic/ ferredoxin reductase/ ferredoxin
>AT5G23440#		contig059440,contig365570,GNMM7SP01DELQW	oxidation-reduction process		FTRA1 | FTRA1 (ferredoxin/thioredoxin reductase subunit A (variable subunit) 1); catalytic/ ferredoxin reductase/ ferredoxin
>AT1G73100#		contig059580,contig144890,contig197710,contig234070,contig31796	regulation of gene expression, epigenetic		SUVH3, SDG19 | SUVH3 (SU(VAR)3-9 HOMOLOG 3); histone methyltransferase | chr1
>AT1G69830#		contig059630,contig099600,contig249590,contig395460,GNMM7SP01ASUB60,GNMM7SP01EYBK50,GNMM7SP02GLUVK	metabolic process		ATAMY3, AMY3 | AMY3 (ALPHA-AMYLASE-LIKE 3); alpha-amylase | chr1
>AT1G69830#		contig059630,contig099600,contig249590,contig395460,GNMM7SP01ASUB60,GNMM7SP01EYBK50,GNMM7SP02GLUVK	metabolic process		ATAMY3, AMY3 | AMY3 (ALPHA-AMYLASE-LIKE 3); alpha-amylase | chr1
>AT5G06580#		contig05967	oxidation-reduction process		FAD linked oxidase family protein | chr5
>AT5G06580#		contig05967	oxidation-reduction process		FAD linked oxidase family protein | chr5
>AT5G06580#		contig05967	oxidation-reduction process		FAD linked oxidase family protein | chr5
>AT3G59850#		contig059710,contig269950,GNMM7SP01DPK1O	carbohydrate metabolic process		polygalacturonase, putative / pectinase, putative | chr3
>AT3G59850#		contig059710,contig269950,GNMM7SP01DPK1O	carbohydrate metabolic process		polygalacturonase, putative / pectinase, putative | chr3
>AT3G16630#		contig05979	metabolic process		ATKINESIN-13A, KINESIN-13A | KINESIN-13A; ATP binding / microtubule motor | chr3
>AT3G16630#		contig05979	metabolic process		ATKINESIN-13A, KINESIN-13A | KINESIN-13A; ATP binding / microtubule motor | chr3
>AT3G48170#		contig059930,contig201710,GNMM7SP01AIK330,GNMM7SP02GQI1Y0,GNMM7SP02IOOS9	oxidation-reduction process		ALDH10A9 | ALDH10A9; 3-chloroallyl aldehyde dehydrogenase/ oxidoreductase | chr3
>AT3G48170#		contig059930,contig201710,GNMM7SP01AIK330,GNMM7SP02GQI1Y0,GNMM7SP02IOOS9	oxidation-reduction process		ALDH10A9 | ALDH10A9; 3-chloroallyl aldehyde dehydrogenase/ oxidoreductase | chr3
>AT3G16840#		contig060090,contig509040,contig514560,GNMM7SP01DW08B0,GNMM7SP01ESX0L	metabolic process		ATP binding / ATP-dependent helicase/ helicase/ nucleic acid binding | chr3
>AT3G14980#		contig060100,contig097300,contig385240,GNMM7SP01BOZ1J	metabolic process		PHD finger transcription factor, putative | chr3
>AT1G20960#		contig060300,contig096920,contig097980,contig268040,GNMM7SP01EJRNN0,GNMM7SP01ER91K0,GNMM7SP01CQE2Z0,GNMM7SP02HRE3M0,GNMM7SP02GB3S5	metabolic process		emb1507 | emb1507 (embryo defective 1507); ATP binding / ATP-dependent helicase/ helicase/ nucleic acid binding / nucleoside-triphosphatase/ nucleotide binding | chr1
>AT1G27510#		contig06031	metabolic process		INVOLVED IN
>AT1G05850#		contig060470,contig138660,GNMM7SP01AV9SU0,GNMM7SP01DZ4C3	metabolic process		POM1, ERH2, ELP1, CTL1, ELP, HOT2, ATCTL1 | POM1 (POM-POM1); chitinase | chr1
>AT1G05850#		contig060470,contig138660,GNMM7SP01AV9SU0,GNMM7SP01DZ4C3	metabolic process		POM1, ERH2, ELP1, CTL1, ELP, HOT2, ATCTL1 | POM1 (POM-POM1); chitinase | chr1
>AT1G05850#		contig060470,contig138660,GNMM7SP01AV9SU0,GNMM7SP01DZ4C3	regulation of carbohydrate biosynthetic process		POM1, ERH2, ELP1, CTL1, ELP, HOT2, ATCTL1 | POM1 (POM-POM1); chitinase | chr1
>AT5G05600#		contig060610,contig27115	oxidation-reduction process		oxidoreductase, 2OG-Fe(II) oxygenase family protein | chr5
>AT3G54950#		contig060620,contig208350,contig458480,GNMM7SP02I0W1B0,GNMM7SP02FHEBR0,GNMM7SP02FX8FK0,GNMM7SP02JPI8S	metabolic process		PLP7, PLA IIIA | PLA IIIA (PATATIN-LIKE PROTEIN 6) | chr3
>AT5G45150#		contig061120,contig06272	metabolic process		RTL3 | RTL3 (RNase three-like protein 3); RNA binding / double-stranded RNA binding / ribonuclease III | chr5
>AT5G06150#		contig061150,contig094190,contig30570	regulation of catalytic activity		CYC1BAT, CYCB1;2 | CYC1BAT; cyclin-dependent protein kinase regulator | chr5
>AT1G18180#		contig06120	oxidation-reduction process		oxidoreductase, acting on the CH-CH group of donors | chr1
>AT1G18180#		contig06120	lipid metabolic process		oxidoreductase, acting on the CH-CH group of donors | chr1
>AT1G17650#		contig061230,GNMM7SP01CFFLD	oxidation-reduction process		GLYR2, GR2 | GLYR2 (GLYOXYLATE REDUCTASE 2); glyoxylate reductase (NADP)/ phosphogluconate dehydrogenase (decarboxylating) | chr1
>AT1G17650#		contig061230,GNMM7SP01CFFLD	oxidation-reduction process		GLYR2, GR2 | GLYR2 (GLYOXYLATE REDUCTASE 2); glyoxylate reductase (NADP)/ phosphogluconate dehydrogenase (decarboxylating) | chr1
>AT1G17650#		contig061230,GNMM7SP01CFFLD	oxidation-reduction process		GLYR2, GR2 | GLYR2 (GLYOXYLATE REDUCTASE 2); glyoxylate reductase (NADP)/ phosphogluconate dehydrogenase (decarboxylating) | chr1
>AT1G17650#		contig061230,GNMM7SP01CFFLD	metabolic process		GLYR2, GR2 | GLYR2 (GLYOXYLATE REDUCTASE 2); glyoxylate reductase (NADP)/ phosphogluconate dehydrogenase (decarboxylating) | chr1
>AT3G07880#		contig061310,contig324340,contig324350,contig360490,GNMM7SP02HB24Y	regulation of catalytic activity		Rho GDP-dissociation inhibitor family protein | chr3
>AT3G07880#		contig061310,contig324340,contig324350,contig360490,GNMM7SP02HB24Y	regulation of catalytic activity		Rho GDP-dissociation inhibitor family protein | chr3
>AT5G62360#		contig061380,contig313570,GNMM7SP01BJK9Y	metabolic process		invertase/pectin methylesterase inhibitor family protein | chr5
>AT5G62360#		contig061380,contig313570,GNMM7SP01BJK9Y	negative regulation of catalytic activity		invertase/pectin methylesterase inhibitor family protein | chr5
>AT5G62360#		contig061380,contig313570,GNMM7SP01BJK9Y	negative regulation of catalytic activity		invertase/pectin methylesterase inhibitor family protein | chr5
>AT5G62790#		contig061830,contig259110,contig309160,GNMM7SP01DQ9EB0,GNMM7SP02HLXNX	oxidation-reduction process		DXR, PDE129 | DXR (1-DEOXY-D-XYLULOSE 5-PHOSPHATE REDUCTOISOMERASE); 1-deoxy-D-xylulose-5-phosphate reductoisomerase | chr5
>AT5G38830#		contig061960,contig125560,GNMM7SP01D5Y120,GNMM7SP01EP5NS	metabolic process		tRNA synthetase class I (C) family protein | chr5
>AT1G13900#		contig061980,contig082550,contig232400,contig48482	metabolic process		calcineurin-like phosphoesterase family protein | chr1
>AT4G33200#		contig062080,contig090860,contig097270,GNMM7SP02F678I0,GNMM7SP02GBFY60,GNMM7SP02I60HO0,GNMM7SP02H64YE0,GNMM7SP02IMOC80,GNMM7SP02G6K3Z0,GNMM7SP02HOPXM0,GNMM7SP02HT5T8	metabolic process		XI-I, ATXI-I, XI-15 | XI-I; motor/ protein binding | chr4
>AT4G33200#		contig062080,contig090860,contig097270,GNMM7SP02F678I0,GNMM7SP02GBFY60,GNMM7SP02I60HO0,GNMM7SP02H64YE0,GNMM7SP02IMOC80,GNMM7SP02G6K3Z0,GNMM7SP02HOPXM0,GNMM7SP02HT5T8	metabolic process		XI-I, ATXI-I, XI-15 | XI-I; motor/ protein binding | chr4
>AT4G35790#		contig062150,contig062890,contig28521	metabolic process		ATPLDDELTA, PLDDELTA | ATPLDDELTA; phospholipase D | chr4
>AT4G35790#		contig062150,contig062890,contig28521	metabolic process		ATPLDDELTA, PLDDELTA | ATPLDDELTA; phospholipase D | chr4
>AT4G35790#		contig062150,contig062890,contig28521	metabolic process		ATPLDDELTA, PLDDELTA | ATPLDDELTA; phospholipase D | chr4
>AT5G02250#		contig062170,GNMM7SP02IDU5D0,GNMM7SP02IXNW4	metabolic process		EMB2730, RNR1, ATMTRNASEII | EMB2730 (EMBRYO DEFECTIVE 2730); 3'-5'-exoribonuclease/ RNA binding / ribonuclease | chr5
>AT5G02250#		contig062170,GNMM7SP02IDU5D0,GNMM7SP02IXNW4	metabolic process		EMB2730, RNR1, ATMTRNASEII | EMB2730 (EMBRYO DEFECTIVE 2730); 3'-5'-exoribonuclease/ RNA binding / ribonuclease | chr5
>AT5G66750#		contig062300,contig402940,GNMM7SP01CLNRY0,GNMM7SP01CT3UJ0,GNMM7SP01EPRMY0,GNMM7SP02GN1CX0,GNMM7SP02IRNEH0,GNMM7SP02G0ELP0,GNMM7SP02IVY9Y	metabolic process		DDM1, CHR01, CHR1, CHA1, SOM4, SOM1, ATDDM1 | CHR1 (CHROMATIN REMODELING 1); ATPase/ helicase | chr5
>AT1G43800#		contig062590,GNMM7SP01AZRIL0,GNMM7SP01DJUNR	oxidation-reduction process		acyl-(acyl-carrier-protein) desaturase, putative / stearoyl-ACP desaturase, putative | chr1
>AT1G43800#		contig062590,GNMM7SP01AZRIL0,GNMM7SP01DJUNR	oxidation-reduction process		acyl-(acyl-carrier-protein) desaturase, putative / stearoyl-ACP desaturase, putative | chr1
>AT4G16330#		contig062640,contig311180,contig311190,contig37953	oxidation-reduction process		oxidoreductase/ oxidoreductase, acting on paired donors, with incorporation or reduction of molecular oxygen, 2-oxoglutarate as one donor, and incorporation of one atom each of oxygen into both donors | chr4
>AT4G16330#		contig062640,contig311180,contig311190,contig37953	oxidation-reduction process		oxidoreductase/ oxidoreductase, acting on paired donors, with incorporation or reduction of molecular oxygen, 2-oxoglutarate as one donor, and incorporation of one atom each of oxygen into both donors | chr4
>AT2G30140#		contig042460,contig248850,GNMM7SP01EMKA90,GNMM7SP02GXOUE0,contig06267	metabolic process		UDP-glucoronosyl/UDP-glucosyl transferase family protein | chr2
>AT2G30140#		contig042460,contig248850,GNMM7SP01EMKA90,GNMM7SP02GXOUE0,contig06267	metabolic process		UDP-glucoronosyl/UDP-glucosyl transferase family protein | chr2
>AT3G15260#		contig062810,contig215260,contig251220,GNMM7SP01AKO3B0,GNMM7SP01B0UKQ0,GNMM7SP01AT7CZ	metabolic process		protein phosphatase 2C, putative / PP2C, putative | chr3
>AT5G67130#		contig062870,GNMM7SP01BBZJB0,GNMM7SP01EHS660,GNMM7SP01BJUI20,GNMM7SP02IB1UF	lipid metabolic process		phospholipase C/ phosphoric diester hydrolase | chr5
>AT5G49030#		contig062940,GNMM7SP01BWX640,GNMM7SP01BPIAN0,GNMM7SP01CJX400,GNMM7SP02HAGUK0,GNMM7SP02J293U	metabolic process		OVA2 | OVA2 (ovule abortion 2); ATP binding / aminoacyl-tRNA ligase/ catalytic/ isoleucine-tRNA ligase/ nucleotide binding | chr5
>AT5G49030#		contig062940,GNMM7SP01BWX640,GNMM7SP01BPIAN0,GNMM7SP01CJX400,GNMM7SP02HAGUK0,GNMM7SP02J293U	metabolic process		OVA2 | OVA2 (ovule abortion 2); ATP binding / aminoacyl-tRNA ligase/ catalytic/ isoleucine-tRNA ligase/ nucleotide binding | chr5
>AT3G03300#		GNMM7SP01BM47Z0,contig062960,contig118160,contig266380,GNMM7SP01APAIF0,GNMM7SP01DYCJS0,GNMM7SP01C0N540,GNMM7SP01CD9Z2	metabolic process		DCL2 | DCL2 (DICER-LIKE 2); ATP binding / ATP-dependent helicase/ RNA binding / double-stranded RNA binding / helicase/ nucleic acid binding / ribonuclease III | chr3
>AT3G03300#		GNMM7SP01BM47Z0,contig062960,contig118160,contig266380,GNMM7SP01APAIF0,GNMM7SP01DYCJS0,GNMM7SP01C0N540,GNMM7SP01CD9Z2	metabolic process		DCL2 | DCL2 (DICER-LIKE 2); ATP binding / ATP-dependent helicase/ RNA binding / double-stranded RNA binding / helicase/ nucleic acid binding / ribonuclease III | chr3
>AT3G50100#		contig06319	metabolic process		SDN1 | SDN1 (SMALL RNA DEGRADING NUCLEASE 1); 3'-5' exonuclease/ exonuclease | chr3
>AT4G33500#		contig06328	metabolic process		protein phosphatase 2C-related / PP2C-related | chr4
>AT5G07350#		contig004180,contig164680,contig063370,contig164340,contig164350,contig16454	metabolic process		tudor domain-containing protein / nuclease family protein | chr5
>AT1G08510#		contig063390,contig189070,contig288790,contig446700,contig468630,GNMM7SP02HQLJA0,GNMM7SP02I7DKY	metabolic process		FATB | FATB (fatty acyl-ACP thioesterases B); acyl carrier/ acyl-[acyl-carrier-protein] hydrolase | chr1
>AT2G16790#		contig06343	carbohydrate metabolic process		shikimate kinase family protein | chr2
>AT2G16790#		contig06343	carbohydrate metabolic process		shikimate kinase family protein | chr2
>AT3G17070#		contig063460,contig254730,contig533490,contig534840,contig535780,contig536370,contig536380,contig53761	oxidation-reduction process		peroxidase, putative | chr3
>AT3G17070#		contig063460,contig254730,contig533490,contig534840,contig535780,contig536370,contig536380,contig53761	oxidation-reduction process		peroxidase, putative | chr3
>AT1G34060#		contig06363	metabolic process		alliinase family protein | chr1
>AT1G34060#		contig06363	metabolic process		alliinase family protein | chr1
>AT2G26560#		contig063730,GNMM7SP01EB4ES0,GNMM7SP01APKY8	lipid metabolic process		PLP2, PLA IIA, PLA2A | PLA2A (PHOSPHOLIPASE A 2A); lipase/ nutrient reservoir | chr2
>AT2G02580#		contig063910,GNMM7SP01D08UE0,GNMM7SP01DGVHE0,GNMM7SP01B1C2A0,GNMM7SP01DG1W10,GNMM7SP01DFOMW0,GNMM7SP01B7MGA0,GNMM7SP01DXMMZ0,GNMM7SP01DI6RZ0,GNMM7SP01EPFWC0,GNMM7SP01CG18E0,GNMM7SP01EUI3T0,GNMM7SP01BNRG10,GNMM7SP01EKLMI0,GNMM7SP01B20RV0,GNMM7SP01B611X0,GNMM7SP01BJRYL0,GNMM7SP02FHVUE	oxidation-reduction process		CYP71B9 | CYP71B9; electron carrier/ heme binding / iron ion binding / monooxygenase/ oxygen binding | chr2
>AT4G18780#		contig063980,contig089270,contig269890,GNMM7SP01CRJ8R0,GNMM7SP01C20KI0,GNMM7SP01B1BMM0,GNMM7SP01CQ8Y3	metabolic process		CESA8, IRX1, ATCESA8, LEW2 | IRX1 (IRREGULAR XYLEM 1); cellulose synthase/ transferase, transferring glycosyl groups | chr4
>AT4G18780#		contig063980,contig089270,contig269890,GNMM7SP01CRJ8R0,GNMM7SP01C20KI0,GNMM7SP01B1BMM0,GNMM7SP01CQ8Y3	metabolic process		CESA8, IRX1, ATCESA8, LEW2 | IRX1 (IRREGULAR XYLEM 1); cellulose synthase/ transferase, transferring glycosyl groups | chr4
>AT2G41510#		contig06408	oxidation-reduction process		ATCKX1, CKX1 | CKX1 (CYTOKININ OXIDASE/DEHYDROGENASE 1); cytokinin dehydrogenase | chr2
>AT2G41510#		contig06408	oxidation-reduction process		ATCKX1, CKX1 | CKX1 (CYTOKININ OXIDASE/DEHYDROGENASE 1); cytokinin dehydrogenase | chr2
>AT3G47800#		contig064310,contig13518	carbohydrate metabolic process		aldose 1-epimerase family protein | chr3
>AT3G62370#		contig06442	oxidation-reduction process		unknown protein | chr3
>AT5G48450#		contig06445	oxidation-reduction process		sks3 | sks3 (SKU5 Similar 3); copper ion binding / oxidoreductase | chr5
>AT5G15720#		contig064570,GNMM7SP01A83GW	lipid metabolic process		GLIP7 | GLIP7; carboxylesterase/ lipase | chr5
>AT5G15720#		contig064570,GNMM7SP01A83GW	metabolic process		GLIP7 | GLIP7; carboxylesterase/ lipase | chr5
>AT5G15720#		contig064570,GNMM7SP01A83GW	metabolic process		GLIP7 | GLIP7; carboxylesterase/ lipase | chr5
>AT1G17860#		contig064780,contig303910,contig386740,contig403510,contig40642	negative regulation of endopeptidase activity		trypsin and protease inhibitor family protein / Kunitz family protein | chr1
>AT1G17860#		contig064780,contig303910,contig386740,contig403510,contig40642	negative regulation of endopeptidase activity		trypsin and protease inhibitor family protein / Kunitz family protein | chr1
>AT3G57520#		contig064820,contig333410,GNMM7SP01DG3360,GNMM7SP01DJRSL0,contig094100,contig333420,contig333440,GNMM7SP02F9FWO0,GNMM7SP02IQOMU0,GNMM7SP02IA41Z0,GNMM7SP02IAS5N	metabolic process		AtSIP2 | AtSIP2 (Arabidopsis thaliana seed imbibition 2); hydrolase, hydrolyzing O-glycosyl compounds | chr3
>AT3G57520#		contig064820,contig333410,GNMM7SP01DG3360,GNMM7SP01DJRSL0,contig094100,contig333420,contig333440,GNMM7SP02F9FWO0,GNMM7SP02IQOMU0,GNMM7SP02IA41Z0,GNMM7SP02IAS5N	raffinose catabolic process		AtSIP2 | AtSIP2 (Arabidopsis thaliana seed imbibition 2); hydrolase, hydrolyzing O-glycosyl compounds | chr3
>AT3G18270#		contig06483	metabolic process		CYP77A5P | CYP77A5P; catalytic | chr3
>AT2G43400#		contig064840,contig289910,contig381770,GNMM7SP01EFW73	oxidation-reduction process		ETFQO | ETFQO (electron-transfer flavoprotein
>AT2G43400#		contig064840,contig289910,contig381770,GNMM7SP01EFW73	metabolic process		ETFQO | ETFQO (electron-transfer flavoprotein
>AT4G31780#		GNMM7SP01DGR090,GNMM7SP02GQCBY0,contig06497	metabolic process		MGD1, MGDA | MGD1 (MONOGALACTOSYL DIACYLGLYCEROL SYNTHASE 1); 1,2-diacylglycerol 3-beta-galactosyltransferase/ UDP-galactosyltransferase/ UDP-glycosyltransferase/ transferase, transferring glycosyl groups | chr4
>AT4G31780#		GNMM7SP01DGR090,GNMM7SP02GQCBY0,contig06497	metabolic process		MGD1, MGDA | MGD1 (MONOGALACTOSYL DIACYLGLYCEROL SYNTHASE 1); 1,2-diacylglycerol 3-beta-galactosyltransferase/ UDP-galactosyltransferase/ UDP-glycosyltransferase/ transferase, transferring glycosyl groups | chr4
>AT5G55500#		contig065060,contig37545	metabolic process		ATXYLT, XYLT | XYLT (ARABIDOPSIS THALIANA BETA-1,2-XYLOSYLTRANSFERASE); xylosyltransferase | chr5
>AT4G02260#		contig065210,GNMM7SP01B4QN80,GNMM7SP01DUI1K0,GNMM7SP01AQY5G0,GNMM7SP01DHC9U0,GNMM7SP02H72P50,GNMM7SP02GZA1K0,GNMM7SP01C96NC	metabolic process		RSH1, AT-RSH1, ATRSH1 | RSH1 (RELA-SPOT HOMOLOG 1); catalytic | chr4
>AT4G04930#		contig06529	oxidation-reduction process		DES-1-LIKE | DES-1-LIKE; oxidoreductase/ sphingolipid delta-4 desaturase | chr4
>AT4G04930#		contig06529	oxidation-reduction process		DES-1-LIKE | DES-1-LIKE; oxidoreductase/ sphingolipid delta-4 desaturase | chr4
>AT4G04930#		contig06529	oxidation-reduction process		DES-1-LIKE | DES-1-LIKE; oxidoreductase/ sphingolipid delta-4 desaturase | chr4
>AT5G15470#		contig065330,contig247280,contig318720,contig49371	carbohydrate biosynthetic process		GAUT14 | GAUT14 (Galacturonosyltransferase 14); polygalacturonate 4-alpha-galacturonosyltransferase/ transferase, transferring glycosyl groups / transferase, transferring hexosyl groups | chr5
>AT5G40870#		contig065440,contig214460,contig29961	metabolic process		AtUK/UPRT1 | AtUK/UPRT1 (Uridine kinase/Uracil phosphoribosyltransferase 1); ATP binding / kinase/ uracil phosphoribosyltransferase/ uridine kinase | chr5
>AT5G40870#		contig065440,contig214460,contig29961	biosynthetic process		AtUK/UPRT1 | AtUK/UPRT1 (Uridine kinase/Uracil phosphoribosyltransferase 1); ATP binding / kinase/ uracil phosphoribosyltransferase/ uridine kinase | chr5
>AT5G40870#		contig065440,contig214460,contig29961	metabolic process		AtUK/UPRT1 | AtUK/UPRT1 (Uridine kinase/Uracil phosphoribosyltransferase 1); ATP binding / kinase/ uracil phosphoribosyltransferase/ uridine kinase | chr5
>AT3G44550#		contig065650,GNMM7SP01BBRXS0,GNMM7SP01APQHK0,GNMM7SP01CIC03	oxidation-reduction process		FAR5 | FAR5 (FATTY ACID REDUCTASE 5); binding / catalytic/ oxidoreductase, acting on the CH-CH group of donors | chr3
>AT3G44550#		contig065650,GNMM7SP01BBRXS0,GNMM7SP01APQHK0,GNMM7SP01CIC03	oxidation-reduction process		FAR5 | FAR5 (FATTY ACID REDUCTASE 5); binding / catalytic/ oxidoreductase, acting on the CH-CH group of donors | chr3
>AT5G52200#		contig06567	negative regulation of catalytic activity		unknown protein | chr5
>AT5G25880#		contig065720,contig469710,contig46972	oxidation-reduction process		ATNADP-ME3 | ATNADP-ME3 (NADP-malic enzyme 3); malate dehydrogenase (oxaloacetate-decarboxylating) (NADP+)/ malic enzyme/ oxidoreductase, acting on NADH or NADPH, NAD or NADP as acceptor | chr5
>AT5G25880#		contig065720,contig469710,contig46972	oxidation-reduction process		ATNADP-ME3 | ATNADP-ME3 (NADP-malic enzyme 3); malate dehydrogenase (oxaloacetate-decarboxylating) (NADP+)/ malic enzyme/ oxidoreductase, acting on NADH or NADPH, NAD or NADP as acceptor | chr5
>AT1G61850#		contig065780,contig074080,contig273070,contig283140,GNMM7SP01EY6JV0,GNMM7SP01DBB7S0,GNMM7SP02JU9CS0,GNMM7SP02GKOBY	metabolic process		galactolipase/ phospholipase | chr1
>AT5G26600#		contig065820,contig201050,contig483710,GNMM7SP02IJBGX	metabolic process		catalytic/ pyridoxal phosphate binding | chr5
>AT5G26600#		contig065820,contig201050,contig483710,GNMM7SP02IJBGX	metabolic process		catalytic/ pyridoxal phosphate binding | chr5
>AT5G05170#		contig065840,contig154810,contig154820,contig159180,contig159190,contig235460,contig378950,GNMM7SP01EODJQ0,GNMM7SP01D1HLJ0,GNMM7SP01E2HW70,GNMM7SP01CSGKP0,GNMM7SP01DC4FW0,GNMM7SP01BTT3C0,GNMM7SP01ALLOY0,GNMM7SP01A99TW0,GNMM7SP01B00FI0,GNMM7SP01AL1ID0,GNMM7SP01EWXKW0,GNMM7SP02IKUDN0,GNMM7SP02GMIZF	metabolic process		CESA3, IXR1, ATCESA3, ATH-B, CEV1 | CEV1 (CONSTITUTIVE EXPRESSION OF VSP 1); cellulose synthase/ transferase, transferring glycosyl groups | chr5
>AT5G05170#		contig065840,contig154810,contig154820,contig159180,contig159190,contig235460,contig378950,GNMM7SP01EODJQ0,GNMM7SP01D1HLJ0,GNMM7SP01E2HW70,GNMM7SP01CSGKP0,GNMM7SP01DC4FW0,GNMM7SP01BTT3C0,GNMM7SP01ALLOY0,GNMM7SP01A99TW0,GNMM7SP01B00FI0,GNMM7SP01AL1ID0,GNMM7SP01EWXKW0,GNMM7SP02IKUDN0,GNMM7SP02GMIZF	metabolic process		CESA3, IXR1, ATCESA3, ATH-B, CEV1 | CEV1 (CONSTITUTIVE EXPRESSION OF VSP 1); cellulose synthase/ transferase, transferring glycosyl groups | chr5
>AT2G02390#		contig065960,contig078540,contig305340,contig39713	metabolic process		ATGSTZ1, GST18 | ATGSTZ1 (ARABIDOPSIS THALIANA GLUTATHIONE S-TRANSFERASE ZETA 1); catalytic/ glutathione transferase | chr2
>AT2G02390#		contig065960,contig078540,contig305340,contig39713	metabolic process		ATGSTZ1, GST18 | ATGSTZ1 (ARABIDOPSIS THALIANA GLUTATHIONE S-TRANSFERASE ZETA 1); catalytic/ glutathione transferase | chr2
>AT3G63290#		contig065980,GNMM7SP01AMJNR	oxidation-reduction process		unknown protein | chr3
>AT2G28890#		contig066000,GNMM7SP01CDP8Q0,GNMM7SP01DP57J	metabolic process		PLL4 | PLL4 (POLTERGEIST LIKE 4); catalytic/ protein serine/threonine phosphatase | chr2
>AT1G11290#		contig066100,GNMM7SP01ATJFQ0,GNMM7SP02GG8HU0,GNMM7SP02FI8T80,GNMM7SP02HQYGS	metabolic process		CRR22 | CRR22 (CHLORORESPIRATORY REDUCTION22); endonuclease | chr1
>AT4G36220#		contig066120,contig404690,GNMM7SP01CD7AU0,GNMM7SP01DVBQN0,GNMM7SP01AIHJ20,GNMM7SP01C0TH60,GNMM7SP01CM6GI0,GNMM7SP01DZ53T0,GNMM7SP01D2BTD0,GNMM7SP01CDCFN0,GNMM7SP01C5YYE0,GNMM7SP01BNDFN0,GNMM7SP01A25ZM0,GNMM7SP01DLXT00,GNMM7SP01EBVKH0,GNMM7SP01AMB3U0,GNMM7SP01CR38F0,GNMM7SP01B4INN0,GNMM7SP01C5CKG0,GNMM7SP01CITLX0,GNMM7SP01DOFF20,GNMM7SP01AUMZ90,GNMM7SP01DWM5B0,GNMM7SP01A4LH00,GNMM7SP01BTXJ80,GNMM7…	oxidation-reduction process		FAH1, CYP84A1 | FAH1 (FERULIC ACID 5-HYDROXYLASE 1); ferulate 5-hydroxylase/ monooxygenase | chr4
>AT4G36220#		contig066120,contig404690,GNMM7SP01CD7AU0,GNMM7SP01DVBQN0,GNMM7SP01AIHJ20,GNMM7SP01C0TH60,GNMM7SP01CM6GI0,GNMM7SP01DZ53T0,GNMM7SP01D2BTD0,GNMM7SP01CDCFN0,GNMM7SP01C5YYE0,GNMM7SP01BNDFN0,GNMM7SP01A25ZM0,GNMM7SP01DLXT00,GNMM7SP01EBVKH0,GNMM7SP01AMB3U0,GNMM7SP01CR38F0,GNMM7SP01B4INN0,GNMM7SP01C5CKG0,GNMM7SP01CITLX0,GNMM7SP01DOFF20,GNMM7SP01AUMZ90,GNMM7SP01DWM5B0,GNMM7SP01A4LH00,GNMM7SP01BTXJ80,GNMM7…	oxidation-reduction process		FAH1, CYP84A1 | FAH1 (FERULIC ACID 5-HYDROXYLASE 1); ferulate 5-hydroxylase/ monooxygenase | chr4
>AT1G79560#		contig066170,contig176300,contig176310,contig176320,contig177140,GNMM7SP02GVZTH	metabolic process		EMB1047, FTSH12 | FTSH12 (FTSH PROTEASE 12); ATP-dependent peptidase/ ATPase/ metallopeptidase | chr1
>AT1G63970#		contig066230,GNMM7SP01AW7UU0,GNMM7SP01A8BUZ0,GNMM7SP01E21IG0,GNMM7SP02GCLYY0,GNMM7SP02IXSS70,GNMM7SP01D5EOL	metabolic process		ISPF, MECPS | ISPF; 2-C-methyl-D-erythritol 2,4-cyclodiphosphate synthase | chr1
>AT5G06600#		contig066430,GNMM7SP01CDQU00,contig020640,contig488780,contig507700,GNMM7SP01BQ1G80,GNMM7SP01DUIF40,GNMM7SP01AOM1G0,GNMM7SP01CX4G20,GNMM7SP02GIAV60,contig097220,contig120720,contig287650,contig411830,GNMM7SP01ANBOP0,GNMM7SP01CXWU40,GNMM7SP01DS7TH0,GNMM7SP01BB3IP0,GNMM7SP01C4XWE0,GNMM7SP02GE5BM0,GNMM7SP02I142A0,GNMM7SP02F5V2V0,GNMM7SP02G6ED70,GNMM7SP02GA4740,GNMM7SP02HGCI60,GNMM7SP02GBFKY0,GNMM7SP…	metabolic process		UBP12 | UBP12 (UBIQUITIN-SPECIFIC PROTEASE 12); double-stranded DNA binding / ubiquitin thiolesterase/ ubiquitin-specific protease | chr5
>AT1G33430#		contig06657	metabolic process		galactosyltransferase family protein | chr1
>AT1G33430#		contig06657	metabolic process		galactosyltransferase family protein | chr1
>AT4G33680#		contig066670,contig166230,contig17643	metabolic process		AGD2 | AGD2 (ABERRANT GROWTH AND DEATH 2); L,L-diaminopimelate aminotransferase/ transaminase | chr4
>AT4G33680#		contig066670,contig166230,contig17643	metabolic process		AGD2 | AGD2 (ABERRANT GROWTH AND DEATH 2); L,L-diaminopimelate aminotransferase/ transaminase | chr4
>AT4G33680#		contig066670,contig166230,contig17643	metabolic process		AGD2 | AGD2 (ABERRANT GROWTH AND DEATH 2); L,L-diaminopimelate aminotransferase/ transaminase | chr4
>AT3G07320#		contig066800,contig344780,GNMM7SP02I13JG0,GNMM7SP02GYJ3E	metabolic process		glycosyl hydrolase family 17 protein | chr3
>AT3G07320#		contig066800,contig344780,GNMM7SP02I13JG0,GNMM7SP02GYJ3E	carbohydrate metabolic process		glycosyl hydrolase family 17 protein | chr3
>AT1G72970#		contig066850,contig429710,contig47954	metabolic process		HTH, EDA17 | HTH (HOTHEAD); FAD binding / aldehyde-lyase/ mandelonitrile lyase | chr1
>AT1G72970#		contig066850,contig429710,contig47954	metabolic process		HTH, EDA17 | HTH (HOTHEAD); FAD binding / aldehyde-lyase/ mandelonitrile lyase | chr1
>AT3G47490#		contig066930,contig27204	metabolic process		HNH endonuclease domain-containing protein | chr3
>AT3G47490#		contig066930,contig27204	metabolic process		HNH endonuclease domain-containing protein | chr3
>AT5G19660#		contig066960,contig091320,contig371200,GNMM7SP01ADXGV0,GNMM7SP01A6YK80,GNMM7SP01D08VP	lipid metabolic process		ATSBT6.1, S1P, ATS1P | S1P (SITE-1 PROTEASE); endopeptidase/ serine-type endopeptidase | chr5
>AT4G13430#		contig067000,contig422240,contig453370,GNMM7SP01DUMFL0,GNMM7SP02HTF6U	metabolic process		IIL1 | IIL1 (ISOPROPYL MALATE ISOMERASE LARGE SUBUNIT 1); 4 iron, 4 sulfur cluster binding / hydro-lyase/ lyase | chr4
>AT3G46660#		contig067240,contig33236	metabolic process		UGT76E12 | UGT76E12 (UDP-GLUCOSYL TRANSFERASE 76E12); UDP-glycosyltransferase/ quercetin 3-O-glucosyltransferase/ quercetin 7-O-glucosyltransferase/ transferase, transferring glycosyl groups | chr3
>AT3G46660#		contig067240,contig33236	metabolic process		UGT76E12 | UGT76E12 (UDP-GLUCOSYL TRANSFERASE 76E12); UDP-glycosyltransferase/ quercetin 3-O-glucosyltransferase/ quercetin 7-O-glucosyltransferase/ transferase, transferring glycosyl groups | chr3
>AT3G46660#		contig067240,contig33236	metabolic process		UGT76E12 | UGT76E12 (UDP-GLUCOSYL TRANSFERASE 76E12); UDP-glycosyltransferase/ quercetin 3-O-glucosyltransferase/ quercetin 7-O-glucosyltransferase/ transferase, transferring glycosyl groups | chr3
>AT3G46660#		contig067240,contig33236	metabolic process		UGT76E12 | UGT76E12 (UDP-GLUCOSYL TRANSFERASE 76E12); UDP-glycosyltransferase/ quercetin 3-O-glucosyltransferase/ quercetin 7-O-glucosyltransferase/ transferase, transferring glycosyl groups | chr3
>AT3G48560#		contig067270,contig276370,contig276380,contig403580,GNMM7SP01DI6VO0,GNMM7SP01BUWQ20,GNMM7SP01A9GND0,GNMM7SP01CCM1K	metabolic process		CSR1, ALS, AHAS, TZP5, IMR1 | CSR1 (CHLORSULFURON/IMIDAZOLINONE RESISTANT 1); acetolactate synthase/ pyruvate decarboxylase | chr3
>AT1G34270#		contig06734	metabolic process		exostosin family protein | chr1
>AT1G53290#		contig067530,contig116400,contig32042	metabolic process		galactosyltransferase family protein | chr1
>AT1G53290#		contig067530,contig116400,contig32042	metabolic process		galactosyltransferase family protein | chr1
>AT1G05180#		contig067540,contig158100,contig382990,GNMM7SP01EW8Q7	metabolic process		AXR1 | AXR1 (AUXIN RESISTANT 1); small protein activating enzyme | chr1
>AT1G05180#		contig067540,contig158100,contig382990,GNMM7SP01EW8Q7	metabolic process		AXR1 | AXR1 (AUXIN RESISTANT 1); small protein activating enzyme | chr1
>AT5G64380#		contig06769	carbohydrate metabolic process		fructose-1,6-bisphosphatase family protein | chr5
>AT5G64380#		contig06769	carbohydrate metabolic process		fructose-1,6-bisphosphatase family protein | chr5
>AT1G59760#		contig067860,contig321130,contig337370,contig353580,contig405290,GNMM7SP01CQI0I0,GNMM7SP01CV14T0,GNMM7SP01AKZOD0,GNMM7SP01BJ9NR0,GNMM7SP02HE5IY	metabolic process		ATP-dependent RNA helicase, putative | chr1
>AT3G42850#		contig067930,contig509140,GNMM7SP02FRS5L0,GNMM7SP02F6VQB	metabolic process		galactokinase, putative | chr3
>AT5G58480#		contig068070,contig306540,contig39506	carbohydrate metabolic process		glycosyl hydrolase family 17 protein | chr5
>AT5G58480#		contig068070,contig306540,contig39506	metabolic process		glycosyl hydrolase family 17 protein | chr5
>AT5G55370#		contig068230,GNMM7SP01CD45J	metabolic process		long-chain-alcohol O-fatty-acyltransferase family protein / wax synthase family protein | chr5
>AT2G22570#		contig06827	metabolic process		ATNIC1, NIC1 | NIC1 (NICOTINAMIDASE 1); catalytic/ nicotinamidase | chr2
>AT2G22570#		contig06827	metabolic process		ATNIC1, NIC1 | NIC1 (NICOTINAMIDASE 1); catalytic/ nicotinamidase | chr2
>AT3G04480#		contig068430,GNMM7SP01D0KMA0,GNMM7SP01D3SQG0,GNMM7SP01ASWJ00,GNMM7SP02G3OOO0,GNMM7SP02ILDIG0,GNMM7SP02HHUE60,GNMM7SP02HD3EK	metabolic process		endoribonuclease | chr3
>AT4G37360#		contig068470,GNMM7SP01DBCAH0,GNMM7SP01EZAJA0,GNMM7SP01B3TV20,GNMM7SP01CMLXI0,GNMM7SP01DHX2O0,GNMM7SP01DHSY50,GNMM7SP01BAIPU0,GNMM7SP01ATMQL0,GNMM7SP01BRTNW	oxidation-reduction process		CYP81D2 | CYP81D2; electron carrier/ heme binding / iron ion binding / monooxygenase/ oxygen binding | chr4
>AT2G01630#		contig068500,GNMM7SP01AEB550,GNMM7SP02G6C8T0,GNMM7SP02FT1B40,GNMM7SP02HP7WG	carbohydrate metabolic process		glycosyl hydrolase family 17 protein / beta-1,3-glucanase, putative | chr2
>AT2G01630#		contig068500,GNMM7SP01AEB550,GNMM7SP02G6C8T0,GNMM7SP02FT1B40,GNMM7SP02HP7WG	carbohydrate metabolic process		glycosyl hydrolase family 17 protein / beta-1,3-glucanase, putative | chr2
>AT2G01630#		contig068500,GNMM7SP01AEB550,GNMM7SP02G6C8T0,GNMM7SP02FT1B40,GNMM7SP02HP7WG	metabolic process		glycosyl hydrolase family 17 protein / beta-1,3-glucanase, putative | chr2
>AT1G67490#		contig068520,contig011650,GNMM7SP01AP3P3	metabolic process		GCS1, KNF | GCS1 (GLUCOSIDASE 1); alpha-glucosidase | chr1
>AT1G67490#		contig068520,contig011650,GNMM7SP01AP3P3	metabolic process		GCS1, KNF | GCS1 (GLUCOSIDASE 1); alpha-glucosidase | chr1
>AT1G20920#		contig068550,GNMM7SP01D43KV0,GNMM7SP02I81FW0,GNMM7SP02IKJ9R0,contig11470	metabolic process		DEAD box RNA helicase, putative | chr1
>AT1G32190#		contig06895	metabolic process		INVOLVED IN
>AT1G33270#		contig06900	lipid metabolic process		patatin-related | chr1
>AT1G33270#		contig06900	lipid metabolic process		patatin-related | chr1
>AT4G35350#		contig069030,contig36985	metabolic process		XCP1 | XCP1 (XYLEM CYSTEINE PEPTIDASE 1); cysteine-type endopeptidase/ cysteine-type peptidase | chr4
>AT4G35350#		contig069030,contig36985	metabolic process		XCP1 | XCP1 (XYLEM CYSTEINE PEPTIDASE 1); cysteine-type endopeptidase/ cysteine-type peptidase | chr4
>AT5G58270#		contig069040,contig206310,contig25917	regulation of catalytic activity		STA1, ATATM3, ATM3 | STA1 (STARIK 1); ATPase, coupled to transmembrane movement of substances / transporter | chr5
>AT1G11755#		contig069130,contig31928	metabolic process		LEW1 | LEW1 (LEAF WILTING 1); dehydrodolichyl diphosphate synthase | chr1
>AT1G72990#		contig069140,contig36406	carbohydrate metabolic process		BGAL17 | BGAL17 (beta-galactosidase 17); beta-galactosidase/ catalytic/ cation binding | chr1
>AT1G72990#		contig069140,contig36406	metabolic process		BGAL17 | BGAL17 (beta-galactosidase 17); beta-galactosidase/ catalytic/ cation binding | chr1
>AT1G72990#		contig069140,contig36406	carbohydrate metabolic process		BGAL17 | BGAL17 (beta-galactosidase 17); beta-galactosidase/ catalytic/ cation binding | chr1
>ATCG00420#		contig069400,contig127860,GNMM7SP01D4VTH	oxidation-reduction process		NDHJ | Encodes NADH dehydrogenase subunit J. Its transcription is increased upon sulfur depletion. | chrC
>AT2G25840#		contig069430,GNMM7SP01BJJUI	metabolic process		OVA4 | OVA4 (ovule abortion 4); ATP binding / aminoacyl-tRNA ligase/ nucleotide binding / tryptophan-tRNA ligase | chr2
>AT2G25840#		contig069430,GNMM7SP01BJJUI	metabolic process		OVA4 | OVA4 (ovule abortion 4); ATP binding / aminoacyl-tRNA ligase/ nucleotide binding / tryptophan-tRNA ligase | chr2
>AT5G27450#		contig06960	metabolic process		MVK, MK | MK (MEVALONATE KINASE); mevalonate kinase | chr5
>AT5G27450#		contig06960	metabolic process		MVK, MK | MK (MEVALONATE KINASE); mevalonate kinase | chr5
>AT5G27450#		contig06960	metabolic process		MVK, MK | MK (MEVALONATE KINASE); mevalonate kinase | chr5
>AT3G26310#		contig069680,GNMM7SP01ADVAD0,GNMM7SP01DDLY10,GNMM7SP01A6R8Q0,GNMM7SP01AYTHH0,GNMM7SP01A8SAA0,GNMM7SP01CR78M0,GNMM7SP01BBCM60,GNMM7SP01CPXJ20,GNMM7SP01CTJ660,GNMM7SP01DSI750,GNMM7SP01EAGUI0,GNMM7SP01A6K5C0,GNMM7SP01B9XRR0,GNMM7SP01D3C8M0,GNMM7SP01EBEYM0,GNMM7SP01ES2NR0,GNMM7SP01DTU0L0,GNMM7SP01CNPH50,GNMM7SP01DQGW70,GNMM7SP01DIKDQ0,GNMM7SP01CUTR5	oxidation-reduction process		CYP71B35 | CYP71B35; electron carrier/ heme binding / iron ion binding / monooxygenase/ oxygen binding | chr3
>AT5G49720#		contig069780,contig180470,contig180480,contig181380,GNMM7SP01ECN060,GNMM7SP01EWE8M0,GNMM7SP01B89IS0,GNMM7SP01CIJNH0,GNMM7SP01CSIP20,GNMM7SP01CD7V60,GNMM7SP02FK5Z50,GNMM7SP02FUX400,GNMM7SP02F33RZ0,GNMM7SP02F9D3J0,GNMM7SP02JBVRM	metabolic process		ATGH9A1, DEC, KOR, RSW2, IRX2, KOR1 | ATGH9A1 (ARABIDOPSIS THALIANA GLYCOSYL HYDROLASE 9A1); cellulase/ hydrolase, hydrolyzing O-glycosyl compounds | chr5
>AT5G49720#		contig069780,contig180470,contig180480,contig181380,GNMM7SP01ECN060,GNMM7SP01EWE8M0,GNMM7SP01B89IS0,GNMM7SP01CIJNH0,GNMM7SP01CSIP20,GNMM7SP01CD7V60,GNMM7SP02FK5Z50,GNMM7SP02FUX400,GNMM7SP02F33RZ0,GNMM7SP02F9D3J0,GNMM7SP02JBVRM	metabolic process		ATGH9A1, DEC, KOR, RSW2, IRX2, KOR1 | ATGH9A1 (ARABIDOPSIS THALIANA GLYCOSYL HYDROLASE 9A1); cellulase/ hydrolase, hydrolyzing O-glycosyl compounds | chr5
>AT2G34560#		contig06991	metabolic process		katanin, putative | chr2
>AT1G14610#		contig069920,contig102640,contig132420,contig212990,contig213030,contig323780,GNMM7SP01AWP4T0,GNMM7SP01DW9KP0,GNMM7SP01CWG79	metabolic process		TWN2, VALRS | TWN2 (TWIN 2); ATP binding / aminoacyl-tRNA ligase/ nucleotide binding / valine-tRNA ligase | chr1
>AT3G26300#		contig069960,contig413820,GNMM7SP01BZRGB0,GNMM7SP01D5JRZ0,GNMM7SP01CTZA20,GNMM7SP01DACG80,GNMM7SP01B2L110,GNMM7SP01DMYLY0,GNMM7SP01DTBUV0,GNMM7SP01CZW4Q0,GNMM7SP01AYROG0,GNMM7SP01B025J0,GNMM7SP01AJ3YT0,GNMM7SP01A2Z7K0,GNMM7SP01CR1C90,GNMM7SP01DRVYU0,GNMM7SP01CT6190,GNMM7SP01DYV530,GNMM7SP01CYHPF0,GNMM7SP01B7K9I0,GNMM7SP01BRBLW0,GNMM7SP01BVLZB0,GNMM7SP01D9L2T0,GNMM7SP01B1QO00,GNMM7SP01B7CIU0,GNMM7…	oxidation-reduction process		CYP71B34 | CYP71B34; electron carrier/ heme binding / iron ion binding / monooxygenase/ oxygen binding | chr3
>AT5G47760#		contig070010,GNMM7SP01CKEEQ0,GNMM7SP02IGTBA0,GNMM7SP02ILVES	metabolic process		PGLP2, ATPGLP2, ATPK5 | ATPGLP2 (ARABIDOPSIS THALIANA 2-PHOSPHOGLYCOLATE PHOSPHATASE 2); phosphoglycolate phosphatase/ protein serine/threonine kinase | chr5
>AT3G20420#		contig07002	metabolic process		RTL2, ATRTL2 | RTL2 (RNASE THREE-LIKE PROTEIN 2); double-stranded RNA binding / ribonuclease III | chr3
>AT3G20420#		contig07002	metabolic process		RTL2, ATRTL2 | RTL2 (RNASE THREE-LIKE PROTEIN 2); double-stranded RNA binding / ribonuclease III | chr3
>ATMG01275#		contig070050,contig105050,contig216010,GNMM7SP01CW1LD	oxidation-reduction process		NAD1A, NAD1, ND1 | Encodes subunit of mitochondrial NAD(P)H dehydrogenase that is trans-spliced from three precursors, NAD1A, NAD1B, and NAD1C. | chrM
>AT2G33255#		contig07010	metabolic process		catalytic/ hydrolase/ phosphoglycolate phosphatase | chr2
>AT2G33255#		contig07010	metabolic process		catalytic/ hydrolase/ phosphoglycolate phosphatase | chr2
>AT3G23410#		contig070330,GNMM7SP01BVFN80,GNMM7SP02FX9QX0,GNMM7SP02GOUV4	alcohol metabolic process		alcohol oxidase-related | chr3
>AT3G23410#		contig070330,GNMM7SP01BVFN80,GNMM7SP02FX9QX0,GNMM7SP02GOUV4	oxidation-reduction process		alcohol oxidase-related | chr3
>AT3G23410#		contig070330,GNMM7SP01BVFN80,GNMM7SP02FX9QX0,GNMM7SP02GOUV4	oxidation-reduction process		alcohol oxidase-related | chr3
>AT5G13010#		contig070420,contig239410,GNMM7SP01ECHBJ0,GNMM7SP01BAZ220,GNMM7SP01BH7W1	metabolic process		EMB3011 | EMB3011 (embryo defective 3011); ATP binding / RNA helicase/ helicase/ nucleic acid binding | chr5
>AT5G13010#		contig070420,contig239410,GNMM7SP01ECHBJ0,GNMM7SP01BAZ220,GNMM7SP01BH7W1	metabolic process		EMB3011 | EMB3011 (embryo defective 3011); ATP binding / RNA helicase/ helicase/ nucleic acid binding | chr5
>AT5G43710#		contig070550,GNMM7SP01ANB4H0,GNMM7SP01ATBAL0,GNMM7SP01B1JVB	metabolic process		glycoside hydrolase family 47 protein | chr5
>AT5G55480#		contig070580,contig089790,contig248990,contig299270,contig400670,contig43584	metabolic process		SVL1 | SVL1 (SHV3-LIKE 1); glycerophosphodiester phosphodiesterase/ phosphoric diester hydrolase | chr5
>AT3G53130#		contig070600,contig26135	oxidation-reduction process		LUT1, CYP97C1 | LUT1 (LUTEIN DEFICIENT 1); epsilon hydroxylase/ oxygen binding | chr3
>AT5G19290#		contig07067	metabolic process		esterase/lipase/thioesterase family protein | chr5
>AT5G54830#		contig070760,contig35449	metabolic process		DOMON domain-containing protein / dopamine beta-monooxygenase N-terminal domain-containing protein | chr5
>AT5G54830#		contig070760,contig35449	oxidation-reduction process		DOMON domain-containing protein / dopamine beta-monooxygenase N-terminal domain-containing protein | chr5
>AT5G54830#		contig070760,contig35449	oxidation-reduction process		DOMON domain-containing protein / dopamine beta-monooxygenase N-terminal domain-containing protein | chr5
>AT1G02660#		contig070790,contig071410,contig11544	lipid metabolic process		lipase class 3 family protein | chr1
>AT1G02660#		contig070790,contig071410,contig11544	lipid metabolic process		lipase class 3 family protein | chr1
>AT1G53710#		contig070810,contig175270,contig175280,GNMM7SP01ASTF20,GNMM7SP01ALGO40,GNMM7SP01DUVLQ0,GNMM7SP01DLD7W0,GNMM7SP01DPJ560,GNMM7SP01DFN950,GNMM7SP01DDWS00,GNMM7SP01DK7DP0,GNMM7SP01EEN3T0,GNMM7SP01DU36S0,GNMM7SP01D2OFV0,GNMM7SP01EM7GB0,GNMM7SP01C98HY0,GNMM7SP01CG0BY0,GNMM7SP01BZWO60,GNMM7SP01DY8KW0,GNMM7SP01BAIJH0,contig17524	metabolic process		hydrolase/ protein serine/threonine phosphatase | chr1
>AT2G39800#		contig070820,contig079390,contig122200,contig263580,contig287050,contig52230	oxidation-reduction process		P5CS1, ATP5CS | P5CS1 (DELTA1-PYRROLINE-5-CARBOXYLATE SYNTHASE 1); delta1-pyrroline-5-carboxylate synthetase | chr2
>AT2G32010#		contig070860,contig133530,contig252740,GNMM7SP01BFQLJ0,GNMM7SP01A0PRF	metabolic process		endonuclease/exonuclease/phosphatase family protein | chr2
>AT3G04870#		contig07093	oxidation-reduction process		ZDS, PDE181 | ZDS (ZETA-CAROTENE DESATURASE); carotene 7,8-desaturase | chr3
>AT5G04620#		contig07098	biosynthetic process		ATBIOF | ATBIOF (BIOTIN F); 8-amino-7-oxononanoate synthase/ transaminase | chr5
>AT5G04620#		contig07098	metabolic process		ATBIOF | ATBIOF (BIOTIN F); 8-amino-7-oxononanoate synthase/ transaminase | chr5
>AT3G14360#		contig070990,GNMM7SP01BIS8I0,GNMM7SP02FN5SY0,GNMM7SP02G8XXV	lipid metabolic process		lipase class 3 family protein | chr3
>AT3G14360#		contig070990,GNMM7SP01BIS8I0,GNMM7SP02FN5SY0,GNMM7SP02G8XXV	lipid metabolic process		lipase class 3 family protein | chr3
>AT1G30080#		contig071000,GNMM7SP01DLPXP0,GNMM7SP02IH3S50,GNMM7SP02GK9H8	carbohydrate metabolic process		glycosyl hydrolase family 17 protein | chr1
>AT1G30080#		contig071000,GNMM7SP01DLPXP0,GNMM7SP02IH3S50,GNMM7SP02GK9H8	metabolic process		glycosyl hydrolase family 17 protein | chr1
>AT3G15090#		contig071360,contig365320,contig40003	oxidation-reduction process		oxidoreductase, zinc-binding dehydrogenase family protein | chr3
>AT1G07780#		contig07150	metabolic process		PAI1, TRP6 | PAI1 (PHOSPHORIBOSYLANTHRANILATE ISOMERASE 1); phosphoribosylanthranilate isomerase | chr1
>AT3G50620#		contig07158	metabolic process		nodulation protein-related | chr3
>AT3G15940#		contig071600,contig130710,contig23283	metabolic process		glycosyl transferase family 1 protein | chr3
>AT3G15940#		contig071600,contig130710,contig23283	metabolic process		glycosyl transferase family 1 protein | chr3
>AT3G15940#		contig071600,contig130710,contig23283	biosynthetic process		glycosyl transferase family 1 protein | chr3
>AT3G15940#		contig071600,contig130710,contig23283	biosynthetic process		glycosyl transferase family 1 protein | chr3
>AT1G56500#		contig071900,contig217970,GNMM7SP01CE6MS0,GNMM7SP01C7Q7R0,GNMM7SP02FMJ320,GNMM7SP02FJ2CT0,GNMM7SP02FRZLA0,GNMM7SP02IXY5S	oxidation-reduction process		haloacid dehalogenase-like hydrolase family protein | chr1
>AT1G56500#		contig071900,contig217970,GNMM7SP01CE6MS0,GNMM7SP01C7Q7R0,GNMM7SP02FMJ320,GNMM7SP02FJ2CT0,GNMM7SP02FRZLA0,GNMM7SP02IXY5S	metabolic process		haloacid dehalogenase-like hydrolase family protein | chr1
>AT1G56500#		contig071900,contig217970,GNMM7SP01CE6MS0,GNMM7SP01C7Q7R0,GNMM7SP02FMJ320,GNMM7SP02FJ2CT0,GNMM7SP02FRZLA0,GNMM7SP02IXY5S	metabolic process		haloacid dehalogenase-like hydrolase family protein | chr1
>AT5G08030#		contig072190,contig439600,contig44330	lipid metabolic process		glycerophosphoryl diester phosphodiesterase family protein | chr5
>AT4G16070#		contig072230,GNMM7SP01CJZPM0,GNMM7SP01BQNGP0,GNMM7SP01BN1MR0,GNMM7SP01DK1ZQ0,GNMM7SP02FU0O90,GNMM7SP02GW9SU	lipid catabolic process		lipase class 3 family protein | chr4
>AT4G16070#		contig072230,GNMM7SP01CJZPM0,GNMM7SP01BQNGP0,GNMM7SP01BN1MR0,GNMM7SP01DK1ZQ0,GNMM7SP02FU0O90,GNMM7SP02GW9SU	lipid metabolic process		lipase class 3 family protein | chr4
>AT4G16070#		contig072230,GNMM7SP01CJZPM0,GNMM7SP01BQNGP0,GNMM7SP01BN1MR0,GNMM7SP01DK1ZQ0,GNMM7SP02FU0O90,GNMM7SP02GW9SU	lipid metabolic process		lipase class 3 family protein | chr4
>AT4G16070#		contig072230,GNMM7SP01CJZPM0,GNMM7SP01BQNGP0,GNMM7SP01BN1MR0,GNMM7SP01DK1ZQ0,GNMM7SP02FU0O90,GNMM7SP02GW9SU	lipid catabolic process		lipase class 3 family protein | chr4
>AT4G16070#		contig072230,GNMM7SP01CJZPM0,GNMM7SP01BQNGP0,GNMM7SP01BN1MR0,GNMM7SP01DK1ZQ0,GNMM7SP02FU0O90,GNMM7SP02GW9SU	lipid metabolic process		lipase class 3 family protein | chr4
>AT3G45400#		contig072270,contig262260,contig322380,contig405450,GNMM7SP01DVUEJ0,GNMM7SP01B9ZEC0,GNMM7SP02JP6N0	metabolic process		exostosin family protein | chr3
>AT2G22530#		contig072290,GNMM7SP02FQQFF	metabolic process		catalytic/ transferase | chr2
>AT5G18280#		contig072310,contig025120,contig036260,contig30915	metabolic process		ATAPY2, APY2 | ATAPY2 (ARABIDOPSIS THALIANA APYRASE 2); ATPase/ nucleotide diphosphatase | chr5
>AT3G25800#		contig072340,contig489540,GNMM7SP01ARF7P0,GNMM7SP01COR1A0,GNMM7SP01A7O2E0,contig359280,GNMM7SP01BLTH1	regulation of catalytic activity		PDF1, PR 65, PP2AA2 | PP2AA2 (PROTEIN PHOSPHATASE 2A SUBUNIT A2); protein phosphatase type 2A regulator | chr3
>AT1G04730#		contig072350,contig322730,GNMM7SP01A35Q10,GNMM7SP02JCCX10,GNMM7SP02F9LLD0,GNMM7SP02HK02Q	metabolic process		AAA-type ATPase family protein | chr1
>AT3G22890#		contig07257	metabolic process		APS1 | APS1 (ATP SULFURYLASE 1); sulfate adenylyltransferase (ATP) | chr3
>AT4G00060#		contig07259	metabolic process		MEE44 | MEE44 (maternal effect embryo arrest 44); nucleotidyltransferase | chr4
>AT4G00060#		contig07259	metabolic process		MEE44 | MEE44 (maternal effect embryo arrest 44); nucleotidyltransferase | chr4
>AT2G02480#		contig072680,contig294340,GNMM7SP01DJ38Z0,GNMM7SP01D6YK00,GNMM7SP01A7DZ20,GNMM7SP01EAPKI0,GNMM7SP01A31YZ0,GNMM7SP02FONE10,GNMM7SP02GVSDL0,GNMM7SP02FK29H	metabolic process		STI | STI (STICHEL); ATP binding / DNA binding / DNA-directed DNA polymerase | chr2
>AT2G23840#		contig07291	metabolic process		HNH endonuclease domain-containing protein | chr2
>AT2G23840#		contig07291	metabolic process		HNH endonuclease domain-containing protein | chr2
>AT3G12020#		contig073000,contig398360,GNMM7SP01ETZH10,GNMM7SP01DEXZR0,GNMM7SP02FZ9HC0,GNMM7SP02IEBPL	metabolic process		kinesin motor protein-related | chr3
>AT3G12020#		contig073000,contig398360,GNMM7SP01ETZH10,GNMM7SP01DEXZR0,GNMM7SP02FZ9HC0,GNMM7SP02IEBPL	metabolic process		kinesin motor protein-related | chr3
>AT3G12020#		contig073000,contig398360,GNMM7SP01ETZH10,GNMM7SP01DEXZR0,GNMM7SP02FZ9HC0,GNMM7SP02IEBPL	metabolic process		kinesin motor protein-related | chr3
>AT5G65840#		contig073020,contig073030,contig389180,GNMM7SP01DUD060,GNMM7SP01BL7T7	oxidation-reduction process		FUNCTIONS IN
>AT3G01910#		contig073150,GNMM7SP02FHY1Z0,contig286750,GNMM7SP02FMLW2	oxidation-reduction process		SOX, AT-SO, AtSO | SOX (SULFITE OXIDASE); sulfite oxidase | chr3
>AT3G01910#		contig073150,GNMM7SP02FHY1Z0,contig286750,GNMM7SP02FMLW2	oxidation-reduction process		SOX, AT-SO, AtSO | SOX (SULFITE OXIDASE); sulfite oxidase | chr3
>AT5G05370#		contig07321	oxidation-reduction process		ubiquinol-cytochrome C reductase complex ubiquinone-binding protein, putative / ubiquinol-cytochrome C reductase complex 8.2 kDa protein, putative | chr5
>AT5G13800#		contig073290,GNMM7SP01BMS7O0,GNMM7SP02I0FGY	metabolic process		hydrolase, alpha/beta fold family protein | chr5
>AT5G13800#		contig073290,GNMM7SP01BMS7O0,GNMM7SP02I0FGY	metabolic process		hydrolase, alpha/beta fold family protein | chr5
>AT3G62860#		contig07339	metabolic process		esterase/lipase/thioesterase family protein | chr3
>AT5G55700#		contig07349	metabolic process		BMY6, BAM4 | BAM4 (BETA-AMYLASE 4); beta-amylase/ catalytic/ cation binding | chr5
>AT2G22610#		contig073710,contig257170,contig257220,contig387630,contig401010,GNMM7SP01CB07F0,GNMM7SP01E0IVH0,GNMM7SP01DU6CR0,GNMM7SP02GAPCM0,GNMM7SP02JIV90	metabolic process		kinesin motor protein-related | chr2
>AT2G22610#		contig073710,contig257170,contig257220,contig387630,contig401010,GNMM7SP01CB07F0,GNMM7SP01E0IVH0,GNMM7SP01DU6CR0,GNMM7SP02GAPCM0,GNMM7SP02JIV90	metabolic process		kinesin motor protein-related | chr2
>AT2G22610#		contig073710,contig257170,contig257220,contig387630,contig401010,GNMM7SP01CB07F0,GNMM7SP01E0IVH0,GNMM7SP01DU6CR0,GNMM7SP02GAPCM0,GNMM7SP02JIV90	metabolic process		kinesin motor protein-related | chr2
>AT4G29490#		contig074060,contig129870,contig291170,contig436530,GNMM7SP01CX3GW	metabolic process		aminopeptidase/ manganese ion binding | chr4
>AT4G33790#		contig074100,contig447430,GNMM7SP01BROCY0,GNMM7SP01AJZJ20,GNMM7SP01BRJNA0,GNMM7SP01C799Y0,GNMM7SP02JVHPH0,GNMM7SP02GDUGF0,GNMM7SP02ITGN3	oxidation-reduction process		CER4, G7, FAR3 | CER4 (ECERIFERUM 4); fatty acyl-CoA reductase (alcohol-forming)/ oxidoreductase, acting on the CH-CH group of donors | chr4
>AT4G33790#		contig074100,contig447430,GNMM7SP01BROCY0,GNMM7SP01AJZJ20,GNMM7SP01BRJNA0,GNMM7SP01C799Y0,GNMM7SP02JVHPH0,GNMM7SP02GDUGF0,GNMM7SP02ITGN3	oxidation-reduction process		CER4, G7, FAR3 | CER4 (ECERIFERUM 4); fatty acyl-CoA reductase (alcohol-forming)/ oxidoreductase, acting on the CH-CH group of donors | chr4
>AT4G33790#		contig074100,contig447430,GNMM7SP01BROCY0,GNMM7SP01AJZJ20,GNMM7SP01BRJNA0,GNMM7SP01C799Y0,GNMM7SP02JVHPH0,GNMM7SP02GDUGF0,GNMM7SP02ITGN3	oxidation-reduction process		CER4, G7, FAR3 | CER4 (ECERIFERUM 4); fatty acyl-CoA reductase (alcohol-forming)/ oxidoreductase, acting on the CH-CH group of donors | chr4
>AT2G27600#		contig074160,contig189350,contig189360,contig189380,contig331890,contig356540,GNMM7SP01CJDZE0,GNMM7SP01DFJD10,GNMM7SP01EB8980,GNMM7SP01AYZQT0,GNMM7SP01D5TQC0,GNMM7SP01DSGZ60,GNMM7SP01ESDFD0,GNMM7SP01DHVE80,GNMM7SP01DL4ZQ0,GNMM7SP01EE25Q0,GNMM7SP01CI0WJ	metabolic process		SKD1, VPS4 | SKD1 (SUPPRESSOR OF K+ TRANSPORT GROWTH DEFECT1); ATP binding / nucleoside-triphosphatase/ nucleotide binding | chr2
>AT5G26670#		contig074210,contig260450,GNMM7SP01DGG4U	metabolic process		pectinacetylesterase, putative | chr5
>AT1G68720#		contig074300,GNMM7SP02FYV48	metabolic process		TADA | TADA (TRNA ARGININE ADENOSINE DEAMINASE); catalytic/ hydrolase/ zinc ion binding | chr1
>AT5G39990#		contig074380,GNMM7SP01DP61G0,GNMM7SP02IO14Q	carbohydrate biosynthetic process		glycosyltransferase family 14 protein / core-2/I-branching enzyme family protein | chr5
>AT5G39990#		contig074380,GNMM7SP01DP61G0,GNMM7SP02IO14Q	metabolic process		glycosyltransferase family 14 protein / core-2/I-branching enzyme family protein | chr5
>AT1G10640#		contig074540,contig43873	carbohydrate metabolic process		polygalacturonase | chr1
>AT1G10640#		contig074540,contig43873	carbohydrate metabolic process		polygalacturonase | chr1
>AT5G17230#		contig074610,contig170380,GNMM7SP01EYCRN0,GNMM7SP02GU3PQ0,GNMM7SP02HI5U50,GNMM7SP02G0E2A	metabolic process		PSY | phytoene synthase (PSY) / geranylgeranyl-diphosphate geranylgeranyl transferase | chr5
>AT5G17230#		contig074610,contig170380,GNMM7SP01EYCRN0,GNMM7SP02GU3PQ0,GNMM7SP02HI5U50,GNMM7SP02G0E2A	metabolic process		PSY | phytoene synthase (PSY) / geranylgeranyl-diphosphate geranylgeranyl transferase | chr5
>AT5G60930#		contig074750,contig362250,contig424350,GNMM7SP01CV58Q0,GNMM7SP01CN7H30,GNMM7SP01E0Q4M0,GNMM7SP01D6VPG0,GNMM7SP01DK6O70,GNMM7SP01D2QAL0,GNMM7SP02H8IHK0,GNMM7SP02H7QZC0,GNMM7SP02HOH4L0,GNMM7SP02JBKMA0,GNMM7SP02IE8KL0,GNMM7SP02I65CP0,GNMM7SP02G8ZXG	metabolic process		chromosome-associated kinesin, putative | chr5
>AT5G60930#		contig074750,contig362250,contig424350,GNMM7SP01CV58Q0,GNMM7SP01CN7H30,GNMM7SP01E0Q4M0,GNMM7SP01D6VPG0,GNMM7SP01DK6O70,GNMM7SP01D2QAL0,GNMM7SP02H8IHK0,GNMM7SP02H7QZC0,GNMM7SP02HOH4L0,GNMM7SP02JBKMA0,GNMM7SP02IE8KL0,GNMM7SP02I65CP0,GNMM7SP02G8ZXG	metabolic process		chromosome-associated kinesin, putative | chr5
>AT3G09880#		contig074780,contig346370,contig448800,contig449100,GNMM7SP01CNENZ	regulation of catalytic activity		ATB' BETA | ATB' BETA; protein phosphatase type 2A regulator | chr3
>AT3G09880#		contig074780,contig346370,contig448800,contig449100,GNMM7SP01CNENZ	regulation of catalytic activity		ATB' BETA | ATB' BETA; protein phosphatase type 2A regulator | chr3
>AT3G03190#		contig07486	metabolic process		ATGSTF11, ATGSTF6 | ATGSTF11 (GLUTATHIONE S-TRANSFERASE F11); glutathione transferase | chr3
>AT4G36890#		contig074870,contig332810,contig47458	metabolic process		IRX14 | IRX14 (irregular xylem 14); transferase, transferring glycosyl groups / xylosyltransferase | chr4
>AT4G36890#		contig074870,contig332810,contig47458	metabolic process		IRX14 | IRX14 (irregular xylem 14); transferase, transferring glycosyl groups / xylosyltransferase | chr4
>AT5G08740#		contig07493	oxidation-reduction process		NDC1 | NDC1 (NAD(P)H dehydrogenase C1); NADH dehydrogenase | chr5
>AT5G08740#		contig07493	oxidation-reduction process		NDC1 | NDC1 (NAD(P)H dehydrogenase C1); NADH dehydrogenase | chr5
>AT1G67280#		contig075130,contig010100,contig384490,GNMM7SP01BZZYI0,GNMM7SP02ID20N	metabolic process		lactoylglutathione lyase, putative / glyoxalase I, putative | chr1
>AT1G67280#		contig075130,contig010100,contig384490,GNMM7SP01BZZYI0,GNMM7SP02ID20N	carbohydrate metabolic process		lactoylglutathione lyase, putative / glyoxalase I, putative | chr1
>AT1G67280#		contig075130,contig010100,contig384490,GNMM7SP01BZZYI0,GNMM7SP02ID20N	metabolic process		lactoylglutathione lyase, putative / glyoxalase I, putative | chr1
>AT3G57630#		contig07514	metabolic process		exostosin family protein | chr3
>AT3G55360#		contig075250,contig206790,GNMM7SP01A4EEL0,GNMM7SP01A7XQA0,GNMM7SP01BNP0W0,GNMM7SP01CWUKT0,GNMM7SP01C5JMB	oxidation-reduction process		CER10, ECR, ATTSC13, TSC13 | CER10; 3-oxo-5-alpha-steroid 4-dehydrogenase/ fatty acid elongase/ trans-2-enoyl-CoA reductase (NADPH) | chr3
>AT3G55360#		contig075250,contig206790,GNMM7SP01A4EEL0,GNMM7SP01A7XQA0,GNMM7SP01BNP0W0,GNMM7SP01CWUKT0,GNMM7SP01C5JMB	oxidation-reduction process		CER10, ECR, ATTSC13, TSC13 | CER10; 3-oxo-5-alpha-steroid 4-dehydrogenase/ fatty acid elongase/ trans-2-enoyl-CoA reductase (NADPH) | chr3
>AT5G06870#		contig075440,contig134150,contig178860,GNMM7SP02J3MCX	negative regulation of catalytic activity		PGIP2, ATPGIP2 | PGIP2 (POLYGALACTURONASE INHIBITING PROTEIN 2); protein binding | chr5
>AT2G43070#		contig075470,contig309640,contig309700,contig309740,contig391200,contig481070,GNMM7SP01DS60M0,GNMM7SP01AXCKB0,GNMM7SP02ION190,GNMM7SP02IJRYD	metabolic process		protease-associated (PA) domain-containing protein | chr2
>AT5G16340#		contig075480,GNMM7SP01BHGZV0,GNMM7SP02F5D3B0,GNMM7SP02G6I8D0,GNMM7SP02GVT28	metabolic process		AMP-binding protein, putative | chr5
>AT2G14620#		contig075540,contig32720	metabolic process		xyloglucan
>AT2G14620#		contig075540,contig32720	carbohydrate metabolic process		xyloglucan
>AT1G68530#		contig075620,contig176150,contig176160,contig17656	metabolic process		CUT1, POP1, CER6, G2, KCS6 | KCS6 (3-KETOACYL-COA SYNTHASE 6); catalytic/ transferase, transferring acyl groups other than amino-acyl groups | chr1
>AT1G68530#		contig075620,contig176150,contig176160,contig17656	metabolic process		CUT1, POP1, CER6, G2, KCS6 | KCS6 (3-KETOACYL-COA SYNTHASE 6); catalytic/ transferase, transferring acyl groups other than amino-acyl groups | chr1
>AT1G16570#		contig075690,contig107790,GNMM7SP02H9V6Z0,GNMM7SP02HXHCB	biosynthetic process		glycosyl transferase family 1 protein | chr1
>AT1G16570#		contig075690,contig107790,GNMM7SP02H9V6Z0,GNMM7SP02HXHCB	biosynthetic process		glycosyl transferase family 1 protein | chr1
>AT1G16570#		contig075690,contig107790,GNMM7SP02H9V6Z0,GNMM7SP02HXHCB	metabolic process		glycosyl transferase family 1 protein | chr1
>AT1G16570#		contig075690,contig107790,GNMM7SP02H9V6Z0,GNMM7SP02HXHCB	metabolic process		glycosyl transferase family 1 protein | chr1
>AT1G09800#		contig075750,GNMM7SP01EZTXI0,GNMM7SP01A30IQ	metabolic process		tRNA pseudouridine synthase family protein | chr1
>AT4G13780#		contig075760,contig112500,contig255800,contig513240,contig51325	metabolic process		methionine--tRNA ligase, putative / methionyl-tRNA synthetase, putative / MetRS, putative | chr4
>AT4G00570#		contig075770,contig171950,contig435460,GNMM7SP01ARP1I0,GNMM7SP01DK1ZB0,GNMM7SP02GXD5C0,GNMM7SP02H86BL0,GNMM7SP02GU5CI0,GNMM7SP02JDRI3	oxidation-reduction process		malate oxidoreductase, putative | chr4
>AT4G00570#		contig075770,contig171950,contig435460,GNMM7SP01ARP1I0,GNMM7SP01DK1ZB0,GNMM7SP02GXD5C0,GNMM7SP02H86BL0,GNMM7SP02GU5CI0,GNMM7SP02JDRI3	oxidation-reduction process		malate oxidoreductase, putative | chr4
>AT4G16580#		contig075960,contig22484	metabolic process		catalytic | chr4
>AT3G61490#		contig076050,contig279430,GNMM7SP02H3D3I	carbohydrate metabolic process		glycoside hydrolase family 28 protein / polygalacturonase (pectinase) family protein | chr3
>AT3G61490#		contig076050,contig279430,GNMM7SP02H3D3I	carbohydrate metabolic process		glycoside hydrolase family 28 protein / polygalacturonase (pectinase) family protein | chr3
>AT3G61490#		contig076050,contig279430,GNMM7SP02H3D3I	carbohydrate metabolic process		glycoside hydrolase family 28 protein / polygalacturonase (pectinase) family protein | chr3
>AT3G61490#		contig076050,contig279430,GNMM7SP02H3D3I	carbohydrate metabolic process		glycoside hydrolase family 28 protein / polygalacturonase (pectinase) family protein | chr3
>AT1G20160#		contig076060,GNMM7SP01B0FL80,GNMM7SP01EB5BD0,GNMM7SP02GLP200,GNMM7SP02HDP630,GNMM7SP02F7EG80,GNMM7SP01CS9RM	metabolic process		ATSBT5.2 | ATSBT5.2; identical protein binding / serine-type endopeptidase | chr1
>AT1G20160#		contig076060,GNMM7SP01B0FL80,GNMM7SP01EB5BD0,GNMM7SP02GLP200,GNMM7SP02HDP630,GNMM7SP02F7EG80,GNMM7SP01CS9RM	metabolic process		ATSBT5.2 | ATSBT5.2; identical protein binding / serine-type endopeptidase | chr1
>AT3G25660#		contig076220,contig106550,contig275190,contig27520	metabolic process		glutamyl-tRNA(Gln) amidotransferase, putative | chr3
>AT3G01380#		contig076390,contig313850,GNMM7SP01AMYXR0,GNMM7SP01A6C990,GNMM7SP01CRMBR0,GNMM7SP01EVWHC0,GNMM7SP02GNKH2	metabolic process		catalytic/ transferase | chr3
>AT4G34160#		contig076580,contig081010,GNMM7SP01D1W4G	regulation of catalytic activity		CYCD3;1, CYCD3 | CYCD3;1 (CYCLIN D3;1); cyclin-dependent protein kinase regulator/ protein binding | chr4
>AT3G26020#		contig076660,contig174100,contig07927	regulation of catalytic activity		serine/threonine protein phosphatase 2A (PP2A) regulatory subunit B', putative | chr3
>AT3G26020#		contig076660,contig174100,contig07927	regulation of catalytic activity		serine/threonine protein phosphatase 2A (PP2A) regulatory subunit B', putative | chr3
>AT3G26020#		contig076660,contig174100,contig07927	regulation of catalytic activity		serine/threonine protein phosphatase 2A (PP2A) regulatory subunit B', putative | chr3
>AT2G20050#		contig076670,contig203790,contig249050,contig31451	regulation of catalytic activity		ATP binding / cAMP-dependent protein kinase regulator/ catalytic/ protein kinase/ protein serine/threonine phosphatase | chr2
>AT5G63890#		contig076990,contig105930,contig122500,contig361360,GNMM7SP02HRURS	oxidation-reduction process		ATHDH | ATHDH (HISTIDINOL DEHYDROGENASE); histidinol dehydrogenase | chr5
>AT3G12810#		contig077290,contig259160,GNMM7SP01E1HIM0,GNMM7SP01AVCB50,GNMM7SP01CCLC00,GNMM7SP01A14I30,GNMM7SP01ELZYY0,GNMM7SP01BVMVY0,GNMM7SP02GD7PO	metabolic process		PIE1, SRCAP, chr13 | PIE1 (PHOTOPERIOD-INDEPENDENT EARLY FLOWERING 1); ATP binding / DNA binding / helicase/ nucleic acid binding | chr3
>AT3G12810#		contig077290,contig259160,GNMM7SP01E1HIM0,GNMM7SP01AVCB50,GNMM7SP01CCLC00,GNMM7SP01A14I30,GNMM7SP01ELZYY0,GNMM7SP01BVMVY0,GNMM7SP02GD7PO	metabolic process		PIE1, SRCAP, chr13 | PIE1 (PHOTOPERIOD-INDEPENDENT EARLY FLOWERING 1); ATP binding / DNA binding / helicase/ nucleic acid binding | chr3
>AT5G28050#		contig07733	deoxyribose phosphate metabolic process		cytidine/deoxycytidylate deaminase family protein | chr5
>AT5G28050#		contig07733	metabolic process		cytidine/deoxycytidylate deaminase family protein | chr5
>AT5G28050#		contig07733	metabolic process		cytidine/deoxycytidylate deaminase family protein | chr5
>AT3G14680#		contig077350,contig36645	oxidation-reduction process		CYP72A14 | CYP72A14; electron carrier/ heme binding / iron ion binding / monooxygenase/ oxygen binding | chr3
>AT1G70070#		contig077430,GNMM7SP02GAA25	metabolic process		EMB25, PDE317, ISE2 | EMB25 (EMBRYO DEFECTIVE 25); ATP-dependent helicase/ RNA helicase | chr1
>AT4G31530#		contig07747	steroid biosynthetic process		binding / catalytic | chr4
>AT4G31530#		contig07747	metabolic process		binding / catalytic | chr4
>AT4G31530#		contig07747	steroid biosynthetic process		binding / catalytic | chr4
>AT4G31530#		contig07747	metabolic process		binding / catalytic | chr4
>AT4G31530#		contig07747	oxidation-reduction process		binding / catalytic | chr4
>AT5G04110#		contig077510,GNMM7SP01DVWUC0,GNMM7SP01BO1ZI	metabolic process		DNA topoisomerase II family protein | chr5
>AT1G02020#		contig07760	oxidation-reduction process		nitroreductase family protein | chr1
>AT1G02020#		contig07760	oxidation-reduction process		nitroreductase family protein | chr1
>AT1G02020#		contig07760	oxidation-reduction process		nitroreductase family protein | chr1
>AT1G02020#		contig07760	metabolic process		nitroreductase family protein | chr1
>AT2G37690#		contig077660,contig10016	metabolic process		phosphoribosylaminoimidazole carboxylase, putative / AIR carboxylase, putative | chr2
>AT4G37530#		GNMM7SP01CBOA70,GNMM7SP02J11CG0,contig07780	oxidation-reduction process		peroxidase, putative | chr4
>AT3G04600#		contig077910,contig194680,contig33217	metabolic process		tRNA synthetase class I (W and Y) family protein | chr3
>AT5G09760#		contig078040,contig120430,contig170640,contig46776	negative regulation of catalytic activity		pectinesterase family protein | chr5
>AT5G09760#		contig078040,contig120430,contig170640,contig46776	metabolic process		pectinesterase family protein | chr5
>AT5G09760#		contig078040,contig120430,contig170640,contig46776	metabolic process		pectinesterase family protein | chr5
>AT2G43080#		contig078330,GNMM7SP01AK1330,GNMM7SP02HN5EY0,GNMM7SP02FWONF0,GNMM7SP02HRJKI0,GNMM7SP02IXUEP0,GNMM7SP02IWMCC	oxidation-reduction process		AT-P4H-1 | AT-P4H-1 (A. THALIANA P4H ISOFORM 1); oxidoreductase, acting on paired donors, with incorporation or reduction of molecular oxygen, 2-oxoglutarate as one donor, and incorporation of one atom each of oxygen into both donors / procollagen-proline 4-dioxygen | chr2
>AT2G43080#		contig078330,GNMM7SP01AK1330,GNMM7SP02HN5EY0,GNMM7SP02FWONF0,GNMM7SP02HRJKI0,GNMM7SP02IXUEP0,GNMM7SP02IWMCC	oxidation-reduction process		AT-P4H-1 | AT-P4H-1 (A. THALIANA P4H ISOFORM 1); oxidoreductase, acting on paired donors, with incorporation or reduction of molecular oxygen, 2-oxoglutarate as one donor, and incorporation of one atom each of oxygen into both donors / procollagen-proline 4-dioxygen | chr2
>AT1G13170#		contig078440,GNMM7SP01AVJE40,GNMM7SP01APMG10,GNMM7SP01CCW61	steroid metabolic process		ORP1D | ORP1D (OSBP(OXYSTEROL BINDING PROTEIN)-RELATED PROTEIN 1D); oxysterol binding | chr1
>AT1G13170#		contig078440,GNMM7SP01AVJE40,GNMM7SP01APMG10,GNMM7SP01CCW61	steroid metabolic process		ORP1D | ORP1D (OSBP(OXYSTEROL BINDING PROTEIN)-RELATED PROTEIN 1D); oxysterol binding | chr1
>AT1G13170#		contig078440,GNMM7SP01AVJE40,GNMM7SP01APMG10,GNMM7SP01CCW61	steroid metabolic process		ORP1D | ORP1D (OSBP(OXYSTEROL BINDING PROTEIN)-RELATED PROTEIN 1D); oxysterol binding | chr1
>AT4G15110#		contig078550,contig096250,contig120580,GNMM7SP01EWLJU	oxidation-reduction process		CYP97B3 | CYP97B3; electron carrier/ heme binding / iron ion binding / monooxygenase/ oxygen binding | chr4
>AT3G59920#		contig078940,GNMM7SP02J1FIM	regulation of catalytic activity		ATGDI2 | ATGDI2 (RAB GDP DISSOCIATION INHIBITOR 2); RAB GDP-dissociation inhibitor | chr3
>AT5G66310#		contig079090,GNMM7SP01CC39T	metabolic process		kinesin motor family protein | chr5
>AT5G66310#		contig079090,GNMM7SP01CC39T	metabolic process		kinesin motor family protein | chr5
>AT2G06990#		contig079150,contig12766	metabolic process		HEN2 | HEN2 (hua enhancer 2); ATP-dependent helicase/ RNA helicase | chr2
>AT3G26020#		contig076660,contig174100,contig07927	regulation of catalytic activity		serine/threonine protein phosphatase 2A (PP2A) regulatory subunit B', putative | chr3
>AT3G26020#		contig076660,contig174100,contig07927	regulation of catalytic activity		serine/threonine protein phosphatase 2A (PP2A) regulatory subunit B', putative | chr3
>AT3G26020#		contig076660,contig174100,contig07927	regulation of catalytic activity		serine/threonine protein phosphatase 2A (PP2A) regulatory subunit B', putative | chr3
>AT3G26200#		contig079290,GNMM7SP01CFH7M0,GNMM7SP01EFTRL0,GNMM7SP01A6HL80,GNMM7SP01DLQ9M0,GNMM7SP01D7AAT0,GNMM7SP01D688V0,GNMM7SP01BVBIK0,GNMM7SP01DJ4GB0,GNMM7SP01BOATG0,GNMM7SP01A51QN0,GNMM7SP01DOT2F0,GNMM7SP01BIUWT0,GNMM7SP01EFOXH0,GNMM7SP01ASZ8Y0,GNMM7SP01APDZT0,GNMM7SP01BIFSZ0,GNMM7SP01ES1EH0,GNMM7SP01EQ8C20,GNMM7SP01B8Q4I0,GNMM7SP01D77XQ0,GNMM7SP01AT5230,GNMM7SP01EOLGE0,GNMM7SP01DNDBQ0,GNMM7SP01D4MNY0,GN…	oxidation-reduction process		CYP71B22 | CYP71B22; electron carrier/ heme binding / iron ion binding / monooxygenase/ oxygen binding | chr3
>AT5G43440#		contig07932	oxidation-reduction process		2-oxoglutarate-dependent dioxygenase, putative | chr5
>AT2G26500#		contig079420,contig248550,GNMM7SP01A18R4	oxidation-reduction process		cytochrome b6f complex subunit (petM), putative | chr2
>AT1G53900#		contig079450,contig132310,GNMM7SP01AXU6V	regulation of catalytic activity		GTP binding / translation initiation factor | chr1
>AT5G47080#		contig370410,contig079540,contig308310,GNMM7SP01ENX8E	regulation of catalytic activity		CKB1 | CKB1; protein kinase regulator | chr5
>AT4G38220#		contig079570,contig271580,contig195390,contig195400,contig484010,GNMM7SP02GGGZ70,GNMM7SP02HWH0S0,GNMM7SP02IRN1F	metabolic process		aminoacylase, putative / N-acyl-L-amino-acid amidohydrolase, putative | chr4
>AT4G38220#		contig079570,contig271580,contig195390,contig195400,contig484010,GNMM7SP02GGGZ70,GNMM7SP02HWH0S0,GNMM7SP02IRN1F	metabolic process		aminoacylase, putative / N-acyl-L-amino-acid amidohydrolase, putative | chr4
>AT4G38220#		contig079570,contig271580,contig195390,contig195400,contig484010,GNMM7SP02GGGZ70,GNMM7SP02HWH0S0,GNMM7SP02IRN1F	metabolic process		aminoacylase, putative / N-acyl-L-amino-acid amidohydrolase, putative | chr4
>AT5G22800#		contig079630,GNMM7SP01AP3PF0,GNMM7SP01EANHW0,GNMM7SP02F9CJ60,GNMM7SP02FVISR0,GNMM7SP02FGRVF0,GNMM7SP02I880P	metabolic process		EMB1030 | EMB1030 (EMBRYO DEFECTIVE 1030); ATP binding / alanine-tRNA ligase/ ligase, forming aminoacyl-tRNA and related compounds / nucleic acid binding / nucleotide binding | chr5
>AT2G19880#		contig079820,GNMM7SP01DTUO40,GNMM7SP01E0D140,GNMM7SP02GZ8Y1	metabolic process		ceramide glucosyltransferase, putative | chr2
>AT2G35450#		contig07985	metabolic process		catalytic/ hydrolase | chr2
>AT2G35450#		contig07985	metabolic process		catalytic/ hydrolase | chr2
>AT4G19010#		contig079870,GNMM7SP01B6AC50,GNMM7SP01DM4JA	metabolic process		4-coumarate--CoA ligase family protein / 4-coumaroyl-CoA synthase family protein | chr4
>AT4G19010#		contig079870,GNMM7SP01B6AC50,GNMM7SP01DM4JA	metabolic process		4-coumarate--CoA ligase family protein / 4-coumaroyl-CoA synthase family protein | chr4
>AT4G19010#		contig079870,GNMM7SP01B6AC50,GNMM7SP01DM4JA	metabolic process		4-coumarate--CoA ligase family protein / 4-coumaroyl-CoA synthase family protein | chr4
>AT5G26710#		contig080010,contig240200,contig290820,contig377430,contig398800,contig434210,contig496650,contig523070,GNMM7SP01DP6MM0,GNMM7SP01AT3I6	metabolic process		glutamate-tRNA ligase, putative / glutamyl-tRNA synthetase, putatuve / GluRS, putative | chr5
>AT3G05170#		contig080020,contig303860,GNMM7SP01B7KC8	metabolic process		phosphoglycerate/bisphosphoglycerate mutase family protein | chr3
>AT3G05170#		contig080020,contig303860,GNMM7SP01B7KC8	metabolic process		phosphoglycerate/bisphosphoglycerate mutase family protein | chr3
>AT1G07630#		contig080060,contig257860,GNMM7SP01B4ZL00,GNMM7SP01BPYM00,GNMM7SP01CGVRO0,GNMM7SP01BE2WK0,GNMM7SP02JNH7T	metabolic process		PLL5 | PLL5; catalytic/ protein serine/threonine phosphatase | chr1
>AT3G45740#		contig080090,GNMM7SP01AENOF	metabolic process		hydrolase family protein / HAD-superfamily protein | chr3
>AT5G44030#		contig080150,contig12075	metabolic process		CESA4, IRX5, NWS2 | CESA4 (CELLULOSE SYNTHASE A4); cellulose synthase/ transferase, transferring glycosyl groups | chr5
>AT5G44030#		contig080150,contig12075	metabolic process		CESA4, IRX5, NWS2 | CESA4 (CELLULOSE SYNTHASE A4); cellulose synthase/ transferase, transferring glycosyl groups | chr5
>AT3G06770#		contig080250,GNMM7SP01DSGS4	carbohydrate metabolic process		glycoside hydrolase family 28 protein / polygalacturonase (pectinase) family protein | chr3
>AT3G06770#		contig080250,GNMM7SP01DSGS4	metabolic process		glycoside hydrolase family 28 protein / polygalacturonase (pectinase) family protein | chr3
>AT3G02570#		contig080330,contig387760,contig38886	carbohydrate metabolic process		MEE31, PMI1 | MEE31 (MATERNAL EFFECT EMBRYO ARREST 31); mannose-6-phosphate isomerase | chr3
>AT3G02570#		contig080330,contig387760,contig38886	metabolic process		MEE31, PMI1 | MEE31 (MATERNAL EFFECT EMBRYO ARREST 31); mannose-6-phosphate isomerase | chr3
>AT1G12770#		contig080370,contig093390,GNMM7SP02GDEJ1	metabolic process		EMB1586 | EMB1586 (embryo defective 1586); ATP binding / ATP-dependent helicase/ helicase/ nucleic acid binding | chr1
>AT1G50410#		contig080420,contig291770,GNMM7SP01D7DFU0,GNMM7SP01BZKNS0,GNMM7SP02HSLXJ	metabolic process		SNF2 domain-containing protein / helicase domain-containing protein / RING finger domain-containing protein | chr1
>AT1G50410#		contig080420,contig291770,GNMM7SP01D7DFU0,GNMM7SP01BZKNS0,GNMM7SP02HSLXJ	metabolic process		SNF2 domain-containing protein / helicase domain-containing protein / RING finger domain-containing protein | chr1
>AT5G23190#		contig080490,GNMM7SP01DUBBK0,GNMM7SP02GKV6R	oxidation-reduction process		CYP86B1 | CYP86B1; electron carrier/ heme binding / iron ion binding / monooxygenase/ oxygen binding | chr5
>AT5G08290#		contig080520,contig157790,contig465380,contig502140,contig520590,GNMM7SP01CCNVM	metabolic process		YLS8 | YLS8; catalytic | chr5
>AT4G35830#		contig232630,contig080560,contig43630	metabolic process		aconitate hydratase, cytoplasmic / citrate hydro-lyase / aconitase (ACO) | chr4
>AT1G07890#		contig08071	oxidation-reduction process		APX1, CS1 | APX1 (ascorbate peroxidase 1); L-ascorbate peroxidase | chr1
>AT1G07890#		contig08071	oxidation-reduction process		APX1, CS1 | APX1 (ascorbate peroxidase 1); L-ascorbate peroxidase | chr1
>AT1G07890#		contig08071	oxidation-reduction process		APX1, CS1 | APX1 (ascorbate peroxidase 1); L-ascorbate peroxidase | chr1
>AT4G15760#		contig080950,GNMM7SP01AC7BR0,GNMM7SP02F178V	oxidation-reduction process		MO1 | MO1 (MONOOXYGENASE 1); electron carrier/ oxidoreductase | chr4
>AT3G06440#		contig081070,contig05186	metabolic process		galactosyltransferase family protein | chr3
>AT3G06440#		contig081070,contig05186	metabolic process		galactosyltransferase family protein | chr3
>AT4G34510#		contig081100,GNMM7SP02G7Z4J	metabolic process		KCS17 | KCS17 (3-KETOACYL-COA SYNTHASE 17); acyltransferase/ catalytic/ transferase, transferring acyl groups other than amino-acyl groups | chr4
>AT4G34510#		contig081100,GNMM7SP02G7Z4J	metabolic process		KCS17 | KCS17 (3-KETOACYL-COA SYNTHASE 17); acyltransferase/ catalytic/ transferase, transferring acyl groups other than amino-acyl groups | chr4
>AT1G12570#		contig081110,GNMM7SP01BYJ2I0,GNMM7SP01AX9WZ0,GNMM7SP02J3YUJ0,GNMM7SP02HJUXL0,GNMM7SP02IUVTI0,GNMM7SP02F61M3	metabolic process		glucose-methanol-choline (GMC) oxidoreductase family protein | chr1
>AT1G12570#		contig081110,GNMM7SP01BYJ2I0,GNMM7SP01AX9WZ0,GNMM7SP02J3YUJ0,GNMM7SP02HJUXL0,GNMM7SP02IUVTI0,GNMM7SP02F61M3	alcohol metabolic process		glucose-methanol-choline (GMC) oxidoreductase family protein | chr1
>AT1G12570#		contig081110,GNMM7SP01BYJ2I0,GNMM7SP01AX9WZ0,GNMM7SP02J3YUJ0,GNMM7SP02HJUXL0,GNMM7SP02IUVTI0,GNMM7SP02F61M3	oxidation-reduction process		glucose-methanol-choline (GMC) oxidoreductase family protein | chr1
>AT1G53670#		contig08148	oxidation-reduction process		MSRB1, ATMSRB1 | MSRB1 (methionine sulfoxide reductase B 1); peptide-methionine-(S)-S-oxide reductase | chr1
>AT1G53670#		contig08148	oxidation-reduction process		MSRB1, ATMSRB1 | MSRB1 (methionine sulfoxide reductase B 1); peptide-methionine-(S)-S-oxide reductase | chr1
>AT1G13110#		contig081550,contig469490,contig48070	oxidation-reduction process		CYP71B7 | CYP71B7; electron carrier/ heme binding / iron ion binding / monooxygenase/ oxygen binding | chr1
>AT4G39050#		contig081580,contig115510,GNMM7SP01A0AMV0,GNMM7SP01D9IW60,GNMM7SP01ELMP20,GNMM7SP02H9MQO	metabolic process		kinesin-related protein (MKRP2) | chr4
>AT4G39050#		contig081580,contig115510,GNMM7SP01A0AMV0,GNMM7SP01D9IW60,GNMM7SP01ELMP20,GNMM7SP02H9MQO	metabolic process		kinesin-related protein (MKRP2) | chr4
>AT5G51140#		contig081740,GNMM7SP02HGZKE	metabolic process		pseudouridine synthase family protein | chr5
>AT5G51140#		contig081740,GNMM7SP02HGZKE	metabolic process		pseudouridine synthase family protein | chr5
>AT1G26320#		contig081810,contig44924	oxidation-reduction process		NADP-dependent oxidoreductase, putative | chr1
>AT1G26320#		contig081810,contig44924	metabolic process		NADP-dependent oxidoreductase, putative | chr1
>AT5G19370#		contig08188	metabolic process		rhodanese-like domain-containing protein / PPIC-type PPIASE domain-containing protein | chr5
>AT5G19370#		contig08188	metabolic process		rhodanese-like domain-containing protein / PPIC-type PPIASE domain-containing protein | chr5
>AT5G64370#		contig082140,GNMM7SP01BZSEB	metabolic process		BETA-UP | BETA-UP (beta-ureidopropionase); beta-ureidopropionase | chr5
>AT5G64370#		contig082140,GNMM7SP01BZSEB	nitrogen compound metabolic process		BETA-UP | BETA-UP (beta-ureidopropionase); beta-ureidopropionase | chr5
>AT2G36780#		contig082230,GNMM7SP01EWRF30,GNMM7SP01DG2VH	metabolic process		UDP-glucoronosyl/UDP-glucosyl transferase family protein | chr2
>AT2G36780#		contig082230,GNMM7SP01EWRF30,GNMM7SP01DG2VH	metabolic process		UDP-glucoronosyl/UDP-glucosyl transferase family protein | chr2
>AT2G36780#		contig082230,GNMM7SP01EWRF30,GNMM7SP01DG2VH	metabolic process		UDP-glucoronosyl/UDP-glucosyl transferase family protein | chr2
>AT5G18930#		contig082390,GNMM7SP01DUCY50,GNMM7SP01ET8WV0,GNMM7SP02IOJ380,GNMM7SP02HL7FU0,GNMM7SP02FN6BS	metabolic process		BUD2, SAMDC4 | BUD2 (BUSHY AND DWARF 2); adenosylmethionine decarboxylase | chr5
>AT2G03220#		contig082460,contig244590,contig475480,GNMM7SP01COWVR	metabolic process		FT1, ATFUT1, ATFT1, MUR2 | FT1 (FUCOSYLTRANSFERASE 1); fucosyltransferase/ transferase, transferring glycosyl groups | chr2
>AT2G03220#		contig082460,contig244590,contig475480,GNMM7SP01COWVR	metabolic process		FT1, ATFUT1, ATFT1, MUR2 | FT1 (FUCOSYLTRANSFERASE 1); fucosyltransferase/ transferase, transferring glycosyl groups | chr2
>AT2G03220#		contig082460,contig244590,contig475480,GNMM7SP01COWVR	metabolic process		FT1, ATFUT1, ATFT1, MUR2 | FT1 (FUCOSYLTRANSFERASE 1); fucosyltransferase/ transferase, transferring glycosyl groups | chr2
>AT1G72190#		contig08254	oxidation-reduction process		oxidoreductase family protein | chr1
>AT1G72190#		contig08254	metabolic process		oxidoreductase family protein | chr1
>AT1G72190#		contig08254	oxidation-reduction process		oxidoreductase family protein | chr1
>AT2G13680#		contig082560,contig260880,contig321760,contig388900,GNMM7SP01CLZ0Q0,GNMM7SP01CEAMP0,GNMM7SP01BHFXO0,GNMM7SP02G3QMX0,GNMM7SP02I0N4N0,GNMM7SP02FJGW10,GNMM7SP02GNXHJ0,GNMM7SP02IHGPN0,GNMM7SP02JL9B10,GNMM7SP02H6RFT0,GNMM7SP02GKOQP	metabolic process		CALS5, GLS2, ATGSL02 | CALS5 (CALLOSE SYNTHASE 5); 1,3-beta-glucan synthase | chr2
>AT3G08970#		contig082590,GNMM7SP01DJ63P0,GNMM7SP02FQMZR0,GNMM7SP02FWL580,GNMM7SP02IK6XT0,GNMM7SP02JNAQQ	oxidation-reduction process		ATERDJ3A, TMS1 | ATERDJ3A; oxidoreductase | chr3
>AT5G06470#		contig08279	oxidation-reduction process		glutaredoxin family protein | chr5
>AT3G23770#		contig08280	metabolic process		glycosyl hydrolase family 17 protein | chr3
>AT3G23770#		contig08280	carbohydrate metabolic process		glycosyl hydrolase family 17 protein | chr3
>AT3G22250#		contig082860,GNMM7SP02G16910,GNMM7SP02GEO51	metabolic process		UDP-glucoronosyl/UDP-glucosyl transferase family protein | chr3
>AT3G22250#		contig082860,GNMM7SP02G16910,GNMM7SP02GEO51	metabolic process		UDP-glucoronosyl/UDP-glucosyl transferase family protein | chr3
>AT3G22250#		contig082860,GNMM7SP02G16910,GNMM7SP02GEO51	metabolic process		UDP-glucoronosyl/UDP-glucosyl transferase family protein | chr3
>AT1G49670#		contig082900,contig406590,contig497410,GNMM7SP02HN53R	oxidation-reduction process		NQR | NQR; binding / catalytic/ oxidoreductase/ zinc ion binding | chr1
>AT1G49670#		contig082900,contig406590,contig497410,GNMM7SP02HN53R	oxidation-reduction process		NQR | NQR; binding / catalytic/ oxidoreductase/ zinc ion binding | chr1
>AT1G49670#		contig082900,contig406590,contig497410,GNMM7SP02HN53R	metabolic process		NQR | NQR; binding / catalytic/ oxidoreductase/ zinc ion binding | chr1
>AT1G49670#		contig082900,contig406590,contig497410,GNMM7SP02HN53R	metabolic process		NQR | NQR; binding / catalytic/ oxidoreductase/ zinc ion binding | chr1
>AT1G49670#		contig082900,contig406590,contig497410,GNMM7SP02HN53R	oxidation-reduction process		NQR | NQR; binding / catalytic/ oxidoreductase/ zinc ion binding | chr1
>AT2G24190#		contig083120,contig138230,contig214820,contig435710,contig500810,GNMM7SP01DT4BI0,GNMM7SP01D5YWN0,GNMM7SP01BZWIL0,GNMM7SP01BZTE00,GNMM7SP01CNQWJ0,GNMM7SP01BSTSH0,GNMM7SP02HGSII	oxidation-reduction process		short-chain dehydrogenase/reductase (SDR) family protein | chr2
>AT2G24190#		contig083120,contig138230,contig214820,contig435710,contig500810,GNMM7SP01DT4BI0,GNMM7SP01D5YWN0,GNMM7SP01BZWIL0,GNMM7SP01BZTE00,GNMM7SP01CNQWJ0,GNMM7SP01BSTSH0,GNMM7SP02HGSII	oxidation-reduction process		short-chain dehydrogenase/reductase (SDR) family protein | chr2
>AT1G05650#		contig083300,GNMM7SP02F7OLU	carbohydrate metabolic process		polygalacturonase, putative / pectinase, putative | chr1
>AT1G05650#		contig083300,GNMM7SP02F7OLU	carbohydrate metabolic process		polygalacturonase, putative / pectinase, putative | chr1
>AT5G54010#		contig083320,contig103700,GNMM7SP01DZXDN0,GNMM7SP01COC4N	metabolic process		glycosyltransferase family protein | chr5
>AT5G54010#		contig083320,contig103700,GNMM7SP01DZXDN0,GNMM7SP01COC4N	metabolic process		glycosyltransferase family protein | chr5
>AT5G54010#		contig083320,contig103700,GNMM7SP01DZXDN0,GNMM7SP01COC4N	metabolic process		glycosyltransferase family protein | chr5
>AT5G55070#		contig083480,contig300240,GNMM7SP01C52AM0,GNMM7SP02HQQFN	metabolic process		2-oxoacid dehydrogenase family protein | chr5
>AT4G12320#		contig083500,contig115530,contig116800,contig118790,contig193080,contig347110,contig376020,GNMM7SP01ANE5B0,GNMM7SP01A2D8L0,GNMM7SP01BJC6I0,GNMM7SP01A8NRV0,GNMM7SP02IL28D	oxidation-reduction process		CYP706A6 | CYP706A6; electron carrier/ heme binding / iron ion binding / monooxygenase/ oxygen binding | chr4
[truncated: 4,538 more rows]
