# Supplementary material for: Comparative Transcriptome Analysis Using High Papaverine Mutant of Papaver somniferum Reveals Pathway and Uncharacterized Steps of Papaverine Biosynthesis
Source: PLoS One. 2013 May 30;8(5):e65622. doi: 10.1371/journal.pone.0065622 (PMC3667846; doi:10.1371/journal.pone.0065622)
Supplement: Table S10 — List of up-regulated unigenes in pap1 in comparison to BR086. (XLS) [file pone.0065622.s014.xls]

## Sheet: Upreg
Supplementary Table S10: List of up-regulated unigenes in pap1 in comparison to BR086
Contig	lane1	lane2	pvalue	foldchange	tpm1	tpm2	logtpm1	logtpm2
contig01379	1418	1	0	10.4573	1841.26	1.30962	10.8465	0.389151	AT2G14000.1	unknown protein
contig32665	1256	1	0	10.2823	1630.9	1.30962	10.6715	0.389151	ATMG00850.1	hypothetical protein
contig36380	954	0	4.8898e-286	10.2747	1238.76	0	10.2747	0	AT4G37830.1	cytochrome c oxidase-related
contig37372	871	0	3.94078e-261	10.1434	1130.98	0	10.1434	0	AT3G10985.1	SAG20 (SENESCENCE ASSOCIATED GENE 20)
contig17387	860	0	7.92376e-258	10.125	1116.7	0	10.125	0	AT1G79040.1	PSBR (photosystem II subunit R)
contig31233	808	0	3.33782e-242	10.035	1049.18	0	10.035	0	AT2G38940.1	ATPT2 (ARABIDOPSIS THALIANA PHOSPHATE TRANSPORTER 2); carbohydrate transmembrane transporter/ inorganic phosphate transmembrane transporter/ phosphate transmembrane transporter/ sugar:hydrogen symporter
contig35957	956	1	5.23397e-284	9.88855	1241.36	1.30962	10.2777	0.389151	AT1G22620.1	ATSAC1 (suppressor of actin 1); phosphatidylinositol-4,5-bisphosphate 5-phosphatase
contig38650	654	0	2.1771e-196	9.72998	849.212	0	9.72998	0	AT1G75520.1	SRS5 (SHI-RELATED SEQUENCE 5)
contig41529	835	1	8.54833e-248	9.69332	1084.24	1.30962	10.0825	0.389151	AT4G27060.1	TOR1 (TORTIFOLIA 1); microtubule binding
contig00242	593	0	3.88125e-178	9.58872	770.004	0	9.58872	0	AT3G56150.1	EIF3C (EUKARYOTIC TRANSLATION INITIATION FACTOR 3C); translation initiation factor
contig39356	774	1	1.6101e-229	9.58387	1005.03	1.30962	9.97302	0.389151	AT5G54020.1	zinc ion binding
contig43781	1545	2	0	9.58107	2006.17	2.61924	10.9702	1.38915	AT2G35050.1	protein kinase family protein
contig41441	2997	4	0	9.53699	3891.57	5.23849	11.9261	2.38915	nohit
contig41492	569	0	5.88726e-171	9.52912	738.84	0	9.52912	0	AT2G14580.1	ATPRB1
contig43748	3330	5	0	9.36706	4323.97	6.54811	12.0781	2.71108	AT1G49650.1	cell death associated protein-related
contig16763	501	0	1.30853e-150	9.3455	650.543	0	9.3455	0	AT5G19630.1	unknown protein
contig34453	1788	3	0	9.20685	2321.7	3.92887	11.181	1.97411	AT3G02780.1	IPP2 (ISOPENTENYL PYROPHOSPHATE:DIMETHYLALLYL PYROPHOSPHATE ISOMERASE 2); isopentenyl-diphosphate delta-isomerase
contig41792	582	1	2.20687e-172	9.17256	755.72	1.30962	9.56171	0.389151	AT3G49400.1	transducin family protein / WD-40 repeat family protein
contig39706	443	0	2.97179e-133	9.168	575.231	0	9.168	0	AT5G14050.1	transducin family protein / WD-40 repeat family protein
contig33108	2129	4	0	9.04364	2764.48	5.23849	11.4328	2.38915	AT5G16440.1	IPP1 (ISOPENTENYL DIPHOSPHATE ISOMERASE 1); isopentenyl-diphosphate delta-isomerase
contig40469	2126	4	0	9.04161	2760.59	5.23849	11.4308	2.38915	AT4G36220.1	FAH1 (FERULIC ACID 5-HYDROXYLASE 1); ferulate 5-hydroxylase/ monooxygenase
contig43476	1587	3	0	9.03481	2060.7	3.92887	11.0089	1.97411	AT3G19650.1	cyclin-related
contig42365	1558	3	0	9.0082	2023.05	3.92887	10.9823	1.97411	AT4G19840.1	ATPP2-A1; carbohydrate binding
contig32788	3552	7	0	8.97474	4612.23	9.16736	12.1712	3.19651	AT4G34980.1	SLP2; serine-type peptidase
contig16768	503	1	8.29436e-149	8.9621	653.14	1.30962	9.35125	0.389151	AT1G56070.1	LOS1; copper ion binding / translation elongation factor/ translation factor, nucleic acid binding
contig43841	381	0	1.06875e-114	8.95048	494.724	0	8.95048	0	AT5G17190.1	unknown protein
contig36832	493	1	7.98771e-146	8.93313	640.155	1.30962	9.32228	0.389151	AT4G08980.5	F-box family protein (FBW2)
contig40684	350	0	2.0339e-105	8.82804	454.471	0	8.82804	0	AT1G72850.1	disease resistance protein (TIR-NBS class), putative
contig27575	455	1	1.73391e-134	8.81741	590.812	1.30962	9.20656	0.389151	AT2G24640.1	UBP19 (UBIQUITIN-SPECIFIC PROTEASE 19); cysteine-type endopeptidase/ ubiquitin thiolesterase
contig08999	340	0	2.00439e-102	8.78622	441.486	0	8.78622	0	AT1G08770.1	PRA1.E (PRENYLATED RAB ACCEPTOR 1.E)
contig41717	329	0	3.93715e-99	8.73878	427.203	0	8.73878	0	AT1G62510.1	protease inhibitor/seed storage/lipid transfer protein (LTP) family protein
contig14579	1284	3	0	8.72915	1667.26	3.92887	10.7033	1.97411	AT3G02670.1	proline-rich family protein
contig13485	323	0	2.46353e-97	8.71222	419.412	0	8.71222	0	AT3G03040.1	F-box family protein
contig00168	826	2	7.98316e-243	8.67768	1072.55	2.61924	10.0668	1.38915	AT1G15820.1	LHCB6 (LIGHT HARVESTING COMPLEX PSII SUBUNIT 6); chlorophyll binding
contig13784	315	0	6.12106e-95	8.67604	409.024	0	8.67604	0	AT5G59320.1	LTP3 (LIPID TRANSFER PROTEIN 3); lipid binding
contig40352	286	0	2.95624e-86	8.5367	371.368	0	8.5367	0	nohit
contig38659	721	2	1.93288e-211	8.48154	936.21	2.61924	9.87069	1.38915	AT4G19645.2	FUNCTIONS IN: molecular_function unknown; INVOLVED IN: biological_process unknown; LOCATED IN: integral to membrane; CONTAINS InterPro DOMAIN/s: TRAM, LAG1 and CLN8 homology (InterPro:IPR006634); BEST Arabidopsis thaliana protein match is: unknown protein (TAIR:AT1G31300.2); Has 401 Blast hits to 401 proteins in 98 species: Archae - 0; Bacteria - 0; Metazoa - 186; Fungi - 102; Plants - 84; Viruse…
contig06665	263	0	2.28749e-79	8.41575	341.503	0	8.41575	0	AT2G34420.1	LHB1B2; chlorophyll binding
contig36064	262	0	4.55927e-79	8.41026	340.204	0	8.41026	0	AT3G04290.1	LTL1 (LI-TOLERANT LIPASE 1); carboxylesterase/ hydrolase, acting on ester bonds
contig42112	678	2	1.40629e-198	8.39282	880.375	2.61924	9.78198	1.38915	AT4G14301.1	unknown protein
contig29432	334	1	2.09852e-98	8.37139	433.695	1.30962	8.76054	0.389151	AT2G24200.2	cytosol aminopeptidase
contig41104	334	1	2.09852e-98	8.37139	433.695	1.30962	8.76054	0.389151	AT3G13090.1	ATMRP8; ATPase, coupled to transmembrane movement of substances
contig23197	657	2	2.70073e-192	8.34743	853.107	2.61924	9.73658	1.38915	AT5G14570.1	ATNRT2.7 (Arabidopsis thaliana high affinity nitrate transporter 2.7); nitrate transmembrane transporter
contig37785	244	0	1.12471e-73	8.30757	316.831	0	8.30757	0	AT3G02360.1	6-phosphogluconate dehydrogenase family protein
contig01176	229	0	3.50965e-69	8.21604	297.354	0	8.21604	0	AT1G22740.1	RABG3B; GTP binding
contig45922	893	3	1.119e-260	8.20524	1159.55	3.92887	10.1793	1.97411	AT3G47660.1	Ran GTPase binding / chromatin binding / zinc ion binding
contig29989	224	0	1.10537e-67	8.18419	290.861	0	8.18419	0	AT1G20450.2	ERD10 (EARLY RESPONSIVE TO DEHYDRATION 10); actin binding
contig04944	223	0	2.20377e-67	8.17773	289.563	0	8.17773	0	AT5G61620.1	myb family transcription factor
contig27492	215	0	5.50261e-65	8.12503	279.175	0	8.12503	0	AT5G11050.1	MYB64 (myb domain protein 64); DNA binding / transcription factor
contig42288	1391	5	0	8.10766	1806.2	6.54811	10.8187	2.71108	AT3G52850.1	VSR1 (VACUOLAR SORTING RECEPTOR HOMOLOG 1); amino-terminal vacuolar sorting propeptide binding
contig33412	829	3	1.33542e-241	8.09795	1076.45	3.92887	10.0721	1.97411	AT4G25200.1	ATHSP23.6-MITO (MITOCHONDRION-LOCALIZED SMALL HEAT SHOCK PROTEIN 23.6)
contig02697	205	0	5.4659e-62	8.05631	266.19	0	8.05631	0	AT1G57720.2	elongation factor 1B-gamma, putative / eEF-1B gamma, putative
contig02975	176	0	2.70133e-53	7.83627	228.534	0	7.83627	0	AT5G62300.2	40S ribosomal protein S20 (RPS20C)
contig45278	1591	7	0	7.81605	2065.9	9.16736	11.0126	3.19651	AT4G35280.1	zinc finger (C2H2 type) family protein
contig13408	165	0	5.3737e-50	7.74316	214.251	0	7.74316	0	AT1G05470.1	CVP2 (COTYLEDON VASCULAR PATTERN 2); hydrolase/ inositol trisphosphate phosphatase
contig43358	626	3	4.69332e-181	7.69274	812.854	3.92887	9.66685	1.97411	AT4G13930.1	SHM4 (serine hydroxymethyltransferase 4); catalytic/ glycine hydroxymethyltransferase/ pyridoxal phosphate binding
contig11312	157	0	1.34804e-47	7.67145	203.863	0	7.67145	0	ATCG00070.1	PSII K protein
contig50913	155	0	5.36552e-47	7.65296	201.266	0	7.65296	0	AT1G21722.1	unknown protein
contig01147	1012	5	4.83176e-292	7.64875	1314.07	6.54811	10.3598	2.71108	AT2G16600.1	ROC3; peptidyl-prolyl cis-trans isomerase
contig18633	402	2	1.12389e-116	7.63873	521.993	2.61924	9.02789	1.38915	AT5G41020.1	myb family transcription factor
contig46422	153	0	2.13571e-46	7.63422	198.669	0	7.63422	0	AT5G24930.1	zinc finger (B-box type) family protein
contig40353	152	0	4.26103e-46	7.62476	197.37	0	7.62476	0	nohit
contig31273	150	0	1.6962e-45	7.60565	194.773	0	7.60565	0	AT3G08580.2	AAC1 (ADP/ATP CARRIER 1); ATP:ADP antiporter/ binding
contig36193	193	1	2.10118e-56	7.58014	250.608	1.30962	7.96929	0.389151	AT1G17890.1	GER2; binding / catalytic/ coenzyme binding
contig38611	191	1	8.27105e-56	7.56511	248.011	1.30962	7.95426	0.389151	AT5G43120.1	tetratricopeptide repeat (TPR)-containing protein
contig27429	143	0	2.13557e-43	7.5367	185.684	0	7.5367	0	AT2G40765.1	unknown protein
contig43950	358	2	1.32092e-103	7.4715	464.859	2.61924	8.86065	1.38915	AT5G14670.1	ATARFA1B (ADP-ribosylation factor A1B); GTP binding / phospholipase activator/ protein binding
contig40849	136	0	2.69045e-41	7.4643	176.594	0	7.4643	0	AT5G05510.1	protein kinase-related
contig32951	177	1	1.20886e-51	7.45529	229.833	1.30962	7.84444	0.389151	AT5G59320.1	LTP3 (LIPID TRANSFER PROTEIN 3); lipid binding
contig40351	133	0	2.13817e-40	7.43212	172.699	0	7.43212	0	AT1G17860.1	trypsin and protease inhibitor family protein / Kunitz family protein
contig06478	348	2	1.23029e-100	7.43063	451.874	2.61924	8.81978	1.38915	AT1G17860.1	trypsin and protease inhibitor family protein / Kunitz family protein
contig39708	163	1	1.75975e-47	7.33641	211.654	1.30962	7.72556	0.389151	AT3G48140.1	senescence-associated protein, putative
contig13251	123	0	2.14365e-37	7.31935	159.714	0	7.31935	0	AT5G53200.1	TRY (TRIPTYCHON); DNA binding / transcription factor
contig05959	122	0	4.27857e-37	7.30757	158.416	0	7.30757	0	AT5G55100.2	SWAP (Suppressor-of-White-APricot)/surp domain-containing protein
contig40368	122	0	4.27857e-37	7.30757	158.416	0	7.30757	0	AT5G42620.1	metalloendopeptidase/ zinc ion binding
contig02199	120	0	1.70453e-36	7.28372	155.819	0	7.28372	0	AT5G09520.1	hydroxyproline-rich glycoprotein family protein
contig41506	118	0	6.79105e-36	7.25948	153.222	0	7.25948	0	AT1G27970.1	NTF2B (NUCLEAR TRANSPORT FACTOR 2B); Ran GTPase binding / protein transporter
contig04982	117	0	1.35554e-35	7.2472	151.923	0	7.2472	0	AT1G17745.1	PGDH (3-PHOSPHOGLYCERATE DEHYDROGENASE); phosphoglycerate dehydrogenase
contig43364	305	2	7.08778e-88	7.24035	396.039	2.61924	8.6295	1.38915	AT2G22940.1	FUNCTIONS IN: molecular_function unknown; INVOLVED IN: biological_process unknown; LOCATED IN: cellular_component unknown; BEST Arabidopsis thaliana protein match is: zinc finger (C3HC4-type RING finger) family protein (TAIR:AT3G45560.1); Has 4 Blast hits to 4 proteins in 1 species: Archae - 0; Bacteria - 0; Metazoa - 0; Fungi - 0; Plants - 4; Viruses - 0; Other Eukaryotes - 0 (source: NCBI BLink…
contig00039	152	1	3.2731e-44	7.23561	197.37	1.30962	7.62476	0.389151	AT4G14300.1	heterogeneous nuclear ribonucleoprotein, putative / hnRNP, putative
contig36530	151	1	6.48805e-44	7.22609	196.072	1.30962	7.61524	0.389151	AT5G55020.1	MYB120 (MYB DOMAIN PROTEIN 120); DNA binding / transcription factor
contig04286	288	2	7.79645e-83	7.15761	373.965	2.61924	8.54676	1.38915	AT2G47610.1	60S ribosomal protein L7A (RPL7aA)
contig25236	285	2	6.04396e-82	7.1425	370.069	2.61924	8.53165	1.38915	AT2G45640.1	SAP18 (SIN3 ASSOCIATED POLYPEPTIDE P18); protein binding / transcription regulator
contig26092	280	2	1.83456e-80	7.11697	363.577	2.61924	8.50612	1.38915	AT4G12510.1	protease inhibitor/seed storage/lipid transfer protein (LTP) family protein
contig16278	402	3	7.5749e-115	7.05377	521.993	3.92887	9.02789	1.97411	AT5G25560.2	zinc finger (C3HC4-type RING finger) family protein
contig41065	264	2	1.01195e-75	7.03208	342.801	2.61924	8.42123	1.38915	nohit
contig11012	131	1	5.65083e-38	7.02111	170.102	1.30962	7.41026	0.389151	AT1G75270.1	DHAR2 (DEHYDROASCORBATE REDUCTASE 2); glutathione binding / glutathione dehydrogenase (ascorbate)
contig36598	97	0	1.37072e-29	6.97675	125.953	0	6.97675	0	ATCG01280.1	hypothetical protein
contig13065	250	2	1.41937e-71	6.95347	324.622	2.61924	8.34262	1.38915	AT5G02500.2	HSC70-1 (HEAT SHOCK COGNATE PROTEIN 70-1); ATP binding
contig00922	93	0	2.17888e-28	6.91599	120.759	0	6.91599	0	AT2G21660.1	CCR2 (COLD, CIRCADIAN RHYTHM, AND RNA BINDING 2); RNA binding / double-stranded DNA binding / single-stranded DNA binding
contig02195	93	0	2.17888e-28	6.91599	120.759	0	6.91599	0	AT3G22960.1	PKP-ALPHA; pyruvate kinase
contig35531	1094	9	0	6.91315	1420.55	11.7866	10.4722	3.55908	AT3G09390.1	MT2A (METALLOTHIONEIN 2A); copper ion binding
contig24606	92	0	4.35082e-28	6.9004	119.461	0	6.9004	0	AT2G17972.1	unknown protein
contig07735	209	2	1.9218e-59	6.69504	271.384	2.61924	8.08419	1.38915	AT3G14680.1	CYP72A14; electron carrier/ heme binding / iron ion binding / monooxygenase/ oxygen binding
contig42276	76	0	2.78558e-23	6.62476	98.6852	0	6.62476	0	AT5G20610.1	unknown protein
contig41487	1683	17	0	6.61704	2185.36	22.2636	11.0937	4.47661	AT3G57950.1	unknown protein
contig39154	75	0	5.5638e-23	6.60565	97.3867	0	6.60565	0	AT3G13580.1	60S ribosomal protein L7 (RPL7D)
contig41359	75	0	5.5638e-23	6.60565	97.3867	0	6.60565	0	AT3G22142.1	structural constituent of cell wall
contig10555	96	1	1.33891e-27	6.57265	124.655	1.30962	6.9618	0.389151	AT5G53560.1	CB5-E (CYTOCHROME B5 ISOFORM E); heme binding
contig05820	72	0	4.43387e-22	6.54676	93.4912	0	6.54676	0	AT5G59890.1	ADF4 (ACTIN DEPOLYMERIZING FACTOR 4); actin binding
contig12220	72	0	4.43387e-22	6.54676	93.4912	0	6.54676	0	AT2G39800.1	P5CS1 (DELTA1-PYRROLINE-5-CARBOXYLATE SYNTHASE 1); delta1-pyrroline-5-carboxylate synthetase
contig04397	71	0	8.85662e-22	6.52658	92.1927	0	6.52658	0	AT5G49460.1	ACLB-2 (ATP CITRATE LYASE SUBUNIT B 2); ATP citrate synthase
contig12109	70	0	1.76913e-21	6.50612	90.8942	0	6.50612	0	AT2G41705.2	camphor resistance CrcB family protein
contig04618	266	3	1.15964e-74	6.458	345.398	3.92887	8.43212	1.97411	AT4G35090.1	CAT2 (CATALASE 2); catalase
contig07678	66	0	2.8171e-20	6.42123	85.7003	0	6.42123	0	AT4G24690.1	ubiquitin-associated (UBA)/TS-N domain-containing protein / octicosapeptide/Phox/Bemp1 (PB1) domain-containing protein
contig31937	64	0	1.12426e-19	6.37683	83.1033	0	6.37683	0	AT2G26760.1	CYCB1;4 (Cyclin B1;4); cyclin-dependent protein kinase regulator
contig04311	82	1	1.84063e-23	6.34523	106.476	1.30962	6.73439	0.389151	AT3G57270.1	BG1 (BETA-1,3-GLUCANASE 1); catalytic/ cation binding / hydrolase, hydrolyzing O-glycosyl compounds
contig13441	82	1	1.84063e-23	6.34523	106.476	1.30962	6.73439	0.389151	AT1G49340.1	ATPI4K ALPHA; 1-phosphatidylinositol 4-kinase/ inositol or phosphatidylinositol kinase
contig00001	62	0	4.48705e-19	6.33103	80.5063	0	6.33103	0	AT5G27170.1	unknown protein
contig00870	62	0	4.48705e-19	6.33103	80.5063	0	6.33103	0	AT1G26355.1	SP1L1 (SPIRAL1-LIKE1)
contig13303	62	0	4.48705e-19	6.33103	80.5063	0	6.33103	0	AT3G06160.1	transcriptional factor B3 family protein
contig02671	80	1	7.1672e-23	6.30961	103.879	1.30962	6.69876	0.389151	AT3G57270.1	BG1 (BETA-1,3-GLUCANASE 1); catalytic/ cation binding / hydrolase, hydrolyzing O-glycosyl compounds
contig00135	61	0	8.96436e-19	6.30757	79.2078	0	6.30757	0	AT4G40030.2	histone H3.2
contig02771	61	0	8.96436e-19	6.30757	79.2078	0	6.30757	0	AT2G37820.1	DC1 domain-containing protein
contig24850	61	0	8.96436e-19	6.30757	79.2078	0	6.30757	0	AT5G12250.1	TUB6 (BETA-6 TUBULIN); structural constituent of cytoskeleton
contig18663	479	6	1.35566e-132	6.3066	621.976	7.85773	9.28072	2.97411	AT5G60390.3	elongation factor 1-alpha / EF-1-alpha
contig06385	79	1	1.41402e-22	6.29146	102.581	1.30962	6.68061	0.389151	AT5G53560.1	CB5-E (CYTOCHROME B5 ISOFORM E); heme binding
contig45953	158	2	2.16519e-44	6.29146	205.161	2.61924	7.68061	1.38915	nohit
contig31643	60	0	1.79096e-18	6.28372	77.9093	0	6.28372	0	AT5G23860.1	TUB8; structural constituent of cytoskeleton
contig38973	78	1	2.78935e-22	6.27309	101.282	1.30962	6.66224	0.389151	AT2G02890.1	F-box family protein
contig07457	58	0	7.14888e-18	6.23481	75.3124	0	6.23481	0	AT4G00430.1	PIP1;4 (PLASMA MEMBRANE INTRINSIC PROTEIN 1;4); water channel
contig41013	301	4	2.10177e-83	6.2213	390.845	5.23849	8.61045	2.38915	AT2G05070.1	LHCB2.2; chlorophyll binding
contig31226	56	0	2.85378e-17	6.18419	72.7154	0	6.18419	0	AT5G15900.1	unknown protein
contig07857	68	1	2.46789e-19	6.07515	88.2972	1.30962	6.4643	0.389151	AT4G15920.1	INVOLVED IN: biological_process unknown; LOCATED IN: endomembrane system, integral to membrane, membrane; EXPRESSED IN: 23 plant structures; EXPRESSED DURING: 13 growth stages; CONTAINS InterPro DOMAIN/s: MtN3 and saliva related transmembrane protein, conserved region (InterPro:IPR018169), RAG1-activating protein 1 homologue (InterPro:IPR018179), MtN3 and saliva related transmembrane protein (Int…
contig38265	68	1	2.46789e-19	6.07515	88.2972	1.30962	6.4643	0.389151	AT5G03240.3	UBQ3 (POLYUBIQUITIN 3); protein binding
contig00697	51	0	9.08888e-16	6.04926	66.2229	0	6.04926	0	AT2G21430.1	cysteine proteinase A494, putative / thiol protease, putative
contig02154	50	0	1.81615e-15	6.02069	64.9244	0	6.02069	0	AT2G02760.1	ATUBC2 (UBIQUITING-CONJUGATING ENZYME 2); ubiquitin-protein ligase
contig05947	50	0	1.81615e-15	6.02069	64.9244	0	6.02069	0	AT4G32670.1	zinc ion binding
contig06480	50	0	1.81615e-15	6.02069	64.9244	0	6.02069	0	AT5G56400.1	F-box family protein
contig37346	65	1	1.88317e-18	6.01005	84.4018	1.30962	6.3992	0.389151	ATCG00540.1	Encodes cytochrome f apoprotein; involved in photosynthetic electron transport chain; encoded by the chloroplast genome and is transcriptionally repressed by a nuclear gene HCF2.
contig49867	49	0	3.6291e-15	5.99154	63.626	0	5.99154	0	nohit
contig05059	64	1	3.70597e-18	5.98768	83.1033	1.30962	6.37683	0.389151	AT3G13920.3	EIF4A1 (EUKARYOTIC TRANSLATION INITIATION FACTOR 4A1); ATP-dependent helicase/ translation initiation factor
contig17375	48	0	7.25194e-15	5.9618	62.3275	0	5.9618	0	AT2G05920.1	subtilase family protein
contig30389	48	0	7.25194e-15	5.9618	62.3275	0	5.9618	0	AT1G17860.1	trypsin and protease inhibitor family protein / Kunitz family protein
contig04127	47	0	1.44916e-14	5.93142	61.029	0	5.93142	0	AT5G45360.1	F-box family protein
contig12032	47	0	1.44916e-14	5.93142	61.029	0	5.93142	0	ATCG01130.1	hypothetical protein
contig00513	177	3	1.63255e-48	5.87033	229.833	3.92887	7.84444	1.97411	AT1G02640.1	BXL2 (BETA-XYLOSIDASE 2); hydrolase, hydrolyzing O-glycosyl compounds
contig02862	45	0	5.78717e-14	5.86869	58.432	0	5.86869	0	AT5G19780.1	TUA5; structural constituent of cytoskeleton
contig13352	45	0	5.78717e-14	5.86869	58.432	0	5.86869	0	ATMG01060.1	hypothetical protein
contig12203	115	2	9.28683e-32	5.83317	149.326	2.61924	7.22232	1.38915	AT5G60360.3	AALP (Arabidopsis aleurain-like protease); cysteine-type peptidase
contig05465	42	0	4.61899e-13	5.76915	54.5365	0	5.76915	0	AT3G53750.1	ACT3 (actin 3); structural constituent of cytoskeleton
contig40561	42	0	4.61899e-13	5.76915	54.5365	0	5.76915	0	AT4G13510.1	AMT1;1 (AMMONIUM TRANSPORTER 1;1); ammonium transmembrane transporter
contig11967	55	1	1.62351e-15	5.76904	71.4169	1.30962	6.15819	0.389151	AT1G48300.1	unknown protein
contig35625	54	1	3.18704e-15	5.74257	70.1184	1.30962	6.13172	0.389151	AT3G46010.2	ADF1 (ACTIN DEPOLYMERIZING FACTOR 1); actin binding
contig10577	41	0	9.23115e-13	5.73439	53.238	0	5.73439	0	AT5G12250.1	TUB6 (BETA-6 TUBULIN); structural constituent of cytoskeleton
contig37924	41	0	9.23115e-13	5.73439	53.238	0	5.73439	0	AT4G33020.1	ZIP9; cation transmembrane transporter/ metal ion transmembrane transporter
contig40838	41	0	9.23115e-13	5.73439	53.238	0	5.73439	0	AT3G43240.1	ARID/BRIGHT DNA-binding domain-containing protein
contig41175	41	0	9.23115e-13	5.73439	53.238	0	5.73439	0	ATCG00750.1	30S chloroplast ribosomal protein S11
contig00081	53	1	6.25442e-15	5.7156	68.8199	1.30962	6.10475	0.389151	AT2G16850.1	PIP2;8 (PLASMA MEMBRANE INTRINSIC PROTEIN 2;8); water channel
contig08704	53	1	6.25442e-15	5.7156	68.8199	1.30962	6.10475	0.389151	AT3G14470.1	disease resistance protein (NBS-LRR class), putative
contig03824	40	0	1.8449e-12	5.69876	51.9396	0	5.69876	0	AT3G02790.1	zinc finger (C2H2 type) family protein
contig27195	52	1	1.22702e-14	5.68812	67.5214	1.30962	6.07727	0.389151	AT4G39330.1	CAD9 (CINNAMYL ALCOHOL DEHYDROGENASE 9); binding / catalytic/ oxidoreductase/ zinc ion binding
contig16567	39	0	3.6872e-12	5.66224	50.6411	0	5.66224	0	AT3G58400.1	meprin and TRAF homology domain-containing protein / MATH domain-containing protein
contig21695	51	1	2.40643e-14	5.66011	66.2229	1.30962	6.04926	0.389151	AT5G15900.1	unknown protein
contig25160	51	1	2.40643e-14	5.66011	66.2229	1.30962	6.04926	0.389151	nohit
contig03869	38	0	7.36934e-12	5.62476	49.3426	0	5.62476	0	AT5G47060.1	senescence-associated protein-related
contig23694	38	0	7.36934e-12	5.62476	49.3426	0	5.62476	0	AT2G30020.1	protein phosphatase 2C, putative / PP2C, putative
contig33403	38	0	7.36934e-12	5.62476	49.3426	0	5.62476	0	AT5G12020.1	HSP17.6II (17.6 KDA CLASS II HEAT SHOCK PROTEIN)
contig25307	99	2	4.41387e-27	5.61704	128.55	2.61924	7.00619	1.38915	AT3G14460.1	disease resistance protein (NBS-LRR class), putative
contig05364	49	1	9.24637e-14	5.60239	63.626	1.30962	5.99154	0.389151	AT3G24450.1	copper-binding family protein
contig01991	37	0	1.47288e-11	5.58629	48.0441	0	5.58629	0	AT3G16640.1	TCTP (TRANSLATIONALLY CONTROLLED TUMOR PROTEIN)
contig11542	37	0	1.47288e-11	5.58629	48.0441	0	5.58629	0	AT2G19770.1	PRF5 (PROFILIN5); actin binding / actin monomer binding
contig04358	36	0	2.94385e-11	5.54676	46.7456	0	5.54676	0	AT1G57860.1	60S ribosomal protein L21
contig13445	36	0	2.94385e-11	5.54676	46.7456	0	5.54676	0	ATCG00050.1	Homologous to the bacterial ribosomal protein S16
contig03524	47	1	3.54757e-13	5.54227	61.029	1.30962	5.93142	0.389151	AT2G36460.2	fructose-bisphosphate aldolase, putative
contig44556	47	1	3.54757e-13	5.54227	61.029	1.30962	5.93142	0.389151	AT1G30040.1	ATGA2OX2 (GIBBERELLIN 2-OXIDASE); gibberellin 2-beta-dioxygenase
contig26943	46	1	6.94472e-13	5.51124	59.7305	1.30962	5.9004	0.389151	AT1G09690.1	60S ribosomal protein L21 (RPL21C)
contig05378	35	0	5.88398e-11	5.50612	45.4471	0	5.50612	0	AT4G05320.4	UBQ10 (POLYUBIQUITIN 10); protein binding
contig13272	35	0	5.88398e-11	5.50612	45.4471	0	5.50612	0	AT1G15690.2	AVP1; ATPase/ hydrogen-translocating pyrophosphatase
contig23691	35	0	5.88398e-11	5.50612	45.4471	0	5.50612	0	AT3G19690.1	pathogenesis-related protein, putative
contig36340	35	0	5.88398e-11	5.50612	45.4471	0	5.50612	0	AT4G18660.1	unknown protein
contig35847	182	4	1.30901e-48	5.49548	236.325	5.23849	7.88463	2.38915	AT3G14880.2	FUNCTIONS IN: molecular_function unknown; INVOLVED IN: biological_process unknown; BEST Arabidopsis thaliana protein match is: DOG1 (DELAY OF GERMINATION 1) (TAIR:AT5G45830.1); Has 368 Blast hits to 367 proteins in 28 species: Archae - 0; Bacteria - 0; Metazoa - 2; Fungi - 0; Plants - 366; Viruses - 0; Other Eukaryotes - 0 (source: NCBI BLink).
contig12319	45	1	1.35893e-12	5.47954	58.432	1.30962	5.86869	0.389151	AT3G23800.1	SBP3 (selenium-binding protein 3); selenium binding
contig12100	34	0	1.17607e-10	5.4643	44.1486	0	5.4643	0	AT5G55240.1	caleosin-related family protein / embryo-specific protein, putative
contig12889	34	0	1.17607e-10	5.4643	44.1486	0	5.4643	0	AT1G18140.1	LAC1 (Laccase 1); laccase
contig10854	33	0	2.35074e-10	5.42123	42.8501	0	5.42123	0	AT5G33320.1	CUE1 (CAB UNDEREXPRESSED 1); antiporter/ triose-phosphate transmembrane transporter
contig11540	33	0	2.35074e-10	5.42123	42.8501	0	5.42123	0	AT3G08770.1	LTP6; lipid binding
contig13282	33	0	2.35074e-10	5.42123	42.8501	0	5.42123	0	AT1G16420.1	MC8 (METACASPASE 8); cysteine-type endopeptidase
contig23702	33	0	2.35074e-10	5.42123	42.8501	0	5.42123	0	AT3G52320.1	F-box family protein
contig03572	32	0	4.69876e-10	5.37683	41.5516	0	5.37683	0	AT5G66460.1	(1-4)-beta-mannan endohydrolase, putative
contig08549	32	0	4.69876e-10	5.37683	41.5516	0	5.37683	0	AT2G21580.2	40S ribosomal protein S25 (RPS25B)
contig36341	32	0	4.69876e-10	5.37683	41.5516	0	5.37683	0	nohit
contig40642	32	0	4.69876e-10	5.37683	41.5516	0	5.37683	0	AT1G17860.1	trypsin and protease inhibitor family protein / Kunitz family protein
contig04245	83	2	2.00281e-22	5.36272	107.775	2.61924	6.75187	1.38915	AT3G44400.2	disease resistance protein (TIR-NBS-LRR class), putative
contig01476	31	0	9.39224e-10	5.33103	40.2532	0	5.33103	0	AT4G33985.1	unknown protein
contig10758	31	0	9.39224e-10	5.33103	40.2532	0	5.33103	0	AT3G01980.3	short-chain dehydrogenase/reductase (SDR) family protein
contig43886	118	3	2.49272e-31	5.28536	153.222	3.92887	7.25948	1.97411	nohit
contig03862	30	0	1.87743e-09	5.28372	38.9547	0	5.28372	0	AT5G56010.1	HSP81-3; ATP binding / unfolded protein binding
contig06844	30	0	1.87743e-09	5.28372	38.9547	0	5.28372	0	AT5G35560.1	DENN (AEX-3) domain-containing protein
contig11252	30	0	1.87743e-09	5.28372	38.9547	0	5.28372	0	AT1G02140.1	MAGO (MAGO NASHI); protein binding
contig47192	30	0	1.87743e-09	5.28372	38.9547	0	5.28372	0	AT2G28270.1	DC1 domain-containing protein
contig00031	39	1	7.5537e-11	5.27309	50.6411	1.30962	5.66224	0.389151	AT3G02720.1	DJ-1 family protein / protease-related
contig46402	153	4	3.30572e-40	5.24507	198.669	5.23849	7.63422	2.38915	AT4G25610.2	zinc finger (C2H2 type) family protein
contig02062	29	0	3.75288e-09	5.23481	37.6562	0	5.23481	0	AT4G28510.1	ATPHB1 (PROHIBITIN 1)
contig03176	29	0	3.75288e-09	5.23481	37.6562	0	5.23481	0	AT2G34770.1	FAH1 (FATTY ACID HYDROXYLASE 1); catalytic/ fatty acid alpha-hydroxylase
contig10221	29	0	3.75288e-09	5.23481	37.6562	0	5.23481	0	AT1G10370.1	ERD9 (EARLY-RESPONSIVE TO DEHYDRATION 9); glutathione transferase
contig20015	29	0	3.75288e-09	5.23481	37.6562	0	5.23481	0	AT1G08500.1	plastocyanin-like domain-containing protein
contig42317	29	0	3.75288e-09	5.23481	37.6562	0	5.23481	0	AT3G01120.1	MTO1 (METHIONINE OVERACCUMULATION 1); cystathionine gamma-synthase
contig35219	37	1	2.8703e-10	5.19714	48.0441	1.30962	5.58629	0.389151	AT2G20340.1	tyrosine decarboxylase, putative
contig03522	28	0	7.50195e-09	5.18419	36.3577	0	5.18419	0	AT1G20030.1	pathogenesis-related thaumatin family protein
contig11143	28	0	7.50195e-09	5.18419	36.3577	0	5.18419	0	AT3G12915.1	GTP binding / GTPase
contig26825	28	0	7.50195e-09	5.18419	36.3577	0	5.18419	0	AT2G31370.4	bZIP transcription factor (POSF21)
contig39993	28	0	7.50195e-09	5.18419	36.3577	0	5.18419	0	AT2G16500.1	ADC1 (ARGININE DECARBOXYLASE 1); arginine decarboxylase
contig41382	28	0	7.50195e-09	5.18419	36.3577	0	5.18419	0	AT3G26300.1	CYP71B34; electron carrier/ heme binding / iron ion binding / monooxygenase/ oxygen binding
contig49708	28	0	7.50195e-09	5.18419	36.3577	0	5.18419	0	AT5G60170.1	RNA binding / nucleic acid binding / nucleotide binding / protein binding / zinc ion binding
contig23671	36	1	5.58987e-10	5.15761	46.7456	1.30962	5.54676	0.389151	nohit
contig03688	27	0	1.49966e-08	5.13172	35.0592	0	5.13172	0	AT5G60390.3	elongation factor 1-alpha / EF-1-alpha
contig10662	137	4	1.35686e-35	5.08572	177.893	5.23849	7.47487	2.38915	AT4G19850.2	ATPP2-A2; carbohydrate binding
contig13600	26	0	2.9979e-08	5.07727	33.7607	0	5.07727	0	AT2G01021.1	unknown protein
contig41100	26	0	2.9979e-08	5.07727	33.7607	0	5.07727	0	AT1G27180.1	disease resistance protein (TIR-NBS-LRR class), putative
contig40812	34	1	2.1157e-09	5.07515	44.1486	1.30962	5.4643	0.389151	AT5G14670.1	ATARFA1B (ADP-ribosylation factor A1B); GTP binding / phospholipase activator/ protein binding
contig05751	33	1	4.11148e-09	5.03208	42.8501	1.30962	5.42123	0.389151	AT2G25790.1	leucine-rich repeat transmembrane protein kinase, putative
contig05455	25	0	5.99307e-08	5.02069	32.4622	0	5.02069	0	AT3G55990.1	ESK1 (ESKIMO 1)
contig08112	25	0	5.99307e-08	5.02069	32.4622	0	5.02069	0	AT3G14067.1	subtilase family protein
contig10821	25	0	5.99307e-08	5.02069	32.4622	0	5.02069	0	AT1G21230.1	WAK5 (WALL ASSOCIATED KINASE 5); kinase/ protein serine/threonine kinase
contig21693	25	0	5.99307e-08	5.02069	32.4622	0	5.02069	0	AT5G15900.1	unknown protein
contig22376	25	0	5.99307e-08	5.02069	32.4622	0	5.02069	0	AT4G19950.1	unknown protein
contig30743	25	0	5.99307e-08	5.02069	32.4622	0	5.02069	0	AT5G67150.1	transferase family protein
contig40442	25	0	5.99307e-08	5.02069	32.4622	0	5.02069	0	AT4G02600.2	MLO1; calmodulin binding
contig44902	25	0	5.99307e-08	5.02069	32.4622	0	5.02069	0	AT1G23480.3	ATCSLA03 (CELLULOSE SYNTHASE-LIKE A3); cellulose synthase/ transferase, transferring glycosyl groups
contig13717	358	11	1.47239e-90	5.01207	464.859	14.4058	8.86065	3.84858	AT5G13870.1	EXGT-A4 (ENDOXYLOGLUCAN TRANSFERASE A4); hydrolase, acting on glycosyl bonds / hydrolase, hydrolyzing O-glycosyl compounds / xyloglucan:xyloglucosyl transferase
contig47044	32	1	7.98353e-09	4.98768	41.5516	1.30962	5.37683	0.389151	AT2G20340.1	tyrosine decarboxylase, putative
contig00915	24	0	1.19809e-07	4.9618	31.1637	0	4.9618	0	nohit
contig01613	24	0	1.19809e-07	4.9618	31.1637	0	4.9618	0	AT4G23180.1	CRK10 (CYSTEINE-RICH RLK10); ATP binding / kinase/ protein kinase/ protein serine/threonine kinase/ protein tyrosine kinase
contig13257	24	0	1.19809e-07	4.9618	31.1637	0	4.9618	0	AT1G62970.1	DNAJ heat shock N-terminal domain-containing protein
contig32470	24	0	1.19809e-07	4.9618	31.1637	0	4.9618	0	AT1G65440.2	GTB1; RNA binding / hydrolase, acting on ester bonds / transcription elongation regulator
contig37795	24	0	1.19809e-07	4.9618	31.1637	0	4.9618	0	AT5G48460.1	fimbrin-like protein, putative
contig41193	24	0	1.19809e-07	4.9618	31.1637	0	4.9618	0	AT3G22142.1	structural constituent of cell wall
contig49571	24	0	1.19809e-07	4.9618	31.1637	0	4.9618	0	AT1G03780.1	targeting protein-related
contig17483	31	1	1.5489e-08	4.94188	40.2532	1.30962	5.33103	0.389151	AT3G48700.1	ATCXE13 (ARABIDOPSIS THALIANA CARBOXYESTERASE 13); hydrolase
contig37412	31	1	1.5489e-08	4.94188	40.2532	1.30962	5.33103	0.389151	AT2G20340.1	tyrosine decarboxylase, putative
contig13842	61	2	4.51084e-16	4.91842	79.2078	2.61924	6.30757	1.38915	AT4G35800.1	NRPB1 (RNA POLYMERASE II LARGE SUBUNIT); DNA binding / DNA-directed RNA polymerase
contig00681	23	0	2.39518e-07	4.9004	29.8652	0	4.9004	0	AT4G36260.1	STY2 (STYLISH 2); transcription factor
contig05306	23	0	2.39518e-07	4.9004	29.8652	0	4.9004	0	AT5G59240.1	40S ribosomal protein S8 (RPS8B)
contig08359	23	0	2.39518e-07	4.9004	29.8652	0	4.9004	0	AT4G21400.1	protein kinase family protein
contig13425	23	0	2.39518e-07	4.9004	29.8652	0	4.9004	0	AT1G02816.1	unknown protein
contig17511	23	0	2.39518e-07	4.9004	29.8652	0	4.9004	0	AT2G22070.1	pentatricopeptide (PPR) repeat-containing protein
contig23252	23	0	2.39518e-07	4.9004	29.8652	0	4.9004	0	AT2G30060.1	Ran-binding protein 1b (RanBP1b)
contig19121	30	1	3.00235e-08	4.89457	38.9547	1.30962	5.28372	0.389151	AT4G08950.1	EXO (EXORDIUM)
contig00666	29	1	5.8141e-08	4.84566	37.6562	1.30962	5.23481	0.389151	AT4G36130.1	60S ribosomal protein L8 (RPL8C)
contig01453	22	0	4.78845e-07	4.83627	28.5668	0	4.83627	0	AT5G19140.1	AILP1
contig02488	22	0	4.78845e-07	4.83627	28.5668	0	4.83627	0	AT3G19630.1	radical SAM domain-containing protein
contig03480	22	0	4.78845e-07	4.83627	28.5668	0	4.83627	0	AT1G79550.2	PGK (PHOSPHOGLYCERATE KINASE); phosphoglycerate kinase
contig04132	22	0	4.78845e-07	4.83627	28.5668	0	4.83627	0	AT1G12000.1	pyrophosphate--fructose-6-phosphate 1-phosphotransferase beta subunit, putative / pyrophosphate-dependent 6-phosphofructose-1-kinase, putative
contig09729	22	0	4.78845e-07	4.83627	28.5668	0	4.83627	0	AT1G14520.2	MIOX1 (MYO-INISITOL OXYGENASE); inositol oxygenase/ oxidoreductase
contig10915	22	0	4.78845e-07	4.83627	28.5668	0	4.83627	0	AT5G48930.1	HCT (HYDROXYCINNAMOYL-COA SHIKIMATE/QUINATE HYDROXYCINNAMOYL TRANSFERASE); quinate O-hydroxycinnamoyltransferase/ shikimate O-hydroxycinnamoyltransferase/ transferase
contig16612	22	0	4.78845e-07	4.83627	28.5668	0	4.83627	0	AT4G20140.1	GSO1 (GASSHO1); ATP binding / protein binding / protein kinase/ protein serine/threonine kinase/ protein tyrosine kinase
contig35176	22	0	4.78845e-07	4.83627	28.5668	0	4.83627	0	AT3G46460.1	UBC13 (ubiquitin-conjugating enzyme 13); ubiquitin-protein ligase
contig41206	22	0	4.78845e-07	4.83627	28.5668	0	4.83627	0	AT4G24220.2	VEP1 (VEIN PATTERNING 1); binding / catalytic
contig15175	142	5	7.28435e-36	4.8155	184.385	6.54811	7.52658	2.71108	AT1G78390.1	NCED9 (NINE-CIS-EPOXYCAROTENOID DIOXYGENASE 9); 9-cis-epoxycarotenoid dioxygenase
contig01156	224	8	8.04411e-56	4.79504	290.861	10.477	8.18419	3.38915	AT1G20560.2	AAE1 (ACYL ACTIVATING ENZYME 1); AMP binding
contig02514	28	1	1.12476e-07	4.79504	36.3577	1.30962	5.18419	0.389151	AT1G28330.4	DYL1 (DORMANCY-ASSOCIATED PROTEIN-LIKE 1)
contig03806	28	1	1.12476e-07	4.79504	36.3577	1.30962	5.18419	0.389151	AT5G60020.1	LAC17 (laccase 17); laccase
contig13536	28	1	1.12476e-07	4.79504	36.3577	1.30962	5.18419	0.389151	AT5G01280.1	FUNCTIONS IN: molecular_function unknown; INVOLVED IN: biological_process unknown; LOCATED IN: cellular_component unknown; EXPRESSED IN: sperm cell, male gametophyte; EXPRESSED DURING: L mature pollen stage, M germinated pollen stage; BEST Arabidopsis thaliana protein match is: proline-rich family protein (TAIR:AT3G09000.1); Has 40332 Blast hits to 19265 proteins in 905 species: Archae - 97; Bact…
contig41734	166	6	1.41545e-41	4.77776	215.549	7.85773	7.75187	2.97411	AT4G26070.3	MEK1 (MAP KINASE/ ERK KINASE 1); MAP kinase kinase/ kinase/ protein binding
contig08372	21	0	9.57326e-07	4.76915	27.2683	0	4.76915	0	AT3G15353.1	MT3 (METALLOTHIONEIN 3); copper ion binding
contig22144	21	0	9.57326e-07	4.76915	27.2683	0	4.76915	0	AT2G38400.1	AGT3 (ALANINE:GLYOXYLATE AMINOTRANSFERASE 3); alanine-glyoxylate transaminase/ catalytic/ pyridoxal phosphate binding / transaminase
contig34509	21	0	9.57326e-07	4.76915	27.2683	0	4.76915	0	AT4G08840.1	APUM11 (Arabidopsis Pumilio 11); RNA binding / binding
contig38216	21	0	9.57326e-07	4.76915	27.2683	0	4.76915	0	AT5G43850.1	ARD4; acireductone dioxygenase [iron(II)-requiring]/ metal ion binding
contig07922	55	2	2.35332e-14	4.76904	71.4169	2.61924	6.15819	1.38915	AT2G29040.1	exostosin family protein
contig14276	165	6	2.72588e-41	4.76904	214.251	7.85773	7.74316	2.97411	AT5G42180.1	peroxidase 64 (PER64) (P64) (PRXR4)
contig13090	439	16	1.4234e-107	4.76576	570.037	20.954	9.15491	4.38915	AT2G04160.1	AIR3; serine-type endopeptidase
contig13654	189	7	5.37856e-47	4.74257	245.414	9.16736	7.93908	3.19651	AT1G11040.1	DNAJ chaperone C-terminal domain-containing protein
contig48048	27	1	2.17351e-07	4.74257	35.0592	1.30962	5.13172	0.389151	nohit
contig01450	20	0	1.91396e-06	4.69876	25.9698	0	4.69876	0	AT5G60020.1	LAC17 (laccase 17); laccase
contig10156	20	0	1.91396e-06	4.69876	25.9698	0	4.69876	0	AT1G01490.2	heavy-metal-associated domain-containing protein
contig20786	20	0	1.91396e-06	4.69876	25.9698	0	4.69876	0	AT4G26320.1	AGP13 (arabinogalactan protein 13)
contig34340	20	0	1.91396e-06	4.69876	25.9698	0	4.69876	0	AT5G11740.1	AGP15 (ARABINOGALACTAN PROTEIN 15)
contig36830	20	0	1.91396e-06	4.69876	25.9698	0	4.69876	0	AT1G15690.1	AVP1; ATPase/ hydrogen-translocating pyrophosphatase
contig44558	20	0	1.91396e-06	4.69876	25.9698	0	4.69876	0	AT3G15550.1	unknown protein
contig11711	26	1	4.19522e-07	4.68812	33.7607	1.30962	5.07727	0.389151	AT5G51600.1	PLE (PLEIADE); microtubule binding
contig29051	52	2	1.6868e-13	4.68812	67.5214	2.61924	6.07727	1.38915	AT2G45510.1	CYP704A2; electron carrier/ heme binding / iron ion binding / monooxygenase/ oxygen binding
contig10152	76	3	2.85253e-19	4.65065	98.6852	3.92887	6.62476	1.97411	AT3G63380.1	calcium-transporting ATPase, plasma membrane-type, putative / Ca(2+)-ATPase, putative (ACA12)
contig00545	25	1	8.08725e-07	4.63154	32.4622	1.30962	5.02069	0.389151	AT1G70170.1	MMP (MATRIX METALLOPROTEINASE); metalloendopeptidase/ metallopeptidase
contig08203	19	0	3.82659e-06	4.62476	24.6713	0	4.62476	0	AT3G08030.2	unknown protein
contig16263	19	0	3.82659e-06	4.62476	24.6713	0	4.62476	0	AT1G76080.1	CDSP32 (CHLOROPLASTIC DROUGHT-INDUCED STRESS PROTEIN OF 32 KD)
contig24335	19	0	3.82659e-06	4.62476	24.6713	0	4.62476	0	AT3G54450.1	transporter
contig35546	19	0	3.82659e-06	4.62476	24.6713	0	4.62476	0	AT3G11740.1	unknown protein
contig38135	19	0	3.82659e-06	4.62476	24.6713	0	4.62476	0	AT2G29420.1	ATGSTU7 (ARABIDOPSIS THALIANA GLUTATHIONE S-TRANSFERASE TAU 7); glutathione transferase
contig44557	19	0	3.82659e-06	4.62476	24.6713	0	4.62476	0	nohit
contig51062	19	0	3.82659e-06	4.62476	24.6713	0	4.62476	0	AT4G08950.1	EXO (EXORDIUM)
contig02561	24	1	1.55689e-06	4.57265	31.1637	1.30962	4.9618	0.389151	AT1G77960.1	unknown protein
contig46355	24	1	1.55689e-06	4.57265	31.1637	1.30962	4.9618	0.389151	AT2G22270.1	unknown protein
contig00962	18	0	7.65067e-06	4.54676	23.3728	0	4.54676	0	AT5G11420.1	FUNCTIONS IN: molecular_function unknown; INVOLVED IN: biological_process unknown; LOCATED IN: cell wall, plant-type cell wall; EXPRESSED IN: 23 plant structures; EXPRESSED DURING: 13 growth stages; CONTAINS InterPro DOMAIN/s: Protein of unknown function DUF642 (InterPro:IPR006946), Galactose-binding like (InterPro:IPR008979); BEST Arabidopsis thaliana protein match is: unknown protein (TAIR:AT5G…
contig02027	18	0	7.65067e-06	4.54676	23.3728	0	4.54676	0	ATCG00080.1	PSII I protein
contig02943	18	0	7.65067e-06	4.54676	23.3728	0	4.54676	0	AT1G19910.1	AVA-P2; ATPase/ proton-transporting ATPase, rotational mechanism
contig03467	18	0	7.65067e-06	4.54676	23.3728	0	4.54676	0	nohit
contig03600	18	0	7.65067e-06	4.54676	23.3728	0	4.54676	0	AT1G12630.1	DNA binding / transcription activator/ transcription factor
contig08170	18	0	7.65067e-06	4.54676	23.3728	0	4.54676	0	AT4G27090.1	60S ribosomal protein L14 (RPL14B)
contig13263	18	0	7.65067e-06	4.54676	23.3728	0	4.54676	0	nohit
contig18988	18	0	7.65067e-06	4.54676	23.3728	0	4.54676	0	AT3G13772.1	endomembrane protein 70, putative
contig23697	18	0	7.65067e-06	4.54676	23.3728	0	4.54676	0	AT1G07160.1	protein phosphatase 2C, putative / PP2C, putative
contig39614	18	0	7.65067e-06	4.54676	23.3728	0	4.54676	0	AT5G05960.1	protease inhibitor/seed storage/lipid transfer protein (LTP) family protein
contig28577	165	7	3.36146e-40	4.54665	214.251	9.16736	7.74316	3.19651	AT2G22070.1	pentatricopeptide (PPR) repeat-containing protein
contig23646	47	2	4.43456e-12	4.54227	61.029	2.61924	5.93142	1.38915	AT5G01710.1	LOCATED IN: endomembrane system; EXPRESSED IN: sperm cell, male gametophyte, pollen tube; EXPRESSED DURING: L mature pollen stage, M germinated pollen stage; CONTAINS InterPro DOMAIN/s: Methyltransferase FkbM (InterPro:IPR006342); BEST Arabidopsis thaliana protein match is: methyltransferase (TAIR:AT4G24805.1); Has 224 Blast hits to 223 proteins in 16 species: Archae - 0; Bacteria - 7; Metazoa - …
contig00071	422	18	1.47756e-100	4.53886	547.962	23.5732	9.09793	4.55908	AT5G64250.2	2-nitropropane dioxygenase family / NPD family
contig33384	46	2	8.50791e-12	4.51124	59.7305	2.61924	5.9004	1.38915	AT1G02640.1	BXL2 (BETA-XYLOSIDASE 2); hydrolase, hydrolyzing O-glycosyl compounds
contig00923	23	1	2.99283e-06	4.51124	29.8652	1.30962	4.9004	0.389151	AT5G11920.1	AtcwINV6 (6-&1-fructan exohydrolase); hydrolase, hydrolyzing O-glycosyl compounds / inulinase/ levanase
contig05305	23	1	2.99283e-06	4.51124	29.8652	1.30962	4.9004	0.389151	AT1G73030.1	VPS46.2
contig25741	23	1	2.99283e-06	4.51124	29.8652	1.30962	4.9004	0.389151	AT1G78060.1	glycosyl hydrolase family 3 protein
contig31168	23	1	2.99283e-06	4.51124	29.8652	1.30962	4.9004	0.389151	AT1G63460.1	glutathione peroxidase, putative
contig00684	17	0	1.52966e-05	4.4643	22.0743	0	4.4643	0	AT2G18000.1	TAF14 (TBP-associated factor 14)
contig03585	17	0	1.52966e-05	4.4643	22.0743	0	4.4643	0	AT4G35690.1	unknown protein
contig08643	17	0	1.52966e-05	4.4643	22.0743	0	4.4643	0	AT1G70850.3	MLP34 (MLP-LIKE PROTEIN 34)
contig10856	17	0	1.52966e-05	4.4643	22.0743	0	4.4643	0	AT4G20230.1	terpene synthase/cyclase family protein
contig36360	17	0	1.52966e-05	4.4643	22.0743	0	4.4643	0	AT4G01850.2	SAM-2 (S-ADENOSYLMETHIONINE SYNTHETASE 2); methionine adenosyltransferase
contig38698	17	0	1.52966e-05	4.4643	22.0743	0	4.4643	0	AT2G45820.1	DNA-binding protein, putative
contig39801	17	0	1.52966e-05	4.4643	22.0743	0	4.4643	0	AT2G17036.1	F-box family protein
contig39835	17	0	1.52966e-05	4.4643	22.0743	0	4.4643	0	AT4G08950.1	EXO (EXORDIUM)
contig40543	17	0	1.52966e-05	4.4643	22.0743	0	4.4643	0	AT5G03800.1	EMB175 (EMBRYO DEFECTIVE 175); catalytic
contig43588	17	0	1.52966e-05	4.4643	22.0743	0	4.4643	0	AT1G74320.1	choline kinase, putative
contig47754	17	0	1.52966e-05	4.4643	22.0743	0	4.4643	0	AT1G69280.1	unknown protein
contig51576	17	0	1.52966e-05	4.4643	22.0743	0	4.4643	0	AT1G30040.1	ATGA2OX2 (GIBBERELLIN 2-OXIDASE); gibberellin 2-beta-dioxygenase
contig42614	577	26	1.09866e-135	4.45967	749.228	34.0502	9.54926	5.08959	AT2G27380.1	ATEPR1; structural constituent of cell wall
contig26077	244	11	3.30963e-58	4.45899	316.831	14.4058	8.30757	3.84858	AT4G12510.1	protease inhibitor/seed storage/lipid transfer protein (LTP) family protein
contig04488	66	3	1.92359e-16	4.44711	85.7003	3.92887	6.42123	1.97411	AT5G01650.1	macrophage migration inhibitory factor family protein / MIF family protein
contig00777	22	1	5.74404e-06	4.44711	28.5668	1.30962	4.83627	0.389151	AT3G01500.1	CA1 (CARBONIC ANHYDRASE 1); carbonate dehydratase/ zinc ion binding
contig10390	22	1	5.74404e-06	4.44711	28.5668	1.30962	4.83627	0.389151	AT1G22470.1	unknown protein
contig16250	22	1	5.74404e-06	4.44711	28.5668	1.30962	4.83627	0.389151	AT1G08320.3	bZIP family transcription factor
contig24564	22	1	5.74404e-06	4.44711	28.5668	1.30962	4.83627	0.389151	AT2G02360.1	AtPP2-B10 (Phloem protein 2-B10); carbohydrate binding
contig28311	22	1	5.74404e-06	4.44711	28.5668	1.30962	4.83627	0.389151	AT4G02600.2	MLO1; calmodulin binding
contig29575	22	1	5.74404e-06	4.44711	28.5668	1.30962	4.83627	0.389151	AT1G08440.1	CONTAINS InterPro DOMAIN/s: Uncharacterised protein family UPF0005 (InterPro:IPR006214); BEST Arabidopsis thaliana protein match is: ALMT1 (ALUMINUM-ACTIVATED MALATE TRANSPORTER 1); malate transmembrane transporter (TAIR:AT1G08430.1); Has 377 Blast hits to 376 proteins in 91 species: Archae - 0; Bacteria - 139; Metazoa - 0; Fungi - 4; Plants - 211; Viruses - 0; Other Eukaryotes - 23 (source: NCBI…
contig33059	22	1	5.74404e-06	4.44711	28.5668	1.30962	4.83627	0.389151	AT5G60900.1	RLK1 (RECEPTOR-LIKE PROTEIN KINASE 1); ATP binding / carbohydrate binding / kinase/ protein kinase/ protein serine/threonine kinase/ protein tyrosine kinase/ sugar binding
contig47962	22	1	5.74404e-06	4.44711	28.5668	1.30962	4.83627	0.389151	nohit
contig48011	22	1	5.74404e-06	4.44711	28.5668	1.30962	4.83627	0.389151	nohit
contig48662	22	1	5.74404e-06	4.44711	28.5668	1.30962	4.83627	0.389151	AT5G60390.3	elongation factor 1-alpha / EF-1-alpha
contig23891	43	2	5.97736e-11	4.41395	55.835	2.61924	5.8031	1.38915	ATCG00180.1	RNA polymerase beta' subunit-1
contig13914	171	8	7.63164e-41	4.40554	222.042	10.477	7.79469	3.38915	AT2G31880.1	leucine-rich repeat transmembrane protein kinase, putative
contig37034	42	2	1.14272e-10	4.38	54.5365	2.61924	5.76915	1.38915	AT1G76160.1	sks5 (SKU5 Similar 5); copper ion binding / oxidoreductase
contig05828	21	1	1.10054e-05	4.38	27.2683	1.30962	4.76915	0.389151	AT3G14067.1	subtilase family protein
contig05984	21	1	1.10054e-05	4.38	27.2683	1.30962	4.76915	0.389151	AT2G46770.1	EMB2301 (EMBRYO DEFECTIVE 2301); transcription activator/ transcription factor
contig08043	21	1	1.10054e-05	4.38	27.2683	1.30962	4.76915	0.389151	AT5G36110.1	CYP716A1; electron carrier/ heme binding / iron ion binding / monooxygenase/ oxygen binding
contig09316	21	1	1.10054e-05	4.38	27.2683	1.30962	4.76915	0.389151	AT1G71070.1	glycosyltransferase family 14 protein / core-2/I-branching enzyme family protein
contig13195	21	1	1.10054e-05	4.38	27.2683	1.30962	4.76915	0.389151	AT5G39471.1	protein binding / zinc ion binding
contig23662	21	1	1.10054e-05	4.38	27.2683	1.30962	4.76915	0.389151	AT5G22740.1	ATCSLA02; mannan synthase/ transferase, transferring glycosyl groups
contig43336	21	1	1.10054e-05	4.38	27.2683	1.30962	4.76915	0.389151	AT4G37450.1	AGP18 (ARABINOGALACTAN PROTEIN 18)
contig48943	21	1	1.10054e-05	4.38	27.2683	1.30962	4.76915	0.389151	nohit
contig02999	16	0	3.05843e-05	4.37683	20.7758	0	4.37683	0	AT2G47140.1	short-chain dehydrogenase/reductase (SDR) family protein
contig04861	16	0	3.05843e-05	4.37683	20.7758	0	4.37683	0	AT1G24020.1	MLP423 (MLP-LIKE PROTEIN 423)
contig05100	16	0	3.05843e-05	4.37683	20.7758	0	4.37683	0	AT1G26920.1	unknown protein
contig09274	16	0	3.05843e-05	4.37683	20.7758	0	4.37683	0	AT1G08830.2	CSD1 (COPPER/ZINC SUPEROXIDE DISMUTASE 1); superoxide dismutase
contig10107	16	0	3.05843e-05	4.37683	20.7758	0	4.37683	0	AT3G58610.2	ketol-acid reductoisomerase
contig10654	16	0	3.05843e-05	4.37683	20.7758	0	4.37683	0	AT5G20230.1	ATBCB (ARABIDOPSIS BLUE-COPPER-BINDING PROTEIN); copper ion binding / electron carrier
contig10775	16	0	3.05843e-05	4.37683	20.7758	0	4.37683	0	AT5G52740.1	heavy-metal-associated domain-containing protein
contig12183	16	0	3.05843e-05	4.37683	20.7758	0	4.37683	0	AT3G08770.1	LTP6; lipid binding
contig13258	16	0	3.05843e-05	4.37683	20.7758	0	4.37683	0	AT1G14685.1	BPC2 (BASIC PENTACYSTEINE 2); DNA binding / transcription factor
contig13917	16	0	3.05843e-05	4.37683	20.7758	0	4.37683	0	AT2G15960.1	unknown protein
contig15037	16	0	3.05843e-05	4.37683	20.7758	0	4.37683	0	AT5G02960.1	40S ribosomal protein S23 (RPS23B)
contig25306	16	0	3.05843e-05	4.37683	20.7758	0	4.37683	0	AT3G06150.1	unknown protein
contig27956	16	0	3.05843e-05	4.37683	20.7758	0	4.37683	0	AT1G31130.1	unknown protein
contig34299	16	0	3.05843e-05	4.37683	20.7758	0	4.37683	0	AT5G26230.1	unknown protein
contig37243	16	0	3.05843e-05	4.37683	20.7758	0	4.37683	0	AT5G47120.1	ATBI1 (BAX INHIBITOR 1)
contig39607	16	0	3.05843e-05	4.37683	20.7758	0	4.37683	0	AT1G01090.1	PDH-E1 ALPHA (PYRUVATE DEHYDROGENASE E1 ALPHA); pyruvate dehydrogenase (acetyl-transferring)
contig44998	16	0	3.05843e-05	4.37683	20.7758	0	4.37683	0	AT5G63720.1	unknown protein
contig48247	16	0	3.05843e-05	4.37683	20.7758	0	4.37683	0	AT2G38750.1	ANNAT4 (ANNEXIN ARABIDOPSIS 4); calcium ion binding / calcium-dependent phospholipid binding
contig14083	82	4	6.08199e-20	4.34523	106.476	5.23849	6.73439	2.38915	AT1G08090.1	ATNRT2:1 (NITRATE TRANSPORTER 2:1); nitrate transmembrane transporter
contig11880	20	1	2.10466e-05	4.30961	25.9698	1.30962	4.69876	0.389151	AT2G30240.1	ATCHX13; monovalent cation:proton antiporter/ potassium ion transmembrane transporter/ sodium:hydrogen antiporter
contig21599	20	1	2.10466e-05	4.30961	25.9698	1.30962	4.69876	0.389151	ATCG01280.1	hypothetical protein
contig29798	20	1	2.10466e-05	4.30961	25.9698	1.30962	4.69876	0.389151	AT1G54200.1	unknown protein
contig30919	20	1	2.10466e-05	4.30961	25.9698	1.30962	4.69876	0.389151	nohit
contig41518	59	3	1.77362e-14	4.28536	76.6108	3.92887	6.25948	1.97411	AT1G64140.1	FUNCTIONS IN: molecular_function unknown; INVOLVED IN: biological_process unknown; EXPRESSED IN: sperm cell, male gametophyte, pollen tube; EXPRESSED DURING: L mature pollen stage, M germinated pollen stage; BEST Arabidopsis thaliana protein match is: loricrin-related (TAIR:AT5G64550.1); Has 2298 Blast hits to 1429 proteins in 121 species: Archae - 0; Bacteria - 42; Metazoa - 1626; Fungi - 29; Pl…
contig08333	15	0	6.1152e-05	4.28372	19.4773	0	4.28372	0	AT5G14920.1	gibberellin-regulated family protein
contig10056	15	0	6.1152e-05	4.28372	19.4773	0	4.28372	0	ATCG00540.1	Encodes cytochrome f apoprotein; involved in photosynthetic electron transport chain; encoded by the chloroplast genome and is transcriptionally repressed by a nuclear gene HCF2.
contig10930	15	0	6.1152e-05	4.28372	19.4773	0	4.28372	0	AT4G34570.1	THY-2 (thymidylate synthase 2); dihydrofolate reductase/ thymidylate synthase
contig11693	15	0	6.1152e-05	4.28372	19.4773	0	4.28372	0	AT2G32030.1	GCN5-related N-acetyltransferase (GNAT) family protein
contig13950	15	0	6.1152e-05	4.28372	19.4773	0	4.28372	0	AT1G01140.3	CIPK9 (CBL-INTERACTING PROTEIN KINASE 9); ATP binding / kinase/ protein kinase/ protein serine/threonine kinase
contig17280	15	0	6.1152e-05	4.28372	19.4773	0	4.28372	0	AT2G35800.1	mitochondrial substrate carrier family protein
contig22968	15	0	6.1152e-05	4.28372	19.4773	0	4.28372	0	AT2G34100.2	unknown protein
contig23699	15	0	6.1152e-05	4.28372	19.4773	0	4.28372	0	AT2G30020.1	protein phosphatase 2C, putative / PP2C, putative
contig27482	15	0	6.1152e-05	4.28372	19.4773	0	4.28372	0	AT2G30900.1	unknown protein
contig32117	15	0	6.1152e-05	4.28372	19.4773	0	4.28372	0	AT2G16530.2	3-oxo-5-alpha-steroid 4-dehydrogenase family protein / steroid 5-alpha-reductase family protein
contig38035	15	0	6.1152e-05	4.28372	19.4773	0	4.28372	0	AT1G34320.1	unknown protein
contig39561	15	0	6.1152e-05	4.28372	19.4773	0	4.28372	0	AT2G32060.2	40S ribosomal protein S12 (RPS12C)
contig44534	15	0	6.1152e-05	4.28372	19.4773	0	4.28372	0	AT3G18530.1	binding
contig51587	15	0	6.1152e-05	4.28372	19.4773	0	4.28372	0	nohit
contig32112	39	2	7.93542e-10	4.27309	50.6411	2.61924	5.66224	1.38915	AT2G23240.2	plant EC metallothionein-like family 15 protein
contig24035	38	2	1.51061e-09	4.23561	49.3426	2.61924	5.62476	1.38915	AT3G51390.1	zinc finger (DHHC type) family protein
contig04280	19	1	4.01666e-05	4.23561	24.6713	1.30962	4.62476	0.389151	AT5G07570.1	glycine/proline-rich protein
contig07718	19	1	4.01666e-05	4.23561	24.6713	1.30962	4.62476	0.389151	AT3G04120.1	GAPC1 (GLYCERALDEHYDE-3-PHOSPHATE DEHYDROGENASE C SUBUNIT 1); glyceraldehyde-3-phosphate dehydrogenase (phosphorylating)/ glyceraldehyde-3-phosphate dehydrogenase
contig12783	19	1	4.01666e-05	4.23561	24.6713	1.30962	4.62476	0.389151	AT3G61110.1	ARS27A (ARABIDOPSIS RIBOSOMAL PROTEIN S27); structural constituent of ribosome
contig13261	19	1	4.01666e-05	4.23561	24.6713	1.30962	4.62476	0.389151	AT3G02210.1	COBL1 (COBRA-LIKE PROTEIN 1 PRECURSOR)
contig15635	19	1	4.01666e-05	4.23561	24.6713	1.30962	4.62476	0.389151	AT1G05620.2	URH2 (URIDINE-RIBOHYDROLASE 2); hydrolase
contig38475	19	1	4.01666e-05	4.23561	24.6713	1.30962	4.62476	0.389151	AT2G19350.1	unknown protein
contig00377	148	8	1.98251e-34	4.19714	192.176	10.477	7.58629	3.38915	AT5G03170.1	FLA11
contig02721	37	2	2.87221e-09	4.19714	48.0441	2.61924	5.58629	1.38915	AT1G31130.1	unknown protein
contig21875	37	2	2.87221e-09	4.19714	48.0441	2.61924	5.58629	1.38915	AT2G17040.1	anac036 (Arabidopsis NAC domain containing protein 36); transcription factor
contig03207	14	0	0.000122273	4.18419	18.1788	0	4.18419	0	AT1G32190.2	unknown protein
contig03492	14	0	0.000122273	4.18419	18.1788	0	4.18419	0	AT2G34590.1	transketolase family protein
contig05512	14	0	0.000122273	4.18419	18.1788	0	4.18419	0	AT5G44860.1	unknown protein
contig12349	14	0	0.000122273	4.18419	18.1788	0	4.18419	0	AT1G64380.1	AP2 domain-containing transcription factor, putative
contig16745	14	0	0.000122273	4.18419	18.1788	0	4.18419	0	AT3G52290.1	IQD3 (IQ-domain 3); calmodulin binding
contig23345	14	0	0.000122273	4.18419	18.1788	0	4.18419	0	AT1G53300.1	TTL1 (TETRATRICOPETIDE-REPEAT THIOREDOXIN-LIKE 1); binding
contig25609	14	0	0.000122273	4.18419	18.1788	0	4.18419	0	AT4G38540.1	monooxygenase, putative (MO2)
contig26880	14	0	0.000122273	4.18419	18.1788	0	4.18419	0	AT1G69410.1	ELF5A-3 (EUKARYOTIC ELONGATION FACTOR 5A-3); translation initiation factor
contig29455	14	0	0.000122273	4.18419	18.1788	0	4.18419	0	AT1G43415.1	unknown protein
contig29828	14	0	0.000122273	4.18419	18.1788	0	4.18419	0	AT1G30700.1	FAD-binding domain-containing protein
contig30741	14	0	0.000122273	4.18419	18.1788	0	4.18419	0	AT4G01400.2	FUNCTIONS IN: molecular_function unknown; INVOLVED IN: biological_process unknown; LOCATED IN: cellular_component unknown; EXPRESSED IN: 23 plant structures; EXPRESSED DURING: 15 growth stages; CONTAINS InterPro DOMAIN/s: COG4 transport (InterPro:IPR013167).
contig37235	14	0	0.000122273	4.18419	18.1788	0	4.18419	0	AT1G78440.1	ATGA2OX1 (gibberellin 2-oxidase 1); gibberellin 2-beta-dioxygenase
contig39368	14	0	0.000122273	4.18419	18.1788	0	4.18419	0	AT2G12400.1	unknown protein
contig40486	14	0	0.000122273	4.18419	18.1788	0	4.18419	0	AT1G20940.1	F-box family protein
contig47050	14	0	0.000122273	4.18419	18.1788	0	4.18419	0	AT5G38700.1	unknown protein
contig01282	110	6	8.29623e-26	4.18408	142.834	7.85773	7.15819	2.97411	AT1G71695.1	peroxidase 12 (PER12) (P12) (PRXR6)
contig50148	54	3	4.39043e-13	4.15761	70.1184	3.92887	6.13172	1.97411	AT3G15353.1	MT3 (METALLOTHIONEIN 3); copper ion binding
contig00912	18	1	7.64842e-05	4.15761	23.3728	1.30962	4.54676	0.389151	AT3G05890.1	RCI2B (RARE-COLD-INDUCIBLE 2B)
contig01300	18	1	7.64842e-05	4.15761	23.3728	1.30962	4.54676	0.389151	AT1G25390.1	protein kinase family protein
contig03778	18	1	7.64842e-05	4.15761	23.3728	1.30962	4.54676	0.389151	AT5G10220.1	ANN6 (ANNEXIN ARABIDOPSIS 6); calcium ion binding / calcium-dependent phospholipid binding
contig22942	18	1	7.64842e-05	4.15761	23.3728	1.30962	4.54676	0.389151	AT3G22400.1	LOX5; electron carrier/ iron ion binding / lipoxygenase/ metal ion binding / oxidoreductase, acting on single donors with incorporation of molecular oxygen, incorporation of two atoms of oxygen
contig32098	18	1	7.64842e-05	4.15761	23.3728	1.30962	4.54676	0.389151	AT2G01300.1	unknown protein
contig43309	18	1	7.64842e-05	4.15761	23.3728	1.30962	4.54676	0.389151	AT3G53990.1	universal stress protein (USP) family protein
contig17757	87	5	2.2331e-20	4.1087	112.969	6.54811	6.81978	2.71108	AT4G25810.1	XTR6 (XYLOGLUCAN ENDOTRANSGLYCOSYLASE 6); hydrolase, acting on glycosyl bonds / hydrolase, hydrolyzing O-glycosyl compounds / xyloglucan:xyloglucosyl transferase
contig02112	13	0	0.000244488	4.07727	16.8804	0	4.07727	0	ATCG00340.1	Encodes the D1 subunit of photosystem I and II reaction centers.
contig03846	13	0	0.000244488	4.07727	16.8804	0	4.07727	0	AT1G21270.1	WAK2; ATP binding / calcium ion binding / protein kinase/ protein serine/threonine kinase
contig03909	13	0	0.000244488	4.07727	16.8804	0	4.07727	0	AT3G24420.1	hydrolase, alpha/beta fold family protein
contig03997	13	0	0.000244488	4.07727	16.8804	0	4.07727	0	AT3G62760.1	ATGSTF13; glutathione transferase
contig08434	13	0	0.000244488	4.07727	16.8804	0	4.07727	0	AT1G55330.1	AGP21
contig09710	13	0	0.000244488	4.07727	16.8804	0	4.07727	0	AT5G14150.1	unknown protein
contig12285	13	0	0.000244488	4.07727	16.8804	0	4.07727	0	AT5G54770.1	THI1; protein homodimerization
contig12431	13	0	0.000244488	4.07727	16.8804	0	4.07727	0	AT4G38420.1	sks9 (SKU5 Similar 9); copper ion binding / oxidoreductase
contig12478	13	0	0.000244488	4.07727	16.8804	0	4.07727	0	AT5G57250.1	EXPRESSED IN: 9 plant structures; EXPRESSED DURING: F mature embryo stage, 4 leaf senescence stage, petal differentiation and expansion stage, D bilateral stage, E expanded cotyledon stage; CONTAINS InterPro DOMAIN/s: Pentatricopeptide repeat (InterPro:IPR002885); BEST Arabidopsis thaliana protein match is: pentatricopeptide (PPR) repeat-containing protein (TAIR:AT1G62910.1); Has 30133 Blast hits…
contig13461	13	0	0.000244488	4.07727	16.8804	0	4.07727	0	AT5G27640.2	TIF3B1 (TRANSLATION INITIATION FACTOR 3B1); nucleic acid binding / translation initiation factor
contig15105	13	0	0.000244488	4.07727	16.8804	0	4.07727	0	AT1G06620.1	2-oxoglutarate-dependent dioxygenase, putative
contig16610	13	0	0.000244488	4.07727	16.8804	0	4.07727	0	AT1G74190.1	AtRLP15 (Receptor Like Protein 15); protein binding
contig19034	13	0	0.000244488	4.07727	16.8804	0	4.07727	0	AT1G56580.1	unknown protein
contig35396	13	0	0.000244488	4.07727	16.8804	0	4.07727	0	AT3G61110.1	ARS27A (ARABIDOPSIS RIBOSOMAL PROTEIN S27); structural constituent of ribosome
contig36336	13	0	0.000244488	4.07727	16.8804	0	4.07727	0	AT1G33140.1	PGY2 (PIGGYBACK2); structural constituent of ribosome
contig37234	13	0	0.000244488	4.07727	16.8804	0	4.07727	0	AT1G30040.2	ATGA2OX2 (GIBBERELLIN 2-OXIDASE); gibberellin 2-beta-dioxygenase
contig37662	13	0	0.000244488	4.07727	16.8804	0	4.07727	0	AT5G67360.1	ARA12; serine-type endopeptidase
contig38350	13	0	0.000244488	4.07727	16.8804	0	4.07727	0	AT1G67856.1	protein binding / zinc ion binding
contig40583	13	0	0.000244488	4.07727	16.8804	0	4.07727	0	AT5G55300.1	TOP1ALPHA (DNA TOPOISOMERASE I ALPHA); DNA topoisomerase type I
contig44078	13	0	0.000244488	4.07727	16.8804	0	4.07727	0	nohit
contig47795	13	0	0.000244488	4.07727	16.8804	0	4.07727	0	AT5G52740.1	heavy-metal-associated domain-containing protein
contig32108	51	3	2.9791e-12	4.07515	66.2229	3.92887	6.04926	1.97411	AT5G54095.1	unknown protein
contig07350	17	1	0.000145278	4.07515	22.0743	1.30962	4.4643	0.389151	AT1G64380.1	AP2 domain-containing transcription factor, putative
contig51847	17	1	0.000145278	4.07515	22.0743	1.30962	4.4643	0.389151	nohit
contig52485	17	1	0.000145278	4.07515	22.0743	1.30962	4.4643	0.389151	AT3G10430.1	F-box family protein
contig36326	149	9	9.22933e-34	4.03693	193.475	11.7866	7.596	3.55908	AT2G21740.1	unknown protein
contig06138	33	2	3.70418e-08	4.03208	42.8501	2.61924	5.42123	1.38915	AT5G62360.1	invertase/pectin methylesterase inhibitor family protein
contig37742	33	2	3.70418e-08	4.03208	42.8501	2.61924	5.42123	1.38915	AT3G61750.1	auxin-responsive protein -related
contig05430	49	3	1.06245e-11	4.01743	63.626	3.92887	5.99154	1.97411	AT5G57580.1	calmodulin-binding protein
contig00405	32	2	6.99364e-08	3.98768	41.5516	2.61924	5.37683	1.38915	AT4G35180.1	LHT7 (Lys/His transporter 7); amino acid transmembrane transporter
contig07079	16	1	0.000275188	3.98768	20.7758	1.30962	4.37683	0.389151	AT1G02660.1	lipase class 3 family protein
contig11548	16	1	0.000275188	3.98768	20.7758	1.30962	4.37683	0.389151	AT1G14930.1	major latex protein-related / MLP-related
contig13822	16	1	0.000275188	3.98768	20.7758	1.30962	4.37683	0.389151	AT5G12010.1	unknown protein
contig21331	16	1	0.000275188	3.98768	20.7758	1.30962	4.37683	0.389151	AT4G27180.1	ATK2 (ARABIDOPSIS THALIANA KINESIN 2); microtubule binding / microtubule motor
contig22998	16	1	0.000275188	3.98768	20.7758	1.30962	4.37683	0.389151	AT1G74930.1	ORA47; DNA binding / transcription factor
contig24924	16	1	0.000275188	3.98768	20.7758	1.30962	4.37683	0.389151	AT1G26910.1	60S ribosomal protein L10 (RPL10B)
contig29446	16	1	0.000275188	3.98768	20.7758	1.30962	4.37683	0.389151	AT1G78240.2	TSD2 (TUMOROUS SHOOT DEVELOPMENT 2); methyltransferase
contig31209	32	2	6.99364e-08	3.98768	41.5516	2.61924	5.37683	1.38915	ATCG00900.1	encodes a chloroplast ribosomal protein S7, a constituent of the small subunit of the ribosomal complex
contig41217	16	1	0.000275188	3.98768	20.7758	1.30962	4.37683	0.389151	nohit
contig00702	48	3	2.00318e-11	3.98768	62.3275	3.92887	5.9618	1.97411	AT4G25810.1	XTR6 (XYLOGLUCAN ENDOTRANSGLYCOSYLASE 6); hydrolase, acting on glycosyl bonds / hydrolase, hydrolyzing O-glycosyl compounds / xyloglucan:xyloglucosyl transferase
contig19615	79	5	3.57084e-18	3.96954	102.581	6.54811	6.68061	2.71108	AT3G19620.1	glycosyl hydrolase family 3 protein
contig16888	142	9	7.67457e-32	3.96751	184.385	11.7866	7.52658	3.55908	AT4G25810.1	XTR6 (XYLOGLUCAN ENDOTRANSGLYCOSYLASE 6); hydrolase, acting on glycosyl bonds / hydrolase, hydrolyzing O-glycosyl compounds / xyloglucan:xyloglucosyl transferase
contig28938	126	8	2.30324e-28	3.96496	163.61	10.477	7.35411	3.38915	AT5G33340.1	CDR1 (CONSTITUTIVE DISEASE RESISTANCE 1); aspartic-type endopeptidase
contig00934	12	0	0.000488869	3.9618	15.5819	0	3.9618	0	AT4G22220.1	ISU1; structural molecule
contig02982	12	0	0.000488869	3.9618	15.5819	0	3.9618	0	AT5G38700.1	unknown protein
contig04189	12	0	0.000488869	3.9618	15.5819	0	3.9618	0	AT3G14470.1	disease resistance protein (NBS-LRR class), putative
contig07320	12	0	0.000488869	3.9618	15.5819	0	3.9618	0	nohit
contig07351	12	0	0.000488869	3.9618	15.5819	0	3.9618	0	AT2G29500.1	17.6 kDa class I small heat shock protein (HSP17.6B-CI)
contig09756	12	0	0.000488869	3.9618	15.5819	0	3.9618	0	AT1G11930.2	alanine racemase family protein
contig11734	12	0	0.000488869	3.9618	15.5819	0	3.9618	0	AT1G62290.2	aspartyl protease family protein
contig12158	12	0	0.000488869	3.9618	15.5819	0	3.9618	0	AT5G35525.1	unknown protein
contig13325	12	0	0.000488869	3.9618	15.5819	0	3.9618	0	AT5G07710.1	exonuclease family protein
contig17988	12	0	0.000488869	3.9618	15.5819	0	3.9618	0	AT5G34581.1	hydroxyproline-rich glycoprotein family protein
contig18912	12	0	0.000488869	3.9618	15.5819	0	3.9618	0	AT5G52420.1	unknown protein
contig22050	12	0	0.000488869	3.9618	15.5819	0	3.9618	0	AT3G19460.2	reticulon family protein (RTNLB11)
contig22922	12	0	0.000488869	3.9618	15.5819	0	3.9618	0	AT2G40160.1	INVOLVED IN: biological_process unknown; LOCATED IN: endomembrane system; EXPRESSED IN: stem, leaf whorl, hypocotyl, root, leaf; EXPRESSED DURING: LP.02 two leaves visible; CONTAINS InterPro DOMAIN/s: Protein of unknown function DUF231, plant (InterPro:IPR004253); BEST Arabidopsis thaliana protein match is: ESK1 (ESKIMO 1) (TAIR:AT3G55990.1); Has 710 Blast hits to 697 proteins in 16 species: Arch…
contig24448	12	0	0.000488869	3.9618	15.5819	0	3.9618	0	AT1G30400.2	MRP1 (ARABIDOPSIS THALIANA MULTIDRUG RESISTANCE-ASSOCIATED PROTEIN 1); ATPase, coupled to transmembrane movement of substances / xenobiotic-transporting ATPase
contig30123	12	0	0.000488869	3.9618	15.5819	0	3.9618	0	AT1G36940.1	unknown protein
contig33110	12	0	0.000488869	3.9618	15.5819	0	3.9618	0	AT5G27060.1	AtRLP53 (Receptor Like Protein 53); kinase/ protein binding
contig35509	12	0	0.000488869	3.9618	15.5819	0	3.9618	0	AT5G40890.2	ATCLC-A (CHLORIDE CHANNEL A); anion channel/ nitrate transmembrane transporter/ voltage-gated chloride channel
contig36054	12	0	0.000488869	3.9618	15.5819	0	3.9618	0	AT5G56760.1	ATSERAT1;1 (ARABIDOPSIS THALIANA SERINE ACETYLTRANSFERASE 1;1); serine O-acetyltransferase
contig36234	12	0	0.000488869	3.9618	15.5819	0	3.9618	0	AT4G22590.1	trehalose-6-phosphate phosphatase, putative
contig38644	12	0	0.000488869	3.9618	15.5819	0	3.9618	0	ATMG00860.1	hypothetical protein
contig40822	12	0	0.000488869	3.9618	15.5819	0	3.9618	0	nohit
contig40945	12	0	0.000488869	3.9618	15.5819	0	3.9618	0	AT1G51190.1	PLT2 (PLETHORA 2); transcription factor
contig45037	12	0	0.000488869	3.9618	15.5819	0	3.9618	0	AT2G25160.1	CYP82F1; electron carrier/ heme binding / iron ion binding / monooxygenase/ oxygen binding
contig11996	47	3	3.7726e-11	3.95731	61.029	3.92887	5.93142	1.97411	AT3G07970.1	QRT2 (QUARTET 2); polygalacturonase
contig14044	47	3	3.7726e-11	3.95731	61.029	3.92887	5.93142	1.97411	AT5G01830.1	armadillo/beta-catenin repeat family protein / U-box domain-containing protein
contig13490	31	2	1.31824e-07	3.94188	40.2532	2.61924	5.33103	1.38915	AT1G70890.1	MLP43 (MLP-LIKE PROTEIN 43)
contig01985	169	11	2.03e-37	3.92913	219.445	14.4058	7.77771	3.84858	AT1G01800.1	short-chain dehydrogenase/reductase (SDR) family protein
contig02722	138	9	9.51455e-31	3.92628	179.191	11.7866	7.48536	3.55908	AT4G19950.1	unknown protein
contig04273	15	1	0.000519667	3.89457	19.4773	1.30962	4.28372	0.389151	AT2G46180.1	GC4 (golgin candidate 4)
contig06332	15	1	0.000519667	3.89457	19.4773	1.30962	4.28372	0.389151	AT5G59320.1	LTP3 (LIPID TRANSFER PROTEIN 3); lipid binding
contig06783	15	1	0.000519667	3.89457	19.4773	1.30962	4.28372	0.389151	AT1G58807.2	disease resistance protein (CC-NBS-LRR class), putative / PRM1 homolog, putative
contig07502	15	1	0.000519667	3.89457	19.4773	1.30962	4.28372	0.389151	AT2G30000.1	LOCATED IN: cellular_component unknown; EXPRESSED IN: 24 plant structures; EXPRESSED DURING: 14 growth stages; CONTAINS InterPro DOMAIN/s: PHF5-like (InterPro:IPR005345); BEST Arabidopsis thaliana protein match is: unknown protein (TAIR:AT1G07170.2); Has 292 Blast hits to 292 proteins in 142 species: Archae - 0; Bacteria - 0; Metazoa - 110; Fungi - 75; Plants - 47; Viruses - 0; Other Eukaryotes -…
contig09025	15	1	0.000519667	3.89457	19.4773	1.30962	4.28372	0.389151	AT5G64140.1	RPS28 (RIBOSOMAL PROTEIN S28); structural constituent of ribosome
contig10004	15	1	0.000519667	3.89457	19.4773	1.30962	4.28372	0.389151	AT1G55190.1	PRA7
contig12936	15	1	0.000519667	3.89457	19.4773	1.30962	4.28372	0.389151	AT5G19780.1	TUA5; structural constituent of cytoskeleton
contig35547	15	1	0.000519667	3.89457	19.4773	1.30962	4.28372	0.389151	AT1G78380.1	ATGSTU19 (GLUTATHIONE S-TRANSFERASE TAU 19); glutathione binding / glutathione transferase
contig35985	15	1	0.000519667	3.89457	19.4773	1.30962	4.28372	0.389151	AT4G01570.1	pentatricopeptide (PPR) repeat-containing protein
contig37350	60	4	7.57106e-14	3.89457	77.9093	5.23849	6.28372	2.38915	AT1G67090.1	RBCS1A (RIBULOSE BISPHOSPHATE CARBOXYLASE SMALL CHAIN 1A); copper ion binding / ribulose-bisphosphate carboxylase
contig39718	15	1	0.000519667	3.89457	19.4773	1.30962	4.28372	0.389151	AT1G77120.1	ADH1 (ALCOHOL DEHYDROGENASE 1); alcohol dehydrogenase
contig45238	15	1	0.000519667	3.89457	19.4773	1.30962	4.28372	0.389151	AT5G51990.1	CBF4 (C- REPEAT-BINDING FACTOR 4); DNA binding / transcription activator/ transcription factor
contig46521	15	1	0.000519667	3.89457	19.4773	1.30962	4.28372	0.389151	AT4G35160.1	O-methyltransferase family 2 protein
contig50600	15	1	0.000519667	3.89457	19.4773	1.30962	4.28372	0.389151	AT5G10360.1	EMB3010 (embryo defective 3010); structural constituent of ribosome
contig16558	160	11	5.70886e-35	3.85018	207.758	14.4058	7.69876	3.84858	AT4G25810.1	XTR6 (XYLOGLUCAN ENDOTRANSGLYCOSYLASE 6); hydrolase, acting on glycosyl bonds / hydrolase, hydrolyzing O-glycosyl compounds / xyloglucan:xyloglucosyl transferase
contig01584	29	2	4.65845e-07	3.84566	37.6562	2.61924	5.23481	1.38915	AT2G20520.1	FLA6 (FASCICLIN-LIKE ARABINOGALACTAN 6)
contig02823	29	2	4.65845e-07	3.84566	37.6562	2.61924	5.23481	1.38915	AT5G40460.1	unknown protein
contig30391	29	2	4.65845e-07	3.84566	37.6562	2.61924	5.23481	1.38915	AT1G17860.1	trypsin and protease inhibitor family protein / Kunitz family protein
contig43314	29	2	4.65845e-07	3.84566	37.6562	2.61924	5.23481	1.38915	AT1G33980.2	Smg-4/UPF3 family protein
contig03499	11	0	0.000977541	3.83627	14.2834	0	3.83627	0	AT4G13750.1	ATP binding
contig04095	11	0	0.000977541	3.83627	14.2834	0	3.83627	0	nohit
contig04382	11	0	0.000977541	3.83627	14.2834	0	3.83627	0	AT3G27770.2	unknown protein
contig04657	11	0	0.000977541	3.83627	14.2834	0	3.83627	0	AT3G14460.1	disease resistance protein (NBS-LRR class), putative
contig05432	11	0	0.000977541	3.83627	14.2834	0	3.83627	0	AT5G43670.1	transport protein, putative
contig07264	11	0	0.000977541	3.83627	14.2834	0	3.83627	0	AT5G66180.3	LOCATED IN: cellular_component unknown; EXPRESSED IN: 22 plant structures; EXPRESSED DURING: 13 growth stages; CONTAINS InterPro DOMAIN/s: Bacterial Fmu (Sun)/eukaryotic nucleolar NOL1/Nop2p (InterPro:IPR001678); BEST Arabidopsis thaliana protein match is: NOL1/NOP2/sun family protein (TAIR:AT1G06560.1); Has 4894 Blast hits to 4168 proteins in 1153 species: Archae - 264; Bacteria - 3020; Metazoa …
contig09036	11	0	0.000977541	3.83627	14.2834	0	3.83627	0	AT3G56420.1	INVOLVED IN: cell redox homeostasis; LOCATED IN: cellular_component unknown; CONTAINS InterPro DOMAIN/s: Thioredoxin fold (InterPro:IPR012335), Thioredoxin, core (InterPro:IPR015467), Thioredoxin domain (InterPro:IPR013766), Thioredoxin, conserved site (InterPro:IPR017937), Thioredoxin-like subdomain (InterPro:IPR006662), Thioredoxin-like (InterPro:IPR017936), Thioredoxin-like fold (InterPro:IPR0…
contig09814	11	0	0.000977541	3.83627	14.2834	0	3.83627	0	AT4G13340.1	leucine-rich repeat family protein / extensin family protein
contig11534	11	0	0.000977541	3.83627	14.2834	0	3.83627	0	AT5G62390.1	ATBAG7 (ARABIDOPSIS THALIANA BCL-2-ASSOCIATED ATHANOGENE 7); calmodulin binding
contig11738	11	0	0.000977541	3.83627	14.2834	0	3.83627	0	AT5G28300.1	trihelix DNA-binding protein, putative
contig13176	11	0	0.000977541	3.83627	14.2834	0	3.83627	0	AT1G17930.1	unknown protein
contig20829	11	0	0.000977541	3.83627	14.2834	0	3.83627	0	AT1G76160.1	sks5 (SKU5 Similar 5); copper ion binding / oxidoreductase
contig21811	11	0	0.000977541	3.83627	14.2834	0	3.83627	0	AT5G59520.1	ZIP2; copper ion transmembrane transporter/ transferase, transferring glycosyl groups / zinc ion transmembrane transporter
contig22003	11	0	0.000977541	3.83627	14.2834	0	3.83627	0	AT1G52260.1	ATPDIL1-5 (PDI-LIKE 1-5); protein disulfide isomerase
contig22705	11	0	0.000977541	3.83627	14.2834	0	3.83627	0	AT4G23990.1	ATCSLG3; cellulose synthase/ transferase/ transferase, transferring glycosyl groups
contig23485	11	0	0.000977541	3.83627	14.2834	0	3.83627	0	AT3G53240.1	AtRLP45 (Receptor Like Protein 45); protein binding
contig25998	11	0	0.000977541	3.83627	14.2834	0	3.83627	0	AT4G09320.1	NDPK1; ATP binding / nucleoside diphosphate kinase
contig26430	11	0	0.000977541	3.83627	14.2834	0	3.83627	0	AT5G52450.1	MATE efflux protein-related
contig26678	11	0	0.000977541	3.83627	14.2834	0	3.83627	0	AT5G53110.1	FUNCTIONS IN: molecular_function unknown; INVOLVED IN: biological_process unknown; LOCATED IN: endomembrane system; EXPRESSED IN: 8 plant structures; EXPRESSED DURING: 4 anthesis, C globular stage, petal differentiation and expansion stage; BEST Arabidopsis thaliana protein match is: zinc finger (C3HC4-type RING finger) family protein (TAIR:AT2G46495.1); Has 118 Blast hits to 116 proteins in 13 s…
contig28024	11	0	0.000977541	3.83627	14.2834	0	3.83627	0	AT4G15000.1	60S ribosomal protein L27 (RPL27C)
contig31924	11	0	0.000977541	3.83627	14.2834	0	3.83627	0	AT5G28060.1	40S ribosomal protein S24 (RPS24B)
contig32100	11	0	0.000977541	3.83627	14.2834	0	3.83627	0	AT3G26740.1	CCL (CCR-LIKE)
contig33538	11	0	0.000977541	3.83627	14.2834	0	3.83627	0	AT1G53240.1	malate dehydrogenase (NAD), mitochondrial
contig33590	11	0	0.000977541	3.83627	14.2834	0	3.83627	0	AT2G05220.2	40S ribosomal protein S17 (RPS17B)
contig33890	11	0	0.000977541	3.83627	14.2834	0	3.83627	0	AT4G30440.1	GAE1 (UDP-D-GLUCURONATE 4-EPIMERASE 1); UDP-glucuronate 4-epimerase/ catalytic
contig36458	11	0	0.000977541	3.83627	14.2834	0	3.83627	0	AT1G05470.1	CVP2 (COTYLEDON VASCULAR PATTERN 2); hydrolase/ inositol trisphosphate phosphatase
contig38333	11	0	0.000977541	3.83627	14.2834	0	3.83627	0	AT5G12480.2	CPK7 (calmodulin-domain protein kinase 7); ATP binding / calcium ion binding / calmodulin-dependent protein kinase/ kinase/ protein kinase/ protein serine/threonine kinase
contig39193	11	0	0.000977541	3.83627	14.2834	0	3.83627	0	AT5G48570.1	peptidyl-prolyl cis-trans isomerase, putative / FK506-binding protein, putative
contig39486	11	0	0.000977541	3.83627	14.2834	0	3.83627	0	AT3G02080.1	40S ribosomal protein S19 (RPS19A)
contig42417	11	0	0.000977541	3.83627	14.2834	0	3.83627	0	AT1G22860.1	unknown protein
contig45297	11	0	0.000977541	3.83627	14.2834	0	3.83627	0	AT2G40500.1	protein kinase family protein
contig45861	11	0	0.000977541	3.83627	14.2834	0	3.83627	0	AT4G36010.2	pathogenesis-related thaumatin family protein
contig46348	11	0	0.000977541	3.83627	14.2834	0	3.83627	0	AT3G12980.1	HAC5; H3/H4 histone acetyltransferase/ histone acetyltransferase
contig47716	11	0	0.000977541	3.83627	14.2834	0	3.83627	0	AT4G36650.1	ATPBRP (PLANT-SPECIFIC TFIIB-RELATED PROTEIN); RNA polymerase II transcription factor/ rDNA binding
contig50555	11	0	0.000977541	3.83627	14.2834	0	3.83627	0	AT1G58190.1	AtRLP9 (Receptor Like Protein 9); protein binding
contig02320	43	3	4.688e-10	3.82899	55.835	3.92887	5.8031	1.97411	AT3G13790.1	ATBFRUCT1; beta-fructofuranosidase/ hydrolase, hydrolyzing O-glycosyl compounds
contig04367	43	3	4.688e-10	3.82899	55.835	3.92887	5.8031	1.97411	AT3G47580.1	leucine-rich repeat transmembrane protein kinase, putative
contig00005	57	4	4.97765e-13	3.82057	74.0139	5.23849	6.20972	2.38915	AT5G38410.1	ribulose bisphosphate carboxylase small chain 3B / RuBisCO small subunit 3B (RBCS-3B) (ATS3B)
contig00270	57	4	4.97765e-13	3.82057	74.0139	5.23849	6.20972	2.38915	AT3G54420.1	ATEP3; chitinase
contig08057	28	2	8.73164e-07	3.79504	36.3577	2.61924	5.18419	1.38915	AT1G14040.1	LOCATED IN: integral to membrane; EXPRESSED IN: 21 plant structures; EXPRESSED DURING: 12 growth stages; CONTAINS InterPro DOMAIN/s: SPX, N-terminal (InterPro:IPR004331), EXS, C-terminal (InterPro:IPR004342); BEST Arabidopsis thaliana protein match is: unknown protein (TAIR:AT2G03240.1); Has 732 Blast hits to 696 proteins in 144 species: Archae - 0; Bacteria - 0; Metazoa - 238; Fungi - 246; Plant…
contig28477	28	2	8.73164e-07	3.79504	36.3577	2.61924	5.18419	1.38915	AT3G55180.1	esterase/lipase/thioesterase family protein
contig44781	154	11	2.40923e-33	3.79504	199.967	14.4058	7.64362	3.84858	ATCG01310.1	encodes a chloroplast ribosomal protein L2, a constituent of the large subunit of the ribosomal complex
contig04014	14	1	0.000977964	3.79504	18.1788	1.30962	4.18419	0.389151	AT5G64080.2	protease inhibitor/seed storage/lipid transfer protein (LTP) family protein
contig04603	14	1	0.000977964	3.79504	18.1788	1.30962	4.18419	0.389151	AT5G14150.1	unknown protein
contig11569	14	1	0.000977964	3.79504	18.1788	1.30962	4.18419	0.389151	AT3G16360.1	AHP4 (HPT PHOSPHOTRANSMITTER 4); histidine phosphotransfer kinase/ transferase, transferring phosphorus-containing groups
contig47046	14	1	0.000977964	3.79504	18.1788	1.30962	4.18419	0.389151	AT2G27080.2	harpin-induced protein-related / HIN1-related / harpin-responsive protein-related
contig53137	14	1	0.000977964	3.79504	18.1788	1.30962	4.18419	0.389151	AT5G38410.3	ribulose bisphosphate carboxylase small chain 3B / RuBisCO small subunit 3B (RBCS-3B) (ATS3B)
contig00581	124	9	6.03823e-27	3.77195	161.013	11.7866	7.33103	3.55908	AT3G49220.1	pectinesterase family protein
contig02706	54	4	3.24116e-12	3.74257	70.1184	5.23849	6.13172	2.38915	AT1G77960.1	unknown protein
contig43315	27	2	1.63316e-06	3.74257	35.0592	2.61924	5.13172	1.38915	nohit
contig24113	173	13	9.114e-37	3.72187	224.639	17.0251	7.81146	4.08959	AT2G40000.1	HSPRO2 (ARABIDOPSIS ORTHOLOG OF SUGAR BEET HS1 PRO-1 2)
contig14261	197	15	1.56343e-41	3.70284	255.802	19.6443	7.99889	4.29604	AT5G42180.1	peroxidase 64 (PER64) (P64) (PRXR4)
contig02399	10	0	0.00195473	3.69876	12.9849	0	3.69876	0	AT5G52640.1	ATHSP90.1 (HEAT SHOCK PROTEIN 90.1); ATP binding / unfolded protein binding
contig02510	10	0	0.00195473	3.69876	12.9849	0	3.69876	0	AT5G42090.1	LOCATED IN: endomembrane system, integral to membrane; EXPRESSED IN: 24 plant structures; EXPRESSED DURING: 14 growth stages; CONTAINS InterPro DOMAIN/s: Transmembrane receptor, eukaryota (InterPro:IPR009637); BEST Arabidopsis thaliana protein match is: unknown protein (TAIR:AT3G09570.1); Has 303 Blast hits to 300 proteins in 77 species: Archae - 0; Bacteria - 0; Metazoa - 180; Fungi - 10; Plants…
contig02805	10	0	0.00195473	3.69876	12.9849	0	3.69876	0	AT2G18230.1	AtPPa2 (Arabidopsis thaliana pyrophosphorylase 2); inorganic diphosphatase/ pyrophosphatase
contig03371	10	0	0.00195473	3.69876	12.9849	0	3.69876	0	AT4G12560.2	F-box family protein
contig03999	10	0	0.00195473	3.69876	12.9849	0	3.69876	0	AT5G35530.1	40S ribosomal protein S3 (RPS3C)
contig04232	10	0	0.00195473	3.69876	12.9849	0	3.69876	0	AT3G58270.2	meprin and TRAF homology domain-containing protein / MATH domain-containing protein
contig05116	10	0	0.00195473	3.69876	12.9849	0	3.69876	0	AT3G14470.1	disease resistance protein (NBS-LRR class), putative
contig05466	10	0	0.00195473	3.69876	12.9849	0	3.69876	0	AT1G59960.1	aldo/keto reductase, putative
contig05487	10	0	0.00195473	3.69876	12.9849	0	3.69876	0	AT1G11840.4	ATGLX1 (GLYOXALASE I HOMOLOG); lactoylglutathione lyase/ metal ion binding
contig06658	10	0	0.00195473	3.69876	12.9849	0	3.69876	0	AT5G10710.1	protein binding
contig06820	10	0	0.00195473	3.69876	12.9849	0	3.69876	0	AT5G18970.1	AWPM-19-like membrane family protein
contig07290	10	0	0.00195473	3.69876	12.9849	0	3.69876	0	AT2G17200.1	ubiquitin family protein
contig07930	10	0	0.00195473	3.69876	12.9849	0	3.69876	0	nohit
contig09121	10	0	0.00195473	3.69876	12.9849	0	3.69876	0	AT5G59130.1	subtilase family protein
contig09174	10	0	0.00195473	3.69876	12.9849	0	3.69876	0	AT5G37630.1	EMB2656 (EMBRYO DEFECTIVE 2656); binding
contig09809	10	0	0.00195473	3.69876	12.9849	0	3.69876	0	AT3G26180.1	CYP71B20; electron carrier/ heme binding / iron ion binding / monooxygenase/ oxygen binding
contig10327	10	0	0.00195473	3.69876	12.9849	0	3.69876	0	AT1G72470.1	ATEXO70D1 (exocyst subunit EXO70 family protein D1); protein binding
contig10548	10	0	0.00195473	3.69876	12.9849	0	3.69876	0	AT5G62350.1	invertase/pectin methylesterase inhibitor family protein / DC 1.2 homolog (FL5-2I22)
contig10765	10	0	0.00195473	3.69876	12.9849	0	3.69876	0	AT5G12480.2	CPK7 (calmodulin-domain protein kinase 7); ATP binding / calcium ion binding / calmodulin-dependent protein kinase/ kinase/ protein kinase/ protein serine/threonine kinase
contig11147	10	0	0.00195473	3.69876	12.9849	0	3.69876	0	AT1G67930.1	Golgi transport complex protein-related
contig12735	10	0	0.00195473	3.69876	12.9849	0	3.69876	0	AT5G55190.1	RAN3 (RAN GTPASE 3); GTP binding / GTPase/ protein binding
contig12982	10	0	0.00195473	3.69876	12.9849	0	3.69876	0	AT3G28860.1	ABCB19; ATPase, coupled to transmembrane movement of substances / auxin efflux transmembrane transporter
contig13296	10	0	0.00195473	3.69876	12.9849	0	3.69876	0	AT2G17230.1	EXL5 (EXORDIUM LIKE 5)
contig13416	10	0	0.00195473	3.69876	12.9849	0	3.69876	0	AT3G61430.2	PIP1A (PLASMA MEMBRANE INTRINSIC PROTEIN 1A); water channel
contig13420	10	0	0.00195473	3.69876	12.9849	0	3.69876	0	AT2G33845.1	DNA-binding protein-related
contig13430	10	0	0.00195473	3.69876	12.9849	0	3.69876	0	AT4G18220.1	purine permease family protein
contig16702	10	0	0.00195473	3.69876	12.9849	0	3.69876	0	AT5G60020.1	LAC17 (laccase 17); laccase
contig17267	10	0	0.00195473	3.69876	12.9849	0	3.69876	0	AT1G13040.1	pentatricopeptide (PPR) repeat-containing protein
contig17815	10	0	0.00195473	3.69876	12.9849	0	3.69876	0	AT5G41720.1	FUNCTIONS IN: molecular_function unknown; INVOLVED IN: biological_process unknown; LOCATED IN: cellular_component unknown; CONTAINS InterPro DOMAIN/s: Cyclin-like F-box (InterPro:IPR001810); BEST Arabidopsis thaliana protein match is: F-box protein-related (TAIR:AT1G64290.1); Has 28 Blast hits to 28 proteins in 7 species: Archae - 0; Bacteria - 0; Metazoa - 0; Fungi - 0; Plants - 28; Viruses - 0;…
contig18977	10	0	0.00195473	3.69876	12.9849	0	3.69876	0	AT2G35980.1	YLS9 (YELLOW-LEAF-SPECIFIC GENE 9)
contig22363	10	0	0.00195473	3.69876	12.9849	0	3.69876	0	AT2G18630.1	unknown protein
contig22642	10	0	0.00195473	3.69876	12.9849	0	3.69876	0	AT4G38550.1	LOCATED IN: chloroplast; EXPRESSED IN: 21 plant structures; EXPRESSED DURING: 13 growth stages; CONTAINS InterPro DOMAIN/s: Phospholipase-like, arabidopsis (InterPro:IPR007942); BEST Arabidopsis thaliana protein match is: unknown protein (TAIR:AT2G20950.1); Has 2527 Blast hits to 1973 proteins in 273 species: Archae - 3; Bacteria - 103; Metazoa - 1039; Fungi - 619; Plants - 503; Viruses - 44; Oth…
contig23396	10	0	0.00195473	3.69876	12.9849	0	3.69876	0	AT5G38700.1	unknown protein
contig23599	10	0	0.00195473	3.69876	12.9849	0	3.69876	0	AT5G60900.1	RLK1 (RECEPTOR-LIKE PROTEIN KINASE 1); ATP binding / carbohydrate binding / kinase/ protein kinase/ protein serine/threonine kinase/ protein tyrosine kinase/ sugar binding
contig24947	10	0	0.00195473	3.69876	12.9849	0	3.69876	0	AT2G32150.1	haloacid dehalogenase-like hydrolase family protein
contig27717	10	0	0.00195473	3.69876	12.9849	0	3.69876	0	AT5G49950.1	embryogenesis-associated protein-related
contig28821	10	0	0.00195473	3.69876	12.9849	0	3.69876	0	nohit
contig29384	10	0	0.00195473	3.69876	12.9849	0	3.69876	0	AT3G20600.1	NDR1 (non race-specific disease resistance 1); signal transducer
contig29835	10	0	0.00195473	3.69876	12.9849	0	3.69876	0	AT1G74730.1	unknown protein
contig31151	10	0	0.00195473	3.69876	12.9849	0	3.69876	0	AT5G35450.1	disease resistance protein (CC-NBS-LRR class), putative
contig33111	10	0	0.00195473	3.69876	12.9849	0	3.69876	0	ATCG00190.1	Chloroplast DNA-dependent RNA polymerase B subunit. The transcription of this gene is regulated by a nuclear encoded RNA polymerase. This gene has been transferred to mitochondrial genome during crucifer evolution.
contig33990	10	0	0.00195473	3.69876	12.9849	0	3.69876	0	nohit
contig34582	10	0	0.00195473	3.69876	12.9849	0	3.69876	0	AT4G17660.1	protein kinase, putative
contig36792	10	0	0.00195473	3.69876	12.9849	0	3.69876	0	AT3G23805.1	RALFL24 (ralf-like 24); signal transducer
contig37077	10	0	0.00195473	3.69876	12.9849	0	3.69876	0	AT1G32190.2	unknown protein
contig38445	10	0	0.00195473	3.69876	12.9849	0	3.69876	0	AT5G07070.1	CIPK2 (CBL-INTERACTING PROTEIN KINASE 2); ATP binding / kinase/ protein kinase/ protein serine/threonine kinase
contig38483	10	0	0.00195473	3.69876	12.9849	0	3.69876	0	AT3G45140.1	LOX2 (LIPOXYGENASE 2); lipoxygenase
contig39546	10	0	0.00195473	3.69876	12.9849	0	3.69876	0	AT1G69830.1	AMY3 (ALPHA-AMYLASE-LIKE 3); alpha-amylase
contig49988	10	0	0.00195473	3.69876	12.9849	0	3.69876	0	nohit
contig03496	65	5	2.28735e-14	3.68812	84.4018	6.54811	6.3992	2.71108	AT5G56320.1	ATEXPA14 (ARABIDOPSIS THALIANA EXPANSIN A14)
contig02091	13	1	0.00183328	3.68812	16.8804	1.30962	4.07727	0.389151	AT3G21090.1	ABC transporter family protein
contig06002	13	1	0.00183328	3.68812	16.8804	1.30962	4.07727	0.389151	AT4G30500.1	unknown protein
contig07410	39	3	5.69663e-09	3.68812	50.6411	3.92887	5.66224	1.97411	AT4G33790.1	CER4 (ECERIFERUM 4); fatty acyl-CoA reductase (alcohol-forming)/ oxidoreductase, acting on the CH-CH group of donors
contig09428	13	1	0.00183328	3.68812	16.8804	1.30962	4.07727	0.389151	AT5G26800.1	unknown protein
contig12090	13	1	0.00183328	3.68812	16.8804	1.30962	4.07727	0.389151	AT5G24740.1	INVOLVED IN: protein localization; EXPRESSED IN: 22 plant structures; EXPRESSED DURING: 13 growth stages; CONTAINS InterPro DOMAIN/s: Vacuolar protein sorting-associated protein (InterPro:IPR009543); BEST Arabidopsis thaliana protein match is: phosphoinositide binding (TAIR:AT1G48090.2); Has 1782 Blast hits to 981 proteins in 148 species: Archae - 0; Bacteria - 0; Metazoa - 1018; Fungi - 290; Pla…
contig13360	13	1	0.00183328	3.68812	16.8804	1.30962	4.07727	0.389151	AT2G23096.1	oxidoreductase, 2OG-Fe(II) oxygenase family protein
contig13458	13	1	0.00183328	3.68812	16.8804	1.30962	4.07727	0.389151	AT3G24870.1	DNA binding
contig13489	13	1	0.00183328	3.68812	16.8804	1.30962	4.07727	0.389151	ATCG00640.1	encodes a chloroplast ribosomal protein L33, a constituent of the large subunit of the ribosomal complex
contig24829	13	1	0.00183328	3.68812	16.8804	1.30962	4.07727	0.389151	AT4G24380.1	unknown protein
contig31290	13	1	0.00183328	3.68812	16.8804	1.30962	4.07727	0.389151	ATCG00440.1	Encodes NADH dehydrogenase D3 subunit of the chloroplast NAD(P)H dehydrogenase complex
contig34010	13	1	0.00183328	3.68812	16.8804	1.30962	4.07727	0.389151	AT1G79720.1	aspartyl protease family protein
contig36287	13	1	0.00183328	3.68812	16.8804	1.30962	4.07727	0.389151	AT5G45550.1	mob1/phocein family protein
contig37821	13	1	0.00183328	3.68812	16.8804	1.30962	4.07727	0.389151	AT4G08950.1	EXO (EXORDIUM)
contig37927	13	1	0.00183328	3.68812	16.8804	1.30962	4.07727	0.389151	AT5G08200.1	peptidoglycan-binding LysM domain-containing protein
contig38283	13	1	0.00183328	3.68812	16.8804	1.30962	4.07727	0.389151	AT4G23810.1	WRKY53; DNA binding / protein binding / transcription activator/ transcription factor
contig39264	13	1	0.00183328	3.68812	16.8804	1.30962	4.07727	0.389151	AT3G26060.1	ATPRX Q; antioxidant/ peroxiredoxin
contig40287	13	1	0.00183328	3.68812	16.8804	1.30962	4.07727	0.389151	AT1G11530.1	ATCXXS1 (C-terminal cysteine residue is changed to a serine 1); protein disulfide isomerase
contig44622	13	1	0.00183328	3.68812	16.8804	1.30962	4.07727	0.389151	AT2G27500.3	glycosyl hydrolase family 17 protein
contig45464	13	1	0.00183328	3.68812	16.8804	1.30962	4.07727	0.389151	AT5G20650.1	COPT5; copper ion transmembrane transporter/ high affinity copper ion transmembrane transporter
contig45763	13	1	0.00183328	3.68812	16.8804	1.30962	4.07727	0.389151	AT1G55690.2	SEC14 cytosolic factor family protein / phosphoglyceride transfer family protein
contig46770	13	1	0.00183328	3.68812	16.8804	1.30962	4.07727	0.389151	AT5G11920.1	AtcwINV6 (6-&1-fructan exohydrolase); hydrolase, hydrolyzing O-glycosyl compounds / inulinase/ levanase
contig48315	13	1	0.00183328	3.68812	16.8804	1.30962	4.07727	0.389151	AT5G06060.1	tropinone reductase, putative / tropine dehydrogenase, putative
contig50154	13	1	0.00183328	3.68812	16.8804	1.30962	4.07727	0.389151	AT1G11530.1	ATCXXS1 (C-terminal cysteine residue is changed to a serine 1); protein disulfide isomerase
contig23663	180	14	8.25166e-38	3.67218	233.728	18.3347	7.86869	4.19651	AT5G01710.1	LOCATED IN: endomembrane system; EXPRESSED IN: sperm cell, male gametophyte, pollen tube; EXPRESSED DURING: L mature pollen stage, M germinated pollen stage; CONTAINS InterPro DOMAIN/s: Methyltransferase FkbM (InterPro:IPR006342); BEST Arabidopsis thaliana protein match is: methyltransferase (TAIR:AT4G24805.1); Has 224 Blast hits to 223 proteins in 16 species: Archae - 0; Bacteria - 7; Metazoa - …
contig13586	462	36	1.00344e-94	3.66951	599.902	47.1464	9.22858	5.55908	AT5G13870.1	EXGT-A4 (ENDOXYLOGLUCAN TRANSFERASE A4); hydrolase, acting on glycosyl bonds / hydrolase, hydrolyzing O-glycosyl compounds / xyloglucan:xyloglucosyl transferase
contig19653	51	4	2.08801e-11	3.66011	66.2229	5.23849	6.04926	2.38915	AT2G36830.1	GAMMA-TIP (GAMMA TONOPLAST INTRINSIC PROTEIN); water channel
contig49868	38	3	1.05935e-08	3.65065	49.3426	3.92887	5.62476	1.97411	AT3G48190.1	ATM (ATAXIA-TELANGIECTASIA MUTATED); 1-phosphatidylinositol-3-phosphate 5-kinase
contig14282	63	5	7.88324e-14	3.64303	81.8048	6.54811	6.35411	2.71108	AT4G08950.1	EXO (EXORDIUM)
contig05976	25	2	5.67377e-06	3.63154	32.4622	2.61924	5.02069	1.38915	AT2G46640.2	unknown protein
contig06275	25	2	5.67377e-06	3.63154	32.4622	2.61924	5.02069	1.38915	AT3G49010.3	ATBBC1 (ARABIDOPSIS THALIANA BREAST BASIC CONSERVED 1); structural constituent of ribosome
contig40466	37	3	1.96652e-08	3.61217	48.0441	3.92887	5.58629	1.97411	nohit
contig12538	109	9	6.39185e-23	3.58594	141.535	11.7866	7.14502	3.55908	AT3G09630.1	60S ribosomal protein L4/L1 (RPL4A)
contig41860	230	19	4.72233e-47	3.58525	298.652	24.8828	8.22232	4.63708	AT5G05340.1	peroxidase, putative
contig00736	12	1	0.00342144	3.57265	15.5819	1.30962	3.9618	0.389151	AT3G10340.1	PAL4 (Phenylalanine ammonia-lyase 4); ammonia ligase/ ammonia-lyase/ catalytic
contig03818	12	1	0.00342144	3.57265	15.5819	1.30962	3.9618	0.389151	ATCG00340.1	Encodes the D1 subunit of photosystem I and II reaction centers.
contig04184	12	1	0.00342144	3.57265	15.5819	1.30962	3.9618	0.389151	AT1G01470.1	LEA14 (LATE EMBRYOGENESIS ABUNDANT 14)
contig05255	12	1	0.00342144	3.57265	15.5819	1.30962	3.9618	0.389151	AT2G21620.2	RD2
contig06343	12	1	0.00342144	3.57265	15.5819	1.30962	3.9618	0.389151	AT2G16790.2	shikimate kinase family protein
contig08821	12	1	0.00342144	3.57265	15.5819	1.30962	3.9618	0.389151	AT5G06530.1	ABC transporter family protein
contig18137	12	1	0.00342144	3.57265	15.5819	1.30962	3.9618	0.389151	AT4G23540.1	binding
contig22047	36	3	3.64382e-08	3.57265	46.7456	3.92887	5.54676	1.97411	AT1G76240.1	unknown protein
contig27476	12	1	0.00342144	3.57265	15.5819	1.30962	3.9618	0.389151	AT2G18340.1	late embryogenesis abundant domain-containing protein / LEA domain-containing protein
contig27678	12	1	0.00342144	3.57265	15.5819	1.30962	3.9618	0.389151	AT1G19870.1	iqd32 (IQ-domain 32); calmodulin binding
contig29590	36	3	3.64382e-08	3.57265	46.7456	3.92887	5.54676	1.97411	AT1G34320.1	unknown protein
contig30233	12	1	0.00342144	3.57265	15.5819	1.30962	3.9618	0.389151	AT2G39830.1	DAR2 (DA1-RELATED PROTEIN 2); zinc ion binding
contig37292	12	1	0.00342144	3.57265	15.5819	1.30962	3.9618	0.389151	AT2G47670.1	invertase/pectin methylesterase inhibitor family protein
contig45534	12	1	0.00342144	3.57265	15.5819	1.30962	3.9618	0.389151	AT4G33420.1	peroxidase, putative
contig48449	12	1	0.00342144	3.57265	15.5819	1.30962	3.9618	0.389151	AT1G45063.2	copper ion binding / electron carrier
contig50737	12	1	0.00342144	3.57265	15.5819	1.30962	3.9618	0.389151	AT2G36090.1	F-box family protein
contig40356	84	7	7.50004e-18	3.57265	109.073	9.16736	6.76915	3.19651	AT3G63020.1	unknown protein
contig01561	9	0	0.00390881	3.54676	11.6864	0	3.54676	0	AT4G08950.1	EXO (EXORDIUM)
contig01723	9	0	0.00390881	3.54676	11.6864	0	3.54676	0	AT3G02840.1	immediate-early fungal elicitor family protein
contig01895	9	0	0.00390881	3.54676	11.6864	0	3.54676	0	AT5G02560.1	HTA12; DNA binding
contig03622	9	0	0.00390881	3.54676	11.6864	0	3.54676	0	AT4G23370.1	unknown protein
contig03900	9	0	0.00390881	3.54676	11.6864	0	3.54676	0	AT3G23990.1	HSP60 (HEAT SHOCK PROTEIN 60); ATP binding
contig04339	9	0	0.00390881	3.54676	11.6864	0	3.54676	0	AT1G55620.2	CLC-F (CHLORIDE CHANNEL F); ion channel/ voltage-gated chloride channel
contig04662	9	0	0.00390881	3.54676	11.6864	0	3.54676	0	AT2G20340.1	tyrosine decarboxylase, putative
contig05914	9	0	0.00390881	3.54676	11.6864	0	3.54676	0	AT1G34110.1	leucine-rich repeat transmembrane protein kinase, putative
contig06122	9	0	0.00390881	3.54676	11.6864	0	3.54676	0	ATCG00350.1	Encodes psaA protein comprising the reaction center for photosystem I along with psaB protein; hydrophobic protein encoded by the chloroplast genome.
contig06762	9	0	0.00390881	3.54676	11.6864	0	3.54676	0	AT4G11220.1	BTI2 (VIRB2-INTERACTING PROTEIN 2)
contig07373	9	0	0.00390881	3.54676	11.6864	0	3.54676	0	AT1G21910.1	AP2 domain-containing transcription factor family protein
contig07783	9	0	0.00390881	3.54676	11.6864	0	3.54676	0	AT1G29260.1	PEX7; peroxisome matrix targeting signal-2 binding / protein binding
contig08769	9	0	0.00390881	3.54676	11.6864	0	3.54676	0	AT4G09800.1	RPS18C (S18 RIBOSOMAL PROTEIN); RNA binding / nucleic acid binding / structural constituent of ribosome
contig09465	9	0	0.00390881	3.54676	11.6864	0	3.54676	0	AT3G06670.1	binding
contig09754	9	0	0.00390881	3.54676	11.6864	0	3.54676	0	AT2G37110.1	unknown protein
contig09939	9	0	0.00390881	3.54676	11.6864	0	3.54676	0	ATCG01250.1	NADH dehydrogenase ND2
contig11190	9	0	0.00390881	3.54676	11.6864	0	3.54676	0	AT4G14430.1	IBR10 (INDOLE-3-BUTYRIC ACID RESPONSE 10); catalytic/ dodecenoyl-CoA delta-isomerase
contig11722	9	0	0.00390881	3.54676	11.6864	0	3.54676	0	AT1G28480.1	GRX480; electron carrier/ protein disulfide oxidoreductase
contig11798	9	0	0.00390881	3.54676	11.6864	0	3.54676	0	AT2G18110.1	elongation factor 1-beta, putative / EF-1-beta, putative
contig11816	9	0	0.00390881	3.54676	11.6864	0	3.54676	0	AT3G03300.2	DCL2 (DICER-LIKE 2); ATP binding / ATP-dependent helicase/ RNA binding / double-stranded RNA binding / helicase/ nucleic acid binding / ribonuclease III
contig12786	9	0	0.00390881	3.54676	11.6864	0	3.54676	0	ATCG00420.1	Encodes NADH dehydrogenase subunit J. Its transcription is increased upon sulfur depletion.
contig13085	9	0	0.00390881	3.54676	11.6864	0	3.54676	0	AT2G36060.3	ubiquitin-conjugating enzyme family protein
contig13233	9	0	0.00390881	3.54676	11.6864	0	3.54676	0	AT2G37800.1	DC1 domain-containing protein
contig13338	9	0	0.00390881	3.54676	11.6864	0	3.54676	0	AT1G74060.1	60S ribosomal protein L6 (RPL6B)
contig13777	9	0	0.00390881	3.54676	11.6864	0	3.54676	0	AT1G30270.1	CIPK23 (CBL-INTERACTING PROTEIN KINASE 23); kinase/ protein binding / protein serine/threonine kinase
contig16262	9	0	0.00390881	3.54676	11.6864	0	3.54676	0	nohit
contig19314	9	0	0.00390881	3.54676	11.6864	0	3.54676	0	AT3G12900.1	oxidoreductase, 2OG-Fe(II) oxygenase family protein
contig23040	9	0	0.00390881	3.54676	11.6864	0	3.54676	0	AT1G18730.3	NDF6 (NDH DEPENDENT FLOW 6)
contig25158	9	0	0.00390881	3.54676	11.6864	0	3.54676	0	AT5G53300.2	UBC10 (ubiquitin-conjugating enzyme 10); ubiquitin-protein ligase
contig27319	9	0	0.00390881	3.54676	11.6864	0	3.54676	0	AT4G37840.1	HKL3 (HEXOKINASE-LIKE 3); ATP binding / fructokinase/ glucokinase/ hexokinase
contig27557	9	0	0.00390881	3.54676	11.6864	0	3.54676	0	AT4G37410.1	CYP81F4; electron carrier/ heme binding / iron ion binding / monooxygenase/ oxygen binding
contig29159	9	0	0.00390881	3.54676	11.6864	0	3.54676	0	AT4G13810.1	AtRLP47 (Receptor Like Protein 47); protein binding
contig29764	9	0	0.00390881	3.54676	11.6864	0	3.54676	0	AT1G12210.1	RFL1 (RPS5-like 1); ATP binding / protein binding
contig33933	9	0	0.00390881	3.54676	11.6864	0	3.54676	0	AT5G19280.2	KAPP (KINASE ASSOCIATED PROTEIN PHOSPHATASE); phosphoprotein phosphatase/ protein kinase binding / protein serine/threonine phosphatase
contig33958	9	0	0.00390881	3.54676	11.6864	0	3.54676	0	AT5G38260.1	serine/threonine protein kinase, putative
contig35990	9	0	0.00390881	3.54676	11.6864	0	3.54676	0	AT3G19180.2	ARC6H
contig36506	9	0	0.00390881	3.54676	11.6864	0	3.54676	0	AT3G57490.1	40S ribosomal protein S2 (RPS2D)
contig36575	9	0	0.00390881	3.54676	11.6864	0	3.54676	0	AT3G12915.1	GTP binding / GTPase
contig37238	9	0	0.00390881	3.54676	11.6864	0	3.54676	0	AT5G19090.1	heavy-metal-associated domain-containing protein
contig37763	9	0	0.00390881	3.54676	11.6864	0	3.54676	0	AT1G27330.1	FUNCTIONS IN: molecular_function unknown; INVOLVED IN: response to oxidative stress; LOCATED IN: cellular_component unknown; EXPRESSED IN: male gametophyte, pollen tube; EXPRESSED DURING: L mature pollen stage, M germinated pollen stage; CONTAINS InterPro DOMAIN/s: Ribosome associated membrane RAMP4 (InterPro:IPR010580); BEST Arabidopsis thaliana protein match is: unknown protein (TAIR:AT1G27350.…
contig37824	9	0	0.00390881	3.54676	11.6864	0	3.54676	0	AT5G12340.1	unknown protein
contig38628	9	0	0.00390881	3.54676	11.6864	0	3.54676	0	nohit
contig39362	9	0	0.00390881	3.54676	11.6864	0	3.54676	0	AT3G25910.1	zinc ion binding
contig40482	9	0	0.00390881	3.54676	11.6864	0	3.54676	0	nohit
contig41418	9	0	0.00390881	3.54676	11.6864	0	3.54676	0	AT5G53430.1	SDG29 (SET DOMAIN GROUP 29); DNA binding / protein binding / zinc ion binding
contig42790	9	0	0.00390881	3.54676	11.6864	0	3.54676	0	AT3G02110.1	scpl25 (serine carboxypeptidase-like 25); serine-type carboxypeptidase
contig43261	9	0	0.00390881	3.54676	11.6864	0	3.54676	0	AT5G63930.1	leucine-rich repeat transmembrane protein kinase, putative
contig44850	9	0	0.00390881	3.54676	11.6864	0	3.54676	0	AT1G48740.1	iron ion binding / oxidoreductase, acting on paired donors, with incorporation or reduction of molecular oxygen, 2-oxoglutarate as one donor, and incorporation of one atom each of oxygen into both donors
contig45716	9	0	0.00390881	3.54676	11.6864	0	3.54676	0	nohit
contig51080	9	0	0.00390881	3.54676	11.6864	0	3.54676	0	nohit
contig52411	1284	109	6.00123e-253	3.54593	1667.26	142.749	10.7033	7.15733	AT5G42180.1	peroxidase 64 (PER64) (P64) (PRXR4)
contig42761	47	4	2.45632e-10	3.54227	61.029	5.23849	5.93142	2.38915	AT1G49790.2	F-box family protein-related
contig26731	35	3	6.73863e-08	3.532	45.4471	3.92887	5.50612	1.97411	AT1G74950.1	TIFY10B
contig02910	81	7	4.70235e-17	3.52018	105.178	9.16736	6.71668	3.19651	AT2G35980.1	YLS9 (YELLOW-LEAF-SPECIFIC GENE 9)
contig01302	23	2	1.95061e-05	3.51124	29.8652	2.61924	4.9004	1.38915	AT4G25810.1	XTR6 (XYLOGLUCAN ENDOTRANSGLYCOSYLASE 6); hydrolase, acting on glycosyl bonds / hydrolase, hydrolyzing O-glycosyl compounds / xyloglucan:xyloglucosyl transferase
contig02908	23	2	1.95061e-05	3.51124	29.8652	2.61924	4.9004	1.38915	AT4G16820.1	lipase class 3 family protein
contig33473	23	2	1.95061e-05	3.51124	29.8652	2.61924	4.9004	1.38915	AT2G19710.1	unknown protein
contig45422	23	2	1.95061e-05	3.51124	29.8652	2.61924	4.9004	1.38915	AT1G68840.1	RAV2 (REGULATOR OF THE ATPASE OF THE VACUOLAR MEMBRANE); DNA binding / transcription factor/ transcription repressor
contig48056	23	2	1.95061e-05	3.51124	29.8652	2.61924	4.9004	1.38915	AT1G01490.2	heavy-metal-associated domain-containing protein
contig01008	57	5	3.14013e-12	3.49864	74.0139	6.54811	6.20972	2.71108	AT2G45510.1	CYP704A2; electron carrier/ heme binding / iron ion binding / monooxygenase/ oxygen binding
contig30610	102	9	4.59782e-21	3.49018	132.446	11.7866	7.04926	3.55908	AT5G09810.1	ACT7 (ACTIN 7); structural constituent of cytoskeleton
contig49220	34	3	1.24365e-07	3.49018	44.1486	3.92887	5.4643	1.97411	AT2G29550.1	TUB7; structural constituent of cytoskeleton
contig31915	45	4	8.34918e-10	3.47954	58.432	5.23849	5.86869	2.38915	AT5G27570.1	WD-40 repeat family protein
contig41457	45	4	8.34918e-10	3.47954	58.432	5.23849	5.86869	2.38915	AT5G60390.3	elongation factor 1-alpha / EF-1-alpha
contig02010	56	5	5.77766e-12	3.47311	72.7154	6.54811	6.18419	2.71108	AT3G25810.1	myrcene/ocimene synthase, putative
contig46153	66	6	7.49168e-14	3.44711	85.7003	7.85773	6.42123	2.97411	AT1G69280.1	unknown protein
contig00174	11	1	0.00635294	3.44711	14.2834	1.30962	3.83627	0.389151	AT5G27510.1	protein kinase family protein
contig00855	44	4	1.53549e-09	3.44711	57.1335	5.23849	5.83627	2.38915	AT4G10490.1	oxidoreductase, 2OG-Fe(II) oxygenase family protein
contig03304	11	1	0.00635294	3.44711	14.2834	1.30962	3.83627	0.389151	AT4G22070.1	WRKY31; transcription factor
contig05134	77	7	5.36583e-16	3.44711	99.9836	9.16736	6.64362	3.19651	AT5G19730.1	pectinesterase family protein
contig13410	11	1	0.00635294	3.44711	14.2834	1.30962	3.83627	0.389151	AT3G09510.1	nucleic acid binding
contig13727	33	3	2.29028e-07	3.44711	42.8501	3.92887	5.42123	1.97411	AT1G69870.1	proton-dependent oligopeptide transport (POT) family protein
contig13918	11	1	0.00635294	3.44711	14.2834	1.30962	3.83627	0.389151	nohit
contig17105	11	1	0.00635294	3.44711	14.2834	1.30962	3.83627	0.389151	AT3G47090.1	leucine-rich repeat transmembrane protein kinase, putative
contig17683	11	1	0.00635294	3.44711	14.2834	1.30962	3.83627	0.389151	nohit
contig18868	11	1	0.00635294	3.44711	14.2834	1.30962	3.83627	0.389151	AT4G33950.2	OST1 (OPEN STOMATA 1); calcium-dependent protein serine/threonine kinase/ kinase/ protein kinase
contig21992	11	1	0.00635294	3.44711	14.2834	1.30962	3.83627	0.389151	AT1G35890.1	DNA binding
contig22245	11	1	0.00635294	3.44711	14.2834	1.30962	3.83627	0.389151	AT3G01930.2	nodulin family protein
contig24285	11	1	0.00635294	3.44711	14.2834	1.30962	3.83627	0.389151	AT1G18170.1	immunophilin / FKBP-type peptidyl-prolyl cis-trans isomerase family protein
contig24433	11	1	0.00635294	3.44711	14.2834	1.30962	3.83627	0.389151	AT3G47640.1	basic helix-loop-helix (bHLH) family protein
contig27715	33	3	2.29028e-07	3.44711	42.8501	3.92887	5.42123	1.97411	AT5G61340.1	unknown protein
contig27993	11	1	0.00635294	3.44711	14.2834	1.30962	3.83627	0.389151	AT1G54040.2	ESP (EPITHIOSPECIFIER PROTEIN); enzyme regulator
contig28391	11	1	0.00635294	3.44711	14.2834	1.30962	3.83627	0.389151	AT5G66210.4	CPK28; ATP binding / calcium ion binding / calmodulin-dependent protein kinase/ protein kinase/ protein serine/threonine kinase/ protein tyrosine kinase
contig29475	11	1	0.00635294	3.44711	14.2834	1.30962	3.83627	0.389151	AT5G08690.1	ATP synthase beta chain 2, mitochondrial
contig29580	11	1	0.00635294	3.44711	14.2834	1.30962	3.83627	0.389151	AT5G60450.1	ARF4 (AUXIN RESPONSE FACTOR 4); transcription factor
contig30047	11	1	0.00635294	3.44711	14.2834	1.30962	3.83627	0.389151	AT1G15125.1	S-adenosylmethionine-dependent methyltransferase/ methyltransferase
contig30178	11	1	0.00635294	3.44711	14.2834	1.30962	3.83627	0.389151	AT3G06070.1	unknown protein
contig32742	11	1	0.00635294	3.44711	14.2834	1.30962	3.83627	0.389151	AT1G17020.1	SRG1 (SENESCENCE-RELATED GENE 1); oxidoreductase, acting on diphenols and related substances as donors, oxygen as acceptor / oxidoreductase, acting on paired donors, with incorporation or reduction of molecular oxygen, 2-oxoglutarate as one donor, and inc
contig33090	33	3	2.29028e-07	3.44711	42.8501	3.92887	5.42123	1.97411	nohit
contig37832	11	1	0.00635294	3.44711	14.2834	1.30962	3.83627	0.389151	AT4G34810.1	auxin-responsive family protein
contig41668	11	1	0.00635294	3.44711	14.2834	1.30962	3.83627	0.389151	AT3G26730.1	zinc finger (C3HC4-type RING finger) family protein
contig44186	11	1	0.00635294	3.44711	14.2834	1.30962	3.83627	0.389151	nohit
contig44360	11	1	0.00635294	3.44711	14.2834	1.30962	3.83627	0.389151	AT3G14020.1	NF-YA6 (NUCLEAR FACTOR Y, SUBUNIT A6); transcription factor
contig44516	11	1	0.00635294	3.44711	14.2834	1.30962	3.83627	0.389151	nohit
contig47879	11	1	0.00635294	3.44711	14.2834	1.30962	3.83627	0.389151	AT3G22310.1	PMH1 (PUTATIVE MITOCHONDRIAL RNA HELICASE 1); ATP-dependent helicase/ DNA binding / RNA binding
contig29058	54	5	1.94789e-11	3.42064	70.1184	6.54811	6.13172	2.71108	nohit
contig43803	276	26	1.08681e-53	3.39577	358.383	34.0502	8.48536	5.08959	AT1G08830.2	CSD1 (COPPER/ZINC SUPEROXIDE DISMUTASE 1); superoxide dismutase
contig14724	53	5	3.56886e-11	3.39368	68.8199	6.54811	6.10475	2.71108	AT1G47765.1	F-box family protein
contig05146	21	2	6.62498e-05	3.38	27.2683	2.61924	4.76915	1.38915	AT3G05660.1	AtRLP33 (Receptor Like Protein 33); kinase/ protein binding
contig16870	21	2	6.62498e-05	3.38	27.2683	2.61924	4.76915	1.38915	AT3G47570.1	leucine-rich repeat transmembrane protein kinase, putative
contig38881	21	2	6.62498e-05	3.38	27.2683	2.61924	4.76915	1.38915	AT5G59520.1	ZIP2; copper ion transmembrane transporter/ transferase, transferring glycosyl groups / zinc ion transmembrane transporter
contig41044	21	2	6.62498e-05	3.38	27.2683	2.61924	4.76915	1.38915	AT4G05190.1	ATK5 (ARABIDOPSIS THALIANA KINESIN 5); microtubule motor
contig03425	8	0	0.00781649	3.37683	10.3879	0	3.37683	0	AT3G08690.1	UBC11 (UBIQUITIN-CONJUGATING ENZYME 11); ubiquitin-protein ligase
contig03486	8	0	0.00781649	3.37683	10.3879	0	3.37683	0	AT2G19880.1	ceramide glucosyltransferase, putative
contig03827	8	0	0.00781649	3.37683	10.3879	0	3.37683	0	AT5G15270.1	KH domain-containing protein
contig04732	8	0	0.00781649	3.37683	10.3879	0	3.37683	0	AT3G49170.1	EMB2261 (embryo defective 2261)
contig04761	8	0	0.00781649	3.37683	10.3879	0	3.37683	0	AT5G55050.1	GDSL-motif lipase/hydrolase family protein
contig05231	8	0	0.00781649	3.37683	10.3879	0	3.37683	0	AT3G51030.1	ATTRX1; oxidoreductase, acting on sulfur group of donors, disulfide as acceptor
contig05906	8	0	0.00781649	3.37683	10.3879	0	3.37683	0	AT2G04520.1	eukaryotic translation initiation factor 1A, putative / eIF-1A, putative / eIF-4C, putative
contig06405	8	0	0.00781649	3.37683	10.3879	0	3.37683	0	AT1G72800.1	nuM1-related
contig06619	8	0	0.00781649	3.37683	10.3879	0	3.37683	0	AT3G08960.1	binding / protein transporter
contig07151	8	0	0.00781649	3.37683	10.3879	0	3.37683	0	AT5G37490.1	U-box domain-containing protein
contig07392	8	0	0.00781649	3.37683	10.3879	0	3.37683	0	AT3G49190.1	condensation domain-containing protein
contig08248	8	0	0.00781649	3.37683	10.3879	0	3.37683	0	AT3G51550.1	FER (FERONIA); kinase/ protein kinase
contig08428	8	0	0.00781649	3.37683	10.3879	0	3.37683	0	AT5G35810.1	FUNCTIONS IN: molecular_function unknown; INVOLVED IN: biological_process unknown; LOCATED IN: endomembrane system; CONTAINS InterPro DOMAIN/s: Ankyrin (InterPro:IPR002110); BEST Arabidopsis thaliana protein match is: ankyrin repeat family protein (TAIR:AT3G54070.1); Has 446 Blast hits to 440 proteins in 9 species: Archae - 0; Bacteria - 0; Metazoa - 0; Fungi - 0; Plants - 446; Viruses - 0; Other…
contig09412	8	0	0.00781649	3.37683	10.3879	0	3.37683	0	AT5G40570.2	surfeit locus protein 2 family protein / SURF2 family protein
contig09521	8	0	0.00781649	3.37683	10.3879	0	3.37683	0	AT1G02620.1	GTP-binding protein (SAR1A)
contig09612	8	0	0.00781649	3.37683	10.3879	0	3.37683	0	AT3G51030.1	ATTRX1; oxidoreductase, acting on sulfur group of donors, disulfide as acceptor
contig10177	8	0	0.00781649	3.37683	10.3879	0	3.37683	0	nohit
contig10645	8	0	0.00781649	3.37683	10.3879	0	3.37683	0	AT4G14880.2	OASA1 (O-ACETYLSERINE (THIOL) LYASE (OAS-TL) ISOFORM A1); cysteine synthase
contig10928	8	0	0.00781649	3.37683	10.3879	0	3.37683	0	AT2G17520.1	IRE1A; endoribonuclease/ kinase
contig11743	8	0	0.00781649	3.37683	10.3879	0	3.37683	0	AT5G18280.2	ATAPY2 (ARABIDOPSIS THALIANA APYRASE 2); ATPase/ nucleotide diphosphatase
contig12202	8	0	0.00781649	3.37683	10.3879	0	3.37683	0	AT2G04515.1	unknown protein
contig12212	8	0	0.00781649	3.37683	10.3879	0	3.37683	0	AT2G46800.2	ZAT (ZINC TRANSPORTER OF ARABIDOPSIS THALIANA); inorganic anion transmembrane transporter/ metal ion transmembrane transporter/ zinc ion transmembrane transporter
contig12473	8	0	0.00781649	3.37683	10.3879	0	3.37683	0	AT3G20860.1	ATNEK5 (NIMA-RELATED KINASE5); ATP binding / kinase/ protein kinase/ protein serine/threonine kinase/ protein tyrosine kinase
contig12658	8	0	0.00781649	3.37683	10.3879	0	3.37683	0	AT3G62580.1	FUNCTIONS IN: molecular_function unknown; INVOLVED IN: biological_process unknown; LOCATED IN: endomembrane system; EXPRESSED IN: 23 plant structures; EXPRESSED DURING: 13 growth stages; BEST Arabidopsis thaliana protein match is: late embryogenesis abundant domain-containing protein / LEA domain-containing protein (TAIR:AT1G72100.1); Has 237 Blast hits to 236 proteins in 85 species: Archae - 0; …
contig12700	8	0	0.00781649	3.37683	10.3879	0	3.37683	0	AT1G08770.1	PRA1.E (PRENYLATED RAB ACCEPTOR 1.E)
contig12871	8	0	0.00781649	3.37683	10.3879	0	3.37683	0	AT3G15730.1	PLDALPHA1 (PHOSPHOLIPASE D ALPHA 1); phospholipase D
contig12894	8	0	0.00781649	3.37683	10.3879	0	3.37683	0	AT4G34480.1	catalytic/ cation binding / hydrolase, hydrolyzing O-glycosyl compounds
contig13021	8	0	0.00781649	3.37683	10.3879	0	3.37683	0	AT5G59720.1	HSP18.2 (heat shock protein 18.2)
contig13047	8	0	0.00781649	3.37683	10.3879	0	3.37683	0	AT5G58290.1	RPT3 (REGULATORY PARTICLE TRIPLE-A ATPASE 3); ATPase
contig13097	8	0	0.00781649	3.37683	10.3879	0	3.37683	0	AT4G39730.1	lipid-associated family protein
contig13139	8	0	0.00781649	3.37683	10.3879	0	3.37683	0	AT1G17840.1	WBC11 (WHITE-BROWN COMPLEX HOMOLOG PROTEIN 11); ATPase, coupled to transmembrane movement of substances / fatty acid transporter
contig13226	8	0	0.00781649	3.37683	10.3879	0	3.37683	0	AT3G50240.1	KICP-02; ATP binding / microtubule motor
contig13427	8	0	0.00781649	3.37683	10.3879	0	3.37683	0	AT4G39660.1	AGT2 (ALANINE:GLYOXYLATE AMINOTRANSFERASE 2); alanine-glyoxylate transaminase/ catalytic/ pyridoxal phosphate binding / transaminase
contig16075	8	0	0.00781649	3.37683	10.3879	0	3.37683	0	AT3G14620.1	CYP72A8; electron carrier/ heme binding / iron ion binding / monooxygenase/ oxygen binding
contig16261	8	0	0.00781649	3.37683	10.3879	0	3.37683	0	nohit
contig16417	8	0	0.00781649	3.37683	10.3879	0	3.37683	0	AT4G31570.1	unknown protein
contig16512	8	0	0.00781649	3.37683	10.3879	0	3.37683	0	AT1G80070.1	SUS2 (ABNORMAL SUSPENSOR 2)
contig18121	8	0	0.00781649	3.37683	10.3879	0	3.37683	0	AT4G08950.1	EXO (EXORDIUM)
contig24483	8	0	0.00781649	3.37683	10.3879	0	3.37683	0	nohit
contig25731	8	0	0.00781649	3.37683	10.3879	0	3.37683	0	AT3G54810.1	zinc finger (GATA type) family protein
contig27766	8	0	0.00781649	3.37683	10.3879	0	3.37683	0	AT3G13790.1	ATBFRUCT1; beta-fructofuranosidase/ hydrolase, hydrolyzing O-glycosyl compounds
contig28897	8	0	0.00781649	3.37683	10.3879	0	3.37683	0	AT1G14610.1	TWN2 (TWIN 2); ATP binding / aminoacyl-tRNA ligase/ nucleotide binding / valine-tRNA ligase
contig30364	8	0	0.00781649	3.37683	10.3879	0	3.37683	0	AT3G28580.1	AAA-type ATPase family protein
contig31406	8	0	0.00781649	3.37683	10.3879	0	3.37683	0	AT2G22475.1	GEM (GL2-EXPRESSION MODULATOR)
contig31926	8	0	0.00781649	3.37683	10.3879	0	3.37683	0	AT5G28060.1	40S ribosomal protein S24 (RPS24B)
contig32614	8	0	0.00781649	3.37683	10.3879	0	3.37683	0	AT2G09990.1	40S ribosomal protein S16 (RPS16A)
contig34038	8	0	0.00781649	3.37683	10.3879	0	3.37683	0	AT1G01490.2	heavy-metal-associated domain-containing protein
contig34680	8	0	0.00781649	3.37683	10.3879	0	3.37683	0	AT4G09670.1	oxidoreductase family protein
contig34987	8	0	0.00781649	3.37683	10.3879	0	3.37683	0	AT3G46500.1	oxidoreductase, 2OG-Fe(II) oxygenase family protein
contig36366	8	0	0.00781649	3.37683	10.3879	0	3.37683	0	AT4G23270.1	protein kinase family protein
contig37032	8	0	0.00781649	3.37683	10.3879	0	3.37683	0	AT4G24440.2	transcription initiation factor IIA gamma chain / TFIIA-gamma (TFIIA-S)
contig37207	8	0	0.00781649	3.37683	10.3879	0	3.37683	0	AT3G55940.1	phosphoinositide-specific phospholipase C, putative
contig37393	8	0	0.00781649	3.37683	10.3879	0	3.37683	0	AT5G17165.1	unknown protein
contig39080	8	0	0.00781649	3.37683	10.3879	0	3.37683	0	AT2G42690.1	lipase, putative
contig39817	8	0	0.00781649	3.37683	10.3879	0	3.37683	0	AT1G68552.1	CPuORF53 (Conserved peptide upstream open reading frame 53)
contig40275	8	0	0.00781649	3.37683	10.3879	0	3.37683	0	AT3G02885.1	GASA5 (GAST1 PROTEIN HOMOLOG 5)
contig40869	8	0	0.00781649	3.37683	10.3879	0	3.37683	0	AT4G02600.2	MLO1; calmodulin binding
contig40912	8	0	0.00781649	3.37683	10.3879	0	3.37683	0	AT3G13920.3	EIF4A1 (EUKARYOTIC TRANSLATION INITIATION FACTOR 4A1); ATP-dependent helicase/ translation initiation factor
contig40929	8	0	0.00781649	3.37683	10.3879	0	3.37683	0	AT2G02150.1	pentatricopeptide (PPR) repeat-containing protein
contig41219	8	0	0.00781649	3.37683	10.3879	0	3.37683	0	AT4G15770.1	RNA binding / protein binding
contig41839	8	0	0.00781649	3.37683	10.3879	0	3.37683	0	AT5G48740.1	leucine-rich repeat family protein / protein kinase family protein
contig43246	8	0	0.00781649	3.37683	10.3879	0	3.37683	0	AT5G33280.1	chloride channel-like (CLC) protein, putative
contig45074	8	0	0.00781649	3.37683	10.3879	0	3.37683	0	AT1G62020.1	coatomer protein complex, subunit alpha, putative
contig50885	8	0	0.00781649	3.37683	10.3879	0	3.37683	0	AT5G45720.1	ATP binding / DNA binding / DNA-directed DNA polymerase/ nucleoside-triphosphatase/ nucleotide binding
contig52875	8	0	0.00781649	3.37683	10.3879	0	3.37683	0	AT2G43270.1	F-box family protein
contig02602	52	5	6.52888e-11	3.36619	67.5214	6.54811	6.07727	2.71108	AT3G12630.1	zinc finger (AN1-like) family protein
contig12585	52	5	6.52888e-11	3.36619	67.5214	6.54811	6.07727	2.71108	AT1G70440.1	SRO3 (SIMILAR TO RCD ONE 3); NAD+ ADP-ribosyltransferase
contig26919	52	5	6.52888e-11	3.36619	67.5214	6.54811	6.07727	2.71108	AT3G50830.1	COR413-PM2 (COLD-REGULATED 413-PLASMA MEMBRANE 2)
contig17059	104	10	7.82007e-21	3.36619	135.043	13.0962	7.07727	3.71108	AT1G32230.3	RCD1 (RADICAL-INDUCED CELL DEATH1); protein binding
contig01873	31	3	7.7133e-07	3.35692	40.2532	3.92887	5.33103	1.97411	AT2G47550.1	pectinesterase family protein
contig48885	31	3	7.7133e-07	3.35692	40.2532	3.92887	5.33103	1.97411	nohit
contig13534	154	15	3.68641e-30	3.34758	199.967	19.6443	7.64362	4.29604	ATCG01250.1	NADH dehydrogenase ND2
contig15636	82	8	1.45268e-16	3.34523	106.476	10.477	6.73439	3.38915	AT4G10720.2	ankyrin repeat family protein
contig32224	82	8	1.45268e-16	3.34523	106.476	10.477	6.73439	3.38915	AT5G51460.2	ATTPPA; trehalose-phosphatase
contig00130	30	3	1.41021e-06	3.30961	38.9547	3.92887	5.28372	1.97411	AT1G25560.1	TEM1 (TEMPRANILLO 1); transcription factor
contig02739	30	3	1.41021e-06	3.30961	38.9547	3.92887	5.28372	1.97411	AT1G73880.1	UGT89B1 (UDP-GLUCOSYL TRANSFERASE 89B1); UDP-glycosyltransferase/ quercetin 3-O-glucosyltransferase/ quercetin 4'-O-glucosyltransferase/ quercetin 7-O-glucosyltransferase/ transferase, transferring glycosyl groups / transferase, transferring hexosyl group
contig09872	20	2	0.000121458	3.30961	25.9698	2.61924	4.69876	1.38915	AT5G51920.1	catalytic/ pyridoxal phosphate binding
contig19612	30	3	1.41021e-06	3.30961	38.9547	3.92887	5.28372	1.97411	AT5G64570.1	XYL4; hydrolase, hydrolyzing O-glycosyl compounds / xylan 1,4-beta-xylosidase
contig20911	30	3	1.41021e-06	3.30961	38.9547	3.92887	5.28372	1.97411	AT4G19950.1	unknown protein
contig22053	20	2	0.000121458	3.30961	25.9698	2.61924	4.69876	1.38915	AT1G74950.1	TIFY10B
contig40985	20	2	0.000121458	3.30961	25.9698	2.61924	4.69876	1.38915	AT1G14870.1	FUNCTIONS IN: molecular_function unknown; INVOLVED IN: response to oxidative stress; LOCATED IN: plasma membrane; EXPRESSED IN: callus; CONTAINS InterPro DOMAIN/s: EGF-type aspartate/asparagine hydroxylation conserved site (InterPro:IPR000152), Protein of unknown function Cys-rich (InterPro:IPR006461); BEST Arabidopsis thaliana protein match is: unknown protein (TAIR:AT5G35525.1); Has 492 Blast h…
contig28417	40	4	1.72486e-08	3.30961	51.9396	5.23849	5.69876	2.38915	AT1G76490.1	HMG1 (HYDROXY METHYLGLUTARYL COA REDUCTASE 1); hydroxymethylglutaryl-CoA reductase
contig53467	60	6	2.79744e-12	3.30961	77.9093	7.85773	6.28372	2.97411	nohit
contig31585	99	10	1.5633e-19	3.29511	128.55	13.0962	7.00619	3.71108	AT2G38540.1	LP1; calmodulin binding
contig44140	335	34	7.78397e-63	3.28824	434.994	44.5272	8.76485	5.47661	AT3G18090.1	NRPD2b; DNA binding / DNA-directed RNA polymerase/ ribonucleoside binding
contig36174	59	6	5.09029e-12	3.28536	76.6108	7.85773	6.25948	2.97411	AT4G25580.1	stress-responsive protein-related
contig45952	157	16	3.31254e-30	3.2823	203.863	20.954	7.67145	4.38915	nohit
contig21769	88	9	2.1176e-17	3.27719	114.267	11.7866	6.83627	3.55908	AT5G43870.1	phosphoinositide binding
contig36785	39	4	3.14211e-08	3.27309	50.6411	5.23849	5.66224	2.38915	AT4G32480.1	unknown protein
contig02366	29	3	2.57128e-06	3.2607	37.6562	3.92887	5.23481	1.97411	AT3G54420.1	ATEP3; chitinase
contig23134	29	3	2.57128e-06	3.2607	37.6562	3.92887	5.23481	1.97411	AT4G25000.1	AMY1 (ALPHA-AMYLASE-LIKE); alpha-amylase
contig24865	29	3	2.57128e-06	3.2607	37.6562	3.92887	5.23481	1.97411	AT2G31030.1	ORP1B (OSBP(OXYSTEROL BINDING PROTEIN)-RELATED PROTEIN 1B); oxysterol binding
contig50535	29	3	2.57128e-06	3.2607	37.6562	3.92887	5.23481	1.97411	AT2G38360.1	PRA1.B4 (PRENYLATED RAB ACCEPTOR 1.B4)
contig51238	192	20	2.37681e-36	3.25072	249.31	26.1924	7.9618	4.71108	AT2G44890.1	CYP704A1; electron carrier/ heme binding / iron ion binding / monooxygenase/ oxygen binding
contig04890	19	2	0.000221807	3.23561	24.6713	2.61924	4.62476	1.38915	AT1G19210.1	AP2 domain-containing transcription factor, putative
contig05301	19	2	0.000221807	3.23561	24.6713	2.61924	4.62476	1.38915	AT2G40420.1	amino acid transporter family protein
contig05913	19	2	0.000221807	3.23561	24.6713	2.61924	4.62476	1.38915	AT2G35980.1	YLS9 (YELLOW-LEAF-SPECIFIC GENE 9)
contig06538	19	2	0.000221807	3.23561	24.6713	2.61924	4.62476	1.38915	AT1G03220.1	extracellular dermal glycoprotein, putative / EDGP, putative
contig09631	19	2	0.000221807	3.23561	24.6713	2.61924	4.62476	1.38915	AT2G06255.1	ELF4-L3 (ELF4-Like 3)
contig20642	38	4	5.71139e-08	3.23561	49.3426	5.23849	5.62476	2.38915	AT5G24820.1	aspartyl protease family protein
contig21700	38	4	5.71139e-08	3.23561	49.3426	5.23849	5.62476	2.38915	AT4G23810.1	WRKY53; DNA binding / protein binding / transcription activator/ transcription factor
contig40834	19	2	0.000221807	3.23561	24.6713	2.61924	4.62476	1.38915	AT4G25480.1	DREB1A (DEHYDRATION RESPONSE ELEMENT B1A); DNA binding / transcription activator/ transcription factor
contig05368	28	3	4.67481e-06	3.21008	36.3577	3.92887	5.18419	1.97411	AT1G61340.1	F-box family protein
contig51701	28	3	4.67481e-06	3.21008	36.3577	3.92887	5.18419	1.97411	AT5G43755.1	FUNCTIONS IN: molecular_function unknown; INVOLVED IN: biological_process unknown; LOCATED IN: cellular_component unknown; BEST Arabidopsis thaliana protein match is: nucleic acid binding (TAIR:AT2G04420.1); Has 45 Blast hits to 45 proteins in 1 species: Archae - 0; Bacteria - 0; Metazoa - 0; Fungi - 0; Plants - 45; Viruses - 0; Other Eukaryotes - 0 (source: NCBI BLink).
contig00223	140	15	1.52453e-26	3.21008	181.788	19.6443	7.50612	4.29604	AT3G49220.1	pectinesterase family protein
contig37552	93	10	5.52504e-18	3.20491	120.759	13.0962	6.91599	3.71108	AT2G31180.1	MYB14 (MYB DOMAIN PROTEIN 14); DNA binding / transcription factor
contig45445	753	81	2.78671e-136	3.20434	977.762	106.079	9.93334	6.729	AT1G54890.1	late embryogenesis abundant protein-related / LEA protein-related
contig44439	37	4	1.03579e-07	3.19714	48.0441	5.23849	5.58629	2.38915	AT5G66210.1	CPK28; ATP binding / calcium ion binding / calmodulin-dependent protein kinase/ protein kinase/ protein serine/threonine kinase
contig49341	82	9	7.43203e-16	3.17531	106.476	11.7866	6.73439	3.55908	AT2G20340.1	tyrosine decarboxylase, putative
contig30179	91	10	1.79921e-17	3.17355	118.162	13.0962	6.88463	3.71108	AT1G18740.1	unknown protein
contig41733	262	29	6.56483e-48	3.16312	340.204	37.979	8.41026	5.24713	AT2G18880.1	VEL2 ((VERNALIZATION5/VIN3-LIKE))
contig00630	18	2	0.000403342	3.15761	23.3728	2.61924	4.54676	1.38915	AT1G03220.1	extracellular dermal glycoprotein, putative / EDGP, putative
contig01606	18	2	0.000403342	3.15761	23.3728	2.61924	4.54676	1.38915	AT2G30860.1	ATGSTF9 (GLUTATHIONE S-TRANSFERASE PHI 9); copper ion binding / glutathione binding / glutathione peroxidase/ glutathione transferase
contig01795	18	2	0.000403342	3.15761	23.3728	2.61924	4.54676	1.38915	AT5G22760.1	PHD finger family protein
contig04645	18	2	0.000403342	3.15761	23.3728	2.61924	4.54676	1.38915	ATCG01050.1	Represents a plastid-encoded subunit of a NAD(P)H dehydrogenase complex. Its mRNA is edited at four positions. Translation data is not available for this gene.
contig18353	36	4	1.87395e-07	3.15761	46.7456	5.23849	5.54676	2.38915	AT4G31470.1	pathogenesis-related protein, putative
contig20112	36	4	1.87395e-07	3.15761	46.7456	5.23849	5.54676	2.38915	AT1G13340.1	unknown protein
contig23231	27	3	8.47315e-06	3.15761	35.0592	3.92887	5.13172	1.97411	AT5G54160.1	ATOMT1 (O-METHYLTRANSFERASE 1); caffeate O-methyltransferase/ myricetin 3'-O-methyltransferase/ quercetin 3-O-methyltransferase
contig23279	18	2	0.000403342	3.15761	23.3728	2.61924	4.54676	1.38915	AT4G22330.1	ATCES1; catalytic/ hydrolase, acting on carbon-nitrogen (but not peptide) bonds, in linear amides
contig33472	36	4	1.87395e-07	3.15761	46.7456	5.23849	5.54676	2.38915	AT1G17110.1	UBP15 (UBIQUITIN-SPECIFIC PROTEASE 15); ubiquitin-specific protease
contig35274	18	2	0.000403342	3.15761	23.3728	2.61924	4.54676	1.38915	AT1G30135.1	JAZ8 (JASMONATE-ZIM-DOMAIN PROTEIN 8)
contig46910	27	3	8.47315e-06	3.15761	35.0592	3.92887	5.13172	1.97411	AT5G24580.3	copper-binding family protein
contig47628	27	3	8.47315e-06	3.15761	35.0592	3.92887	5.13172	1.97411	AT1G10410.1	INVOLVED IN: N-terminal protein myristoylation; LOCATED IN: chloroplast; EXPRESSED IN: 24 plant structures; EXPRESSED DURING: 15 growth stages; CONTAINS InterPro DOMAIN/s: Protein of unknown function DUF1336 (InterPro:IPR009769); BEST Arabidopsis thaliana protein match is: CW14 (TAIR:AT1G59650.1); Has 144 Blast hits to 144 proteins in 21 species: Archae - 0; Bacteria - 0; Metazoa - 9; Fungi - 2; …
contig24656	45	5	4.27016e-09	3.15761	58.432	6.54811	5.86869	2.71108	AT2G40000.1	HSPRO2 (ARABIDOPSIS ORTHOLOG OF SUGAR BEET HS1 PRO-1 2)
contig47162	179	20	5.02977e-33	3.14957	232.429	26.1924	7.86065	4.71108	AT2G01240.1	reticulon family protein (RTNLB15)
contig29056	80	9	2.41184e-15	3.13969	103.879	11.7866	6.69876	3.55908	nohit
contig27182	53	6	1.78875e-10	3.13064	68.8199	7.85773	6.10475	2.97411	AT4G33920.1	protein phosphatase 2C family protein / PP2C family protein
contig22840	44	5	7.70057e-09	3.12519	57.1335	6.54811	5.83627	2.71108	AT3G11010.1	AtRLP34 (Receptor Like Protein 34); kinase/ protein binding
contig42280	44	5	7.70057e-09	3.12519	57.1335	6.54811	5.83627	2.71108	AT5G59320.1	LTP3 (LIPID TRANSFER PROTEIN 3); lipid binding
contig09181	79	9	4.33707e-15	3.12154	102.581	11.7866	6.68061	3.55908	AT5G52060.1	ATBAG1 (ARABIDOPSIS THALIANA BCL-2-ASSOCIATED ATHANOGENE 1); protein binding
contig00875	114	13	2.75311e-21	3.12013	148.028	17.0251	7.20972	4.08959	AT1G50610.1	leucine-rich repeat transmembrane protein kinase, putative
contig05587	35	4	3.38182e-07	3.11697	45.4471	5.23849	5.50612	2.38915	AT1G03220.1	extracellular dermal glycoprotein, putative / EDGP, putative
contig14729	157	18	8.31955e-29	3.11238	203.863	23.5732	7.67145	4.55908	AT5G12010.1	unknown protein
contig00360	87	10	1.88418e-16	3.1087	112.969	13.0962	6.81978	3.71108	AT3G16330.1	unknown protein
contig43779	694	80	5.52073e-122	3.10455	901.151	104.77	9.81563	6.71108	AT1G15940.1	binding
contig50604	26	3	1.53074e-05	3.10316	33.7607	3.92887	5.07727	1.97411	AT2G39060.1	nodulin MtN3 family protein
contig13718	380	44	2.42743e-67	3.09811	493.426	57.6234	8.94669	5.84858	AT5G13870.1	EXGT-A4 (ENDOXYLOGLUCAN TRANSFERASE A4); hydrolase, acting on glycosyl bonds / hydrolase, hydrolyzing O-glycosyl compounds / xyloglucan:xyloglucosyl transferase
contig02704	43	5	1.38572e-08	3.09202	55.835	6.54811	5.8031	2.71108	AT3G47110.1	leucine-rich repeat transmembrane protein kinase, putative
contig11260	43	5	1.38572e-08	3.09202	55.835	6.54811	5.8031	2.71108	AT3G50940.1	AAA-type ATPase family protein
contig14039	43	5	1.38572e-08	3.09202	55.835	6.54811	5.8031	2.71108	AT3G26330.1	CYP71B37; electron carrier/ heme binding / iron ion binding / monooxygenase/ oxygen binding
contig03449	17	2	0.000730022	3.07515	22.0743	2.61924	4.4643	1.38915	AT3G12587.1	unknown protein
contig20628	34	4	6.08684e-07	3.07515	44.1486	5.23849	5.4643	2.38915	AT2G38750.1	ANNAT4 (ANNEXIN ARABIDOPSIS 4); calcium ion binding / calcium-dependent phospholipid binding
contig23073	17	2	0.000730022	3.07515	22.0743	2.61924	4.4643	1.38915	AT3G21680.1	unknown protein
contig26679	17	2	0.000730022	3.07515	22.0743	2.61924	4.4643	1.38915	AT5G07040.1	zinc finger (C3HC4-type RING finger) family protein
contig29264	34	4	6.08684e-07	3.07515	44.1486	5.23849	5.4643	2.38915	AT4G15800.1	RALFL33 (ralf-like 33); signal transducer
contig43514	34	4	6.08684e-07	3.07515	44.1486	5.23849	5.4643	2.38915	AT5G24100.1	leucine-rich repeat transmembrane protein kinase, putative
contig46782	17	2	0.000730022	3.07515	22.0743	2.61924	4.4643	1.38915	AT1G65280.1	heat shock protein binding
contig16251	110	13	2.83771e-20	3.0686	142.834	17.0251	7.15819	4.08959	AT1G32140.1	F-box family protein
contig02667	42	5	2.48806e-08	3.05807	54.5365	6.54811	5.76915	2.71108	AT1G48750.1	protease inhibitor/seed storage/lipid transfer protein (LTP) family protein
contig06440	42	5	2.48806e-08	3.05807	54.5365	6.54811	5.76915	2.71108	AT1G01720.1	ATAF1; transcription activator/ transcription factor
contig22700	25	3	2.75573e-05	3.04658	32.4622	3.92887	5.02069	1.97411	AT1G17620.1	FUNCTIONS IN: molecular_function unknown; INVOLVED IN: biological_process unknown; LOCATED IN: plasma membrane; EXPRESSED IN: 23 plant structures; EXPRESSED DURING: 13 growth stages; CONTAINS InterPro DOMAIN/s: Harpin-induced 1 (InterPro:IPR010847); BEST Arabidopsis thaliana protein match is: unknown protein (TAIR:AT5G11890.1); Has 539 Blast hits to 538 proteins in 22 species: Archae - 0; Bacteri…
contig37076	25	3	2.75573e-05	3.04658	32.4622	3.92887	5.02069	1.97411	AT5G58280.1	transcriptional factor B3 family protein
contig27285	58	7	4.37059e-11	3.03831	75.3124	9.16736	6.23481	3.19651	AT5G65980.1	auxin efflux carrier family protein
contig42039	58	7	4.37059e-11	3.03831	75.3124	9.16736	6.23481	3.19651	AT5G24880.1	INVOLVED IN: biological_process unknown; LOCATED IN: cellular_component unknown; EXPRESSED IN: 8 plant structures; EXPRESSED DURING: L mature pollen stage, M germinated pollen stage, 4 anthesis, petal differentiation and expansion stage; BEST Arabidopsis thaliana protein match is: calmodulin-binding protein-related (TAIR:AT5G10660.1); Has 195834 Blast hits to 92446 proteins in 2480 species: Archa…
contig14072	66	8	1.86269e-12	3.03208	85.7003	10.477	6.42123	3.38915	AT4G02200.3	drought-responsive family protein
contig48248	33	4	1.09249e-06	3.03208	42.8501	5.23849	5.42123	2.38915	AT2G38750.1	ANNAT4 (ANNEXIN ARABIDOPSIS 4); calcium ion binding / calcium-dependent phospholipid binding
contig50652	107	13	1.61687e-19	3.02871	138.938	17.0251	7.1183	4.08959	nohit
contig19308	41	5	4.45696e-08	3.02331	53.238	6.54811	5.73439	2.71108	AT4G12320.1	CYP706A6; electron carrier/ heme binding / iron ion binding / monooxygenase/ oxygen binding
contig22306	41	5	4.45696e-08	3.02331	53.238	6.54811	5.73439	2.71108	AT4G22235.2	Encodes a defensin-like (DEFL) family protein.
contig16709	49	6	1.85308e-09	3.01743	63.626	7.85773	5.99154	2.97411	AT4G07960.1	ATCSLC12 (CELLULOSE-SYNTHASE LIKE C12); cellulose synthase/ transferase, transferring glycosyl groups
contig37553	49	6	1.85308e-09	3.01743	63.626	7.85773	5.99154	2.97411	AT3G49510.1	F-box family protein
contig43639	49	6	1.85308e-09	3.01743	63.626	7.85773	5.99154	2.97411	AT2G31370.4	bZIP transcription factor (POSF21)
contig05638	81	10	6.17059e-15	3.0056	105.178	13.0962	6.71668	3.71108	AT4G35890.1	La domain-containing protein
contig16475	64	8	5.92879e-12	2.98768	83.1033	10.477	6.37683	3.38915	AT1G05010.1	EFE (ETHYLENE-FORMING ENZYME); 1-aminocyclopropane-1-carboxylate oxidase
contig00542	16	2	0.00131447	2.98768	20.7758	2.61924	4.37683	1.38915	AT1G32780.1	alcohol dehydrogenase, putative
contig00901	32	4	1.95508e-06	2.98768	41.5516	5.23849	5.37683	2.38915	AT3G26060.1	ATPRX Q; antioxidant/ peroxiredoxin
contig01645	24	3	4.94241e-05	2.98768	31.1637	3.92887	4.9618	1.97411	AT3G26510.4	octicosapeptide/Phox/Bem1p (PB1) domain-containing protein
contig07519	16	2	0.00131447	2.98768	20.7758	2.61924	4.37683	1.38915	AT1G56580.1	unknown protein
contig08224	24	3	4.94241e-05	2.98768	31.1637	3.92887	4.9618	1.97411	AT3G25810.1	myrcene/ocimene synthase, putative
contig13584	16	2	0.00131447	2.98768	20.7758	2.61924	4.37683	1.38915	AT3G13890.2	ATMYB26 (MYB DOMAIN PROTEIN 26); DNA binding / transcription factor
contig24240	16	2	0.00131447	2.98768	20.7758	2.61924	4.37683	1.38915	AT4G08950.1	EXO (EXORDIUM)
contig24750	56	7	1.39315e-10	2.98768	72.7154	9.16736	6.18419	3.19651	AT3G47090.1	leucine-rich repeat transmembrane protein kinase, putative
contig28209	16	2	0.00131447	2.98768	20.7758	2.61924	4.37683	1.38915	AT5G59520.1	ZIP2; copper ion transmembrane transporter/ transferase, transferring glycosyl groups / zinc ion transmembrane transporter
contig41142	16	2	0.00131447	2.98768	20.7758	2.61924	4.37683	1.38915	AT5G03600.1	GDSL-motif lipase/hydrolase family protein
contig46024	32	4	1.95508e-06	2.98768	41.5516	5.23849	5.37683	2.38915	AT1G53510.1	ATMPK18; MAP kinase
contig48184	16	2	0.00131447	2.98768	20.7758	2.61924	4.37683	1.38915	AT5G44860.1	unknown protein
contig49734	24	3	4.94241e-05	2.98768	31.1637	3.92887	4.9618	1.97411	AT4G19420.1	pectinacetylesterase family protein
contig50339	16	2	0.00131447	2.98768	20.7758	2.61924	4.37683	1.38915	AT1G01490.2	heavy-metal-associated domain-containing protein
contig51516	32	4	1.95508e-06	2.98768	41.5516	5.23849	5.37683	2.38915	AT4G07960.1	ATCSLC12 (CELLULOSE-SYNTHASE LIKE C12); cellulose synthase/ transferase, transferring glycosyl groups
contig53555	24	3	4.94241e-05	2.98768	31.1637	3.92887	4.9618	1.97411	AT2G48150.1	ATGPX4 (GLUTATHIONE PEROXIDASE 4); glutathione peroxidase
contig48236	40	5	7.96457e-08	2.98768	51.9396	6.54811	5.69876	2.71108	AT1G11545.1	xyloglucan:xyloglucosyl transferase, putative / xyloglucan endotransglycosylase, putative / endo-xyloglucan transferase, putative
contig03263	142	18	4.88009e-25	2.96751	184.385	23.5732	7.52658	4.55908	AT3G46510.1	PUB13 (PLANT U-BOX 13); ubiquitin-protein ligase
contig37059	47	6	5.89283e-09	2.95731	61.029	7.85773	5.93142	2.97411	nohit
contig00984	31	4	3.48785e-06	2.94188	40.2532	5.23849	5.33103	2.38915	AT1G80840.1	WRKY40; transcription factor
contig18750	31	4	3.48785e-06	2.94188	40.2532	5.23849	5.33103	2.38915	AT1G19715.2	jacalin lectin family protein
contig40533	201	26	1.38686e-34	2.93829	260.996	34.0502	8.02789	5.08959	ATCG01310.1	encodes a chloroplast ribosomal protein L2, a constituent of the large subunit of the ribosomal complex
contig24289	85	11	2.67416e-15	2.93764	110.372	14.4058	6.78622	3.84858	AT4G27280.1	calcium-binding EF hand family protein
contig00129	139	18	2.71417e-24	2.9367	180.49	23.5732	7.49577	4.55908	AT3G26130.1	glycosyl hydrolase family 5 protein / cellulase family protein
contig04263	23	3	8.82851e-05	2.92628	29.8652	3.92887	4.9004	1.97411	AT1G01490.2	heavy-metal-associated domain-containing protein
contig47224	23	3	8.82851e-05	2.92628	29.8652	3.92887	4.9004	1.97411	AT3G24450.1	copper-binding family protein
contig48846	23	3	8.82851e-05	2.92628	29.8652	3.92887	4.9004	1.97411	AT3G49160.1	pyruvate kinase family protein
contig00903	61	8	3.32544e-11	2.91842	79.2078	10.477	6.30757	3.38915	AT4G10850.1	nodulin MtN3 family protein
contig28083	38	5	2.52379e-07	2.91368	49.3426	6.54811	5.62476	2.71108	AT5G03720.1	AT-HSFA3; DNA binding / transcription factor
contig52356	265	35	1.05494e-44	2.90825	344.1	45.8368	8.42668	5.51843	nohit
contig53260	2348	311	0	2.90413	3048.85	407.293	11.5741	8.66992	AT3G54960.2	ATPDIL1-3 (PDI-LIKE 1-3); protein disulfide isomerase
contig43127	30	4	6.20181e-06	2.89457	38.9547	5.23849	5.28372	2.38915	AT1G64790.1	binding
contig03108	15	2	0.00235326	2.89457	19.4773	2.61924	4.28372	1.38915	AT5G63010.1	WD-40 repeat family protein
contig05814	15	2	0.00235326	2.89457	19.4773	2.61924	4.28372	1.38915	AT1G14930.1	major latex protein-related / MLP-related
contig14841	15	2	0.00235326	2.89457	19.4773	2.61924	4.28372	1.38915	ATMG01250.1	hypothetical protein
contig20161	15	2	0.00235326	2.89457	19.4773	2.61924	4.28372	1.38915	AT4G15650.1	protein kinase-related
contig21019	15	2	0.00235326	2.89457	19.4773	2.61924	4.28372	1.38915	AT4G18230.1	FUNCTIONS IN: molecular_function unknown; INVOLVED IN: biological_process unknown; LOCATED IN: endomembrane system; EXPRESSED IN: 23 plant structures; EXPRESSED DURING: 13 growth stages; CONTAINS InterPro DOMAIN/s: Oligosaccharide biosynthesis protein Alg14 like (InterPro:IPR013969); Has 453 Blast hits to 453 proteins in 176 species: Archae - 4; Bacteria - 199; Metazoa - 76; Fungi - 83; Plants - …
contig37615	15	2	0.00235326	2.89457	19.4773	2.61924	4.28372	1.38915	nohit
contig44814	15	2	0.00235326	2.89457	19.4773	2.61924	4.28372	1.38915	AT2G40935.3	unknown protein
contig48865	15	2	0.00235326	2.89457	19.4773	2.61924	4.28372	1.38915	AT4G27980.1	FUNCTIONS IN: molecular_function unknown; INVOLVED IN: biological_process unknown; LOCATED IN: cellular_component unknown; EXPRESSED IN: 11 plant structures; EXPRESSED DURING: 8 growth stages; CONTAINS InterPro DOMAIN/s: Molecular chaperone, heat shock protein, Hsp40, DnaJ (InterPro:IPR015609); BEST Arabidopsis thaliana protein match is: unknown protein (TAIR:AT3G04960.3); Has 63680 Blast hits to…
contig48926	15	2	0.00235326	2.89457	19.4773	2.61924	4.28372	1.38915	AT1G13260.1	RAV1; DNA binding / transcription factor/ transcription repressor
contig49491	15	2	0.00235326	2.89457	19.4773	2.61924	4.28372	1.38915	nohit
contig14972	2645	356	0	2.881	3434.5	466.225	11.7459	8.86488	nohit
contig19824	52	7	1.38373e-09	2.88077	67.5214	9.16736	6.07727	3.19651	AT5G63530.2	ATFP3; metal ion binding / transition metal ion binding
contig01092	37	5	4.47418e-07	2.87521	48.0441	6.54811	5.58629	2.71108	AT2G38080.1	IRX12 (IRREGULAR XYLEM 12); laccase
contig01403	37	5	4.47418e-07	2.87521	48.0441	6.54811	5.58629	2.71108	AT1G09390.1	GDSL-motif lipase/hydrolase family protein
contig08096	37	5	4.47418e-07	2.87521	48.0441	6.54811	5.58629	2.71108	AT3G11740.1	unknown protein
contig22731	37	5	4.47418e-07	2.87521	48.0441	6.54811	5.58629	2.71108	AT5G58620.1	zinc finger (CCCH-type) family protein
contig43829	235	32	3.32611e-39	2.8642	305.145	41.9079	8.25335	5.38915	AT5G49250.1	beta-galactosidase
contig10084	44	6	3.28569e-08	2.86215	57.1335	7.85773	5.83627	2.97411	AT1G10200.1	WLIM1; transcription factor/ zinc ion binding
contig20779	22	3	0.000157017	2.86215	28.5668	3.92887	4.83627	1.97411	AT2G21530.1	forkhead-associated domain-containing protein / FHA domain-containing protein
contig25446	22	3	0.000157017	2.86215	28.5668	3.92887	4.83627	1.97411	AT1G70890.1	MLP43 (MLP-LIKE PROTEIN 43)
contig30013	22	3	0.000157017	2.86215	28.5668	3.92887	4.83627	1.97411	AT5G40450.1	unknown protein
contig14730	183	25	8.90722e-31	2.85953	237.623	32.7406	7.89253	5.03301	AT5G12010.1	unknown protein
contig31480	29	4	1.09891e-05	2.84566	37.6562	5.23849	5.23481	2.38915	AT3G45640.1	ATMPK3 (ARABIDOPSIS THALIANA MITOGEN-ACTIVATED PROTEIN KINASE 3); MAP kinase/ kinase/ protein binding / protein kinase
contig50406	29	4	1.09891e-05	2.84566	37.6562	5.23849	5.23481	2.38915	AT1G69545.1	leucine-rich repeat family protein
contig07427	36	5	7.90872e-07	2.83568	46.7456	6.54811	5.54676	2.71108	AT3G14460.1	disease resistance protein (NBS-LRR class), putative
contig13763	151	21	2.16901e-25	2.83377	196.072	27.5021	7.61524	4.78147	AT4G30440.1	GAE1 (UDP-D-GLUCURONATE 4-EPIMERASE 1); UDP-glucuronate 4-epimerase/ catalytic
contig14340	86	12	6.22849e-15	2.82899	111.67	15.7155	6.8031	3.97411	AT3G03430.1	polcalcin, putative / calcium-binding pollen allergen, putative
contig26043	121	17	1.75877e-20	2.81908	157.117	22.2636	7.2957	4.47661	AT1G74450.1	unknown protein
contig00605	99	14	6.53299e-17	2.80968	128.55	18.3347	7.00619	4.19651	AT5G54160.1	ATOMT1 (O-METHYLTRANSFERASE 1); caffeate O-methyltransferase/ myricetin 3'-O-methyltransferase/ quercetin 3-O-methyltransferase
contig23493	28	4	1.93995e-05	2.79504	36.3577	5.23849	5.18419	2.38915	AT1G71400.1	AtRLP12 (Receptor Like Protein 12); protein binding
contig18481	35	5	1.39369e-06	2.79504	45.4471	6.54811	5.50612	2.71108	AT4G38130.2	HD1 (HISTONE DEACETYLASE 1); basal transcription repressor/ histone deacetylase/ protein binding
contig20251	35	5	1.39369e-06	2.79504	45.4471	6.54811	5.50612	2.71108	AT2G44450.1	BGLU15 (BETA GLUCOSIDASE 15); catalytic/ cation binding / hydrolase, hydrolyzing O-glycosyl compounds
contig24114	77	11	2.49644e-13	2.79504	99.9836	14.4058	6.64362	3.84858	AT2G40000.1	HSPRO2 (ARABIDOPSIS ORTHOLOG OF SUGAR BEET HS1 PRO-1 2)
contig00188	14	2	0.00418605	2.79504	18.1788	2.61924	4.18419	1.38915	AT1G52570.1	PLDALPHA2 (phosphlipase d alpha 2); phospholipase D
contig00706	21	3	0.000277947	2.79504	27.2683	3.92887	4.76915	1.97411	AT4G38740.1	ROC1 (ROTAMASE CYP 1); peptidyl-prolyl cis-trans isomerase
contig04355	21	3	0.000277947	2.79504	27.2683	3.92887	4.76915	1.97411	AT4G39410.1	WRKY13; transcription factor
contig07222	14	2	0.00418605	2.79504	18.1788	2.61924	4.18419	1.38915	AT2G20562.1	unknown protein
contig07329	14	2	0.00418605	2.79504	18.1788	2.61924	4.18419	1.38915	AT5G13800.1	hydrolase, alpha/beta fold family protein
contig09555	14	2	0.00418605	2.79504	18.1788	2.61924	4.18419	1.38915	AT4G09650.1	ATPD (ATP SYNTHASE DELTA-SUBUNIT GENE); hydrogen ion transporting ATP synthase, rotational mechanism / proton-transporting ATPase, rotational mechanism
contig09909	14	2	0.00418605	2.79504	18.1788	2.61924	4.18419	1.38915	AT2G42570.1	unknown protein
contig10489	14	2	0.00418605	2.79504	18.1788	2.61924	4.18419	1.38915	AT1G70140.1	ATFH8 (formin 8); actin binding / actin filament binding / profilin binding
contig10591	49	7	7.57331e-09	2.79504	63.626	9.16736	5.99154	3.19651	AT4G16370.1	ATOPT3 (OLIGOPEPTIDE TRANSPORTER); oligopeptide transporter
contig17383	14	2	0.00418605	2.79504	18.1788	2.61924	4.18419	1.38915	AT1G17180.1	ATGSTU25 (GLUTATHIONE S-TRANSFERASE TAU 25); glutathione transferase
contig21526	14	2	0.00418605	2.79504	18.1788	2.61924	4.18419	1.38915	AT3G15260.2	protein phosphatase 2C, putative / PP2C, putative
contig21951	21	3	0.000277947	2.79504	27.2683	3.92887	4.76915	1.97411	AT1G15125.1	S-adenosylmethionine-dependent methyltransferase/ methyltransferase
contig24207	14	2	0.00418605	2.79504	18.1788	2.61924	4.18419	1.38915	AT5G35090.1	unknown protein
contig26560	14	2	0.00418605	2.79504	18.1788	2.61924	4.18419	1.38915	AT1G56040.1	binding / protein binding / ubiquitin-protein ligase
contig33589	14	2	0.00418605	2.79504	18.1788	2.61924	4.18419	1.38915	AT1G43130.1	LCV2 (LIKE COV 2)
contig34136	14	2	0.00418605	2.79504	18.1788	2.61924	4.18419	1.38915	AT5G24530.1	DMR6 (DOWNY MILDEW RESISTANT 6); oxidoreductase/ oxidoreductase, acting on paired donors, with incorporation or reduction of molecular oxygen, 2-oxoglutarate as one donor, and incorporation of one atom each of oxygen into both donors
contig38918	14	2	0.00418605	2.79504	18.1788	2.61924	4.18419	1.38915	AT5G65840.1	FUNCTIONS IN: molecular_function unknown; INVOLVED IN: biological_process unknown; LOCATED IN: chloroplast stroma, chloroplast; EXPRESSED IN: 22 plant structures; EXPRESSED DURING: 13 growth stages; CONTAINS InterPro DOMAIN/s: Thioredoxin fold (InterPro:IPR012335), Thioredoxin-like fold (InterPro:IPR012336); BEST Arabidopsis thaliana protein match is: unknown protein (TAIR:AT2G37240.1); Has 167 B…
contig39336	21	3	0.000277947	2.79504	27.2683	3.92887	4.76915	1.97411	AT2G35510.1	SRO1 (SIMILAR TO RCD ONE 1); NAD+ ADP-ribosyltransferase
contig40171	14	2	0.00418605	2.79504	18.1788	2.61924	4.18419	1.38915	AT1G64110.3	AAA-type ATPase family protein
contig45808	14	2	0.00418605	2.79504	18.1788	2.61924	4.18419	1.38915	AT5G58380.1	SIP1 (SOS3-INTERACTING PROTEIN 1); ATP binding / kinase/ protein kinase/ protein serine/threonine kinase
contig49962	14	2	0.00418605	2.79504	18.1788	2.61924	4.18419	1.38915	nohit
contig20075	63	9	4.29132e-11	2.79504	81.8048	11.7866	6.35411	3.55908	nohit
contig29406	63	9	4.29132e-11	2.79504	81.8048	11.7866	6.35411	3.55908	ATCG01110.1	Encodes the 49KDa plastid NAD(P)H dehydrogenase subunit H protein. Its transcription is regulated by an ndhF-specific plastid sigma factor, SIG4.
contig43556	230	33	2.20796e-37	2.78878	298.652	43.2175	8.22232	5.43354	AT5G62700.1	TUB3; GTP binding / GTPase/ structural molecule
contig46960	83	12	3.3585e-14	2.77776	107.775	15.7155	6.75187	3.97411	AT5G35180.2	phosphoinositide binding
contig14274	255	37	4.77194e-41	2.77258	331.115	48.456	8.37119	5.5986	nohit
contig06330	48	7	1.32851e-08	2.76529	62.3275	9.16736	5.9618	3.19651	AT5G55050.1	GDSL-motif lipase/hydrolase family protein
contig21096	41	6	1.79111e-07	2.76027	53.238	7.85773	5.73439	2.97411	AT4G38770.1	PRP4 (PROLINE-RICH PROTEIN 4)
contig45798	41	6	1.79111e-07	2.76027	53.238	7.85773	5.73439	2.97411	AT4G08950.1	EXO (EXORDIUM)
contig49201	34	5	2.44809e-06	2.75322	44.1486	6.54811	5.4643	2.71108	AT5G39760.1	AtHB23 (ARABIDOPSIS THALIANA HOMEOBOX PROTEIN 23); DNA binding / transcription factor
contig33570	81	12	1.02537e-13	2.74257	105.178	15.7155	6.71668	3.97411	AT3G54420.1	ATEP3; chitinase
contig05217	27	4	3.41119e-05	2.74257	35.0592	5.23849	5.13172	2.38915	AT1G04360.1	zinc finger (C3HC4-type RING finger) family protein
contig31810	27	4	3.41119e-05	2.74257	35.0592	5.23849	5.13172	2.38915	AT5G64330.1	NPH3 (NON-PHOTOTROPIC HYPOCOTYL 3); protein binding / signal transducer
contig26298	175	26	3.07925e-28	2.73845	227.236	34.0502	7.82804	5.08959	AT3G49190.1	condensation domain-containing protein
contig01426	20	3	0.000489513	2.72465	25.9698	3.92887	4.69876	1.97411	AT1G21310.1	ATEXT3 (EXTENSIN 3); structural constituent of cell wall
contig05907	20	3	0.000489513	2.72465	25.9698	3.92887	4.69876	1.97411	AT2G26640.1	KCS11 (3-KETOACYL-COA SYNTHASE 11); acyltransferase/ catalytic/ transferase, transferring acyl groups other than amino-acyl groups
contig09917	20	3	0.000489513	2.72465	25.9698	3.92887	4.69876	1.97411	AT1G02080.1	transcriptional regulator-related
contig11205	20	3	0.000489513	2.72465	25.9698	3.92887	4.69876	1.97411	AT2G35980.1	YLS9 (YELLOW-LEAF-SPECIFIC GENE 9)
contig26989	20	3	0.000489513	2.72465	25.9698	3.92887	4.69876	1.97411	AT4G18780.1	IRX1 (IRREGULAR XYLEM 1); cellulose synthase/ transferase, transferring glycosyl groups
contig34450	100	15	1.44152e-16	2.72465	129.849	19.6443	7.02069	4.29604	AT5G42050.1	FUNCTIONS IN: molecular_function unknown; EXPRESSED IN: 22 plant structures; EXPRESSED DURING: 13 growth stages; CONTAINS InterPro DOMAIN/s: Development and cell death domain (InterPro:IPR013989), Kelch related (InterPro:IPR013089); BEST Arabidopsis thaliana protein match is: unknown protein (TAIR:AT3G27090.1); Has 5084 Blast hits to 2870 proteins in 85 species: Archae - 0; Bacteria - 24; Metazoa…
contig17819	40	6	3.13487e-07	2.72465	51.9396	7.85773	5.69876	2.97411	AT1G55850.1	ATCSLE1; cellulose synthase/ transferase, transferring glycosyl groups
contig19169	40	6	3.13487e-07	2.72465	51.9396	7.85773	5.69876	2.97411	nohit
contig41011	40	6	3.13487e-07	2.72465	51.9396	7.85773	5.69876	2.97411	AT4G34710.2	ADC2 (ARGININE DECARBOXYLASE 2); arginine decarboxylase
contig21771	60	9	2.29712e-10	2.72465	77.9093	11.7866	6.28372	3.55908	AT4G14740.3	phosphoinositide binding
contig44409	53	8	3.04086e-09	2.7156	68.8199	10.477	6.10475	3.38915	nohit
contig01459	33	5	4.28564e-06	2.71015	42.8501	6.54811	5.42123	2.71108	AT2G16890.2	UDP-glucoronosyl/UDP-glucosyl transferase family protein
contig14611	33	5	4.28564e-06	2.71015	42.8501	6.54811	5.42123	2.71108	AT4G22010.1	sks4 (SKU5 Similar 4); copper ion binding / oxidoreductase
contig44079	79	12	3.11173e-13	2.7065	102.581	15.7155	6.68061	3.97411	AT5G52060.1	ATBAG1 (ARABIDOPSIS THALIANA BCL-2-ASSOCIATED ATHANOGENE 1); protein binding
contig10173	234	36	1.35291e-36	2.68812	303.846	47.1464	8.2472	5.55908	ATCG01010.1	Chloroplast encoded NADH dehydrogenase unit.
contig00911	26	4	5.97302e-05	2.68812	33.7607	5.23849	5.07727	2.38915	AT2G38290.1	ATAMT2 (AMMONIUM TRANSPORTER 2); ammonium transmembrane transporter/ high affinity secondary active ammonium transmembrane transporter
contig00991	13	2	0.00739285	2.68812	16.8804	2.61924	4.07727	1.38915	ATMG00180.1	cytochrome c biogenesis orf452
contig01894	13	2	0.00739285	2.68812	16.8804	2.61924	4.07727	1.38915	AT5G01750.2	unknown protein
contig02565	13	2	0.00739285	2.68812	16.8804	2.61924	4.07727	1.38915	AT1G65010.1	unknown protein
contig03247	13	2	0.00739285	2.68812	16.8804	2.61924	4.07727	1.38915	AT2G28110.1	FRA8 (FRAGILE FIBER 8); glucuronosyltransferase/ transferase
contig03406	39	6	5.47049e-07	2.68812	50.6411	7.85773	5.66224	2.97411	AT4G02600.2	MLO1; calmodulin binding
contig08071	13	2	0.00739285	2.68812	16.8804	2.61924	4.07727	1.38915	AT1G07890.8	APX1 (ascorbate peroxidase 1); L-ascorbate peroxidase
contig08190	13	2	0.00739285	2.68812	16.8804	2.61924	4.07727	1.38915	AT5G21910.1	unknown protein
contig08927	13	2	0.00739285	2.68812	16.8804	2.61924	4.07727	1.38915	AT4G18780.1	IRX1 (IRREGULAR XYLEM 1); cellulose synthase/ transferase, transferring glycosyl groups
contig13037	13	2	0.00739285	2.68812	16.8804	2.61924	4.07727	1.38915	AT3G52500.1	aspartyl protease family protein
contig14171	39	6	5.47049e-07	2.68812	50.6411	7.85773	5.66224	2.97411	ATMG00580.1	NADH dehydrogenase subunit 4
contig15007	13	2	0.00739285	2.68812	16.8804	2.61924	4.07727	1.38915	AT3G28850.1	glutaredoxin family protein
contig36255	26	4	5.97302e-05	2.68812	33.7607	5.23849	5.07727	2.38915	AT2G20340.1	tyrosine decarboxylase, putative
contig39823	13	2	0.00739285	2.68812	16.8804	2.61924	4.07727	1.38915	AT4G00893.1	LOCATED IN: chloroplast; CONTAINS InterPro DOMAIN/s: Cyclin-like F-box (InterPro:IPR001810); BEST Arabidopsis thaliana protein match is: unknown protein (TAIR:AT4G12370.1); Has 133 Blast hits to 128 proteins in 4 species: Archae - 0; Bacteria - 0; Metazoa - 0; Fungi - 0; Plants - 133; Viruses - 0; Other Eukaryotes - 0 (source: NCBI BLink).
contig39880	13	2	0.00739285	2.68812	16.8804	2.61924	4.07727	1.38915	AT5G26710.1	glutamate-tRNA ligase, putative / glutamyl-tRNA synthetase, putatuve / GluRS, putative
contig39942	13	2	0.00739285	2.68812	16.8804	2.61924	4.07727	1.38915	AT5G54380.1	THE1 (THESEUS1); kinase/ protein kinase
contig40217	13	2	0.00739285	2.68812	16.8804	2.61924	4.07727	1.38915	AT4G29200.1	beta-galactosidase
contig45715	13	2	0.00739285	2.68812	16.8804	2.61924	4.07727	1.38915	AT1G70460.1	protein kinase, putative
contig47210	26	4	5.97302e-05	2.68812	33.7607	5.23849	5.07727	2.38915	AT4G33920.1	protein phosphatase 2C family protein / PP2C family protein
contig47665	26	4	5.97302e-05	2.68812	33.7607	5.23849	5.07727	2.38915	nohit
contig51390	13	2	0.00739285	2.68812	16.8804	2.61924	4.07727	1.38915	nohit
contig51926	13	2	0.00739285	2.68812	16.8804	2.61924	4.07727	1.38915	AT5G67350.1	unknown protein
contig31477	45	7	7.06411e-08	2.67218	58.432	9.16736	5.86869	3.19651	AT3G45640.1	ATMPK3 (ARABIDOPSIS THALIANA MITOGEN-ACTIVATED PROTEIN KINASE 3); MAP kinase/ kinase/ protein binding / protein kinase
contig42126	77	12	9.38387e-13	2.66951	99.9836	15.7155	6.64362	3.97411	AT3G03430.1	polcalcin, putative / calcium-binding pollen allergen, putative
contig44446	64	10	9.19343e-11	2.66575	83.1033	13.0962	6.37683	3.71108	AT5G48930.1	HCT (HYDROXYCINNAMOYL-COA SHIKIMATE/QUINATE HYDROXYCINNAMOYL TRANSFERASE); quinate O-hydroxycinnamoyltransferase/ shikimate O-hydroxycinnamoyltransferase/ transferase
contig48222	32	5	7.47566e-06	2.66575	41.5516	6.54811	5.37683	2.71108	AT3G05640.2	protein phosphatase 2C, putative / PP2C, putative
contig32598	70	11	1.2201e-11	2.65753	90.8942	14.4058	6.50612	3.84858	AT1G75780.1	TUB1; GTP binding / GTPase/ structural molecule
contig01691	38	6	9.51662e-07	2.65065	49.3426	7.85773	5.62476	2.97411	AT3G55180.1	esterase/lipase/thioesterase family protein
contig06778	38	6	9.51662e-07	2.65065	49.3426	7.85773	5.62476	2.97411	AT4G33920.1	protein phosphatase 2C family protein / PP2C family protein
contig08638	19	3	0.000857353	2.65065	24.6713	3.92887	4.62476	1.97411	AT3G54880.1	unknown protein
contig21540	19	3	0.000857353	2.65065	24.6713	3.92887	4.62476	1.97411	AT4G28400.1	protein phosphatase 2C, putative / PP2C, putative
contig22451	19	3	0.000857353	2.65065	24.6713	3.92887	4.62476	1.97411	AT5G39430.1	unknown protein
contig24420	19	3	0.000857353	2.65065	24.6713	3.92887	4.62476	1.97411	AT1G09630.1	ATRAB11C (ARABIDOPSIS RAB GTPASE 11C); GTP binding
contig29386	19	3	0.000857353	2.65065	24.6713	3.92887	4.62476	1.97411	AT2G22500.1	UCP5 (UNCOUPLING PROTEIN 5); binding
contig31732	19	3	0.000857353	2.65065	24.6713	3.92887	4.62476	1.97411	ATCG00480.1	chloroplast-encoded gene for beta subunit of ATP synthase
contig32806	19	3	0.000857353	2.65065	24.6713	3.92887	4.62476	1.97411	AT1G02460.1	glycoside hydrolase family 28 protein / polygalacturonase (pectinase) family protein
contig00771	566	90	1.86443e-84	2.64049	734.945	117.866	9.52149	6.881	AT3G01500.3	CA1 (CARBONIC ANHYDRASE 1); carbonate dehydratase/ zinc ion binding
contig17542	69	11	2.11191e-11	2.63678	89.5957	14.4058	6.48536	3.84858	ATCG00800.1	encodes a chloroplast ribosomal protein S3, a constituent of the small subunit of the ribosomal complex
contig14520	50	8	1.59516e-08	2.63154	64.9244	10.477	6.02069	3.38915	AT3G56400.1	WRKY70; transcription factor/ transcription repressor
contig32597	50	8	1.59516e-08	2.63154	64.9244	10.477	6.02069	3.38915	AT4G32410.1	CESA1 (CELLULOSE SYNTHASE 1); cellulose synthase/ transferase, transferring glycosyl groups
contig16153	75	12	2.8112e-12	2.63154	97.3867	15.7155	6.60565	3.97411	AT1G09070.1	SRC2 (SOYBEAN GENE REGULATED BY COLD-2); protein binding
contig19803	75	12	2.8112e-12	2.63154	97.3867	15.7155	6.60565	3.97411	AT5G60800.1	heavy-metal-associated domain-containing protein
contig29820	25	4	0.000104119	2.63154	32.4622	5.23849	5.02069	2.38915	AT3G44340.2	CEF (clone eighty-four); protein binding / transporter/ zinc ion binding
contig00069	318	51	7.17253e-48	2.62814	412.919	66.7907	8.68972	6.06158	AT5G64250.2	2-nitropropane dioxygenase family / NPD family
contig09968	31	5	1.2991e-05	2.61995	40.2532	6.54811	5.33103	2.71108	AT2G36590.1	ProT3 (PROLINE TRANSPORTER 3); L-proline transmembrane transporter/ amino acid transmembrane transporter
contig11663	31	5	1.2991e-05	2.61995	40.2532	6.54811	5.33103	2.71108	AT5G14090.1	unknown protein
contig49564	31	5	1.2991e-05	2.61995	40.2532	6.54811	5.33103	2.71108	nohit
contig42792	130	21	2.41259e-20	2.61773	168.804	27.5021	7.3992	4.78147	nohit
contig18736	111	18	1.66168e-17	2.61217	144.132	23.5732	7.17125	4.55908	AT5G35810.1	FUNCTIONS IN: molecular_function unknown; INVOLVED IN: biological_process unknown; LOCATED IN: endomembrane system; CONTAINS InterPro DOMAIN/s: Ankyrin (InterPro:IPR002110); BEST Arabidopsis thaliana protein match is: ankyrin repeat family protein (TAIR:AT3G54070.1); Has 446 Blast hits to 440 proteins in 9 species: Archae - 0; Bacteria - 0; Metazoa - 0; Fungi - 0; Plants - 446; Viruses - 0; Other…
contig11983	37	6	1.65016e-06	2.61217	48.0441	7.85773	5.58629	2.97411	AT5G53370.1	PMEPCRF (PECTIN METHYLESTERASE PCR FRAGMENT F); pectinesterase
contig41248	74	12	4.85317e-12	2.61217	96.0882	15.7155	6.58629	3.97411	AT4G15800.1	RALFL33 (ralf-like 33); signal transducer
contig43728	74	12	4.85317e-12	2.61217	96.0882	15.7155	6.58629	3.97411	AT3G20950.1	CYP705A32; electron carrier/ heme binding / iron ion binding / monooxygenase/ oxygen binding
contig01502	49	8	2.75789e-08	2.60239	63.626	10.477	5.99154	3.38915	AT2G44500.1	unknown protein
contig01819	122	20	5.25454e-19	2.59649	158.416	26.1924	7.30757	4.71108	AT3G43790.1	ZIFL2 (ZINC INDUCED FACILITATOR-like 2); carbohydrate transmembrane transporter/ sugar:hydrogen symporter
contig17154	61	10	4.75367e-10	2.59649	79.2078	13.0962	6.30757	3.71108	AT1G75620.1	glyoxal oxidase-related
contig00095	67	11	6.29187e-11	2.59434	86.9988	14.4058	6.44292	3.84858	AT5G64740.1	CESA6 (CELLULOSE SYNTHASE 6); cellulose synthase/ transferase, transferring glycosyl groups
contig05356	91	15	2.00454e-14	2.58859	118.162	19.6443	6.88463	4.29604	AT3G50940.1	AAA-type ATPase family protein
contig40339	91	15	2.00454e-14	2.58859	118.162	19.6443	6.88463	4.29604	nohit
contig46059	355	59	3.50119e-52	2.57672	460.964	77.2677	8.84851	6.27179	AT1G56233.1	Encodes a defensin-like (DEFL) family protein.
contig03402	30	5	2.24856e-05	2.57265	38.9547	6.54811	5.28372	2.71108	AT5G41590.1	unknown protein
contig03681	30	5	2.24856e-05	2.57265	38.9547	6.54811	5.28372	2.71108	AT2G28315.1	LOCATED IN: membrane; CONTAINS InterPro DOMAIN/s: Protein of unknown function DUF250 (InterPro:IPR004853); BEST Arabidopsis thaliana protein match is: transporter-related (TAIR:AT1G06890.2); Has 1852 Blast hits to 1847 proteins in 207 species: Archae - 0; Bacteria - 58; Metazoa - 582; Fungi - 250; Plants - 685; Viruses - 0; Other Eukaryotes - 277 (source: NCBI BLink).
contig22131	30	5	2.24856e-05	2.57265	38.9547	6.54811	5.28372	2.71108	AT2G17550.2	unknown protein
contig43547	30	5	2.24856e-05	2.57265	38.9547	6.54811	5.28372	2.71108	AT4G07960.1	ATCSLC12 (CELLULOSE-SYNTHASE LIKE C12); cellulose synthase/ transferase, transferring glycosyl groups
contig11881	24	4	0.000180625	2.57265	31.1637	5.23849	4.9618	2.38915	AT2G22540.1	SVP (SHORT VEGETATIVE PHASE); transcription factor/ translation repressor, nucleic acid binding
contig13620	36	6	2.85159e-06	2.57265	46.7456	7.85773	5.54676	2.97411	AT4G30440.1	GAE1 (UDP-D-GLUCURONATE 4-EPIMERASE 1); UDP-glucuronate 4-epimerase/ catalytic
contig18349	18	3	0.00149255	2.57265	23.3728	3.92887	4.54676	1.97411	AT4G35300.3	TMT2 (TONOPLAST MONOSACCHARIDE TRANSPORTER2); carbohydrate transmembrane transporter/ nucleoside transmembrane transporter/ sugar:hydrogen symporter
contig29473	18	3	0.00149255	2.57265	23.3728	3.92887	4.54676	1.97411	AT3G25480.1	rhodanese-like domain-containing protein
contig30111	24	4	0.000180625	2.57265	31.1637	5.23849	4.9618	2.38915	AT2G27080.2	harpin-induced protein-related / HIN1-related / harpin-responsive protein-related
contig37295	18	3	0.00149255	2.57265	23.3728	3.92887	4.54676	1.97411	AT5G35740.1	glycosyl hydrolase family protein 17
contig39127	18	3	0.00149255	2.57265	23.3728	3.92887	4.54676	1.97411	AT3G57450.1	unknown protein
contig46604	36	6	2.85159e-06	2.57265	46.7456	7.85773	5.54676	2.97411	AT4G35160.1	O-methyltransferase family 2 protein
contig46970	18	3	0.00149255	2.57265	23.3728	3.92887	4.54676	1.97411	AT4G28400.1	protein phosphatase 2C, putative / PP2C, putative
contig47069	24	4	0.000180625	2.57265	31.1637	5.23849	4.9618	2.38915	AT4G29200.1	beta-galactosidase
contig14781	84	14	2.56699e-13	2.57265	109.073	18.3347	6.76915	4.19651	AT5G23000.1	MYB37 (MYB DOMAIN PROTEIN 37); DNA binding / transcription factor
contig00965	42	7	3.66435e-07	2.57265	54.5365	9.16736	5.76915	3.19651	AT5G45750.1	AtRABA1c (Arabidopsis Rab GTPase homolog A1c); GTP binding
contig05347	42	7	3.66435e-07	2.57265	54.5365	9.16736	5.76915	3.19651	AT2G31945.1	unknown protein
contig23385	60	10	8.18544e-10	2.57265	77.9093	13.0962	6.28372	3.71108	AT5G42050.1	FUNCTIONS IN: molecular_function unknown; EXPRESSED IN: 22 plant structures; EXPRESSED DURING: 13 growth stages; CONTAINS InterPro DOMAIN/s: Development and cell death domain (InterPro:IPR013989), Kelch related (InterPro:IPR013089); BEST Arabidopsis thaliana protein match is: unknown protein (TAIR:AT3G27090.1); Has 5084 Blast hits to 2870 proteins in 85 species: Archae - 0; Bacteria - 24; Metazoa…
contig13663	131	22	4.90375e-20	2.56167	170.102	28.8117	7.41026	4.84858	AT1G70830.3	MLP28 (MLP-LIKE PROTEIN 28)
contig41261	101	17	1.07135e-15	2.55843	131.147	22.2636	7.03505	4.47661	AT5G35180.3	phosphoinositide binding
contig05248	89	15	5.90935e-14	2.55653	115.566	19.6443	6.85257	4.29604	AT5G63770.1	ATDGK2 (Diacylglycerol kinase 2); diacylglycerol kinase
contig24022	231	39	3.12163e-34	2.55403	299.951	51.0753	8.22858	5.67455	AT1G78280.1	transferase, transferring glycosyl groups
contig43052	59	10	1.40634e-09	2.5484	76.6108	13.0962	6.25948	3.71108	AT1G01540.2	protein kinase family protein
contig41279	171	29	1.27656e-25	2.54755	222.042	37.979	7.79469	5.24713	AT1G78280.1	transferase, transferring glycosyl groups
contig00782	35	6	4.91015e-06	2.532	45.4471	7.85773	5.50612	2.97411	AT1G60060.1	unknown protein
contig13632	29	5	3.87551e-05	2.52374	37.6562	6.54811	5.23481	2.71108	AT5G49130.1	MATE efflux family protein
contig43957	58	10	2.41071e-09	2.52374	75.3124	13.0962	6.23481	3.71108	AT5G12950.1	catalytic
contig15826	52	9	1.83281e-08	2.5182	67.5214	11.7866	6.07727	3.55908	AT4G25580.1	stress-responsive protein-related
contig23546	52	9	1.83281e-08	2.5182	67.5214	11.7866	6.07727	3.55908	AT5G05170.1	CEV1 (CONSTITUTIVE EXPRESSION OF VSP 1); cellulose synthase/ transferase, transferring glycosyl groups
contig35019	46	8	1.40228e-07	2.51124	59.7305	10.477	5.9004	3.38915	AT4G19420.1	pectinacetylesterase family protein
contig00183	69	12	7.23987e-11	2.51124	89.5957	15.7155	6.48536	3.97411	AT5G25150.1	TAF5 (TBP-ASSOCIATED FACTOR 5); nucleotide binding / transcription regulator
contig02743	23	4	0.000311736	2.51124	29.8652	5.23849	4.9004	2.38915	AT3G14590.2	NTMC2T6.2; CONTAINS InterPro DOMAIN/s: C2 membrane targeting protein (InterPro:IPR018029), C2 calcium/lipid-binding region, CaLB (InterPro:IPR008973), C2 calcium-dependent membrane targeting (InterPro:IPR000008); BEST Arabidopsis thaliana protein match is: NTMC2T6.1 (TAIR:AT1G53590.1); Has 3086 Blast hits to 2715 proteins in 189 species: Archae - 0; Bacteria - 2; Metazoa - 1924; Fungi - 336; Plan…
contig07696	23	4	0.000311736	2.51124	29.8652	5.23849	4.9004	2.38915	AT3G24450.1	copper-binding family protein
contig16825	23	4	0.000311736	2.51124	29.8652	5.23849	4.9004	2.38915	AT5G63840.1	RSW3 (RADIAL SWELLING 3); glucosidase/ hydrolase, hydrolyzing O-glycosyl compounds
contig22183	23	4	0.000311736	2.51124	29.8652	5.23849	4.9004	2.38915	AT5G53550.1	YSL3 (YELLOW STRIPE LIKE 3); oligopeptide transporter
contig37181	23	4	0.000311736	2.51124	29.8652	5.23849	4.9004	2.38915	AT4G08180.2	ORP1C (OSBP(OXYSTEROL BINDING PROTEIN)-RELATED PROTEIN 1C); oxysterol binding / phosphoinositide binding
contig42402	23	4	0.000311736	2.51124	29.8652	5.23849	4.9004	2.38915	nohit
contig19862	63	11	5.45132e-10	2.50553	81.8048	14.4058	6.35411	3.84858	AT1G67800.4	copine-related
contig32594	63	11	5.45132e-10	2.50553	81.8048	14.4058	6.35411	3.84858	AT4G32410.1	CESA1 (CELLULOSE SYNTHASE 1); cellulose synthase/ transferase, transferring glycosyl groups
contig33237	40	7	1.08135e-06	2.50226	51.9396	9.16736	5.69876	3.19651	AT5G17240.1	SDG40 (SET DOMAIN GROUP 40)
contig00348	97	17	9.14055e-15	2.50013	125.953	22.2636	6.97675	4.47661	AT4G22010.1	sks4 (SKU5 Similar 4); copper ion binding / oxidoreductase
contig08410	17	3	0.00258121	2.49018	22.0743	3.92887	4.4643	1.97411	AT1G78530.1	protein kinase family protein
contig15754	34	6	8.42304e-06	2.49018	44.1486	7.85773	5.4643	2.97411	AT1G20780.1	SAUL1 (SENESCENCE-ASSOCIATED E3 UBIQUITIN LIGASE 1); ubiquitin-protein ligase
contig30390	34	6	8.42304e-06	2.49018	44.1486	7.85773	5.4643	2.97411	AT1G17860.1	trypsin and protease inhibitor family protein / Kunitz family protein
contig30576	17	3	0.00258121	2.49018	22.0743	3.92887	4.4643	1.97411	AT2G19860.1	HXK2 (HEXOKINASE 2); ATP binding / fructokinase/ glucokinase/ hexokinase
contig32938	17	3	0.00258121	2.49018	22.0743	3.92887	4.4643	1.97411	AT4G02480.1	AAA-type ATPase family protein
contig36161	17	3	0.00258121	2.49018	22.0743	3.92887	4.4643	1.97411	AT1G29840.1	esterase/lipase/thioesterase family protein
contig48938	17	3	0.00258121	2.49018	22.0743	3.92887	4.4643	1.97411	AT4G26120.1	ankyrin repeat family protein / BTB/POZ domain-containing protein
contig51388	17	3	0.00258121	2.49018	22.0743	3.92887	4.4643	1.97411	AT3G03770.1	leucine-rich repeat transmembrane protein kinase, putative
contig26966	85	15	5.04046e-13	2.49018	110.372	19.6443	6.78622	4.29604	AT1G70090.2	LGT8 (GLUCOSYL TRANSFERASE FAMILY 8); polygalacturonate 4-alpha-galacturonosyltransferase/ transferase, transferring glycosyl groups / transferase, transferring hexosyl groups
contig00243	214	38	7.8615e-31	2.48122	277.877	49.7656	8.1183	5.63708	AT1G75280.1	isoflavone reductase, putative
contig21786	152	27	2.83085e-22	2.48072	197.37	35.3598	7.62476	5.14404	AT1G16220.1	protein phosphatase 2C family protein / PP2C family protein
contig43710	140	25	1.51197e-20	2.47311	181.788	32.7406	7.50612	5.03301	AT1G10090.1	unknown protein
contig48964	28	5	6.6498e-05	2.47311	36.3577	6.54811	5.18419	2.71108	AT1G01140.3	CIPK9 (CBL-INTERACTING PROTEIN KINASE 9); ATP binding / kinase/ protein kinase/ protein serine/threonine kinase
contig19453	67	12	2.10492e-10	2.46881	86.9988	15.7155	6.44292	3.97411	AT3G61220.1	short-chain dehydrogenase/reductase (SDR) family protein
contig09023	50	9	5.34445e-08	2.46161	64.9244	11.7866	6.02069	3.55908	AT3G02600.5	LPP3 (LIPID PHOSPHATE PHOSPHATASE 3); phosphatidate phosphatase
contig41722	50	9	5.34445e-08	2.46161	64.9244	11.7866	6.02069	3.55908	nohit
contig00705	183	33	2.66586e-26	2.45899	237.623	43.2175	7.89253	5.43354	AT5G19810.1	proline-rich extensin-like family protein
contig49463	77	14	1.0854e-11	2.44711	99.9836	18.3347	6.64362	4.19651	AT4G15800.1	RALFL33 (ralf-like 33); signal transducer
contig00291	22	4	0.00053504	2.44711	28.5668	5.23849	4.83627	2.38915	AT2G39730.3	RCA (RUBISCO ACTIVASE); ADP binding / ATP binding / enzyme regulator/ ribulose-1,5-bisphosphate carboxylase/oxygenase activator
contig00304	44	8	4.08629e-07	2.44711	57.1335	10.477	5.83627	3.38915	AT1G32400.3	TOM2A (TOBAMOVIRUS MULTIPLICATION 2A); protein binding
contig00564	44	8	4.08629e-07	2.44711	57.1335	10.477	5.83627	3.38915	AT2G28260.1	ATCNGC15; calmodulin binding / cation channel/ cyclic nucleotide binding
contig04156	22	4	0.00053504	2.44711	28.5668	5.23849	4.83627	2.38915	AT3G07250.1	nuclear transport factor 2 (NTF2) family protein / RNA recognition motif (RRM)-containing protein
contig07149	22	4	0.00053504	2.44711	28.5668	5.23849	4.83627	2.38915	AT5G66631.1	FUNCTIONS IN: molecular_function unknown; INVOLVED IN: biological_process unknown; LOCATED IN: cellular_component unknown; CONTAINS InterPro DOMAIN/s: Pentatricopeptide repeat (InterPro:IPR002885); BEST Arabidopsis thaliana protein match is: pentatricopeptide (PPR) repeat-containing protein (TAIR:AT3G16010.1); Has 7784 Blast hits to 2776 proteins in 77 species: Archae - 0; Bacteria - 0; Metazoa -…
contig09307	22	4	0.00053504	2.44711	28.5668	5.23849	4.83627	2.38915	AT5G48930.1	HCT (HYDROXYCINNAMOYL-COA SHIKIMATE/QUINATE HYDROXYCINNAMOYL TRANSFERASE); quinate O-hydroxycinnamoyltransferase/ shikimate O-hydroxycinnamoyltransferase/ transferase
contig37745	22	4	0.00053504	2.44711	28.5668	5.23849	4.83627	2.38915	AT3G14350.3	SRF7 (STRUBBELIG-RECEPTOR FAMILY 7); ATP binding / protein binding / protein kinase/ protein serine/threonine kinase/ protein tyrosine kinase
contig38711	22	4	0.00053504	2.44711	28.5668	5.23849	4.83627	2.38915	AT5G64570.1	XYL4; hydrolase, hydrolyzing O-glycosyl compounds / xylan 1,4-beta-xylosidase
contig46176	22	4	0.00053504	2.44711	28.5668	5.23849	4.83627	2.38915	AT5G66850.1	MAPKKK5; ATP binding / kinase/ protein kinase/ protein serine/threonine kinase
contig00548	136	25	1.24377e-19	2.43129	176.594	32.7406	7.4643	5.03301	AT3G51550.1	FER (FERONIA); kinase/ protein kinase
contig17143	38	7	3.14813e-06	2.42826	49.3426	9.16736	5.62476	3.19651	AT1G72180.1	leucine-rich repeat transmembrane protein kinase, putative
contig35218	38	7	3.14813e-06	2.42826	49.3426	9.16736	5.62476	3.19651	AT4G28680.2	tyrosine decarboxylase, putative
contig49849	200	37	3.80458e-28	2.42209	259.698	48.456	8.02069	5.5986	AT5G35180.4	phosphoinositide binding
contig06090	27	5	0.000113559	2.42064	35.0592	6.54811	5.13172	2.71108	AT1G73030.1	VPS46.2
contig10242	27	5	0.000113559	2.42064	35.0592	6.54811	5.13172	2.71108	AT5G57150.1	basic helix-loop-helix (bHLH) family protein
contig14856	27	5	0.000113559	2.42064	35.0592	6.54811	5.13172	2.71108	AT1G11440.1	FUNCTIONS IN: molecular_function unknown; INVOLVED IN: biological_process unknown; LOCATED IN: cellular_component unknown; EXPRESSED IN: 22 plant structures; EXPRESSED DURING: 13 growth stages; BEST Arabidopsis thaliana protein match is: glycine-rich protein (TAIR:AT3G29075.1); Has 22740 Blast hits to 8622 proteins in 417 species: Archae - 22; Bacteria - 573; Metazoa - 11353; Fungi - 2147; Plants…
contig51953	27	5	0.000113559	2.42064	35.0592	6.54811	5.13172	2.71108	AT5G15600.1	SP1L4 (SPIRAL1-LIKE4)
contig48515	54	10	2.03133e-08	2.42064	70.1184	13.0962	6.13172	3.71108	AT2G17040.1	anac036 (Arabidopsis NAC domain containing protein 36); transcription factor
contig17729	43	8	6.94257e-07	2.41395	55.835	10.477	5.8031	3.38915	AT1G14290.1	SBH2 (SPHINGOID BASE HYDROXYLASE 2); catalytic/ sphingosine hydroxylase
contig00827	59	11	4.55907e-09	2.41089	76.6108	14.4058	6.25948	3.84858	AT4G31470.1	pathogenesis-related protein, putative
contig50973	91	17	2.1789e-13	2.40801	118.162	22.2636	6.88463	4.47661	AT1G67090.2	RBCS1A (RIBULOSE BISPHOSPHATE CARBOXYLASE SMALL CHAIN 1A); copper ion binding / ribulose-bisphosphate carboxylase
contig02369	16	3	0.00443152	2.40272	20.7758	3.92887	4.37683	1.97411	AT5G39450.1	F-box family protein
contig03769	16	3	0.00443152	2.40272	20.7758	3.92887	4.37683	1.97411	AT4G23160.1	protein kinase family protein
contig21987	16	3	0.00443152	2.40272	20.7758	3.92887	4.37683	1.97411	AT1G07810.1	ECA1 (ER-TYPE CA2+-ATPASE 1); calcium-transporting ATPase
contig29827	16	3	0.00443152	2.40272	20.7758	3.92887	4.37683	1.97411	nohit
contig47561	16	3	0.00443152	2.40272	20.7758	3.92887	4.37683	1.97411	AT2G35460.1	harpin-induced family protein / HIN1 family protein / harpin-responsive family protein
contig47805	16	3	0.00443152	2.40272	20.7758	3.92887	4.37683	1.97411	AT2G38640.1	unknown protein
contig05403	48	9	1.54098e-07	2.40272	62.3275	11.7866	5.9618	3.55908	AT1G69640.1	SBH1 (SPHINGOID BASE HYDROXYLASE 1); catalytic/ sphingosine hydroxylase
contig18212	48	9	1.54098e-07	2.40272	62.3275	11.7866	5.9618	3.55908	AT5G22920.1	zinc finger (C3HC4-type RING finger) family protein
contig10202	37	7	5.34222e-06	2.38978	48.0441	9.16736	5.58629	3.19651	AT1G03220.1	extracellular dermal glycoprotein, putative / EDGP, putative
contig49997	37	7	5.34222e-06	2.38978	48.0441	9.16736	5.58629	3.19651	AT1G19180.2	JAZ1 (JASMONATE-ZIM-DOMAIN PROTEIN 1); protein binding
contig01212	269	51	1.46361e-36	2.38672	349.293	66.7907	8.4483	6.06158	AT1G24020.1	MLP423 (MLP-LIKE PROTEIN 423)
contig01408	42	8	1.17562e-06	2.38	54.5365	10.477	5.76915	3.38915	AT2G37130.1	peroxidase 21 (PER21) (P21) (PRXR5)
contig05324	21	4	0.000912829	2.38	27.2683	5.23849	4.76915	2.38915	nohit
contig22562	21	4	0.000912829	2.38	27.2683	5.23849	4.76915	2.38915	AT3G28345.1	ABC transporter family protein
contig26543	21	4	0.000912829	2.38	27.2683	5.23849	4.76915	2.38915	AT1G14390.1	leucine-rich repeat transmembrane protein kinase, putative
contig30109	21	4	0.000912829	2.38	27.2683	5.23849	4.76915	2.38915	AT2G27080.2	harpin-induced protein-related / HIN1-related / harpin-responsive protein-related
contig23718	63	12	1.73367e-09	2.38	81.8048	15.7155	6.35411	3.97411	AT2G40270.1	protein kinase family protein
contig13567	214	41	2.54017e-29	2.3716	277.877	53.6945	8.1183	5.7467	AT3G14470.1	disease resistance protein (NBS-LRR class), putative
contig51901	99	19	3.23453e-14	2.36911	128.55	24.8828	7.00619	4.63708	AT3G05900.1	neurofilament protein-related
contig41036	770	148	5.89208e-101	2.36694	999.836	193.824	9.96555	7.5986	AT3G57790.1	glycoside hydrolase family 28 protein / polygalacturonase (pectinase) family protein
contig00602	26	5	0.000192945	2.36619	33.7607	6.54811	5.07727	2.71108	AT2G20340.1	tyrosine decarboxylase, putative
contig24360	26	5	0.000192945	2.36619	33.7607	6.54811	5.07727	2.71108	AT3G07340.1	basic helix-loop-helix (bHLH) family protein
contig39138	26	5	0.000192945	2.36619	33.7607	6.54811	5.07727	2.71108	AT1G72720.1	unknown protein
contig50159	26	5	0.000192945	2.36619	33.7607	6.54811	5.07727	2.71108	AT5G53050.3	hydrolase, alpha/beta fold family protein
contig20982	31	6	4.14871e-05	2.35692	40.2532	7.85773	5.33103	2.97411	AT5G35180.4	phosphoinositide binding
contig18021	72	14	1.48908e-10	2.35025	93.4912	18.3347	6.54676	4.19651	AT2G29550.1	TUB7; structural constituent of cytoskeleton
contig12075	36	7	9.0304e-06	2.35025	46.7456	9.16736	5.54676	3.19651	AT5G44030.1	CESA4 (CELLULOSE SYNTHASE A4); cellulose synthase/ transferase, transferring glycosyl groups
contig14582	36	7	9.0304e-06	2.35025	46.7456	9.16736	5.54676	3.19651	AT1G64280.1	NPR1 (NONEXPRESSER OF PR GENES 1); protein binding / transcription activator
contig47419	36	7	9.0304e-06	2.35025	46.7456	9.16736	5.54676	3.19651	AT1G78240.2	TSD2 (TUMOROUS SHOOT DEVELOPMENT 2); methyltransferase
contig15701	41	8	1.98383e-06	2.34523	53.238	10.477	5.73439	3.38915	AT1G05620.1	URH2 (URIDINE-RIBOHYDROLASE 2); hydrolase
contig01622	87	17	1.74719e-12	2.34316	112.969	22.2636	6.81978	4.47661	AT5G34930.1	arogenate dehydrogenase
contig26922	56	11	2.185e-08	2.33561	72.7154	14.4058	6.18419	3.84858	AT3G50830.1	COR413-PM2 (COLD-REGULATED 413-PLASMA MEMBRANE 2)
contig36816	239	47	8.89536e-32	2.33396	310.339	61.5522	8.2777	5.94374	AT1G23300.1	MATE efflux family protein
contig31482	106	21	7.99475e-15	2.32329	137.64	27.5021	7.10475	4.78147	AT2G38360.1	PRA1.B4 (PRENYLATED RAB ACCEPTOR 1.B4)
contig14770	310	62	2.04572e-40	2.30961	402.532	81.1966	8.65296	6.34335	AT5G54160.1	ATOMT1 (O-METHYLTRANSFERASE 1); caffeate O-methyltransferase/ myricetin 3'-O-methyltransferase/ quercetin 3-O-methyltransferase
contig07989	20	4	0.00154734	2.30961	25.9698	5.23849	4.69876	2.38915	AT5G03795.1	LOCATED IN: membrane; EXPRESSED IN: embryo, sepal, flower; EXPRESSED DURING: C globular stage, petal differentiation and expansion stage; CONTAINS InterPro DOMAIN/s: Exostosin-like (InterPro:IPR004263); BEST Arabidopsis thaliana protein match is: exostosin family protein (TAIR:AT3G07620.1); Has 866 Blast hits to 860 proteins in 87 species: Archae - 0; Bacteria - 9; Metazoa - 265; Fungi - 4; Plant…
contig09060	30	6	6.99583e-05	2.30961	38.9547	7.85773	5.28372	2.97411	AT3G20880.1	zinc finger (C2H2 type) protein (WIP4)
contig13171	20	4	0.00154734	2.30961	25.9698	5.23849	4.69876	2.38915	AT4G34150.1	C2 domain-containing protein
contig35134	20	4	0.00154734	2.30961	25.9698	5.23849	4.69876	2.38915	AT4G01760.1	DC1 domain-containing protein
contig44209	20	4	0.00154734	2.30961	25.9698	5.23849	4.69876	2.38915	AT4G11850.1	PLDGAMMA1; phospholipase D
contig00359	75	15	9.47624e-11	2.30961	97.3867	19.6443	6.60565	4.29604	AT1G52140.1	unknown protein
contig23457	25	5	0.000326063	2.30961	32.4622	6.54811	5.02069	2.71108	AT5G23810.1	AAP7; amino acid transmembrane transporter
contig25217	70	14	4.18355e-10	2.30961	90.8942	18.3347	6.50612	4.19651	AT1G59740.1	proton-dependent oligopeptide transport (POT) family protein
contig39964	25	5	0.000326063	2.30961	32.4622	6.54811	5.02069	2.71108	AT1G60500.1	dynamin family protein
contig40170	25	5	0.000326063	2.30961	32.4622	6.54811	5.02069	2.71108	AT1G64110.3	AAA-type ATPase family protein
contig44445	25	5	0.000326063	2.30961	32.4622	6.54811	5.02069	2.71108	AT1G78990.1	transferase family protein
contig01513	15	3	0.0075472	2.30961	19.4773	3.92887	4.28372	1.97411	AT3G48520.1	CYP94B3; electron carrier/ heme binding / iron ion binding / monooxygenase/ oxygen binding
contig03351	15	3	0.0075472	2.30961	19.4773	3.92887	4.28372	1.97411	AT3G12410.1	3'-5' exonuclease/ nucleic acid binding
contig08866	15	3	0.0075472	2.30961	19.4773	3.92887	4.28372	1.97411	AT3G54420.1	ATEP3; chitinase
contig09619	15	3	0.0075472	2.30961	19.4773	3.92887	4.28372	1.97411	AT1G19640.1	JMT (JASMONIC ACID CARBOXYL METHYLTRANSFERASE); jasmonate O-methyltransferase
contig13860	35	7	1.52029e-05	2.30961	45.4471	9.16736	5.50612	3.19651	ATCG00740.1	RNA polymerase alpha subunit
contig14641	15	3	0.0075472	2.30961	19.4773	3.92887	4.28372	1.97411	AT1G62780.1	unknown protein
contig17763	15	3	0.0075472	2.30961	19.4773	3.92887	4.28372	1.97411	AT5G41540.1	disease resistance protein (TIR-NBS-LRR class), putative
contig21288	15	3	0.0075472	2.30961	19.4773	3.92887	4.28372	1.97411	AT5G52560.1	ATUSP (ARABIDOPSIS THALIANA UDP-SUGAR PYROPHOSPHORYLASE); UTP-monosaccharide-1-phosphate uridylyltransferase/ UTP:arabinose-1-phosphate uridylyltransferase/ UTP:galactose-1-phosphate uridylyltransferase/ UTP:glucose-1-phosphate uridylyltransferase/ UTP:xy
contig21864	35	7	1.52029e-05	2.30961	45.4471	9.16736	5.50612	3.19651	AT3G27170.1	CLC-B (CHLORIDE CHANNEL B); anion channel/ voltage-gated chloride channel
contig24557	15	3	0.0075472	2.30961	19.4773	3.92887	4.28372	1.97411	AT2G02360.1	AtPP2-B10 (Phloem protein 2-B10); carbohydrate binding
contig27244	35	7	1.52029e-05	2.30961	45.4471	9.16736	5.50612	3.19651	AT5G47800.1	phototropic-responsive NPH3 family protein
contig44277	15	3	0.0075472	2.30961	19.4773	3.92887	4.28372	1.97411	nohit
contig47355	15	3	0.0075472	2.30961	19.4773	3.92887	4.28372	1.97411	nohit
contig18385	94	19	4.2532e-13	2.29434	122.058	24.8828	6.93142	4.63708	AT2G10940.2	protease inhibitor/seed storage/lipid transfer protein (LTP) family protein
contig27235	257	52	2.09121e-33	2.29287	333.712	68.1004	8.38246	6.08959	AT3G53990.1	universal stress protein (USP) family protein
contig00540	64	13	3.09478e-09	2.28724	83.1033	17.0251	6.37683	4.08959	AT3G51550.1	FER (FERONIA); kinase/ protein kinase
contig33089	59	12	1.37466e-08	2.28536	76.6108	15.7155	6.25948	3.97411	AT1G72610.1	GER1 (GERMIN-LIKE PROTEIN 1); oxalate oxidase
contig18259	39	8	5.58731e-06	2.27309	50.6411	10.477	5.66224	3.38915	AT4G33050.4	EDA39 (embryo sac development arrest 39); calmodulin binding
contig42477	39	8	5.58731e-06	2.27309	50.6411	10.477	5.66224	3.38915	AT4G32375.1	glycoside hydrolase family 28 protein / polygalacturonase (pectinase) family protein
contig14031	141	29	8.08181e-19	2.26925	183.087	37.979	7.51638	5.24713	AT1G64280.1	NPR1 (NONEXPRESSER OF PR GENES 1); protein binding / transcription activator
contig22765	102	21	6.16979e-14	2.26779	132.446	27.5021	7.04926	4.78147	AT2G17120.1	LYM2 (LYSM DOMAIN GPI-ANCHORED PROTEIN 2 PRECURSOR)
contig41643	34	7	2.54856e-05	2.26779	44.1486	9.16736	5.4643	3.19651	AT4G10270.1	wound-responsive family protein
contig23382	29	6	0.000117391	2.2607	37.6562	7.85773	5.23481	2.97411	AT5G01210.1	transferase family protein
contig47791	29	6	0.000117391	2.2607	37.6562	7.85773	5.23481	2.97411	AT5G54380.1	THE1 (THESEUS1); kinase/ protein kinase
contig48780	29	6	0.000117391	2.2607	37.6562	7.85773	5.23481	2.97411	AT3G02440.1	unknown protein
contig25475	87	18	5.16062e-12	2.2607	112.969	23.5732	6.81978	4.55908	AT4G35160.1	O-methyltransferase family 2 protein
contig38499	116	24	1.23998e-15	2.2607	150.625	31.4309	7.23481	4.97411	AT3G23820.1	GAE6 (UDP-D-GLUCURONATE 4-EPIMERASE 6); UDP-glucuronate 4-epimerase/ catalytic
contig00026	24	5	0.000547855	2.25072	31.1637	6.54811	4.9618	2.71108	AT5G06060.1	tropinone reductase, putative / tropine dehydrogenase, putative
contig00393	24	5	0.000547855	2.25072	31.1637	6.54811	4.9618	2.71108	AT2G41640.1	transferase, transferring glycosyl groups
contig14500	24	5	0.000547855	2.25072	31.1637	6.54811	4.9618	2.71108	AT1G62780.1	unknown protein
contig19970	24	5	0.000547855	2.25072	31.1637	6.54811	4.9618	2.71108	AT3G30842.1	PDR10 (PLEIOTROPIC DRUG RESISTANCE 10); ATP binding / ATPase/ nucleoside-triphosphatase/ nucleotide binding
contig00404	43	9	2.05892e-06	2.24402	55.835	11.7866	5.8031	3.55908	AT5G58620.1	zinc finger (CCCH-type) family protein
contig41373	43	9	2.05892e-06	2.24402	55.835	11.7866	5.8031	3.55908	nohit
contig48966	43	9	2.05892e-06	2.24402	55.835	11.7866	5.8031	3.55908	AT5G48205.1	zinc ion binding
contig03863	38	8	9.32224e-06	2.23561	49.3426	10.477	5.62476	3.38915	AT1G74320.1	choline kinase, putative
contig11848	19	4	0.0026046	2.23561	24.6713	5.23849	4.62476	2.38915	AT3G02500.1	unknown protein
contig12967	19	4	0.0026046	2.23561	24.6713	5.23849	4.62476	2.38915	AT4G37260.1	MYB73 (MYB DOMAIN PROTEIN 73); DNA binding / transcription factor
contig19451	19	4	0.0026046	2.23561	24.6713	5.23849	4.62476	2.38915	AT2G38120.1	AUX1 (AUXIN RESISTANT 1); amino acid transmembrane transporter/ auxin binding / auxin influx transmembrane transporter/ transporter
contig29282	19	4	0.0026046	2.23561	24.6713	5.23849	4.62476	2.38915	AT5G67080.1	MAPKKK19; ATP binding / kinase/ protein kinase/ protein serine/threonine kinase
contig40715	19	4	0.0026046	2.23561	24.6713	5.23849	4.62476	2.38915	ATCG00340.1	Encodes the D1 subunit of photosystem I and II reaction centers.
contig43308	19	4	0.0026046	2.23561	24.6713	5.23849	4.62476	2.38915	AT3G53990.1	universal stress protein (USP) family protein
contig44285	19	4	0.0026046	2.23561	24.6713	5.23849	4.62476	2.38915	AT4G29450.1	leucine-rich repeat protein kinase, putative
contig44466	19	4	0.0026046	2.23561	24.6713	5.23849	4.62476	2.38915	AT5G42270.1	VAR1 (VARIEGATED 1); ATP-dependent peptidase/ ATPase/ metallopeptidase
contig44503	19	4	0.0026046	2.23561	24.6713	5.23849	4.62476	2.38915	AT3G55980.1	SZF1 (SALT-INDUCIBLE ZINC FINGER 1); transcription factor
contig48779	38	8	9.32224e-06	2.23561	49.3426	10.477	5.62476	3.38915	AT2G20340.1	tyrosine decarboxylase, putative
contig00038	57	12	3.81068e-08	2.23561	74.0139	15.7155	6.20972	3.97411	AT2G26690.1	nitrate transporter (NTP2)
contig10948	76	16	1.652e-10	2.23561	98.6852	20.954	6.62476	4.38915	AT2G04780.2	FLA7 (FASCICLIN-LIKE ARABINOOGALACTAN 7)
contig37850	57	12	3.81068e-08	2.23561	74.0139	15.7155	6.20972	3.97411	AT2G20680.1	glycosyl hydrolase family 5 protein / cellulase family protein
contig18387	71	15	7.27725e-10	2.23054	92.1927	19.6443	6.52658	4.29604	nohit
contig22674	66	14	3.21334e-09	2.22472	85.7003	18.3347	6.42123	4.19651	AT2G41900.1	zinc finger (CCCH-type) family protein
contig10808	33	7	4.25321e-05	2.22472	42.8501	9.16736	5.42123	3.19651	AT1G44050.1	DC1 domain-containing protein
contig17949	33	7	4.25321e-05	2.22472	42.8501	9.16736	5.42123	3.19651	AT4G02290.1	AtGH9B13 (Arabidopsis thaliana glycosyl hydrolase 9B13); catalytic/ hydrolase, hydrolyzing O-glycosyl compounds
contig16990	47	10	7.60559e-07	2.22034	61.029	13.0962	5.93142	3.71108	AT5G53550.1	YSL3 (YELLOW STRIPE LIKE 3); oligopeptide transporter
contig17115	47	10	7.60559e-07	2.22034	61.029	13.0962	5.93142	3.71108	AT4G22010.1	sks4 (SKU5 Similar 4); copper ion binding / oxidoreductase
contig11648	28	6	0.000195965	2.21008	36.3577	7.85773	5.18419	2.97411	AT3G13790.1	ATBFRUCT1; beta-fructofuranosidase/ hydrolase, hydrolyzing O-glycosyl compounds
contig13621	28	6	0.000195965	2.21008	36.3577	7.85773	5.18419	2.97411	AT4G30440.1	GAE1 (UDP-D-GLUCURONATE 4-EPIMERASE 1); UDP-glucuronate 4-epimerase/ catalytic
contig29052	28	6	0.000195965	2.21008	36.3577	7.85773	5.18419	2.97411	AT2G45510.1	CYP704A2; electron carrier/ heme binding / iron ion binding / monooxygenase/ oxygen binding
contig37429	28	6	0.000195965	2.21008	36.3577	7.85773	5.18419	2.97411	AT1G76160.1	sks5 (SKU5 Similar 5); copper ion binding / oxidoreductase
contig14100	42	9	3.42196e-06	2.21008	54.5365	11.7866	5.76915	3.55908	ATMG00580.1	NADH dehydrogenase subunit 4
contig41151	42	9	3.42196e-06	2.21008	54.5365	11.7866	5.76915	3.55908	AT4G26120.1	ankyrin repeat family protein / BTB/POZ domain-containing protein
contig06398	37	8	1.54899e-05	2.19714	48.0441	10.477	5.58629	3.38915	AT4G18780.1	IRX1 (IRREGULAR XYLEM 1); cellulose synthase/ transferase, transferring glycosyl groups
contig09884	37	8	1.54899e-05	2.19714	48.0441	10.477	5.58629	3.38915	AT3G09770.1	zinc finger (C3HC4-type RING finger) family protein
contig00358	23	5	0.000914844	2.18932	29.8652	6.54811	4.9004	2.71108	AT3G43430.1	zinc finger (C3HC4-type RING finger) family protein
contig07606	23	5	0.000914844	2.18932	29.8652	6.54811	4.9004	2.71108	AT1G20160.1	ATSBT5.2; identical protein binding / serine-type endopeptidase
contig17363	23	5	0.000914844	2.18932	29.8652	6.54811	4.9004	2.71108	AT2G41835.1	zinc finger (C2H2 type, AN1-like) family protein
contig23491	23	5	0.000914844	2.18932	29.8652	6.54811	4.9004	2.71108	AT1G08250.1	ADT6 (arogenate dehydratase 6); arogenate dehydratase/ prephenate dehydratase
contig41939	46	10	1.25997e-06	2.18932	59.7305	13.0962	5.9004	3.71108	nohit
contig00591	156	34	8.10337e-20	2.18562	202.564	44.5272	7.66224	5.47661	AT2G20340.1	tyrosine decarboxylase, putative
contig51042	32	7	7.06466e-05	2.18033	41.5516	9.16736	5.37683	3.19651	AT1G01040.1	DCL1 (DICER-LIKE 1); ATP-dependent helicase/ double-stranded RNA binding / protein binding / ribonuclease III
contig51057	32	7	7.06466e-05	2.18033	41.5516	9.16736	5.37683	3.19651	AT1G06030.1	pfkB-type carbohydrate kinase family protein
contig23380	41	9	5.6657e-06	2.17531	53.238	11.7866	5.73439	3.55908	AT5G01210.1	transferase family protein
contig01269	118	26	3.62045e-15	2.16989	153.222	34.0502	7.25948	5.08959	AT4G19420.1	pectinacetylesterase family protein
contig13602	321	71	1.0254e-38	2.16437	416.815	92.9832	8.70326	6.5389	ATCG00440.1	Encodes NADH dehydrogenase D3 subunit of the chloroplast NAD(P)H dehydrogenase complex
contig26992	117	26	5.93776e-15	2.15761	151.923	34.0502	7.2472	5.08959	AT1G53730.1	SRF6 (STRUBBELIG-RECEPTOR FAMILY 6); ATP binding / protein binding / protein kinase/ protein serine/threonine kinase/ protein tyrosine kinase
contig00087	18	4	0.00435095	2.15761	23.3728	5.23849	4.54676	2.38915	AT3G25270.1	nucleic acid binding
contig06909	18	4	0.00435095	2.15761	23.3728	5.23849	4.54676	2.38915	AT1G26310.1	CAL (CAULIFLOWER); DNA binding / transcription factor
contig17299	27	6	0.000325333	2.15761	35.0592	7.85773	5.13172	2.97411	AT3G25140.1	QUA1 (QUASIMODO 1); polygalacturonate 4-alpha-galacturonosyltransferase/ transferase, transferring glycosyl groups / transferase, transferring hexosyl groups
contig21737	36	8	2.56272e-05	2.15761	46.7456	10.477	5.54676	3.38915	AT1G47380.1	protein phosphatase 2C-related / PP2C-related
contig27558	18	4	0.00435095	2.15761	23.3728	5.23849	4.54676	2.38915	AT3G25280.1	proton-dependent oligopeptide transport (POT) family protein
contig28329	36	8	2.56272e-05	2.15761	46.7456	10.477	5.54676	3.38915	ATCG01280.1	hypothetical protein
contig29298	18	4	0.00435095	2.15761	23.3728	5.23849	4.54676	2.38915	AT2G30500.1	kinase interacting family protein
contig29388	18	4	0.00435095	2.15761	23.3728	5.23849	4.54676	2.38915	AT1G72180.1	leucine-rich repeat transmembrane protein kinase, putative
contig30808	27	6	0.000325333	2.15761	35.0592	7.85773	5.13172	2.97411	AT2G43130.1	ARA4; GTP binding / GTPase/ protein binding
contig42242	27	6	0.000325333	2.15761	35.0592	7.85773	5.13172	2.97411	nohit
contig49174	18	4	0.00435095	2.15761	23.3728	5.23849	4.54676	2.38915	AT3G28630.2	FUNCTIONS IN: molecular_function unknown; INVOLVED IN: biological_process unknown; EXPRESSED IN: leaf whorl, male gametophyte, flower, pollen tube; EXPRESSED DURING: L mature pollen stage, M germinated pollen stage, 4 anthesis; CONTAINS InterPro DOMAIN/s: Protein of unknown function DUF569 (InterPro:IPR007679), Actin_cross-linking (InterPro:IPR008999); BEST Arabidopsis thaliana protein match is: …
contig52608	18	4	0.00435095	2.15761	23.3728	5.23849	4.54676	2.38915	AT2G34300.2	dehydration-responsive protein-related
contig14179	108	24	6.79692e-14	2.15761	140.237	31.4309	7.13172	4.97411	AT5G19810.1	proline-rich extensin-like family protein
contig14779	135	30	4.57931e-17	2.15761	175.296	39.2887	7.45365	5.29604	AT3G53980.2	protease inhibitor/seed storage/lipid transfer protein (LTP) family protein
contig15203	216	48	1.60172e-26	2.15761	280.474	62.8619	8.13172	5.97411	AT1G76160.1	sks5 (SKU5 Similar 5); copper ion binding / oxidoreductase
contig40654	54	12	1.72147e-07	2.15761	70.1184	15.7155	6.13172	3.97411	AT1G12500.1	phosphate translocator-related
contig22684	58	13	6.38417e-08	2.14522	75.3124	17.0251	6.23481	4.08959	AT2G41900.1	zinc finger (CCCH-type) family protein
contig20830	249	56	7.06865e-30	2.14033	323.324	73.3388	8.33684	6.19651	AT2G35230.2	VQ motif-containing protein
contig28414	31	7	0.000116764	2.13452	40.2532	9.16736	5.33103	3.19651	AT3G18215.1	unknown protein
contig14645	84	19	6.44628e-11	2.13207	109.073	24.8828	6.76915	4.63708	AT4G33110.1	coclaurine N-methyltransferase, putative
contig15147	84	19	6.44628e-11	2.13207	109.073	24.8828	6.76915	4.63708	AT2G04780.2	FLA7 (FASCICLIN-LIKE ARABINOOGALACTAN 7)
contig00107	194	44	1.41818e-23	2.12816	251.907	57.6234	7.97675	5.84858	AT4G22010.1	sks4 (SKU5 Similar 4); copper ion binding / oxidoreductase
contig48507	229	52	2.40285e-27	2.12645	297.354	68.1004	8.21604	6.08959	AT1G47530.1	ripening-responsive protein, putative
contig04601	22	5	0.00151758	2.12519	28.5668	6.54811	4.83627	2.71108	AT1G75900.1	family II extracellular lipase 3 (EXL3)
contig07998	22	5	0.00151758	2.12519	28.5668	6.54811	4.83627	2.71108	AT5G65380.1	ripening-responsive protein, putative
contig15611	22	5	0.00151758	2.12519	28.5668	6.54811	4.83627	2.71108	AT4G22390.1	FUNCTIONS IN: molecular_function unknown; INVOLVED IN: biological_process unknown; LOCATED IN: cellular_component unknown; CONTAINS InterPro DOMAIN/s: F-box associated type 1 (InterPro:IPR017451); BEST Arabidopsis thaliana protein match is: F-box family protein (TAIR:AT4G12560.2); Has 662 Blast hits to 662 proteins in 37 species: Archae - 0; Bacteria - 0; Metazoa - 0; Fungi - 0; Plants - 662; Vir…
contig17082	22	5	0.00151758	2.12519	28.5668	6.54811	4.83627	2.71108	AT3G14470.1	disease resistance protein (NBS-LRR class), putative
contig34127	22	5	0.00151758	2.12519	28.5668	6.54811	4.83627	2.71108	AT1G15670.1	kelch repeat-containing F-box family protein
contig01096	100	23	1.2868e-12	2.10798	129.849	30.1213	7.02069	4.91271	AT2G20340.1	tyrosine decarboxylase, putative
contig11157	26	6	0.000536953	2.10316	33.7607	7.85773	5.07727	2.97411	AT5G41180.1	leucine-rich repeat protein kinase, putative
contig13201	26	6	0.000536953	2.10316	33.7607	7.85773	5.07727	2.97411	AT2G20780.1	mannitol transporter, putative
contig16060	26	6	0.000536953	2.10316	33.7607	7.85773	5.07727	2.97411	AT2G05710.1	aconitate hydratase, cytoplasmic, putative / citrate hydro-lyase/aconitase, putative
contig30160	26	6	0.000536953	2.10316	33.7607	7.85773	5.07727	2.97411	AT3G12360.1	ITN1 (INCREASED TOLERANCE TO NACL); protein binding
contig30800	26	6	0.000536953	2.10316	33.7607	7.85773	5.07727	2.97411	AT1G05810.1	RABA5E (RAB GTPASE HOMOLOG A5E); GTP binding
contig31343	26	6	0.000536953	2.10316	33.7607	7.85773	5.07727	2.97411	AT3G46580.1	MBD5 (METHYL-CPG-BINDING DOMAIN PROTEIN 5); DNA binding / methyl-CpG binding
contig45610	26	6	0.000536953	2.10316	33.7607	7.85773	5.07727	2.97411	AT4G38690.1	1-phosphatidylinositol phosphodiesterase-related
contig51379	26	6	0.000536953	2.10316	33.7607	7.85773	5.07727	2.97411	AT5G47800.1	phototropic-responsive NPH3 family protein
contig17617	39	9	1.53448e-05	2.10316	50.6411	11.7866	5.66224	3.55908	AT5G53050.3	hydrolase, alpha/beta fold family protein
contig21530	39	9	1.53448e-05	2.10316	50.6411	11.7866	5.66224	3.55908	AT4G28400.1	protein phosphatase 2C, putative / PP2C, putative
contig34223	52	12	4.63254e-07	2.10316	67.5214	15.7155	6.07727	3.97411	AT1G78380.1	ATGSTU19 (GLUTATHIONE S-TRANSFERASE TAU 19); glutathione binding / glutathione transferase
contig36323	91	21	1.48328e-11	2.10316	118.162	27.5021	6.88463	4.78147	AT4G09340.1	SPla/RYanodine receptor (SPRY) domain-containing protein
contig50902	39	9	1.53448e-05	2.10316	50.6411	11.7866	5.66224	3.55908	AT2G35680.1	dual specificity protein phosphatase family protein
contig52316	39	9	1.53448e-05	2.10316	50.6411	11.7866	5.66224	3.55908	AT4G35160.1	O-methyltransferase family 2 protein
contig42342	69	16	5.37374e-09	2.09621	89.5957	20.954	6.48536	4.38915	AT5G55120.1	VTC5 (VITAMIN C DEFECTIVE 5); GDP-D-glucose phosphorylase/ galactose-1-phosphate guanylyltransferase (GDP)/ quercetin 4'-O-glucosyltransferase
contig11073	142	33	2.88505e-17	2.09304	184.385	43.2175	7.52658	5.43354	AT3G25830.1	ATTPS-CIN (terpene synthase-like sequence-1,8-cineole); (E)-beta-ocimene synthase/ myrcene synthase
contig28390	43	10	5.60487e-06	2.09202	55.835	13.0962	5.8031	3.71108	AT5G66210.1	CPK28; ATP binding / calcium ion binding / calmodulin-dependent protein kinase/ protein kinase/ protein serine/threonine kinase
contig28892	43	10	5.60487e-06	2.09202	55.835	13.0962	5.8031	3.71108	AT5G64570.1	XYL4; hydrolase, hydrolyzing O-glycosyl compounds / xylan 1,4-beta-xylosidase
contig32682	30	7	0.000191978	2.08722	38.9547	9.16736	5.28372	3.19651	AT2G17230.1	EXL5 (EXORDIUM LIKE 5)
contig44187	47	11	2.05531e-06	2.08284	61.029	14.4058	5.93142	3.84858	AT2G25490.1	EBF1 (EIN3-BINDING F BOX PROTEIN 1); protein binding / ubiquitin-protein ligase
contig45461	47	11	2.05531e-06	2.08284	61.029	14.4058	5.93142	3.84858	AT5G04120.1	phosphoglycerate/bisphosphoglycerate mutase family protein
contig36970	98	23	3.40624e-12	2.07883	127.252	30.1213	6.99154	4.91271	AT4G09160.1	SEC14 cytosolic factor family protein / phosphoglyceride transfer family protein
contig08420	85	20	1.04708e-10	2.07515	110.372	26.1924	6.78622	4.71108	AT1G50600.1	SCL5; transcription factor
contig42061	51	12	7.56209e-07	2.07515	66.2229	15.7155	6.04926	3.97411	AT5G06320.1	NHL3
contig09477	17	4	0.00720799	2.07515	22.0743	5.23849	4.4643	2.38915	AT1G51450.1	SPla/RYanodine receptor (SPRY) domain-containing protein
contig11833	17	4	0.00720799	2.07515	22.0743	5.23849	4.4643	2.38915	AT1G12940.1	ATNRT2.5 (nitrate transporter2.5); nitrate transmembrane transporter
contig26082	17	4	0.00720799	2.07515	22.0743	5.23849	4.4643	2.38915	AT1G73030.1	VPS46.2
contig35882	17	4	0.00720799	2.07515	22.0743	5.23849	4.4643	2.38915	AT4G17140.2	FUNCTIONS IN: molecular_function unknown; INVOLVED IN: biological_process unknown; EXPRESSED IN: 23 plant structures; EXPRESSED DURING: 13 growth stages; CONTAINS InterPro DOMAIN/s: Pleckstrin homology (InterPro:IPR001849); BEST Arabidopsis thaliana protein match is: phosphoinositide binding (TAIR:AT1G48090.2).
contig38636	17	4	0.00720799	2.07515	22.0743	5.23849	4.4643	2.38915	AT5G04700.1	FUNCTIONS IN: molecular_function unknown; INVOLVED IN: biological_process unknown; LOCATED IN: cellular_component unknown; CONTAINS InterPro DOMAIN/s: Ankyrin (InterPro:IPR002110); BEST Arabidopsis thaliana protein match is: unknown protein (TAIR:AT5G04680.1); Has 868 Blast hits to 744 proteins in 75 species: Archae - 0; Bacteria - 22; Metazoa - 164; Fungi - 15; Plants - 471; Viruses - 0; Other E…
contig49260	34	8	6.91871e-05	2.07515	44.1486	10.477	5.4643	3.38915	AT3G13750.1	BGAL1 (Beta galactosidase 1); beta-galactosidase/ catalytic/ cation binding / heme binding / peroxidase/ sugar binding
contig50458	17	4	0.00720799	2.07515	22.0743	5.23849	4.4643	2.38915	AT2G17370.1	HMG2 (3-HYDROXY-3-METHYLGLUTARYL-COA REDUCTASE 2); hydroxymethylglutaryl-CoA reductase
contig27215	68	16	8.75176e-09	2.07515	88.2972	20.954	6.4643	4.38915	AT3G54850.1	PUB14; ubiquitin-protein ligase
contig43717	89	21	3.92381e-11	2.0711	115.566	27.5021	6.85257	4.78147	AT4G22330.1	ATCES1; catalytic/ hydrolase, acting on carbon-nitrogen (but not peptide) bonds, in linear amides
contig41768	1491	352	1.77604e-164	2.07032	1936.05	460.987	10.9189	8.84858	AT5G38410.3	ribulose bisphosphate carboxylase small chain 3B / RuBisCO small subunit 3B (RBCS-3B) (ATS3B)
contig26025	72	17	3.25984e-09	2.07015	93.4912	22.2636	6.54676	4.47661	AT1G74450.1	unknown protein
contig02396	190	45	2.60283e-22	2.06569	246.713	58.933	7.94669	5.881	AT5G01710.1	LOCATED IN: endomembrane system; EXPRESSED IN: sperm cell, male gametophyte, pollen tube; EXPRESSED DURING: L mature pollen stage, M germinated pollen stage; CONTAINS InterPro DOMAIN/s: Methyltransferase FkbM (InterPro:IPR006342); BEST Arabidopsis thaliana protein match is: methyltransferase (TAIR:AT4G24805.1); Has 224 Blast hits to 223 proteins in 16 species: Archae - 0; Bacteria - 7; Metazoa - …
contig14940	38	9	2.50919e-05	2.06569	49.3426	11.7866	5.62476	3.55908	AT3G24570.1	peroxisomal membrane 22 kDa family protein
contig23703	38	9	2.50919e-05	2.06569	49.3426	11.7866	5.62476	3.55908	AT4G37420.1	unknown protein
contig11084	80	19	4.5427e-10	2.06168	103.879	24.8828	6.69876	4.63708	AT3G16850.1	glycoside hydrolase family 28 protein / polygalacturonase (pectinase) family protein
contig01909	21	5	0.00249955	2.05807	27.2683	6.54811	4.76915	2.71108	AT4G20190.1	unknown protein
contig03537	21	5	0.00249955	2.05807	27.2683	6.54811	4.76915	2.71108	AT2G22540.1	SVP (SHORT VEGETATIVE PHASE); transcription factor/ translation repressor, nucleic acid binding
contig07243	21	5	0.00249955	2.05807	27.2683	6.54811	4.76915	2.71108	AT5G44160.1	NUC (nutcracker); nucleic acid binding / transcription factor/ zinc ion binding
contig08137	21	5	0.00249955	2.05807	27.2683	6.54811	4.76915	2.71108	AT2G29700.1	ATPH1 (ARABIDOPSIS THALIANA PLECKSTRIN HOMOLOGUE 1); phosphoinositide binding
contig08785	21	5	0.00249955	2.05807	27.2683	6.54811	4.76915	2.71108	AT2G40090.1	ATATH9; transporter
contig14999	21	5	0.00249955	2.05807	27.2683	6.54811	4.76915	2.71108	AT2G38470.1	WRKY33; transcription factor
contig21591	21	5	0.00249955	2.05807	27.2683	6.54811	4.76915	2.71108	AT1G29530.1	unknown protein
contig32764	21	5	0.00249955	2.05807	27.2683	6.54811	4.76915	2.71108	AT1G08570.1	ACHT4 (ATYPICAL CYS HIS RICH THIOREDOXIN 4); oxidoreductase, acting on sulfur group of donors, disulfide as acceptor
contig33856	21	5	0.00249955	2.05807	27.2683	6.54811	4.76915	2.71108	AT4G26530.2	fructose-bisphosphate aldolase, putative
contig45138	84	20	1.69912e-10	2.05807	109.073	26.1924	6.76915	4.71108	AT1G47530.1	ripening-responsive protein, putative
contig30188	42	10	9.14672e-06	2.05807	54.5365	13.0962	5.76915	3.71108	ATCG01310.1	encodes a chloroplast ribosomal protein L2, a constituent of the large subunit of the ribosomal complex
contig43561	42	10	9.14672e-06	2.05807	54.5365	13.0962	5.76915	3.71108	AT2G01880.1	PAP7 (PURPLE ACID PHOSPHATASE 7); acid phosphatase/ protein serine/threonine phosphatase
contig14552	75	18	1.97189e-09	2.04658	97.3867	23.5732	6.60565	4.55908	AT1G19300.1	PARVUS (PARVUS); polygalacturonate 4-alpha-galacturonosyltransferase/ transferase, transferring glycosyl groups / transferase, transferring hexosyl groups
contig04310	25	6	0.000880723	2.04658	32.4622	7.85773	5.02069	2.97411	AT3G56170.1	CAN (CA-2+ DEPENDENT NUCLEASE); nuclease
contig14157	25	6	0.000880723	2.04658	32.4622	7.85773	5.02069	2.97411	AT2G40815.1	FUNCTIONS IN: molecular_function unknown; INVOLVED IN: biological_process unknown; LOCATED IN: cellular_component unknown; CONTAINS InterPro DOMAIN/s: C2 calcium-dependent membrane targeting (InterPro:IPR000008).
contig14314	25	6	0.000880723	2.04658	32.4622	7.85773	5.02069	2.97411	AT1G69010.1	BIM2 (BES1-interacting Myc-like protein 2); DNA binding / transcription factor
contig41128	25	6	0.000880723	2.04658	32.4622	7.85773	5.02069	2.97411	AT3G63120.1	CYCP1;1 (cyclin p1;1); cyclin-dependent protein kinase
contig45376	25	6	0.000880723	2.04658	32.4622	7.85773	5.02069	2.97411	AT5G36790.2	phosphoglycolate phosphatase, putative
contig47344	25	6	0.000880723	2.04658	32.4622	7.85773	5.02069	2.97411	AT4G32260.1	ATP synthase family
contig48127	25	6	0.000880723	2.04658	32.4622	7.85773	5.02069	2.97411	AT5G08640.1	FLS (FLAVONOL SYNTHASE); flavonol synthase
contig39231	125	30	5.94607e-15	2.04658	162.311	39.2887	7.34262	5.29604	AT1G78240.2	TSD2 (TUMOROUS SHOOT DEVELOPMENT 2); methyltransferase
contig08100	54	13	4.53365e-07	2.04213	70.1184	17.0251	6.13172	4.08959	AT5G01750.2	unknown protein
contig00683	141	34	1.21394e-16	2.03977	183.087	44.5272	7.51638	5.47661	AT2G28760.3	NAD-dependent epimerase/dehydratase family protein
contig06337	29	7	0.0003139	2.03831	37.6562	9.16736	5.23481	3.19651	AT5G07350.2	tudor domain-containing protein / nuclease family protein
contig29334	29	7	0.0003139	2.03831	37.6562	9.16736	5.23481	3.19651	AT4G03280.2	PETC (PHOTOSYNTHETIC ELECTRON TRANSFER C); electron transporter, transferring electrons from cytochrome b6/f complex of photosystem II
contig02569	62	15	6.20493e-08	2.03499	80.5063	19.6443	6.33103	4.29604	AT1G15710.1	prephenate dehydrogenase family protein
contig30553	107	26	7.67522e-13	2.02871	138.938	34.0502	7.1183	5.08959	AT5G39020.1	protein kinase family protein
contig19462	37	9	4.08456e-05	2.02721	48.0441	11.7866	5.58629	3.55908	AT4G15440.1	HPL1 (HYDROPEROXIDE LYASE 1); electron carrier/ heme binding / iron ion binding / monooxygenase
contig31765	123	30	1.54698e-14	2.02331	159.714	39.2887	7.31935	5.29604	AT5G58470.2	TAF15b (TBP-ASSOCIATED FACTOR 15b); binding / nucleic acid binding / nucleotide binding / zinc ion binding
contig04579	49	12	1.9942e-06	2.01743	63.626	15.7155	5.99154	3.97411	AT1G55550.1	ATP binding / microtubule motor
contig10601	49	12	1.9942e-06	2.01743	63.626	15.7155	5.99154	3.97411	AT2G41240.2	BHLH100 (BASIC HELIX-LOOP-HELIX PROTEIN 100); DNA binding / transcription factor
contig47638	81	20	7.16555e-10	2.0056	105.178	26.1924	6.71668	4.71108	AT3G08510.2	ATPLC2 (PHOSPHOLIPASE C 2); phospholipase C
contig45253	85	21	2.679e-10	2.00476	110.372	27.5021	6.78622	4.78147	AT4G02600.2	MLO1; calmodulin binding
contig13886	101	25	5.29323e-12	2.00204	131.147	32.7406	7.03505	5.03301	AT1G42525.2	cysteine-type peptidase
