# Supplementary material for: Comparative Transcriptome Analysis Using High Papaverine Mutant of Papaver somniferum Reveals Pathway and Uncharacterized Steps of Papaverine Biosynthesis
Source: PLoS One. 2013 May 30;8(5):e65622. doi: 10.1371/journal.pone.0065622 (PMC3667846; doi:10.1371/journal.pone.0065622)
Supplement: Table S11 — List of down-regulated unigenes in pap1 in comparison to BR086. (XLS) [file pone.0065622.s015.xls]

## Sheet: downreg
Supplemantry Table S11: List of down-regulated unigenes in pap1 in comparison to BR086
Contig	lane1	lane2	pvalue	foldchange	tpm1	tpm2	logtpm1	logtpm2	Arab_Id	Description
contig00006	4	20	0.000869362	-2.33425	5.19396	26.1924	2.37683	4.71108	AT1G52870.2	peroxisomal membrane protein-related
contig00041	0	19	1.75845e-06	-4.63708	0	24.8828	0	4.63708	AT1G06720.1	INVOLVED IN: ribosome biogenesis; LOCATED IN: nucleus; EXPRESSED IN: 21 plant structures; EXPRESSED DURING: 13 growth stages; CONTAINS InterPro DOMAIN/s: AARP2CN (InterPro:IPR012948), Protein of unknown function DUF663 (InterPro:IPR007034); BEST Arabidopsis thaliana protein match is: unknown protein (TAIR:AT1G42440.1); Has 7944 Blast hits to 5342 proteins in 373 species: Archae - 33; Bacteria - 6…
contig00043	4	27	1.79529e-05	-2.7672	5.19396	35.3598	2.37683	5.14404	AT3G26540.1	pentatricopeptide (PPR) repeat-containing protein
contig00056	14	97	8.50965e-17	-2.80487	18.1788	127.033	4.18419	6.98906	AT1G03220.1	extracellular dermal glycoprotein, putative / EDGP, putative
contig00062	6	27	0.000184345	-2.18224	7.79093	35.3598	2.9618	5.14404	AT5G64670.1	ribosomal protein L15 family protein
contig00076	19	132	2.19129e-22	-2.80878	24.6713	172.87	4.62476	7.43354	AT4G18960.1	AG (AGAMOUS); DNA binding / transcription factor
contig00078	2	23	9.72912e-06	-3.53588	2.59698	30.1213	1.37683	4.91271	AT1G62500.1	protease inhibitor/seed storage/lipid transfer protein (LTP) family protein
contig00114	8	46	7.23324e-08	-2.53588	10.3879	60.2426	3.37683	5.91271	AT3G02150.2	PTF1 (PLASTID TRANSCRIPTION FACTOR 1); transcription factor
contig00134	3	14	0.0073025	-2.23471	3.89547	18.3347	1.9618	4.19651	AT4G00830.2	RNA recognition motif (RRM)-containing protein
contig00139	0	10	0.000935667	-3.71108	0	13.0962	0	3.71108	AT1G03370.1	protein binding / zinc ion binding
contig00154	12	159	2.13683e-34	-3.74024	15.5819	208.23	3.9618	7.70203	AT5G42930.1	triacylglycerol lipase
contig00176	87	603	4.85993e-97	-2.80539	112.969	789.702	6.81978	9.62516	AT3G63470.1	scpl40 (serine carboxypeptidase-like 40); serine-type carboxypeptidase
contig00193	1	24	7.3516e-07	-4.59728	1.29849	31.4309	0.376834	4.97411	AT4G35750.1	Rho-GTPase-activating protein-related
contig00208	5	31	6.86313e-06	-2.64459	6.49244	40.5983	2.69876	5.34335	AT2G47750.1	GH3.9 (PUTATIVE INDOLE-3-ACETIC ACID-AMIDO SYNTHETASE GH3.9)
contig00237	10	56	3.55548e-09	-2.49774	12.9849	73.3388	3.69876	6.19651	AT3G25830.1	ATTPS-CIN (terpene synthase-like sequence-1,8-cineole); (E)-beta-ocimene synthase/ myrcene synthase
contig00238	20	135	1.59442e-22	-2.7672	25.9698	176.799	4.69876	7.46597	AT3G25810.1	myrcene/ocimene synthase, putative
contig00240	15	69	1.02595e-09	-2.21395	19.4773	90.3639	4.28372	6.49768	AT3G53950.1	glyoxal oxidase-related
contig00250	4	30	3.18644e-06	-2.91921	5.19396	39.2887	2.37683	5.29604	AT2G36110.1	3'-5' exonuclease domain-containing protein
contig00284	8	36	1.42782e-05	-2.18224	10.3879	47.1464	3.37683	5.55908	AT1G10930.1	RECQ4A; ATP binding / ATP-dependent helicase/ helicase/ nucleic acid binding
contig00397	2	18	0.000209371	-3.18224	2.59698	23.5732	1.37683	4.55908	AT2G04620.1	cation efflux family protein
contig00435	1	14	0.000494145	-3.81967	1.29849	18.3347	0.376834	4.19651	AT4G36870.2	BLH2 (BEL1-LIKE HOMEODOMAIN 2); DNA binding / transcription factor
contig00473	2	29	2.22929e-07	-3.8703	2.59698	37.979	1.37683	5.24713	AT5G10650.2	zinc finger (C3HC4-type RING finger) family protein
contig00522	1	16	0.000136933	-4.01232	1.29849	20.954	0.376834	4.38915	AT3G50400.1	GDSL-motif lipase/hydrolase family protein
contig00529	8	33	6.45232e-05	-2.05671	10.3879	43.2175	3.37683	5.43354	AT2G34420.1	LHB1B2; chlorophyll binding
contig00555	0	7	0.00758202	-3.19651	0	9.16736	0	3.19651	AT1G26540.1	agenet domain-containing protein
contig00593	5	21	0.00145031	-2.08271	6.49244	27.5021	2.69876	4.78147	AT3G11960.2	cleavage and polyadenylation specificity factor (CPSF) A subunit C-terminal domain-containing protein
contig00620	0	9	0.00187936	-3.55908	0	11.7866	0	3.55908	nohit	nohit
contig00730	12	63	8.74575e-10	-2.40463	15.5819	82.5062	3.9618	6.36643	AT5G19640.1	proton-dependent oligopeptide transport (POT) family protein
contig00747	8	57	1.54628e-10	-2.84521	10.3879	74.6485	3.37683	6.22204	AT5G48485.1	DIR1 (DEFECTIVE IN INDUCED RESISTANCE 1); lipid binding / lipid transporter
contig00778	14	116	1.51223e-21	-3.06294	18.1788	151.916	4.18419	7.24713	AT5G44860.1	unknown protein
contig00779	4	18	0.00249988	-2.18224	5.19396	23.5732	2.37683	4.55908	AT3G52750.1	FTSZ2-2; GTP binding / GTPase/ structural molecule
contig00808	3	33	1.1097e-07	-3.47175	3.89547	43.2175	1.9618	5.43354	AT1G14290.1	SBH2 (SPHINGOID BASE HYDROXYLASE 2); catalytic/ sphingosine hydroxylase
contig00811	2	14	0.00225903	-2.81967	2.59698	18.3347	1.37683	4.19651	AT4G13700.1	PAP23 (PURPLE ACID PHOSPHATASE 23); acid phosphatase/ protein serine/threonine phosphatase
contig00838	0	7	0.00758202	-3.19651	0	9.16736	0	3.19651	AT1G19900.1	glyoxal oxidase-related
contig00856	1	13	0.000933992	-3.71276	1.29849	17.0251	0.376834	4.08959	AT3G18550.2	BRC1 (BRANCHED 1); transcription factor
contig00867	8	67	4.67553e-13	-3.07841	10.3879	87.7447	3.37683	6.45524	AT5G18740.1	FUNCTIONS IN: molecular_function unknown; INVOLVED IN: biological_process unknown; LOCATED IN: cellular_component unknown; CONTAINS InterPro DOMAIN/s: Molecular chaperone, heat shock protein, Hsp40, DnaJ (InterPro:IPR015609); BEST Arabidopsis thaliana protein match is: unknown protein (TAIR:AT5G18730.1); Has 191 Blast hits to 135 proteins in 8 species: Archae - 0; Bacteria - 0; Metazoa - 0; Fungi…
contig00871	0	8	0.00377483	-3.38915	0	10.477	0	3.38915	nohit	nohit
contig00930	9	52	9.29696e-09	-2.54283	11.6864	68.1004	3.54676	6.08959	AT1G70830.5	MLP28 (MLP-LIKE PROTEIN 28)
contig00951	16	146	7.31084e-28	-3.20214	20.7758	191.205	4.37683	7.57898	AT1G07080.1	gamma interferon responsive lysosomal thiol reductase family protein / GILT family protein
contig00974	0	15	2.86208e-05	-4.29604	0	19.6443	0	4.29604	AT4G35440.1	CLC-E (CHLORIDE CHANNEL E); ion channel/ voltage-gated chloride channel
contig00980	6	26	0.000307226	-2.12779	7.79093	34.0502	2.9618	5.08959	AT2G45140.1	PVA12 (PLANT VAP HOMOLOG 12); structural molecule
contig01039	4	20	0.000869362	-2.33425	5.19396	26.1924	2.37683	4.71108	nohit	nohit
contig01058	13	63	2.65852e-09	-2.28916	16.8804	82.5062	4.07727	6.36643	AT5G03450.1	zinc finger (C3HC4-type RING finger) family protein
contig01062	19	130	6.76204e-22	-2.78676	24.6713	170.251	4.62476	7.41152	AT5G01770.1	RAPTOR2 (RAPTOR2); binding / nucleotide binding
contig01093	2	12	0.0071547	-2.59728	2.59698	15.7155	1.37683	3.97411	AT4G08390.2	SAPX (STROMAL ASCORBATE PEROXIDASE); L-ascorbate peroxidase
contig01104	5	21	0.00145031	-2.08271	6.49244	27.5021	2.69876	4.78147	AT3G60240.4	EIF4G (EUKARYOTIC TRANSLATION INITIATION FACTOR 4G); translation initiation factor
contig01120	3	15	0.00427134	-2.33425	3.89547	19.6443	1.9618	4.29604	AT2G31955.2	CNX2 (COFACTOR OF NITRATE REDUCTASE AND XANTHINE DEHYDROGENASE 2); catalytic
contig01139	4	17	0.00419185	-2.09978	5.19396	22.2636	2.37683	4.47661	AT2G18370.1	protease inhibitor/seed storage/lipid transfer protein (LTP) family protein
contig01145	8	55	4.82685e-10	-2.79368	10.3879	72.0292	3.37683	6.17051	AT1G08630.4	THA1 (Threonine Aldolase 1); aldehyde-lyase/ threonine aldolase
contig01211	4	23	0.000169966	-2.53588	5.19396	30.1213	2.37683	4.91271	AT1G75710.1	zinc finger (C2H2 type) family protein
contig01252	2	15	0.00125662	-2.91921	2.59698	19.6443	1.37683	4.29604	AT3G55520.1	immunophilin, putative / FKBP-type peptidyl-prolyl cis-trans isomerase, putative
contig01304	11	45	3.04632e-06	-2.04474	14.2834	58.933	3.83627	5.881	AT3G52440.1	Dof-type zinc finger domain-containing protein
contig01341	3	22	8.2697e-05	-2.88679	3.89547	28.8117	1.9618	4.84858	AT3G63130.1	RANGAP1 (RAN GTPASE ACTIVATING PROTEIN 1); RAN GTPase activator/ protein binding
contig01352	4	16	0.00697023	-2.01232	5.19396	20.954	2.37683	4.38915	AT1G77620.1	nucleoside-triphosphatase/ nucleotide binding
contig01360	6	25	0.000509003	-2.07121	7.79093	32.7406	2.9618	5.03301	AT4G25550.1	protein binding
contig01361	9	50	2.74912e-08	-2.48625	11.6864	65.4811	3.54676	6.03301	AT5G60870.1	regulator of chromosome condensation (RCC1) family protein
contig01363	3	14	0.0073025	-2.23471	3.89547	18.3347	1.9618	4.19651	AT5G37630.1	EMB2656 (EMBRYO DEFECTIVE 2656); binding
contig01373	3	15	0.00427134	-2.33425	3.89547	19.6443	1.9618	4.29604	AT1G70850.3	MLP34 (MLP-LIKE PROTEIN 34)
contig01472	2	21	3.35486e-05	-3.40463	2.59698	27.5021	1.37683	4.78147	AT2G24640.1	UBP19 (UBIQUITIN-SPECIFIC PROTEASE 19); cysteine-type endopeptidase/ ubiquitin thiolesterase
contig01478	3	17	0.00142727	-2.51482	3.89547	22.2636	1.9618	4.47661	AT1G12240.1	ATBETAFRUCT4; beta-fructofuranosidase/ hydrolase, hydrolyzing O-glycosyl compounds
contig01487	1	10	0.00614568	-3.33425	1.29849	13.0962	0.376834	3.71108	AT4G13480.1	AtMYB79 (myb domain protein 79); DNA binding / transcription factor
contig01533	0	9	0.00187936	-3.55908	0	11.7866	0	3.55908	AT2G01290.1	ribose-5-phosphate isomerase
contig01615	8	47	4.18822e-08	-2.56691	10.3879	61.5522	3.37683	5.94374	nohit	nohit
contig01633	1	10	0.00614568	-3.33425	1.29849	13.0962	0.376834	3.71108	AT5G58950.1	protein kinase family protein
contig01665	4	20	0.000869362	-2.33425	5.19396	26.1924	2.37683	4.71108	AT4G38430.1	ROPGEF1; Rho guanyl-nucleotide exchange factor/ protein binding
contig01679	3	17	0.00142727	-2.51482	3.89547	22.2636	1.9618	4.47661	AT3G11400.1	eukaryotic translation initiation factor 3G / eIF3g
contig01690	0	13	0.000115467	-4.08959	0	17.0251	0	4.08959	AT5G41150.2	UVH1 (ULTRAVIOLET HYPERSENSITIVE 1); single-stranded DNA specific endodeoxyribonuclease
contig01699	15	100	6.12981e-17	-2.74928	19.4773	130.962	4.28372	7.03301	AT1G09850.1	XBCP3 (xylem bark cysteine peptidase 3); cysteine-type endopeptidase/ cysteine-type peptidase
contig01715	6	26	0.000307226	-2.12779	7.79093	34.0502	2.9618	5.08959	nohit	nohit
contig01743	2	12	0.0071547	-2.59728	2.59698	15.7155	1.37683	3.97411	AT4G35295.1	homoserine kinase, putative / HSK, putative
contig01744	6	38	4.91853e-07	-2.67528	7.79093	49.7656	2.9618	5.63708	AT2G31955.2	CNX2 (COFACTOR OF NITRATE REDUCTASE AND XANTHINE DEHYDROGENASE 2); catalytic
contig01761	3	14	0.0073025	-2.23471	3.89547	18.3347	1.9618	4.19651	AT4G00550.1	DGD2; UDP-galactosyltransferase/ UDP-glycosyltransferase/ digalactosyldiacylglycerol synthase/ transferase, transferring glycosyl groups
contig01779	1	16	0.000136933	-4.01232	1.29849	20.954	0.376834	4.38915	AT5G53220.3	unknown protein
contig01788	5	33	2.22846e-06	-2.73478	6.49244	43.2175	2.69876	5.43354	AT4G17550.1	transporter-related
contig01797	0	9	0.00187936	-3.55908	0	11.7866	0	3.55908	AT5G02430.1	WD-40 repeat family protein
contig01801	5	23	0.000519582	-2.21395	6.49244	30.1213	2.69876	4.91271	AT5G19400.1	SMG7
contig01827	3	14	0.0073025	-2.23471	3.89547	18.3347	1.9618	4.19651	AT2G05990.2	MOD1 (MOSAIC DEATH 1); enoyl-[acyl-carrier-protein] reductase (NADH)/ enoyl-[acyl-carrier-protein] reductase/ oxidoreductase
contig01840	1	11	0.00329582	-3.47175	1.29849	14.4058	0.376834	3.84858	AT1G22900.1	FUNCTIONS IN: molecular_function unknown; INVOLVED IN: defense response; LOCATED IN: endomembrane system; EXPRESSED IN: stamen; EXPRESSED DURING: 4 anthesis; CONTAINS InterPro DOMAIN/s: Plant disease resistance response protein (InterPro:IPR004265); BEST Arabidopsis thaliana protein match is: disease resistance-responsive family protein (TAIR:AT5G42500.1); Has 560 Blast hits to 559 proteins in 35…
contig01908	12	53	1.52871e-07	-2.15528	15.5819	69.41	3.9618	6.11707	AT3G14440.1	NCED3 (NINE-CIS-EPOXYCAROTENOID DIOXYGENASE 3); 9-cis-epoxycarotenoid dioxygenase
contig01912	2	15	0.00125662	-2.91921	2.59698	19.6443	1.37683	4.29604	AT1G30210.2	TCP24 (TEOSINTE BRANCHED1, CYCLOIDEA, AND PCF FAMILY 24); transcription factor
contig01916	0	7	0.00758202	-3.19651	0	9.16736	0	3.19651	AT5G50720.1	ATHVA22E
contig01931	2	12	0.0071547	-2.59728	2.59698	15.7155	1.37683	3.97411	AT3G01800.1	ribosome recycling factor family protein / ribosome releasing factor family protein
contig01938	6	27	0.000184345	-2.18224	7.79093	35.3598	2.9618	5.14404	AT1G04910.1	unknown protein
contig01951	7	33	2.35925e-05	-2.24936	9.08942	43.2175	3.18419	5.43354	AT5G36210.1	serine-type peptidase
contig01962	13	69	1.14914e-10	-2.4204	16.8804	90.3639	4.07727	6.49768	AT1G66250.1	glycosyl hydrolase family 17 protein
contig01966	13	148	1.2787e-30	-3.52133	16.8804	193.824	4.07727	7.5986	AT2G43940.1	thiol methyltransferase, putative
contig02039	1	10	0.00614568	-3.33425	1.29849	13.0962	0.376834	3.71108	AT2G34420.1	LHB1B2; chlorophyll binding
contig02061	0	7	0.00758202	-3.19651	0	9.16736	0	3.19651	AT4G23990.1	ATCSLG3; cellulose synthase/ transferase/ transferase, transferring glycosyl groups
contig02103	1	16	0.000136933	-4.01232	1.29849	20.954	0.376834	4.38915	AT1G22490.1	basic helix-loop-helix (bHLH) family protein
contig02118	0	8	0.00377483	-3.38915	0	10.477	0	3.38915	AT3G53040.1	late embryogenesis abundant protein, putative / LEA protein, putative
contig02132	22	109	2.33271e-15	-2.32107	28.5668	142.749	4.83627	7.15733	AT5G62740.1	band 7 family protein
contig02152	3	16	0.00247817	-2.42735	3.89547	20.954	1.9618	4.38915	AT5G62980.1	dihydroneopterin aldolase, putative
contig02159	0	9	0.00187936	-3.55908	0	11.7866	0	3.55908	AT1G54350.1	ABC transporter family protein
contig02167	6	26	0.000307226	-2.12779	7.79093	34.0502	2.9618	5.08959	AT5G04990.1	sad1/unc-84 protein-related
contig02181	1	18	3.75237e-05	-4.18224	1.29849	23.5732	0.376834	4.55908	AT5G54510.1	DFL1 (DWARF IN LIGHT 1); indole-3-acetic acid amido synthetase
contig02200	8	39	3.03792e-06	-2.29772	10.3879	51.0753	3.37683	5.67455	AT2G41710.1	ovule development protein, putative
contig02221	3	15	0.00427134	-2.33425	3.89547	19.6443	1.9618	4.29604	AT4G10710.1	SPT16 (global transcription factor C)
contig02246	3	22	8.2697e-05	-2.88679	3.89547	28.8117	1.9618	4.84858	AT4G36850.1	INVOLVED IN: biological_process unknown; LOCATED IN: membrane; CONTAINS InterPro DOMAIN/s: Cystinosin/ERS1p repeat (InterPro:IPR006603); BEST Arabidopsis thaliana protein match is: PQ-loop repeat family protein / transmembrane family protein (TAIR:AT2G41050.1); Has 599 Blast hits to 441 proteins in 106 species: Archae - 0; Bacteria - 0; Metazoa - 197; Fungi - 311; Plants - 38; Viruses - 0; Other …
contig02248	3	23	4.60991e-05	-2.95092	3.89547	30.1213	1.9618	4.91271	AT4G35450.1	AKR2 (ANKYRIN REPEAT-CONTAINING PROTEIN 2); protein binding
contig02255	2	13	0.00403491	-2.71276	2.59698	17.0251	1.37683	4.08959	AT1G51550.1	F-box family protein
contig02277	2	20	6.19965e-05	-3.33425	2.59698	26.1924	1.37683	4.71108	AT2G23740.1	nucleic acid binding / transcription factor/ zinc ion binding
contig02282	8	35	2.37155e-05	-2.1416	10.3879	45.8368	3.37683	5.51843	AT2G28450.1	zinc finger (CCCH-type) family protein
contig02289	2	38	6.83666e-10	-4.26024	2.59698	49.7656	1.37683	5.63708	AT5G20320.1	DCL4 (DICER-LIKE 4); RNA binding / protein binding / ribonuclease III
contig02329	5	20	0.00239768	-2.01232	6.49244	26.1924	2.69876	4.71108	AT3G50651.1	unknown protein
contig02351	10	59	6.96733e-10	-2.57303	12.9849	77.2677	3.69876	6.27179	AT4G00240.1	PLDBETA2; phospholipase D
contig02357	16	64	3.25889e-08	-2.01232	20.7758	83.8158	4.37683	6.38915	AT5G55280.1	FTSZ1-1; protein binding / structural molecule
contig02365	5	21	0.00145031	-2.08271	6.49244	27.5021	2.69876	4.78147	AT3G10360.1	APUM4 (Arabidopsis Pumilio 4); RNA binding / binding
contig02368	3	14	0.0073025	-2.23471	3.89547	18.3347	1.9618	4.19651	AT1G01800.1	short-chain dehydrogenase/reductase (SDR) family protein
contig02378	0	7	0.00758202	-3.19651	0	9.16736	0	3.19651	AT5G55350.1	membrane bound O-acyl transferase (MBOAT) family protein / wax synthase-related
contig02390	6	27	0.000184345	-2.18224	7.79093	35.3598	2.9618	5.14404	AT4G35785.2	nucleic acid binding / nucleotide binding
contig02417	4	24	9.7573e-05	-2.59728	5.19396	31.4309	2.37683	4.97411	AT5G59870.1	HTA6; DNA binding
contig02446	5	21	0.00145031	-2.08271	6.49244	27.5021	2.69876	4.78147	AT1G03110.1	transducin family protein / WD-40 repeat family protein
contig02470	1	12	0.00175843	-3.59728	1.29849	15.7155	0.376834	3.97411	AT1G18370.1	HIK (HINKEL); ATP binding / microtubule motor
contig02485	2	15	0.00125662	-2.91921	2.59698	19.6443	1.37683	4.29604	AT1G66450.1	DC1 domain-containing protein
contig02515	0	7	0.00758202	-3.19651	0	9.16736	0	3.19651	AT4G28910.3	LOCATED IN: cellular_component unknown; EXPRESSED IN: 23 plant structures; EXPRESSED DURING: 13 growth stages; CONTAINS InterPro DOMAIN/s: Protein of unknown function DUF1675 (InterPro:IPR012463); BEST Arabidopsis thaliana protein match is: nuclear transport factor 2 (NTF2) family protein / RNA recognition motif (RRM)-containing protein (TAIR:AT3G07250.1); Has 223 Blast hits to 204 proteins in 56…
contig02520	7	42	1.89334e-07	-2.59728	9.08942	55.0041	3.18419	5.78147	AT5G28010.1	Bet v I allergen family protein
contig02525	6	26	0.000307226	-2.12779	7.79093	34.0502	2.9618	5.08959	AT2G33630.1	3-beta hydroxysteroid dehydrogenase/isomerase family protein
contig02530	1	17	7.17715e-05	-4.09978	1.29849	22.2636	0.376834	4.47661	AT1G20925.1	auxin efflux carrier family protein
contig02571	0	7	0.00758202	-3.19651	0	9.16736	0	3.19651	AT4G34140.1	nucleic acid binding
contig02597	4	31	1.77836e-06	-2.96651	5.19396	40.5983	2.37683	5.34335	AT1G53540.1	17.6 kDa class I small heat shock protein (HSP17.6C-CI) (AA 1-156)
contig02675	4	23	0.000169966	-2.53588	5.19396	30.1213	2.37683	4.91271	AT1G64670.1	BDG1 (BODYGUARD1); hydrolase
contig02727	18	220	7.33901e-46	-3.62375	23.3728	288.117	4.54676	8.17051	AT5G20840.1	phosphoinositide phosphatase family protein
contig02742	2	17	0.000382358	-3.09978	2.59698	22.2636	1.37683	4.47661	AT5G64640.1	pectinesterase family protein
contig02748	0	8	0.00377483	-3.38915	0	10.477	0	3.38915	AT4G39630.1	unknown protein
contig02763	2	16	0.000694977	-3.01232	2.59698	20.954	1.37683	4.38915	AT1G69040.2	ACR4 (ACT REPEAT 4); amino acid binding
contig02788	3	15	0.00427134	-2.33425	3.89547	19.6443	1.9618	4.29604	AT1G57943.2	ATPUP17; purine transmembrane transporter
contig02808	1	10	0.00614568	-3.33425	1.29849	13.0962	0.376834	3.71108	AT2G03670.1	CDC48B; ATP binding / ATPase/ nucleoside-triphosphatase/ nucleotide binding
contig02882	19	83	5.34984e-11	-2.13943	24.6713	108.699	4.62476	6.76419	AT5G28000.1	Bet v I allergen family protein
contig02883	3	20	0.00026255	-2.74928	3.89547	26.1924	1.9618	4.71108	AT5G48100.1	TT10 (TRANSPARENT TESTA 10); copper ion binding / laccase
contig02888	6	46	5.11425e-09	-2.95092	7.79093	60.2426	2.9618	5.91271	AT4G19950.1	unknown protein
contig02898	4	18	0.00249988	-2.18224	5.19396	23.5732	2.37683	4.55908	AT5G43280.1	ATDCI1 (DELTA(3,5),DELTA(2,4)-DIENOYL-COA ISOMERASE 1); delta3,5-delta2,4-dienoyl-CoA isomerase/ enoyl-CoA hydratase
contig02930	1	19	1.95735e-05	-4.26024	1.29849	24.8828	0.376834	4.63708	AT3G43590.1	zinc knuckle (CCHC-type) family protein
contig02938	0	17	7.09425e-06	-4.47661	0	22.2636	0	4.47661	nohit	nohit
contig02941	7	30	0.000109368	-2.11185	9.08942	39.2887	3.18419	5.29604	AT1G72210.1	basic helix-loop-helix (bHLH) family protein (bHLH096)
contig03009	3	15	0.00427134	-2.33425	3.89547	19.6443	1.9618	4.29604	AT1G79150.1	binding
contig03043	5	20	0.00239768	-2.01232	6.49244	26.1924	2.69876	4.71108	AT1G31120.1	KUP10; potassium ion transmembrane transporter
contig03045	4	18	0.00249988	-2.18224	5.19396	23.5732	2.37683	4.55908	AT5G41980.1	unknown protein
contig03066	0	9	0.00187936	-3.55908	0	11.7866	0	3.55908	AT5G17490.1	RGL3 (RGA-LIKE PROTEIN 3); transcription factor
contig03098	0	8	0.00377483	-3.38915	0	10.477	0	3.38915	nohit	nohit
contig03118	8	62	8.68547e-12	-2.96651	10.3879	81.1966	3.37683	6.34335	AT5G62240.1	unknown protein
contig03119	1	12	0.00175843	-3.59728	1.29849	15.7155	0.376834	3.97411	AT3G25810.1	myrcene/ocimene synthase, putative
contig03128	14	60	3.40501e-08	-2.11185	18.1788	78.5773	4.18419	6.29604	AT1G61800.1	GPT2; antiporter/ glucose-6-phosphate transmembrane transporter
contig03140	5	20	0.00239768	-2.01232	6.49244	26.1924	2.69876	4.71108	AT1G71120.1	GLIP6; carboxylesterase/ lipase
contig03166	1	17	7.17715e-05	-4.09978	1.29849	22.2636	0.376834	4.47661	AT5G54390.1	AHL (ARABIDOPSIS HAL2-LIKE); 3'(2'),5'-bisphosphate nucleotidase/ inositol or phosphatidylinositol phosphatase
contig03222	1	20	1.0189e-05	-4.33425	1.29849	26.1924	0.376834	4.71108	AT4G16144.1	FUNCTIONS IN: molecular_function unknown; INVOLVED IN: biological_process unknown; LOCATED IN: cellular_component unknown; CONTAINS InterPro DOMAIN/s: Mov34/MPN/PAD-1 (InterPro:IPR000555); BEST Arabidopsis thaliana protein match is: mov34 family protein (TAIR:AT1G48790.1); Has 622 Blast hits to 459 proteins in 132 species: Archae - 0; Bacteria - 0; Metazoa - 326; Fungi - 156; Plants - 82; Viruses…
contig03283	3	23	4.60991e-05	-2.95092	3.89547	30.1213	1.9618	4.91271	AT1G31130.1	unknown protein
contig03292	6	55	2.53021e-11	-3.20871	7.79093	72.0292	2.9618	6.17051	AT2G39700.1	ATEXPA4 (ARABIDOPSIS THALIANA EXPANSIN A4)
contig03350	0	12	0.000231924	-3.97411	0	15.7155	0	3.97411	AT4G12610.2	transcription initiation factor IIF alpha subunit (TFIIF-alpha) family protein
contig03353	0	9	0.00187936	-3.55908	0	11.7866	0	3.55908	AT2G07170.1	binding
contig03388	6	24	0.00083802	-2.01232	7.79093	31.4309	2.9618	4.97411	AT1G19570.2	DHAR1 (dehydroascorbate reductase); glutathione dehydrogenase (ascorbate)
contig03392	3	17	0.00142727	-2.51482	3.89547	22.2636	1.9618	4.47661	AT3G28450.1	leucine-rich repeat transmembrane protein kinase, putative
contig03431	2	24	5.21645e-06	-3.59728	2.59698	31.4309	1.37683	4.97411	AT5G42950.1	GYF domain-containing protein
contig03450	2	17	0.000382358	-3.09978	2.59698	22.2636	1.37683	4.47661	AT5G43110.1	APUM14 (Arabidopsis Pumilio 14); RNA binding / binding
contig03465	1	10	0.00614568	-3.33425	1.29849	13.0962	0.376834	3.71108	AT2G06255.1	ELF4-L3 (ELF4-Like 3)
contig03476	2	19	0.000114155	-3.26024	2.59698	24.8828	1.37683	4.63708	AT2G02061.1	unknown protein
contig03482	2	32	3.28319e-08	-4.01232	2.59698	41.9079	1.37683	5.38915	AT4G18600.1	WAVE5; protein binding
contig03491	7	28	0.000296263	-2.01232	9.08942	36.6694	3.18419	5.19651	AT5G27280.1	zinc finger (DNL type) family protein
contig03503	1	10	0.00614568	-3.33425	1.29849	13.0962	0.376834	3.71108	AT3G03140.1	FUNCTIONS IN: molecular_function unknown; INVOLVED IN: biological_process unknown; LOCATED IN: cellular_component unknown; CONTAINS InterPro DOMAIN/s: PWWP (InterPro:IPR000313); BEST Arabidopsis thaliana protein match is: unknown protein (TAIR:AT3G21295.1); Has 422 Blast hits to 270 proteins in 77 species: Archae - 0; Bacteria - 12; Metazoa - 232; Fungi - 62; Plants - 66; Viruses - 0; Other Eukar…
contig03518	0	8	0.00377483	-3.38915	0	10.477	0	3.38915	AT5G63490.1	CBS domain-containing protein / octicosapeptide/Phox/Bemp1 (PB1) domain-containing protein
contig03529	1	10	0.00614568	-3.33425	1.29849	13.0962	0.376834	3.71108	AT5G36730.1	F-box family protein
contig03542	3	16	0.00247817	-2.42735	3.89547	20.954	1.9618	4.38915	AT5G48850.1	ATSDI1 (SULPHUR DEFICIENCY-INDUCED 1); binding
contig03593	0	7	0.00758202	-3.19651	0	9.16736	0	3.19651	AT2G40620.1	bZIP transcription factor family protein
contig03700	4	22	0.000294532	-2.47175	5.19396	28.8117	2.37683	4.84858	AT5G48920.1	TED7 (TRACHEARY ELEMENT DIFFERENTIATION-RELATED 7)
contig03717	8	36	1.42782e-05	-2.18224	10.3879	47.1464	3.37683	5.55908	AT1G76930.2	ATEXT4 (EXTENSIN 4); structural constituent of cell wall
contig03743	3	14	0.0073025	-2.23471	3.89547	18.3347	1.9618	4.19651	AT2G29970.1	heat shock protein-related
contig03761	0	24	5.37887e-08	-4.97411	0	31.4309	0	4.97411	AT1G64260.1	zinc finger protein-related
contig03822	9	38	1.41385e-05	-2.09032	11.6864	49.7656	3.54676	5.63708	AT2G05230.1	DNAJ heat shock N-terminal domain-containing protein
contig03894	3	15	0.00427134	-2.33425	3.89547	19.6443	1.9618	4.29604	AT4G00830.2	RNA recognition motif (RRM)-containing protein
contig03903	0	15	2.86208e-05	-4.29604	0	19.6443	0	4.29604	AT1G08300.1	FUNCTIONS IN: molecular_function unknown; INVOLVED IN: biological_process unknown; LOCATED IN: endomembrane system; BEST Arabidopsis thaliana protein match is: ATP binding (TAIR:AT4G13750.1); Has 55 Blast hits to 51 proteins in 25 species: Archae - 0; Bacteria - 0; Metazoa - 16; Fungi - 0; Plants - 21; Viruses - 0; Other Eukaryotes - 18 (source: NCBI BLink).
contig03920	1	13	0.000933992	-3.71276	1.29849	17.0251	0.376834	4.08959	AT1G45248.5	FUNCTIONS IN: molecular_function unknown; INVOLVED IN: biological_process unknown; LOCATED IN: cellular_component unknown; CONTAINS InterPro DOMAIN/s: WIYLD domain (InterPro:IPR018848); BEST Arabidopsis thaliana protein match is: unknown protein (TAIR:AT2G40020.3).
contig03936	5	20	0.00239768	-2.01232	6.49244	26.1924	2.69876	4.71108	AT5G20010.1	RAN-1; GTP binding / GTPase/ protein binding
contig03937	8	61	1.55045e-11	-2.94305	10.3879	79.887	3.37683	6.31989	AT2G30620.1	histone H1.2
contig03940	0	19	1.75845e-06	-4.63708	0	24.8828	0	4.63708	AT1G32750.1	HAF01; DNA binding / histone acetyltransferase
contig03947	1	13	0.000933992	-3.71276	1.29849	17.0251	0.376834	4.08959	AT4G16015.1	DC1 domain-containing protein
contig03981	0	8	0.00377483	-3.38915	0	10.477	0	3.38915	AT1G15780.1	unknown protein
contig03987	6	27	0.000184345	-2.18224	7.79093	35.3598	2.9618	5.14404	AT1G51560.1	FMN binding
contig04003	3	17	0.00142727	-2.51482	3.89547	22.2636	1.9618	4.47661	AT1G75670.2	DNA-directed RNA polymerase/ RNA binding
contig04037	5	24	0.000308031	-2.27535	6.49244	31.4309	2.69876	4.97411	AT1G05490.1	chr31 (chromatin remodeling 31); ATP binding / DNA binding / helicase/ nucleic acid binding
contig04045	3	20	0.00026255	-2.74928	3.89547	26.1924	1.9618	4.71108	AT4G16144.1	FUNCTIONS IN: molecular_function unknown; INVOLVED IN: biological_process unknown; LOCATED IN: cellular_component unknown; CONTAINS InterPro DOMAIN/s: Mov34/MPN/PAD-1 (InterPro:IPR000555); BEST Arabidopsis thaliana protein match is: mov34 family protein (TAIR:AT1G48790.1); Has 622 Blast hits to 459 proteins in 132 species: Archae - 0; Bacteria - 0; Metazoa - 326; Fungi - 156; Plants - 82; Viruses…
contig04049	1	11	0.00329582	-3.47175	1.29849	14.4058	0.376834	3.84858	AT5G28750.1	thylakoid assembly protein, putative
contig04051	5	21	0.00145031	-2.08271	6.49244	27.5021	2.69876	4.78147	AT3G42790.1	AL3 (ALFIN-LIKE 3); DNA binding / methylated histone residue binding
contig04087	6	32	1.32708e-05	-2.42735	7.79093	41.9079	2.9618	5.38915	AT5G45770.1	AtRLP55 (Receptor Like Protein 55); protein binding
contig04093	3	14	0.0073025	-2.23471	3.89547	18.3347	1.9618	4.19651	AT5G61360.1	unknown protein
contig04097	6	30	3.85667e-05	-2.33425	7.79093	39.2887	2.9618	5.29604	AT5G22010.1	AtRFC1 (replication factor C 1); ATP binding / DNA binding / DNA clamp loader/ nucleoside-triphosphatase/ nucleotide binding
contig04125	3	15	0.00427134	-2.33425	3.89547	19.6443	1.9618	4.29604	AT4G36020.1	CSDP1 (cold shock domain protein 1); RNA binding / double-stranded DNA binding / nucleic acid binding / single-stranded DNA binding
contig04151	10	98	1.10293e-19	-3.3051	12.9849	128.343	3.69876	7.00386	AT3G17920.2	protein binding
contig04152	1	10	0.00614568	-3.33425	1.29849	13.0962	0.376834	3.71108	AT2G25060.1	plastocyanin-like domain-containing protein
contig04199	0	11	0.000465837	-3.84858	0	14.4058	0	3.84858	AT5G02700.1	F-box family protein
contig04219	4	22	0.000294532	-2.47175	5.19396	28.8117	2.37683	4.84858	AT2G25050.1	formin homology 2 domain-containing protein / FH2 domain-containing protein
contig04243	4	16	0.00697023	-2.01232	5.19396	20.954	2.37683	4.38915	AT1G80480.1	PTAC17 (PLASTID TRANSCRIPTIONALLY ACTIVE17)
contig04253	2	18	0.000209371	-3.18224	2.59698	23.5732	1.37683	4.55908	AT3G18180.1	transferase, transferring glycosyl groups
contig04257	3	21	0.0001477	-2.81967	3.89547	27.5021	1.9618	4.78147	AT2G46860.1	AtPPa3 (Arabidopsis thaliana pyrophosphorylase 3); inorganic diphosphatase/ pyrophosphatase
contig04302	8	40	1.79943e-06	-2.33425	10.3879	52.3849	3.37683	5.71108	AT5G42930.1	triacylglycerol lipase
contig04316	7	35	8.29261e-06	-2.33425	9.08942	45.8368	3.18419	5.51843	AT1G63160.1	replication factor C 40 kDa, putative
contig04322	4	19	0.00147943	-2.26024	5.19396	24.8828	2.37683	4.63708	AT2G16770.1	DNA binding / transcription factor
contig04323	1	10	0.00614568	-3.33425	1.29849	13.0962	0.376834	3.71108	AT2G29990.1	NDA2 (ALTERNATIVE NAD(P)H DEHYDROGENASE 2); FAD binding / NADH dehydrogenase/ oxidoreductase
contig04350	4	17	0.00419185	-2.09978	5.19396	22.2636	2.37683	4.47661	AT4G33870.1	peroxidase, putative
contig04361	2	25	2.78953e-06	-3.65617	2.59698	32.7406	1.37683	5.03301	AT4G02710.1	kinase interacting family protein
contig04403	0	10	0.000935667	-3.71108	0	13.0962	0	3.71108	AT1G43580.1	unknown protein
contig04415	0	9	0.00187936	-3.55908	0	11.7866	0	3.55908	AT4G00695.2	FUNCTIONS IN: molecular_function unknown; INVOLVED IN: microtubule cytoskeleton organization; LOCATED IN: spindle pole, microtubule organizing center; EXPRESSED IN: cotyledon; CONTAINS InterPro DOMAIN/s: Spc97/Spc98 (InterPro:IPR007259); BEST Arabidopsis thaliana protein match is: unknown protein (TAIR:AT1G80245.3); Has 17 Blast hits to 17 proteins in 4 species: Archae - 0; Bacteria - 0; Metazoa …
contig04478	1	13	0.000933992	-3.71276	1.29849	17.0251	0.376834	4.08959	AT1G28600.1	lipase, putative
contig04622	0	7	0.00758202	-3.19651	0	9.16736	0	3.19651	AT3G57660.1	NRPA1; DNA binding / DNA-directed RNA polymerase/ zinc ion binding
contig04677	3	14	0.0073025	-2.23471	3.89547	18.3347	1.9618	4.19651	AT1G80550.1	pentatricopeptide (PPR) repeat-containing protein
contig04695	13	53	4.05639e-07	-2.0398	16.8804	69.41	4.07727	6.11707	AT1G31130.1	unknown protein
contig04699	0	8	0.00377483	-3.38915	0	10.477	0	3.38915	AT4G08040.1	ACS11; 1-aminocyclopropane-1-carboxylate synthase
contig04774	0	8	0.00377483	-3.38915	0	10.477	0	3.38915	AT2G44750.2	TPK2 (Thiamin pyrophosphokinase 2); thiamin diphosphokinase
contig04778	0	7	0.00758202	-3.19651	0	9.16736	0	3.19651	AT3G21820.1	ATXR2 (HISTONE-LYSINE N-METHYLTRANSFERASE ATXR2); zinc ion binding
contig04785	0	7	0.00758202	-3.19651	0	9.16736	0	3.19651	AT4G30825.1	pentatricopeptide (PPR) repeat-containing protein
contig04806	2	21	3.35486e-05	-3.40463	2.59698	27.5021	1.37683	4.78147	AT5G60710.1	zinc finger (C3HC4-type RING finger) family protein
contig04866	0	7	0.00758202	-3.19651	0	9.16736	0	3.19651	AT1G52160.1	TRZ3 (TRNASE Z 3); 3'-tRNA processing endoribonuclease/ catalytic
contig04891	0	7	0.00758202	-3.19651	0	9.16736	0	3.19651	AT1G32190.2	unknown protein
contig04897	1	14	0.000494145	-3.81967	1.29849	18.3347	0.376834	4.19651	AT4G35160.1	O-methyltransferase family 2 protein
contig04915	1	13	0.000933992	-3.71276	1.29849	17.0251	0.376834	4.08959	AT4G05120.1	FUR1 (FUDR RESISTANT 1); nucleoside transmembrane transporter
contig04973	0	11	0.000465837	-3.84858	0	14.4058	0	3.84858	AT1G18600.1	RBL12 (ARABIDOPSIS RHOMBOID-LIKE PROTEIN 12)
contig04993	16	89	9.09073e-14	-2.48805	20.7758	116.556	4.37683	6.86488	AT5G02380.1	MT2B (METALLOTHIONEIN 2B); copper ion binding
contig05005	4	16	0.00697023	-2.01232	5.19396	20.954	2.37683	4.38915	AT1G61800.1	GPT2; antiporter/ glucose-6-phosphate transmembrane transporter
contig05039	1	12	0.00175843	-3.59728	1.29849	15.7155	0.376834	3.97411	AT2G28520.1	VHA-A1 (VACUOLAR PROTON ATPASE A 1); ATPase
contig05092	2	12	0.0071547	-2.59728	2.59698	15.7155	1.37683	3.97411	AT2G20020.1	CAF1; RNA splicing factor, transesterification mechanism
contig05110	0	7	0.00758202	-3.19651	0	9.16736	0	3.19651	AT3G29630.1	glycosyltransferase family protein
contig05111	0	9	0.00187936	-3.55908	0	11.7866	0	3.55908	AT5G60410.5	SIZ1; DNA binding / SUMO ligase
contig05114	0	7	0.00758202	-3.19651	0	9.16736	0	3.19651	AT1G51700.1	ADOF1; DNA binding / transcription factor
contig05121	4	21	0.000507547	-2.40463	5.19396	27.5021	2.37683	4.78147	AT5G20390.1	beta-1,3-glucanase, putative
contig05153	2	26	1.48806e-06	-3.71276	2.59698	34.0502	1.37683	5.08959	AT5G02870.2	60S ribosomal protein L4/L1 (RPL4D)
contig05161	1	20	1.0189e-05	-4.33425	1.29849	26.1924	0.376834	4.71108	AT4G01080.1	unknown protein
contig05173	5	30	1.19768e-05	-2.59728	6.49244	39.2887	2.69876	5.29604	AT1G74890.1	ARR15 (RESPONSE REGULATOR 15); transcription regulator/ two-component response regulator
contig05233	2	13	0.00403491	-2.71276	2.59698	17.0251	1.37683	4.08959	AT1G10240.1	FRS11 (FAR1-related sequence 11); zinc ion binding
contig05239	9	43	1.11485e-06	-2.26866	11.6864	56.3138	3.54676	5.81542	AT5G10980.1	histone H3
contig05252	2	12	0.0071547	-2.59728	2.59698	15.7155	1.37683	3.97411	AT2G20740.1	FUNCTIONS IN: molecular_function unknown; INVOLVED IN: biological_process unknown; LOCATED IN: endomembrane system, integral to membrane; EXPRESSED IN: 23 plant structures; EXPRESSED DURING: 15 growth stages; CONTAINS InterPro DOMAIN/s: Tetraspanin (InterPro:IPR018499); BEST Arabidopsis thaliana protein match is: unknown protein (TAIR:AT2G20230.1); Has 91 Blast hits to 91 proteins in 11 species: …
contig05277	4	17	0.00419185	-2.09978	5.19396	22.2636	2.37683	4.47661	AT4G11560.1	bromo-adjacent homology (BAH) domain-containing protein
contig05291	4	19	0.00147943	-2.26024	5.19396	24.8828	2.37683	4.63708	AT1G51355.1	unknown protein
contig05312	4	28	1.01264e-05	-2.81967	5.19396	36.6694	2.37683	5.19651	AT1G74260.1	PUR4 (purine biosynthesis 4); ATP binding / catalytic/ phosphoribosylformylglycinamidine synthase
contig05338	1	10	0.00614568	-3.33425	1.29849	13.0962	0.376834	3.71108	AT4G39830.1	L-ascorbate oxidase, putative
contig05344	2	12	0.0071547	-2.59728	2.59698	15.7155	1.37683	3.97411	AT1G45616.1	AtRLP6 (Receptor Like Protein 6); protein binding
contig05376	1	13	0.000933992	-3.71276	1.29849	17.0251	0.376834	4.08959	AT4G08263.2	unknown protein
contig05388	2	19	0.000114155	-3.26024	2.59698	24.8828	1.37683	4.63708	AT3G20330.1	aspartate carabmoyltransferase, chloroplast / aspartate transcarbamylase / ATCase (PYRB)
contig05389	1	11	0.00329582	-3.47175	1.29849	14.4058	0.376834	3.84858	AT2G40390.1	unknown protein
contig05423	3	21	0.0001477	-2.81967	3.89547	27.5021	1.9618	4.78147	AT5G65360.1	histone H3
contig05473	2	17	0.000382358	-3.09978	2.59698	22.2636	1.37683	4.47661	AT3G61150.1	HDG1 (HOMEODOMAIN GLABROUS 1); DNA binding / transcription factor
contig05476	0	10	0.000935667	-3.71108	0	13.0962	0	3.71108	AT1G69160.1	unknown protein
contig05501	1	10	0.00614568	-3.33425	1.29849	13.0962	0.376834	3.71108	AT4G34580.1	COW1 (CAN OF WORMS1); phosphatidylinositol transporter/ transporter
contig05557	2	17	0.000382358	-3.09978	2.59698	22.2636	1.37683	4.47661	AT5G41980.1	unknown protein
contig05559	2	19	0.000114155	-3.26024	2.59698	24.8828	1.37683	4.63708	AT4G32600.1	zinc finger (C3HC4-type RING finger) family protein
contig05570	0	9	0.00187936	-3.55908	0	11.7866	0	3.55908	AT1G74770.1	protein binding / zinc ion binding
contig05578	3	19	0.000464314	-2.67528	3.89547	24.8828	1.9618	4.63708	AT3G49180.1	RID3 (ROOT INITIATION DEFECTIVE 3); nucleotide binding
contig05589	2	12	0.0071547	-2.59728	2.59698	15.7155	1.37683	3.97411	AT2G39440.1	FUNCTIONS IN: molecular_function unknown; INVOLVED IN: biological_process unknown; EXPRESSED IN: sperm cell, pollen tube; CONTAINS InterPro DOMAIN/s: Ribonuclease H2, subunit C (InterPro:IPR013924); Has 147 Blast hits to 147 proteins in 73 species: Archae - 0; Bacteria - 0; Metazoa - 78; Fungi - 43; Plants - 16; Viruses - 0; Other Eukaryotes - 10 (source: NCBI BLink).
contig05615	1	10	0.00614568	-3.33425	1.29849	13.0962	0.376834	3.71108	AT1G67370.1	ASY1 (ASYNAPTIC 1); DNA binding
contig05617	2	14	0.00225903	-2.81967	2.59698	18.3347	1.37683	4.19651	nohit	nohit
contig05644	3	14	0.0073025	-2.23471	3.89547	18.3347	1.9618	4.19651	AT1G74860.1	unknown protein
contig05653	0	18	3.53198e-06	-4.55908	0	23.5732	0	4.55908	AT4G13840.1	transferase family protein
contig05689	2	13	0.00403491	-2.71276	2.59698	17.0251	1.37683	4.08959	AT5G38565.1	FUNCTIONS IN: molecular_function unknown; INVOLVED IN: biological_process unknown; LOCATED IN: cellular_component unknown; CONTAINS InterPro DOMAIN/s: FBD (InterPro:IPR013596), Cyclin-like F-box (InterPro:IPR001810), FBD-like (InterPro:IPR006566); BEST Arabidopsis thaliana protein match is: F-box family protein (TAIR:AT5G38570.1); Has 991 Blast hits to 931 proteins in 8 species: Archae - 0; Bacte…
contig05698	8	44	2.13867e-07	-2.47175	10.3879	57.6234	3.37683	5.84858	AT5G19530.2	ACL5 (ACAULIS 5); spermine synthase/ thermospermine synthase
contig05717	4	16	0.00697023	-2.01232	5.19396	20.954	2.37683	4.38915	AT4G21350.1	PUB8 (PLANT U-BOX 8); binding / protein binding / ubiquitin-protein ligase/ zinc ion binding
contig05725	0	7	0.00758202	-3.19651	0	9.16736	0	3.19651	AT5G05560.1	EMB2771 (EMBRYO DEFECTIVE 2771); ubiquitin-protein ligase
contig05732	4	17	0.00419185	-2.09978	5.19396	22.2636	2.37683	4.47661	AT2G21860.1	violaxanthin de-epoxidase-related
contig05840	3	14	0.0073025	-2.23471	3.89547	18.3347	1.9618	4.19651	AT5G42310.1	pentatricopeptide (PPR) repeat-containing protein
contig05868	1	13	0.000933992	-3.71276	1.29849	17.0251	0.376834	4.08959	AT3G47570.1	leucine-rich repeat transmembrane protein kinase, putative
contig05869	4	27	1.79529e-05	-2.7672	5.19396	35.3598	2.37683	5.14404	AT2G43920.1	thiol methyltransferase, putative
contig05870	2	12	0.0071547	-2.59728	2.59698	15.7155	1.37683	3.97411	AT3G08505.1	zinc finger (CCCH-type/C3HC4-type RING finger) family protein
contig05871	1	11	0.00329582	-3.47175	1.29849	14.4058	0.376834	3.84858	AT3G09950.1	unknown protein
contig05894	2	13	0.00403491	-2.71276	2.59698	17.0251	1.37683	4.08959	AT1G33390.1	helicase domain-containing protein
contig05909	5	28	3.60273e-05	-2.49774	6.49244	36.6694	2.69876	5.19651	AT1G31160.1	zinc-binding protein, putative / protein kinase C inhibitor, putative
contig05957	5	22	0.00087098	-2.14982	6.49244	28.8117	2.69876	4.84858	AT2G31060.2	elongation factor family protein
contig05969	4	30	3.18644e-06	-2.91921	5.19396	39.2887	2.37683	5.29604	AT2G47750.1	GH3.9 (PUTATIVE INDOLE-3-ACETIC ACID-AMIDO SYNTHETASE GH3.9)
contig05978	5	23	0.000519582	-2.21395	6.49244	30.1213	2.69876	4.91271	AT1G65740.1	F-box family protein
contig05983	4	20	0.000869362	-2.33425	5.19396	26.1924	2.37683	4.71108	AT1G69910.1	protein kinase family protein
contig06020	4	19	0.00147943	-2.26024	5.19396	24.8828	2.37683	4.63708	AT4G23515.1	Toll-Interleukin-Resistance (TIR) domain-containing protein
contig06022	0	7	0.00758202	-3.19651	0	9.16736	0	3.19651	AT3G21580.1	cobalt ion transmembrane transporter
contig06025	3	14	0.0073025	-2.23471	3.89547	18.3347	1.9618	4.19651	AT5G16900.1	leucine-rich repeat protein kinase, putative
contig06042	5	27	6.20708e-05	-2.44528	6.49244	35.3598	2.69876	5.14404	AT3G02640.1	unknown protein
contig06055	6	34	4.49026e-06	-2.51482	7.79093	44.5272	2.9618	5.47661	AT3G21940.1	receptor protein kinase-related
contig06059	0	7	0.00758202	-3.19651	0	9.16736	0	3.19651	AT5G51940.1	NRPB6A; DNA binding / DNA-directed RNA polymerase
contig06072	1	11	0.00329582	-3.47175	1.29849	14.4058	0.376834	3.84858	nohit	nohit
contig06095	5	28	3.60273e-05	-2.49774	6.49244	36.6694	2.69876	5.19651	AT3G18990.1	VRN1 (REDUCED VERNALIZATION RESPONSE 1); transcription repressor
contig06102	0	8	0.00377483	-3.38915	0	10.477	0	3.38915	AT1G50460.1	HKL1 (HEXOKINASE-LIKE 1); ATP binding / fructokinase/ glucokinase/ hexokinase
contig06107	2	14	0.00225903	-2.81967	2.59698	18.3347	1.37683	4.19651	AT3G53510.1	ABC transporter family protein
contig06108	3	29	1.28126e-06	-3.28534	3.89547	37.979	1.9618	5.24713	AT4G39250.1	ATRL1 (ARABIDOPSIS RAD-LIKE 1); DNA binding / transcription factor
contig06114	1	26	1.95755e-07	-4.71276	1.29849	34.0502	0.376834	5.08959	AT2G25920.1	FUNCTIONS IN: molecular_function unknown; INVOLVED IN: biological_process unknown; EXPRESSED IN: 22 plant structures; EXPRESSED DURING: 13 growth stages; BEST Arabidopsis thaliana protein match is: 3'-5' exonuclease domain-containing protein / K homology domain-containing protein / KH domain-containing protein (TAIR:AT2G25910.2); Has 84 Blast hits to 79 proteins in 34 species: Archae - 0; Bacteri…
contig06182	0	12	0.000231924	-3.97411	0	15.7155	0	3.97411	AT3G58600.1	FUNCTIONS IN: molecular_function unknown; INVOLVED IN: endocytosis; LOCATED IN: membrane; EXPRESSED IN: 24 plant structures; EXPRESSED DURING: 13 growth stages; CONTAINS InterPro DOMAIN/s: Adaptin ear-binding coat-associated protein 1 NECAP-1 (InterPro:IPR012466); BEST Arabidopsis thaliana protein match is: ATNAP4 (Arabidopsis thaliana non-intrinsic ABC protein 4); ATPase, coupled to transmembran…
contig06200	6	31	2.26734e-05	-2.38155	7.79093	40.5983	2.9618	5.34335	AT1G76930.2	ATEXT4 (EXTENSIN 4); structural constituent of cell wall
contig06228	2	14	0.00225903	-2.81967	2.59698	18.3347	1.37683	4.19651	AT1G06720.1	INVOLVED IN: ribosome biogenesis; LOCATED IN: nucleus; EXPRESSED IN: 21 plant structures; EXPRESSED DURING: 13 growth stages; CONTAINS InterPro DOMAIN/s: AARP2CN (InterPro:IPR012948), Protein of unknown function DUF663 (InterPro:IPR007034); BEST Arabidopsis thaliana protein match is: unknown protein (TAIR:AT1G42440.1); Has 7944 Blast hits to 5342 proteins in 373 species: Archae - 33; Bacteria - 6…
contig06269	2	23	9.72912e-06	-3.53588	2.59698	30.1213	1.37683	4.91271	AT5G39785.1	structural constituent of ribosome
contig06286	3	18	0.000816551	-2.59728	3.89547	23.5732	1.9618	4.55908	AT1G77460.1	binding
contig06307	1	19	1.95735e-05	-4.26024	1.29849	24.8828	0.376834	4.63708	AT4G31820.1	ENP (ENHANCER OF PINOID); protein binding / signal transducer
contig06325	1	13	0.000933992	-3.71276	1.29849	17.0251	0.376834	4.08959	AT1G09980.2	INVOLVED IN: biological_process unknown; LOCATED IN: mitochondrion; EXPRESSED IN: 22 plant structures; EXPRESSED DURING: 13 growth stages; CONTAINS InterPro DOMAIN/s: Protein of unknown function DUF676, hydrolase-like (InterPro:IPR007751); BEST Arabidopsis thaliana protein match is: ZW18 (TAIR:AT1G58350.2); Has 342 Blast hits to 275 proteins in 70 species: Archae - 0; Bacteria - 0; Metazoa - 214;…
contig06339	2	17	0.000382358	-3.09978	2.59698	22.2636	1.37683	4.47661	AT1G08510.1	FATB (fatty acyl-ACP thioesterases B); acyl carrier/ acyl-[acyl-carrier-protein] hydrolase
contig06393	6	25	0.000509003	-2.07121	7.79093	32.7406	2.9618	5.03301	AT4G01500.1	NGA4 (NGATHA4); transcription factor
contig06454	6	24	0.00083802	-2.01232	7.79093	31.4309	2.9618	4.97411	AT4G19150.1	ankyrin repeat family protein
contig06457	2	17	0.000382358	-3.09978	2.59698	22.2636	1.37683	4.47661	AT5G15720.1	GLIP7; carboxylesterase/ lipase
contig06493	0	7	0.00758202	-3.19651	0	9.16736	0	3.19651	AT4G04980.1	FUNCTIONS IN: molecular_function unknown; INVOLVED IN: biological_process unknown; EXPRESSED IN: leaf whorl, male gametophyte, sepal, flower, pollen tube; EXPRESSED DURING: L mature pollen stage, M germinated pollen stage, 4 anthesis; BEST Arabidopsis thaliana protein match is: proline-rich family protein (TAIR:AT1G61080.1); Has 21967 Blast hits to 14118 proteins in 814 species: Archae - 74; Bact…
contig06494	5	33	2.22846e-06	-2.73478	6.49244	43.2175	2.69876	5.43354	AT1G78820.1	curculin-like (mannose-binding) lectin family protein / PAN domain-containing protein
contig06503	0	7	0.00758202	-3.19651	0	9.16736	0	3.19651	AT3G10200.1	dehydration-responsive protein-related
contig06579	0	7	0.00758202	-3.19651	0	9.16736	0	3.19651	AT2G27660.1	DC1 domain-containing protein
contig06606	0	14	5.7487e-05	-4.19651	0	18.3347	0	4.19651	AT5G43190.1	F-box family protein (FBX6)
contig06609	1	28	5.18765e-08	-4.81967	1.29849	36.6694	0.376834	5.19651	AT5G59970.1	histone H4
contig06624	2	19	0.000114155	-3.26024	2.59698	24.8828	1.37683	4.63708	AT5G24650.1	mitochondrial import inner membrane translocase subunit Tim17/Tim22/Tim23 family protein
contig06641	2	19	0.000114155	-3.26024	2.59698	24.8828	1.37683	4.63708	AT4G28680.2	tyrosine decarboxylase, putative
contig06650	3	20	0.00026255	-2.74928	3.89547	26.1924	1.9618	4.71108	AT3G15355.1	UBC25 (UBIQUITIN-CONJUGATING ENZYME 25); small conjugating protein ligase
contig06651	3	15	0.00427134	-2.33425	3.89547	19.6443	1.9618	4.29604	AT2G40620.1	bZIP transcription factor family protein
contig06657	6	44	1.62651e-08	-2.88679	7.79093	57.6234	2.9618	5.84858	AT1G33430.1	galactosyltransferase family protein
contig06680	4	26	3.17019e-05	-2.71276	5.19396	34.0502	2.37683	5.08959	AT3G07320.1	glycosyl hydrolase family 17 protein
contig06689	2	14	0.00225903	-2.81967	2.59698	18.3347	1.37683	4.19651	AT5G06060.1	tropinone reductase, putative / tropine dehydrogenase, putative
contig06707	0	8	0.00377483	-3.38915	0	10.477	0	3.38915	AT1G07590.1	pentatricopeptide (PPR) repeat-containing protein
contig06711	1	12	0.00175843	-3.59728	1.29849	15.7155	0.376834	3.97411	AT5G65360.1	histone H3
contig06716	1	14	0.000494145	-3.81967	1.29849	18.3347	0.376834	4.19651	AT5G54510.1	DFL1 (DWARF IN LIGHT 1); indole-3-acetic acid amido synthetase
contig06729	0	8	0.00377483	-3.38915	0	10.477	0	3.38915	AT4G18670.1	protein binding / structural constituent of cell wall
contig06741	5	20	0.00239768	-2.01232	6.49244	26.1924	2.69876	4.71108	AT5G54750.1	transport protein particle (TRAPP) component Bet3, putative
contig06743	1	10	0.00614568	-3.33425	1.29849	13.0962	0.376834	3.71108	AT5G53220.3	unknown protein
contig06745	0	11	0.000465837	-3.84858	0	14.4058	0	3.84858	AT4G19030.1	NLM1; arsenite transmembrane transporter/ water channel
contig06758	2	13	0.00403491	-2.71276	2.59698	17.0251	1.37683	4.08959	AT5G14410.1	unknown protein
contig06771	5	21	0.00145031	-2.08271	6.49244	27.5021	2.69876	4.78147	AT1G04030.1	unknown protein
contig06772	4	17	0.00419185	-2.09978	5.19396	22.2636	2.37683	4.47661	AT5G65170.1	VQ motif-containing protein
contig06782	1	15	0.000260528	-3.91921	1.29849	19.6443	0.376834	4.29604	AT5G39760.1	AtHB23 (ARABIDOPSIS THALIANA HOMEOBOX PROTEIN 23); DNA binding / transcription factor
contig06794	3	14	0.0073025	-2.23471	3.89547	18.3347	1.9618	4.19651	AT5G67140.1	F-box family protein
contig06809	1	18	3.75237e-05	-4.18224	1.29849	23.5732	0.376834	4.55908	AT3G45980.1	HTB9; DNA binding
contig06812	1	14	0.000494145	-3.81967	1.29849	18.3347	0.376834	4.19651	nohit	nohit
contig06828	3	15	0.00427134	-2.33425	3.89547	19.6443	1.9618	4.29604	AT2G10940.2	protease inhibitor/seed storage/lipid transfer protein (LTP) family protein
contig06872	3	14	0.0073025	-2.23471	3.89547	18.3347	1.9618	4.19651	AT2G31270.1	CDT1A (ARABIDOPSIS HOMOLOG OF YEAST CDT1 A); cyclin-dependent protein kinase/ protein binding
contig06889	2	12	0.0071547	-2.59728	2.59698	15.7155	1.37683	3.97411	AT3G01720.1	unknown protein
contig06920	0	7	0.00758202	-3.19651	0	9.16736	0	3.19651	AT4G20140.1	GSO1 (GASSHO1); ATP binding / protein binding / protein kinase/ protein serine/threonine kinase/ protein tyrosine kinase
contig06938	0	9	0.00187936	-3.55908	0	11.7866	0	3.55908	AT3G20810.3	transcription factor jumonji (jmjC) domain-containing protein
contig06948	0	12	0.000231924	-3.97411	0	15.7155	0	3.97411	nohit	nohit
contig06952	2	13	0.00403491	-2.71276	2.59698	17.0251	1.37683	4.08959	AT5G42020.1	BIP2; ATP binding
contig06961	6	28	0.00011	-2.23471	7.79093	36.6694	2.9618	5.19651	AT4G39900.1	unknown protein
contig06965	1	22	2.74571e-06	-4.47175	1.29849	28.8117	0.376834	4.84858	AT3G50720.1	protein kinase, putative
contig06975	1	15	0.000260528	-3.91921	1.29849	19.6443	0.376834	4.29604	AT3G18090.1	NRPD2b; DNA binding / DNA-directed RNA polymerase/ ribonucleoside binding
contig07021	0	9	0.00187936	-3.55908	0	11.7866	0	3.55908	nohit	nohit
contig07056	4	19	0.00147943	-2.26024	5.19396	24.8828	2.37683	4.63708	AT4G13340.1	leucine-rich repeat family protein / extensin family protein
contig07061	4	18	0.00249988	-2.18224	5.19396	23.5732	2.37683	4.55908	AT3G49370.1	calcium-dependent protein kinase, putative / CDPK, putative
contig07105	5	20	0.00239768	-2.01232	6.49244	26.1924	2.69876	4.71108	AT3G50910.1	unknown protein
contig07112	6	27	0.000184345	-2.18224	7.79093	35.3598	2.9618	5.14404	AT5G26850.3	INVOLVED IN: biological_process unknown; LOCATED IN: chloroplast; EXPRESSED IN: 23 plant structures; EXPRESSED DURING: 13 growth stages; BEST Arabidopsis thaliana protein match is: cyclin-related (TAIR:AT2G41830.1); Has 199 Blast hits to 197 proteins in 66 species: Archae - 0; Bacteria - 0; Metazoa - 113; Fungi - 19; Plants - 59; Viruses - 0; Other Eukaryotes - 8 (source: NCBI BLink).
contig07177	2	13	0.00403491	-2.71276	2.59698	17.0251	1.37683	4.08959	AT3G13870.1	RHD3 (ROOT HAIR DEFECTIVE 3); GTP binding
contig07196	1	12	0.00175843	-3.59728	1.29849	15.7155	0.376834	3.97411	AT5G48970.1	mitochondrial substrate carrier family protein
contig07198	0	8	0.00377483	-3.38915	0	10.477	0	3.38915	AT3G60300.1	RWD domain-containing protein
contig07206	0	7	0.00758202	-3.19651	0	9.16736	0	3.19651	AT5G60920.1	COB (COBRA)
contig07220	10	44	1.88572e-06	-2.14982	12.9849	57.6234	3.69876	5.84858	AT3G60850.1	unknown protein
contig07236	0	7	0.00758202	-3.19651	0	9.16736	0	3.19651	AT1G09050.1	unknown protein
contig07249	2	15	0.00125662	-2.91921	2.59698	19.6443	1.37683	4.29604	AT2G40815.1	FUNCTIONS IN: molecular_function unknown; INVOLVED IN: biological_process unknown; LOCATED IN: cellular_component unknown; CONTAINS InterPro DOMAIN/s: C2 calcium-dependent membrane targeting (InterPro:IPR000008).
contig07263	0	7	0.00758202	-3.19651	0	9.16736	0	3.19651	nohit	nohit
contig07285	0	7	0.00758202	-3.19651	0	9.16736	0	3.19651	AT3G44050.1	kinesin motor protein-related
contig07370	1	10	0.00614568	-3.33425	1.29849	13.0962	0.376834	3.71108	AT2G26610.1	FUNCTIONS IN: molecular_function unknown; LOCATED IN: chloroplast; CONTAINS InterPro DOMAIN/s: WD40 repeat-like (InterPro:IPR011046), WD40/YVTN repeat-like (InterPro:IPR015943); BEST Arabidopsis thaliana protein match is: transducin family protein / WD-40 repeat family protein (TAIR:AT3G33530.1); Has 123 Blast hits to 101 proteins in 39 species: Archae - 0; Bacteria - 0; Metazoa - 87; Fungi - 0; …
contig07374	0	18	3.53198e-06	-4.55908	0	23.5732	0	4.55908	AT3G63170.1	chalcone isomerase
contig07389	4	34	3.03563e-07	-3.09978	5.19396	44.5272	2.37683	5.47661	AT1G19440.1	KCS4 (3-KETOACYL-COA SYNTHASE 4); acyltransferase/ catalytic/ transferase, transferring acyl groups other than amino-acyl groups
contig07423	2	20	6.19965e-05	-3.33425	2.59698	26.1924	1.37683	4.71108	AT2G26850.1	F-box family protein
contig07449	0	10	0.000935667	-3.71108	0	13.0962	0	3.71108	AT1G78930.1	mitochondrial transcription termination factor-related / mTERF-related
contig07463	1	12	0.00175843	-3.59728	1.29849	15.7155	0.376834	3.97411	AT1G24160.1	unknown protein
contig07464	0	8	0.00377483	-3.38915	0	10.477	0	3.38915	AT3G49710.1	pentatricopeptide (PPR) repeat-containing protein
contig07569	1	16	0.000136933	-4.01232	1.29849	20.954	0.376834	4.38915	AT1G16570.1	glycosyl transferase family 1 protein
contig07607	1	18	3.75237e-05	-4.18224	1.29849	23.5732	0.376834	4.55908	AT5G59720.1	HSP18.2 (heat shock protein 18.2)
contig07624	1	11	0.00329582	-3.47175	1.29849	14.4058	0.376834	3.84858	AT5G08350.1	GRAM domain-containing protein / ABA-responsive protein-related
contig07639	1	15	0.000260528	-3.91921	1.29849	19.6443	0.376834	4.29604	AT3G01380.1	catalytic/ transferase
contig07662	4	16	0.00697023	-2.01232	5.19396	20.954	2.37683	4.38915	AT1G10890.1	unknown protein
contig07687	2	18	0.000209371	-3.18224	2.59698	23.5732	1.37683	4.55908	AT1G55260.1	lipid binding
contig07706	2	14	0.00225903	-2.81967	2.59698	18.3347	1.37683	4.19651	AT5G65360.1	histone H3
contig07720	0	7	0.00758202	-3.19651	0	9.16736	0	3.19651	AT2G19810.1	zinc finger (CCCH-type) family protein
contig07760	3	30	6.9767e-07	-3.33425	3.89547	39.2887	1.9618	5.29604	AT1G02020.1	nitroreductase family protein
contig07770	6	29	6.52944e-05	-2.28534	7.79093	37.979	2.9618	5.24713	AT5G61000.1	replication protein, putative
contig07785	4	22	0.000294532	-2.47175	5.19396	28.8117	2.37683	4.84858	AT3G51895.1	SULTR3;1 (SULFATE TRANSPORTER 3;1); secondary active sulfate transmembrane transporter/ sulfate transmembrane transporter/ transporter
contig07813	0	9	0.00187936	-3.55908	0	11.7866	0	3.55908	AT5G14230.1	protein binding
contig07814	2	14	0.00225903	-2.81967	2.59698	18.3347	1.37683	4.19651	AT5G25280.2	serine-rich protein-related
contig07887	1	11	0.00329582	-3.47175	1.29849	14.4058	0.376834	3.84858	AT1G04850.1	ubiquitin-associated (UBA)/TS-N domain-containing protein
contig07945	4	16	0.00697023	-2.01232	5.19396	20.954	2.37683	4.38915	AT1G53900.1	GTP binding / translation initiation factor
contig08027	0	9	0.00187936	-3.55908	0	11.7866	0	3.55908	AT1G03760.1	prefoldin subunit family protein
contig08037	5	33	2.22846e-06	-2.73478	6.49244	43.2175	2.69876	5.43354	AT1G12770.1	EMB1586 (embryo defective 1586); ATP binding / ATP-dependent helicase/ helicase/ nucleic acid binding
contig08075	4	16	0.00697023	-2.01232	5.19396	20.954	2.37683	4.38915	AT2G35110.2	GRL (GNARLED); transcription activator
contig08121	0	9	0.00187936	-3.55908	0	11.7866	0	3.55908	AT2G37080.1	myosin heavy chain-related
contig08124	0	15	2.86208e-05	-4.29604	0	19.6443	0	4.29604	AT5G25752.1	RBL11 (RHOMBOID-LIKE PROTEIN 11)
contig08128	1	10	0.00614568	-3.33425	1.29849	13.0962	0.376834	3.71108	AT3G09405.1	FUNCTIONS IN: molecular_function unknown; INVOLVED IN: biological_process unknown; LOCATED IN: cellular_component unknown; CONTAINS InterPro DOMAIN/s: Pectinacetylesterase (InterPro:IPR004963); BEST Arabidopsis thaliana protein match is: pectinacetylesterase family protein (TAIR:AT3G09410.1).
contig08135	4	17	0.00419185	-2.09978	5.19396	22.2636	2.37683	4.47661	AT3G24880.1	DNA binding
contig08159	0	7	0.00758202	-3.19651	0	9.16736	0	3.19651	AT5G50340.1	ATP binding / damaged DNA binding / nucleoside-triphosphatase/ nucleotide binding
contig08195	13	58	3.40409e-08	-2.16986	16.8804	75.9581	4.07727	6.24713	AT3G04730.1	IAA16; transcription factor
contig08200	1	14	0.000494145	-3.81967	1.29849	18.3347	0.376834	4.19651	AT2G33000.1	ubiquitin-associated (UBA)/TS-N domain-containing protein-related
contig08216	0	10	0.000935667	-3.71108	0	13.0962	0	3.71108	AT3G52910.1	AtGRF4 (GROWTH-REGULATING FACTOR 4); transcription activator
contig08239	1	11	0.00329582	-3.47175	1.29849	14.4058	0.376834	3.84858	AT5G18930.1	BUD2 (BUSHY AND DWARF 2); adenosylmethionine decarboxylase
contig08280	6	62	3.70643e-13	-3.38155	7.79093	81.1966	2.9618	6.34335	AT3G23770.1	glycosyl hydrolase family 17 protein
contig08312	0	11	0.000465837	-3.84858	0	14.4058	0	3.84858	AT2G24190.2	short-chain dehydrogenase/reductase (SDR) family protein
contig08374	3	16	0.00247817	-2.42735	3.89547	20.954	1.9618	4.38915	AT3G49250.1	DMS3 (DEFECTIVE IN MERISTEM SILENCING 3)
contig08397	4	18	0.00249988	-2.18224	5.19396	23.5732	2.37683	4.55908	AT5G02830.1	pentatricopeptide (PPR) repeat-containing protein
contig08399	1	12	0.00175843	-3.59728	1.29849	15.7155	0.376834	3.97411	AT3G57520.1	AtSIP2 (Arabidopsis thaliana seed imbibition 2); hydrolase, hydrolyzing O-glycosyl compounds
contig08403	0	10	0.000935667	-3.71108	0	13.0962	0	3.71108	AT5G43210.1	endo/excinuclease amino terminal domain-containing protein
contig08408	0	9	0.00187936	-3.55908	0	11.7866	0	3.55908	AT1G11020.1	zinc finger (C3HC4-type RING finger) family protein
contig08430	0	7	0.00758202	-3.19651	0	9.16736	0	3.19651	AT3G24255.1	FUNCTIONS IN: molecular_function unknown; INVOLVED IN: biological_process unknown; LOCATED IN: cellular_component unknown; CONTAINS InterPro DOMAIN/s: RNA-directed DNA polymerase (reverse transcriptase), related (InterPro:IPR015706); BEST Arabidopsis thaliana protein match is: unknown protein (TAIR:AT3G23910.1); Has 2302 Blast hits to 2235 proteins in 74 species: Archae - 4; Bacteria - 15; Metazo…
contig08493	0	7	0.00758202	-3.19651	0	9.16736	0	3.19651	AT4G13992.1	FUNCTIONS IN: molecular_function unknown; INVOLVED IN: intracellular signaling cascade; LOCATED IN: mitochondrion; CONTAINS InterPro DOMAIN/s: Protein kinase C, phorbol ester/diacylglycerol binding (InterPro:IPR002219), DC1 (InterPro:IPR004146), C1-like (InterPro:IPR011424); BEST Arabidopsis thaliana protein match is: DC1 domain-containing protein (TAIR:AT4G16015.1); Has 1471 Blast hits to 614 pr…
contig08582	0	7	0.00758202	-3.19651	0	9.16736	0	3.19651	AT1G29110.1	cysteine proteinase, putative
contig08600	4	17	0.00419185	-2.09978	5.19396	22.2636	2.37683	4.47661	AT1G69150.1	DC1 domain-containing protein
contig08636	0	14	5.7487e-05	-4.19651	0	18.3347	0	4.19651	AT2G32310.1	FUNCTIONS IN: molecular_function unknown; INVOLVED IN: biological_process unknown; LOCATED IN: cellular_component unknown; CONTAINS InterPro DOMAIN/s: CCT domain (InterPro:IPR010402); BEST Arabidopsis thaliana protein match is: transcription factor (TAIR:AT1G05290.1); Has 396 Blast hits to 396 proteins in 48 species: Archae - 0; Bacteria - 0; Metazoa - 10; Fungi - 5; Plants - 366; Viruses - 0; Ot…
contig08646	5	22	0.00087098	-2.14982	6.49244	28.8117	2.69876	4.84858	AT3G22590.1	RNA pol II accessory factor Cdc73 family protein
contig08666	0	10	0.000935667	-3.71108	0	13.0962	0	3.71108	AT1G66100.1	thionin, putative
contig08683	0	7	0.00758202	-3.19651	0	9.16736	0	3.19651	AT4G01080.1	unknown protein
contig08702	3	14	0.0073025	-2.23471	3.89547	18.3347	1.9618	4.19651	AT4G38980.1	unknown protein
contig08713	1	10	0.00614568	-3.33425	1.29849	13.0962	0.376834	3.71108	AT3G10010.1	DML2 (DEMETER-LIKE 2); 4 iron, 4 sulfur cluster binding / catalytic/ endonuclease
contig08730	1	11	0.00329582	-3.47175	1.29849	14.4058	0.376834	3.84858	AT2G24960.2	unknown protein
contig08780	1	14	0.000494145	-3.81967	1.29849	18.3347	0.376834	4.19651	AT3G02260.1	BIG (BIG); binding / ubiquitin-protein ligase/ zinc ion binding
contig08783	0	7	0.00758202	-3.19651	0	9.16736	0	3.19651	AT5G63290.1	coproporphyrinogen oxidase-related
contig08815	5	91	6.27736e-22	-4.19818	6.49244	119.176	2.69876	6.89695	AT1G56580.1	unknown protein
contig08819	1	11	0.00329582	-3.47175	1.29849	14.4058	0.376834	3.84858	AT1G71695.1	peroxidase 12 (PER12) (P12) (PRXR6)
contig08858	3	14	0.0073025	-2.23471	3.89547	18.3347	1.9618	4.19651	AT1G18750.1	AGL65 (AGAMOUS-LIKE 65); DNA binding / transcription factor
contig08862	3	19	0.000464314	-2.67528	3.89547	24.8828	1.9618	4.63708	AT2G18060.1	VND1 (VASCULAR RELATED NAC-DOMAIN PROTEIN 1); transcription factor
contig08875	0	9	0.00187936	-3.55908	0	11.7866	0	3.55908	AT3G61947.1	unknown protein
contig08881	0	7	0.00758202	-3.19651	0	9.16736	0	3.19651	AT1G67720.1	leucine-rich repeat family protein / protein kinase family protein
contig08907	1	10	0.00614568	-3.33425	1.29849	13.0962	0.376834	3.71108	AT4G35930.1	FUNCTIONS IN: molecular_function unknown; INVOLVED IN: biological_process unknown; LOCATED IN: cellular_component unknown; EXPRESSED IN: 12 plant structures; EXPRESSED DURING: 8 growth stages; CONTAINS InterPro DOMAIN/s: Cyclin-like F-box (InterPro:IPR001810); BEST Arabidopsis thaliana protein match is: F-box family protein (TAIR:AT1G61340.1); Has 54 Blast hits to 53 proteins in 9 species: Archae…
contig08920	14	122	4.45056e-23	-3.1357	18.1788	159.774	4.18419	7.31989	AT2G42200.1	SPL9 (SQUAMOSA PROMOTER BINDING PROTEIN-LIKE 9); transcription factor
contig08939	2	17	0.000382358	-3.09978	2.59698	22.2636	1.37683	4.47661	AT1G74260.1	PUR4 (purine biosynthesis 4); ATP binding / catalytic/ phosphoribosylformylglycinamidine synthase
contig09026	1	11	0.00329582	-3.47175	1.29849	14.4058	0.376834	3.84858	AT1G20160.2	ATSBT5.2; identical protein binding / serine-type endopeptidase
contig09039	0	7	0.00758202	-3.19651	0	9.16736	0	3.19651	AT1G03030.1	phosphoribulokinase/uridine kinase family protein
contig09040	0	11	0.000465837	-3.84858	0	14.4058	0	3.84858	AT1G60790.1	unknown protein
contig09047	3	17	0.00142727	-2.51482	3.89547	22.2636	1.9618	4.47661	AT5G26110.1	ATP binding / catalytic/ protein kinase
contig09069	3	17	0.00142727	-2.51482	3.89547	22.2636	1.9618	4.47661	AT1G42960.1	expressed protein localized to the inner membrane of the chloroplast.
contig09108	0	7	0.00758202	-3.19651	0	9.16736	0	3.19651	AT2G14860.1	peroxisomal membrane protein 22 kDa, putative
contig09119	1	12	0.00175843	-3.59728	1.29849	15.7155	0.376834	3.97411	AT2G11405.1	unknown protein
contig09123	1	14	0.000494145	-3.81967	1.29849	18.3347	0.376834	4.19651	AT5G65170.1	VQ motif-containing protein
contig09138	0	9	0.00187936	-3.55908	0	11.7866	0	3.55908	AT1G12030.1	unknown protein
contig09145	1	10	0.00614568	-3.33425	1.29849	13.0962	0.376834	3.71108	AT2G14820.1	NPY2 (NAKED PINS IN YUC MUTANTS 2); protein binding / signal transducer
contig09146	2	16	0.000694977	-3.01232	2.59698	20.954	1.37683	4.38915	AT2G01130.1	ATP binding / ATP-dependent helicase/ RNA binding / double-stranded RNA binding / helicase/ nucleic acid binding
contig09162	0	8	0.00377483	-3.38915	0	10.477	0	3.38915	AT5G42090.1	LOCATED IN: endomembrane system, integral to membrane; EXPRESSED IN: 24 plant structures; EXPRESSED DURING: 14 growth stages; CONTAINS InterPro DOMAIN/s: Transmembrane receptor, eukaryota (InterPro:IPR009637); BEST Arabidopsis thaliana protein match is: unknown protein (TAIR:AT3G09570.1); Has 303 Blast hits to 300 proteins in 77 species: Archae - 0; Bacteria - 0; Metazoa - 180; Fungi - 10; Plants…
contig09179	3	16	0.00247817	-2.42735	3.89547	20.954	1.9618	4.38915	AT5G47720.5	acetyl-CoA C-acyltransferase, putative / 3-ketoacyl-CoA thiolase, putative
contig09202	3	15	0.00427134	-2.33425	3.89547	19.6443	1.9618	4.29604	AT4G30100.1	tRNA-splicing endonuclease positive effector-related
contig09211	0	13	0.000115467	-4.08959	0	17.0251	0	4.08959	AT3G20840.1	PLT1 (PLETHORA 1); transcription factor
contig09231	15	61	5.45927e-08	-2.03616	19.4773	79.887	4.28372	6.31989	AT4G36350.1	PAP25 (PURPLE ACID PHOSPHATASE 25); acid phosphatase/ protein serine/threonine phosphatase
contig09283	1	11	0.00329582	-3.47175	1.29849	14.4058	0.376834	3.84858	AT1G79790.2	haloacid dehalogenase-like hydrolase family protein
contig09357	3	15	0.00427134	-2.33425	3.89547	19.6443	1.9618	4.29604	AT3G20530.1	protein kinase family protein
contig09384	2	12	0.0071547	-2.59728	2.59698	15.7155	1.37683	3.97411	AT1G06720.1	INVOLVED IN: ribosome biogenesis; LOCATED IN: nucleus; EXPRESSED IN: 21 plant structures; EXPRESSED DURING: 13 growth stages; CONTAINS InterPro DOMAIN/s: AARP2CN (InterPro:IPR012948), Protein of unknown function DUF663 (InterPro:IPR007034); BEST Arabidopsis thaliana protein match is: unknown protein (TAIR:AT1G42440.1); Has 7944 Blast hits to 5342 proteins in 373 species: Archae - 33; Bacteria - 6…
contig09386	3	15	0.00427134	-2.33425	3.89547	19.6443	1.9618	4.29604	AT3G02300.1	regulator of chromosome condensation (RCC1) family protein
contig09397	3	14	0.0073025	-2.23471	3.89547	18.3347	1.9618	4.19651	AT1G08845.2	structural constituent of ribosome
contig09413	0	7	0.00758202	-3.19651	0	9.16736	0	3.19651	AT5G14080.1	pentatricopeptide (PPR) repeat-containing protein
contig09418	2	13	0.00403491	-2.71276	2.59698	17.0251	1.37683	4.08959	AT1G65590.1	HEXO3 (BETA-HEXOSAMINIDASE 3); beta-N-acetylhexosaminidase/ hexosaminidase
contig09552	1	11	0.00329582	-3.47175	1.29849	14.4058	0.376834	3.84858	AT5G53220.3	unknown protein
contig09559	0	8	0.00377483	-3.38915	0	10.477	0	3.38915	AT4G08950.1	EXO (EXORDIUM)
contig09566	1	10	0.00614568	-3.33425	1.29849	13.0962	0.376834	3.71108	AT2G35940.3	BLH1 (BEL1-LIKE HOMEODOMAIN 1); DNA binding / protein heterodimerization/ protein homodimerization/ transcription factor
contig09570	1	10	0.00614568	-3.33425	1.29849	13.0962	0.376834	3.71108	AT1G08260.2	TIL1 (TILTED 1); DNA binding / DNA-directed DNA polymerase/ nucleic acid binding / nucleotide binding / zinc ion binding
contig09573	1	13	0.000933992	-3.71276	1.29849	17.0251	0.376834	4.08959	AT1G60630.1	leucine-rich repeat family protein
contig09587	0	8	0.00377483	-3.38915	0	10.477	0	3.38915	AT4G19570.1	DNAJ heat shock N-terminal domain-containing protein
contig09590	2	16	0.000694977	-3.01232	2.59698	20.954	1.37683	4.38915	AT3G49660.1	transducin family protein / WD-40 repeat family protein
contig09601	4	34	3.03563e-07	-3.09978	5.19396	44.5272	2.37683	5.47661	AT4G11560.1	bromo-adjacent homology (BAH) domain-containing protein
contig09736	3	14	0.0073025	-2.23471	3.89547	18.3347	1.9618	4.19651	AT4G37630.2	CYCD5;1 (cyclin d5;1); cyclin-dependent protein kinase
contig09780	7	31	6.59162e-05	-2.15916	9.08942	40.5983	3.18419	5.34335	AT2G25830.1	YebC-related
contig09869	1	21	5.29386e-06	-4.40463	1.29849	27.5021	0.376834	4.78147	AT1G35830.1	VQ motif-containing protein
contig09874	6	30	3.85667e-05	-2.33425	7.79093	39.2887	2.9618	5.29604	AT5G45600.1	GAS41; protein binding
contig09915	2	12	0.0071547	-2.59728	2.59698	15.7155	1.37683	3.97411	AT5G01440.1	insulin-degrading enzyme-related
contig09924	7	60	6.2321e-12	-3.11185	9.08942	78.5773	3.18419	6.29604	AT3G57790.1	glycoside hydrolase family 28 protein / polygalacturonase (pectinase) family protein
contig09925	2	13	0.00403491	-2.71276	2.59698	17.0251	1.37683	4.08959	AT1G69440.1	AGO7 (ARGONAUTE7); nucleic acid binding
contig09985	5	20	0.00239768	-2.01232	6.49244	26.1924	2.69876	4.71108	AT5G48310.1	unknown protein
contig10113	0	7	0.00758202	-3.19651	0	9.16736	0	3.19651	AT1G51190.1	PLT2 (PLETHORA 2); transcription factor
contig10114	0	9	0.00187936	-3.55908	0	11.7866	0	3.55908	AT4G13870.2	WRNEXO (WERNER SYNDROME-LIKE EXONUCLEASE); 3'-5' exonuclease/ nucleic acid binding / protein binding
contig10131	1	16	0.000136933	-4.01232	1.29849	20.954	0.376834	4.38915	AT5G63000.1	unknown protein
contig10136	2	13	0.00403491	-2.71276	2.59698	17.0251	1.37683	4.08959	AT5G46920.1	intron maturase, type II family protein
contig10207	0	8	0.00377483	-3.38915	0	10.477	0	3.38915	AT1G05490.1	chr31 (chromatin remodeling 31); ATP binding / DNA binding / helicase/ nucleic acid binding
contig10208	3	14	0.0073025	-2.23471	3.89547	18.3347	1.9618	4.19651	AT4G23160.1	protein kinase family protein
contig10254	0	9	0.00187936	-3.55908	0	11.7866	0	3.55908	AT3G14250.1	protein binding / zinc ion binding
contig10260	7	40	5.67098e-07	-2.52689	9.08942	52.3849	3.18419	5.71108	AT3G20770.1	EIN3 (ETHYLENE-INSENSITIVE3); transcription factor
contig10343	1	17	7.17715e-05	-4.09978	1.29849	22.2636	0.376834	4.47661	AT2G28305.1	unknown protein
contig10358	0	7	0.00758202	-3.19651	0	9.16736	0	3.19651	AT3G32130.1	FUNCTIONS IN: molecular_function unknown; INVOLVED IN: biological_process unknown; LOCATED IN: endomembrane system; BEST Arabidopsis thaliana protein match is: nucleic acid binding (TAIR:AT3G25270.1); Has 64 Blast hits to 64 proteins in 3 species: Archae - 0; Bacteria - 0; Metazoa - 0; Fungi - 0; Plants - 64; Viruses - 0; Other Eukaryotes - 0 (source: NCBI BLink).
contig10398	0	7	0.00758202	-3.19651	0	9.16736	0	3.19651	AT5G62230.1	ERL1 (ERECTA-LIKE 1); kinase
contig10430	0	9	0.00187936	-3.55908	0	11.7866	0	3.55908	AT3G44790.1	meprin and TRAF homology domain-containing protein / MATH domain-containing protein
contig10441	5	55	4.75509e-12	-3.47175	6.49244	72.0292	2.69876	6.17051	AT4G05100.1	AtMYB74 (myb domain protein 74); DNA binding / transcription factor
contig10442	0	13	0.000115467	-4.08959	0	17.0251	0	4.08959	AT4G25010.1	nodulin MtN3 family protein
contig10483	2	12	0.0071547	-2.59728	2.59698	15.7155	1.37683	3.97411	ATMG00710.1	hypothetical protein
contig10605	3	14	0.0073025	-2.23471	3.89547	18.3347	1.9618	4.19651	AT3G62760.1	ATGSTF13; glutathione transferase
contig10620	3	15	0.00427134	-2.33425	3.89547	19.6443	1.9618	4.29604	AT1G63440.1	HMA5 (HEAVY METAL ATPASE 5); ATPase, coupled to transmembrane movement of ions, phosphorylative mechanism
contig10687	0	7	0.00758202	-3.19651	0	9.16736	0	3.19651	AT5G66310.1	kinesin motor family protein
contig10697	0	8	0.00377483	-3.38915	0	10.477	0	3.38915	AT4G36960.2	RNA recognition motif (RRM)-containing protein
contig10728	0	8	0.00377483	-3.38915	0	10.477	0	3.38915	AT3G09370.2	MYB3R-3 (myb domain protein 3R-3); DNA binding / transcription factor
contig10759	0	9	0.00187936	-3.55908	0	11.7866	0	3.55908	AT3G25980.1	mitotic spindle checkpoint protein, putative (MAD2)
contig10762	1	10	0.00614568	-3.33425	1.29849	13.0962	0.376834	3.71108	AT1G76930.2	ATEXT4 (EXTENSIN 4); structural constituent of cell wall
contig10780	1	10	0.00614568	-3.33425	1.29849	13.0962	0.376834	3.71108	AT4G16130.1	ARA1 (ARABINOSE KINASE); ATP binding / L-arabinokinase/ galactokinase
contig10800	0	7	0.00758202	-3.19651	0	9.16736	0	3.19651	AT5G39050.1	transferase/ transferase, transferring acyl groups other than amino-acyl groups
contig10814	1	12	0.00175843	-3.59728	1.29849	15.7155	0.376834	3.97411	AT3G20015.1	aspartic-type endopeptidase
contig10816	8	38	5.10931e-06	-2.26024	10.3879	49.7656	3.37683	5.63708	AT5G11780.1	unknown protein
contig10878	2	13	0.00403491	-2.71276	2.59698	17.0251	1.37683	4.08959	AT4G20090.1	EMB1025 (embryo defective 1025)
contig10894	4	19	0.00147943	-2.26024	5.19396	24.8828	2.37683	4.63708	AT4G20910.1	HEN1 (HUA ENHANCER 1); RNA methyltransferase
contig10924	2	18	0.000209371	-3.18224	2.59698	23.5732	1.37683	4.55908	AT4G22270.1	unknown protein
contig11004	6	29	6.52944e-05	-2.28534	7.79093	37.979	2.9618	5.24713	AT2G35880.1	FUNCTIONS IN: molecular_function unknown; EXPRESSED IN: 24 plant structures; EXPRESSED DURING: 13 growth stages; CONTAINS InterPro DOMAIN/s: Targeting for Xklp2 (InterPro:IPR009675); BEST Arabidopsis thaliana protein match is: unknown protein (TAIR:AT4G32330.3); Has 14997 Blast hits to 8919 proteins in 586 species: Archae - 10; Bacteria - 1037; Metazoa - 6567; Fungi - 1700; Plants - 594; Viruses …
contig11010	4	17	0.00419185	-2.09978	5.19396	22.2636	2.37683	4.47661	AT5G56400.1	F-box family protein
contig11064	1	14	0.000494145	-3.81967	1.29849	18.3347	0.376834	4.19651	AT1G75580.1	auxin-responsive protein, putative
contig11075	0	7	0.00758202	-3.19651	0	9.16736	0	3.19651	AT1G50710.1	unknown protein
contig11103	0	12	0.000231924	-3.97411	0	15.7155	0	3.97411	AT5G52470.1	FIB1 (FIBRILLARIN 1); snoRNA binding
contig11106	0	10	0.000935667	-3.71108	0	13.0962	0	3.71108	AT5G60970.1	TCP5 (TEOSINTE BRANCHED1, CYCLOIDEA AND PCF TRANSCRIPTION FACTOR 5); transcription factor
contig11123	1	11	0.00329582	-3.47175	1.29849	14.4058	0.376834	3.84858	AT2G46420.1	unknown protein
contig11124	0	13	0.000115467	-4.08959	0	17.0251	0	4.08959	AT3G14360.1	lipase class 3 family protein
contig11165	3	16	0.00247817	-2.42735	3.89547	20.954	1.9618	4.38915	AT1G30190.1	unknown protein
contig11181	0	13	0.000115467	-4.08959	0	17.0251	0	4.08959	AT1G10470.1	ARR4 (RESPONSE REGULATOR 4); protein binding / transcription regulator/ two-component response regulator
contig11239	1	10	0.00614568	-3.33425	1.29849	13.0962	0.376834	3.71108	AT3G17000.1	UBC32 (ubiquitin-conjugating enzyme 32); ubiquitin-protein ligase
contig11262	0	7	0.00758202	-3.19651	0	9.16736	0	3.19651	AT1G68710.1	haloacid dehalogenase-like hydrolase family protein
contig11278	0	7	0.00758202	-3.19651	0	9.16736	0	3.19651	AT4G39720.1	VQ motif-containing protein
contig11311	0	8	0.00377483	-3.38915	0	10.477	0	3.38915	AT1G79670.2	RFO1 (RESISTANCE TO FUSARIUM OXYSPORUM 1); kinase
contig11356	0	10	0.000935667	-3.71108	0	13.0962	0	3.71108	AT3G19553.1	amino acid permease family protein
contig11361	0	8	0.00377483	-3.38915	0	10.477	0	3.38915	AT5G64520.1	XRCC2
contig11404	33	140	3.43215e-17	-2.09721	42.8501	183.347	5.42123	7.51843	AT1G70830.5	MLP28 (MLP-LIKE PROTEIN 28)
contig11432	0	8	0.00377483	-3.38915	0	10.477	0	3.38915	AT1G43710.1	emb1075 (embryo defective 1075); carboxy-lyase/ catalytic/ pyridoxal phosphate binding
contig11482	1	12	0.00175843	-3.59728	1.29849	15.7155	0.376834	3.97411	AT1G72030.1	GCN5-related N-acetyltransferase (GNAT) family protein
contig11485	11	44	4.96316e-06	-2.01232	14.2834	57.6234	3.83627	5.84858	AT4G02320.1	pectinesterase family protein
contig11516	1	10	0.00614568	-3.33425	1.29849	13.0962	0.376834	3.71108	AT4G30200.2	Encodes a protein with similarity to VRN5 and VIN3.Contains both a fibronectin III and PHD finger domain. VEL1 is a part of a polycomb repressive complex (PRC2) that is involved in epigenetic silencing of the FLC flowering locus.
contig11572	1	11	0.00329582	-3.47175	1.29849	14.4058	0.376834	3.84858	AT5G06920.1	FLA21 (FASCICLIN-LIKE ARABINOGALACTAN PROTEIN 21 PRECURSOR)
contig11573	5	22	0.00087098	-2.14982	6.49244	28.8117	2.69876	4.84858	AT1G43650.1	integral membrane family protein / nodulin MtN21-related
contig11587	4	21	0.000507547	-2.40463	5.19396	27.5021	2.37683	4.78147	AT3G09200.2	60S acidic ribosomal protein P0 (RPP0B)
contig11590	3	21	0.0001477	-2.81967	3.89547	27.5021	1.9618	4.78147	AT5G11950.2	protein homodimerization
contig11597	0	9	0.00187936	-3.55908	0	11.7866	0	3.55908	AT5G54880.1	DTW domain-containing protein
contig11615	0	7	0.00758202	-3.19651	0	9.16736	0	3.19651	AT5G67350.1	unknown protein
contig11632	2	16	0.000694977	-3.01232	2.59698	20.954	1.37683	4.38915	nohit	nohit
contig11670	9	40	5.1795e-06	-2.16432	11.6864	52.3849	3.54676	5.71108	AT2G40650.1	pre-mRNA splicing factor PRP38 family protein
contig11740	7	37	2.86733e-06	-2.41442	9.08942	48.456	3.18419	5.5986	AT3G21640.1	TWD1 (TWISTED DWARF 1); FK506 binding / calmodulin binding / peptidyl-prolyl cis-trans isomerase
contig11778	0	9	0.00187936	-3.55908	0	11.7866	0	3.55908	AT4G08840.1	APUM11 (Arabidopsis Pumilio 11); RNA binding / binding
contig11810	2	18	0.000209371	-3.18224	2.59698	23.5732	1.37683	4.55908	AT1G03650.1	GCN5-related N-acetyltransferase (GNAT) family protein
contig11820	0	8	0.00377483	-3.38915	0	10.477	0	3.38915	AT1G69810.1	WRKY36; transcription factor
contig11821	5	24	0.000308031	-2.27535	6.49244	31.4309	2.69876	4.97411	AT1G02060.1	pentatricopeptide (PPR) repeat-containing protein
contig11873	3	15	0.00427134	-2.33425	3.89547	19.6443	1.9618	4.29604	AT5G11060.1	KNAT4 (KNOTTED1-LIKE HOMEOBOX GENE 4); transcription activator/ transcription factor
contig11928	3	18	0.000816551	-2.59728	3.89547	23.5732	1.9618	4.55908	AT1G17310.1	MADS-box protein (AGL100)
contig11940	3	15	0.00427134	-2.33425	3.89547	19.6443	1.9618	4.29604	AT5G14360.1	ubiquitin family protein
contig11956	3	18	0.000816551	-2.59728	3.89547	23.5732	1.9618	4.55908	AT3G17170.1	RFC3 (REGULATOR OF FATTY-ACID COMPOSITION 3); structural constituent of ribosome
contig11968	1	10	0.00614568	-3.33425	1.29849	13.0962	0.376834	3.71108	AT3G15190.1	chloroplast 30S ribosomal protein S20, putative
contig11976	0	7	0.00758202	-3.19651	0	9.16736	0	3.19651	AT2G46250.1	myosin heavy chain-related
contig11999	4	17	0.00419185	-2.09978	5.19396	22.2636	2.37683	4.47661	AT5G46060.1	unknown protein
contig12017	4	16	0.00697023	-2.01232	5.19396	20.954	2.37683	4.38915	AT5G02440.1	unknown protein
contig12020	15	67	2.81456e-09	-2.17152	19.4773	87.7447	4.28372	6.45524	AT3G59010.1	pectinesterase family protein
contig12044	4	16	0.00697023	-2.01232	5.19396	20.954	2.37683	4.38915	AT5G07200.1	YAP169; gibberellin 20-oxidase
contig12055	3	15	0.00427134	-2.33425	3.89547	19.6443	1.9618	4.29604	AT3G45980.1	HTB9; DNA binding
contig12061	1	10	0.00614568	-3.33425	1.29849	13.0962	0.376834	3.71108	AT4G31420.2	zinc finger (C2H2 type) family protein
contig12073	4	21	0.000507547	-2.40463	5.19396	27.5021	2.37683	4.78147	AT3G20015.1	aspartic-type endopeptidase
contig12077	3	15	0.00427134	-2.33425	3.89547	19.6443	1.9618	4.29604	AT4G26370.1	antitermination NusB domain-containing protein
contig12091	0	9	0.00187936	-3.55908	0	11.7866	0	3.55908	AT5G27620.1	CYCH;1 (CYCLIN H;1); cyclin-dependent protein kinase/ protein binding / protein kinase
contig12117	0	8	0.00377483	-3.38915	0	10.477	0	3.38915	AT5G13840.1	FZR3 (FIZZY-RELATED 3); signal transducer
contig12160	5	23	0.000519582	-2.21395	6.49244	30.1213	2.69876	4.91271	AT5G47690.1	binding
contig12163	1	13	0.000933992	-3.71276	1.29849	17.0251	0.376834	4.08959	AT1G75710.1	zinc finger (C2H2 type) family protein
contig12179	4	18	0.00249988	-2.18224	5.19396	23.5732	2.37683	4.55908	AT1G80580.1	ethylene-responsive element-binding family protein
contig12204	1	10	0.00614568	-3.33425	1.29849	13.0962	0.376834	3.71108	AT4G04880.1	adenosine/AMP deaminase family protein
contig12209	0	9	0.00187936	-3.55908	0	11.7866	0	3.55908	AT4G09810.1	transporter-related
contig12211	3	14	0.0073025	-2.23471	3.89547	18.3347	1.9618	4.19651	AT5G41170.1	pentatricopeptide (PPR) repeat-containing protein
contig12277	1	12	0.00175843	-3.59728	1.29849	15.7155	0.376834	3.97411	AT4G00210.1	LBD31 (LOB DOMAIN-CONTAINING PROTEIN 31)
contig12364	0	9	0.00187936	-3.55908	0	11.7866	0	3.55908	AT1G70830.5	MLP28 (MLP-LIKE PROTEIN 28)
contig12442	4	20	0.000869362	-2.33425	5.19396	26.1924	2.37683	4.71108	AT5G01350.1	unknown protein
contig12448	4	19	0.00147943	-2.26024	5.19396	24.8828	2.37683	4.63708	nohit	nohit
contig12462	2	20	6.19965e-05	-3.33425	2.59698	26.1924	1.37683	4.71108	AT1G75240.1	AtHB33 (ARABIDOPSIS THALIANA HOMEOBOX PROTEIN 33); DNA binding / transcription factor
contig12481	1	16	0.000136933	-4.01232	1.29849	20.954	0.376834	4.38915	AT3G06600.2	unknown protein
contig12531	2	15	0.00125662	-2.91921	2.59698	19.6443	1.37683	4.29604	AT4G02280.1	SUS3 (sucrose synthase 3); UDP-glycosyltransferase/ sucrose synthase/ transferase, transferring glycosyl groups
contig12590	0	7	0.00758202	-3.19651	0	9.16736	0	3.19651	AT4G13965.1	FUNCTIONS IN: molecular_function unknown; INVOLVED IN: biological_process unknown; LOCATED IN: cellular_component unknown; CONTAINS InterPro DOMAIN/s: FBD (InterPro:IPR013596), FBD-like (InterPro:IPR006566), Leucine-rich repeat 2 (InterPro:IPR013101); BEST Arabidopsis thaliana protein match is: F-box family protein (TAIR:AT1G55030.1); Has 1305 Blast hits to 1279 proteins in 17 species: Archae - 0…
contig12595	1	10	0.00614568	-3.33425	1.29849	13.0962	0.376834	3.71108	AT4G33625.2	unknown protein
contig12637	0	7	0.00758202	-3.19651	0	9.16736	0	3.19651	AT2G29090.1	CYP707A2; (+)-abscisic acid 8'-hydroxylase/ oxygen binding
contig12741	3	14	0.0073025	-2.23471	3.89547	18.3347	1.9618	4.19651	AT1G73840.1	ESP1 (ENHANCED SILENCING PHENOTYPE 1)
contig12763	7	28	0.000296263	-2.01232	9.08942	36.6694	3.18419	5.19651	AT1G50660.1	unknown protein
contig12792	2	16	0.000694977	-3.01232	2.59698	20.954	1.37683	4.38915	AT4G00750.1	dehydration-responsive family protein
contig12807	3	16	0.00247817	-2.42735	3.89547	20.954	1.9618	4.38915	AT3G21430.2	DNA binding
contig12809	1	11	0.00329582	-3.47175	1.29849	14.4058	0.376834	3.84858	nohit	nohit
contig12822	2	13	0.00403491	-2.71276	2.59698	17.0251	1.37683	4.08959	AT5G15550.2	transducin family protein / WD-40 repeat family protein
contig12938	0	7	0.00758202	-3.19651	0	9.16736	0	3.19651	AT1G18485.1	pentatricopeptide (PPR) repeat-containing protein
contig12947	0	7	0.00758202	-3.19651	0	9.16736	0	3.19651	AT1G63440.1	HMA5 (HEAVY METAL ATPASE 5); ATPase, coupled to transmembrane movement of ions, phosphorylative mechanism
contig12990	0	7	0.00758202	-3.19651	0	9.16736	0	3.19651	AT3G61690.1	unknown protein
contig12991	10	54	1.0411e-08	-2.44528	12.9849	70.7196	3.69876	6.14404	AT5G19640.1	proton-dependent oligopeptide transport (POT) family protein
contig13026	0	7	0.00758202	-3.19651	0	9.16736	0	3.19651	AT1G75150.1	unknown protein
contig13108	5	25	0.000181555	-2.33425	6.49244	32.7406	2.69876	5.03301	AT4G25170.1	FUNCTIONS IN: molecular_function unknown; INVOLVED IN: biological_process unknown; EXPRESSED IN: 23 plant structures; EXPRESSED DURING: 13 growth stages; CONTAINS InterPro DOMAIN/s: Uncharacterised conserved protein UCP012943 (InterPro:IPR016606); BEST Arabidopsis thaliana protein match is: unknown protein (TAIR:AT5G61490.1); Has 87 Blast hits to 86 proteins in 16 species: Archae - 0; Bacteria - …
contig13136	2	20	6.19965e-05	-3.33425	2.59698	26.1924	1.37683	4.71108	AT5G19670.1	exostosin family protein
contig13148	2	13	0.00403491	-2.71276	2.59698	17.0251	1.37683	4.08959	AT5G34870.1	zinc knuckle (CCHC-type) family protein
contig13179	2	13	0.00403491	-2.71276	2.59698	17.0251	1.37683	4.08959	AT5G47050.1	protein binding / zinc ion binding
contig13254	2	12	0.0071547	-2.59728	2.59698	15.7155	1.37683	3.97411	AT5G60750.1	CAAX amino terminal protease family protein
contig13278	0	7	0.00758202	-3.19651	0	9.16736	0	3.19651	AT3G50270.1	transferase family protein
contig13281	1	10	0.00614568	-3.33425	1.29849	13.0962	0.376834	3.71108	AT1G09400.1	12-oxophytodienoate reductase, putative
contig13368	0	8	0.00377483	-3.38915	0	10.477	0	3.38915	AT1G02730.1	ATCSLD5; 1,4-beta-D-xylan synthase/ cellulose synthase
contig13387	4	25	5.57431e-05	-2.65617	5.19396	32.7406	2.37683	5.03301	AT5G24310.1	ABIL3 (ABL INTERACTOR-LIKE PROTEIN 3)
contig13460	0	10	0.000935667	-3.71108	0	13.0962	0	3.71108	AT1G62960.1	ACS10 (ACC SYNTHASE 10); 1-aminocyclopropane-1-carboxylate synthase/ L-aspartate:2-oxoglutarate aminotransferase/ aromatic-amino-acid:2-oxoglutarate aminotransferase
contig13465	0	7	0.00758202	-3.19651	0	9.16736	0	3.19651	AT1G20870.1	LOCATED IN: cellular_component unknown; EXPRESSED IN: 15 plant structures; EXPRESSED DURING: 7 growth stages; CONTAINS InterPro DOMAIN/s: HSP20-like chaperone (InterPro:IPR008978); BEST Arabidopsis thaliana protein match is: unknown protein (TAIR:AT1G54850.1); Has 48 Blast hits to 39 proteins in 11 species: Archae - 0; Bacteria - 0; Metazoa - 1; Fungi - 0; Plants - 42; Viruses - 0; Other Eukaryot…
contig13495	1	21	5.29386e-06	-4.40463	1.29849	27.5021	0.376834	4.78147	AT2G14080.1	disease resistance protein (TIR-NBS-LRR class), putative
contig13530	3	17	0.00142727	-2.51482	3.89547	22.2636	1.9618	4.47661	AT3G44910.1	ATCHX12; monovalent cation:proton antiporter/ sodium:hydrogen antiporter
contig13560	13	97	2.0829e-17	-2.91179	16.8804	127.033	4.07727	6.98906	AT3G22860.1	TIF3C2; translation initiation factor
contig13594	46	254	1.23335e-36	-2.47744	59.7305	332.644	5.9004	8.37784	AT1G50820.1	unknown protein
contig13598	59	307	3.33309e-42	-2.39177	76.6108	402.054	6.25948	8.65125	AT3G15850.1	FAD5 (FATTY ACID DESATURASE 5); 16:0 monogalactosyldiacylglycerol desaturase/ oxidoreductase
contig13627	10	74	1.53321e-13	-2.89984	12.9849	96.912	3.69876	6.5986	nohit	nohit
contig13670	0	12	0.000231924	-3.97411	0	15.7155	0	3.97411	AT4G36870.2	BLH2 (BEL1-LIKE HOMEODOMAIN 2); DNA binding / transcription factor
contig13674	2	13	0.00403491	-2.71276	2.59698	17.0251	1.37683	4.08959	AT5G27330.1	LOCATED IN: endoplasmic reticulum; EXPRESSED IN: 22 plant structures; EXPRESSED DURING: 12 growth stages; CONTAINS InterPro DOMAIN/s: Prefoldin (InterPro:IPR009053); BEST Arabidopsis thaliana protein match is: unknown protein (TAIR:AT3G05130.1); Has 110457 Blast hits to 56483 proteins in 2051 species: Archae - 1653; Bacteria - 15111; Metazoa - 52441; Fungi - 7858; Plants - 4309; Viruses - 584; Ot…
contig13707	0	23	1.08039e-07	-4.91271	0	30.1213	0	4.91271	AT4G08540.1	unknown protein
contig13721	5	33	2.22846e-06	-2.73478	6.49244	43.2175	2.69876	5.43354	AT1G74050.1	60S ribosomal protein L6 (RPL6C)
contig13760	1	15	0.000260528	-3.91921	1.29849	19.6443	0.376834	4.29604	AT3G56810.1	unknown protein
contig13766	1	11	0.00329582	-3.47175	1.29849	14.4058	0.376834	3.84858	AT4G23160.1	protein kinase family protein
contig13772	8	38	5.10931e-06	-2.26024	10.3879	49.7656	3.37683	5.63708	AT5G39750.1	AGL81 (AGAMOUS-LIKE 81); transcription factor
contig13779	8	47	4.18822e-08	-2.56691	10.3879	61.5522	3.37683	5.94374	AT4G39920.1	POR (PORCINO); binding
contig13787	0	7	0.00758202	-3.19651	0	9.16736	0	3.19651	AT2G26230.1	uricase / urate oxidase / nodulin 35, putative
contig13788	0	9	0.00187936	-3.55908	0	11.7866	0	3.55908	AT2G06500.1	hAT dimerisation domain-containing protein / transposase-related
contig13855	3	15	0.00427134	-2.33425	3.89547	19.6443	1.9618	4.29604	AT2G37670.1	WD-40 repeat family protein
contig13889	0	10	0.000935667	-3.71108	0	13.0962	0	3.71108	AT2G35060.2	KUP11; potassium ion transmembrane transporter
contig13906	7	33	2.35925e-05	-2.24936	9.08942	43.2175	3.18419	5.43354	AT4G32040.1	KNAT5 (KNOTTED1-LIKE HOMEOBOX GENE 5); transcription activator/ transcription factor
contig14013	2	12	0.0071547	-2.59728	2.59698	15.7155	1.37683	3.97411	AT1G69440.1	AGO7 (ARGONAUTE7); nucleic acid binding
contig14020	3	21	0.0001477	-2.81967	3.89547	27.5021	1.9618	4.78147	AT3G53690.1	zinc finger (C3HC4-type RING finger) family protein
contig14025	8	32	0.000105643	-2.01232	10.3879	41.9079	3.37683	5.38915	AT2G42840.1	PDF1 (PROTODERMAL FACTOR 1)
contig14104	2	12	0.0071547	-2.59728	2.59698	15.7155	1.37683	3.97411	AT4G25940.1	epsin N-terminal homology (ENTH) domain-containing protein
contig14121	0	10	0.000935667	-3.71108	0	13.0962	0	3.71108	nohit	nohit
contig14142	3	20	0.00026255	-2.74928	3.89547	26.1924	1.9618	4.71108	AT1G61690.1	phosphoinositide binding
contig14216	3	16	0.00247817	-2.42735	3.89547	20.954	1.9618	4.38915	AT1G31120.1	KUP10; potassium ion transmembrane transporter
contig14220	8	38	5.10931e-06	-2.26024	10.3879	49.7656	3.37683	5.63708	AT1G23200.1	pectinesterase family protein
contig14300	5	23	0.000519582	-2.21395	6.49244	30.1213	2.69876	4.91271	AT5G10870.1	ATCM2 (chorismate mutase 2); chorismate mutase
contig14331	5	21	0.00145031	-2.08271	6.49244	27.5021	2.69876	4.78147	AT5G05630.1	amino acid permease family protein
contig14351	1	10	0.00614568	-3.33425	1.29849	13.0962	0.376834	3.71108	AT2G47860.2	phototropic-responsive NPH3 family protein
contig14410	0	7	0.00758202	-3.19651	0	9.16736	0	3.19651	AT5G59530.1	2-oxoglutarate-dependent dioxygenase, putative
contig14489	0	7	0.00758202	-3.19651	0	9.16736	0	3.19651	AT1G73100.1	SUVH3 (SU(VAR)3-9 HOMOLOG 3); histone methyltransferase
contig14516	7	28	0.000296263	-2.01232	9.08942	36.6694	3.18419	5.19651	AT3G07140.2	GPI transamidase component Gpi16 subunit family protein
contig14517	0	15	2.86208e-05	-4.29604	0	19.6443	0	4.29604	AT5G53420.3	unknown protein
contig14525	0	9	0.00187936	-3.55908	0	11.7866	0	3.55908	nohit	nohit
contig14531	0	9	0.00187936	-3.55908	0	11.7866	0	3.55908	AT4G08875.1	Encodes a defensin-like (DEFL) family protein.
contig14546	0	9	0.00187936	-3.55908	0	11.7866	0	3.55908	AT1G76880.1	trihelix DNA-binding protein, putative
contig14547	1	15	0.000260528	-3.91921	1.29849	19.6443	0.376834	4.29604	AT3G20150.1	kinesin motor family protein
contig14555	2	17	0.000382358	-3.09978	2.59698	22.2636	1.37683	4.47661	AT3G55160.1	EXPRESSED IN: 11 plant structures; EXPRESSED DURING: 4 anthesis, F mature embryo stage, petal differentiation and expansion stage, D bilateral stage, E expanded cotyledon stage; CONTAINS InterPro DOMAIN/s: HEAT (InterPro:IPR000357); Has 244 Blast hits to 237 proteins in 110 species: Archae - 0; Bacteria - 0; Metazoa - 124; Fungi - 72; Plants - 17; Viruses - 0; Other Eukaryotes - 31 (source: NCBI …
contig14596	1	14	0.000494145	-3.81967	1.29849	18.3347	0.376834	4.19651	AT2G39340.1	SAC3/GANP family protein
contig14620	2	12	0.0071547	-2.59728	2.59698	15.7155	1.37683	3.97411	AT2G44730.1	transcription factor
contig14649	2	12	0.0071547	-2.59728	2.59698	15.7155	1.37683	3.97411	AT2G44910.1	ATHB4 (ARABIDOPSIS THALIANA HOMEOBOX-LEUCINE ZIPPER PROTEIN 4); DNA binding / transcription factor
contig14650	5	56	2.57189e-12	-3.49774	6.49244	73.3388	2.69876	6.19651	AT5G47690.3	binding
contig14704	2	12	0.0071547	-2.59728	2.59698	15.7155	1.37683	3.97411	AT4G26130.1	unknown protein
contig14763	2	13	0.00403491	-2.71276	2.59698	17.0251	1.37683	4.08959	AT3G27730.1	RCK (ROCK-N-ROLLERS); ATP binding / ATP-dependent helicase/ DNA helicase
contig14777	2	15	0.00125662	-2.91921	2.59698	19.6443	1.37683	4.29604	AT4G36440.1	unknown protein
contig14780	2	16	0.000694977	-3.01232	2.59698	20.954	1.37683	4.38915	AT3G52750.1	FTSZ2-2; GTP binding / GTPase/ structural molecule
contig14782	2	13	0.00403491	-2.71276	2.59698	17.0251	1.37683	4.08959	AT3G18310.1	unknown protein
contig14812	0	9	0.00187936	-3.55908	0	11.7866	0	3.55908	AT3G06720.2	IMPA-1 (IMPORTIN ALPHA ISOFORM 1); binding / protein transporter
contig14823	5	28	3.60273e-05	-2.49774	6.49244	36.6694	2.69876	5.19651	AT2G34790.1	MEE23 (MATERNAL EFFECT EMBRYO ARREST 23); FAD binding / catalytic/ electron carrier/ oxidoreductase
contig14887	45	214	7.11717e-28	-2.26193	58.432	280.259	5.86869	8.13062	AT3G55140.1	pectate lyase family protein
contig14894	5	23	0.000519582	-2.21395	6.49244	30.1213	2.69876	4.91271	AT5G20410.1	MGD2; 1,2-diacylglycerol 3-beta-galactosyltransferase/ UDP-galactosyltransferase/ transferase, transferring glycosyl groups
contig14934	6	26	0.000307226	-2.12779	7.79093	34.0502	2.9618	5.08959	AT3G18000.1	XPL1 (XIPOTL 1); methyltransferase/ phosphoethanolamine N-methyltransferase
contig14939	2	13	0.00403491	-2.71276	2.59698	17.0251	1.37683	4.08959	nohit	nohit
contig14964	4	20	0.000869362	-2.33425	5.19396	26.1924	2.37683	4.71108	AT5G24740.1	INVOLVED IN: protein localization; EXPRESSED IN: 22 plant structures; EXPRESSED DURING: 13 growth stages; CONTAINS InterPro DOMAIN/s: Vacuolar protein sorting-associated protein (InterPro:IPR009543); BEST Arabidopsis thaliana protein match is: phosphoinositide binding (TAIR:AT1G48090.2); Has 1782 Blast hits to 981 proteins in 148 species: Archae - 0; Bacteria - 0; Metazoa - 1018; Fungi - 290; Pla…
contig14974	1	10	0.00614568	-3.33425	1.29849	13.0962	0.376834	3.71108	AT3G26680.3	SNM1 (SENSITIVE TO NITROGEN MUSTARD 1)
contig15015	0	11	0.000465837	-3.84858	0	14.4058	0	3.84858	AT5G29070.1	FUNCTIONS IN: molecular_function unknown; INVOLVED IN: biological_process unknown; LOCATED IN: mitochondrion; BEST Arabidopsis thaliana protein match is: nucleic acid binding / zinc ion binding (TAIR:AT4G06479.1); Has 5 Blast hits to 5 proteins in 1 species: Archae - 0; Bacteria - 0; Metazoa - 0; Fungi - 0; Plants - 5; Viruses - 0; Other Eukaryotes - 0 (source: NCBI BLink).
contig15042	0	9	0.00187936	-3.55908	0	11.7866	0	3.55908	nohit	nohit
contig15053	2	13	0.00403491	-2.71276	2.59698	17.0251	1.37683	4.08959	AT3G53220.1	thioredoxin family protein
contig15059	6	49	8.86823e-10	-3.04206	7.79093	64.1715	2.9618	6.00386	AT2G45160.1	scarecrow transcription factor family protein
contig15080	19	94	2.01822e-13	-2.31898	24.6713	123.104	4.62476	6.94374	AT4G33585.1	unknown protein
contig15087	2	36	2.49825e-09	-4.18224	2.59698	47.1464	1.37683	5.55908	AT5G55020.1	MYB120 (MYB DOMAIN PROTEIN 120); DNA binding / transcription factor
contig15095	3	17	0.00142727	-2.51482	3.89547	22.2636	1.9618	4.47661	AT4G26930.1	MYB97 (myb domain protein 97); DNA binding / transcription factor
contig15115	10	101	1.80465e-20	-3.3486	12.9849	132.272	3.69876	7.04736	AT2G45000.1	EMB2766 (EMBRYO DEFECTIVE 2766); structural constituent of nuclear pore
contig15123	0	9	0.00187936	-3.55908	0	11.7866	0	3.55908	AT4G32730.2	PC-MYB1; DNA binding / transcription coactivator/ transcription factor
contig15152	7	30	0.000109368	-2.11185	9.08942	39.2887	3.18419	5.29604	AT4G10320.1	isoleucyl-tRNA synthetase, putative / isoleucine--tRNA ligase, putative
contig15184	0	8	0.00377483	-3.38915	0	10.477	0	3.38915	AT2G31830.1	endonuclease/exonuclease/phosphatase family protein
contig15205	3	14	0.0073025	-2.23471	3.89547	18.3347	1.9618	4.19651	AT1G32090.1	early-responsive to dehydration protein-related / ERD protein-related
contig15260	2	21	3.35486e-05	-3.40463	2.59698	27.5021	1.37683	4.78147	AT3G04810.2	ATNEK2 (NIMA-RELATED KINASE 2); ATP binding / kinase/ protein kinase/ protein serine/threonine kinase
contig15276	5	23	0.000519582	-2.21395	6.49244	30.1213	2.69876	4.91271	AT2G19640.2	ASHR2 (ASH1-RELATED PROTEIN 2)
contig15294	37	218	8.80961e-33	-2.57105	48.0441	285.498	5.58629	8.15733	AT5G27670.1	HTA7 (HISTONE H2A 7); DNA binding
contig15344	5	26	0.000106428	-2.39083	6.49244	34.0502	2.69876	5.08959	AT4G09820.1	TT8 (TRANSPARENT TESTA 8); DNA binding / transcription factor
contig15356	2	14	0.00225903	-2.81967	2.59698	18.3347	1.37683	4.19651	AT1G20630.1	CAT1 (CATALASE 1); catalase
contig15459	4	21	0.000507547	-2.40463	5.19396	27.5021	2.37683	4.78147	AT1G09520.1	protein binding / zinc ion binding
contig15479	2	14	0.00225903	-2.81967	2.59698	18.3347	1.37683	4.19651	AT5G10780.2	FUNCTIONS IN: molecular_function unknown; INVOLVED IN: biological_process unknown; LOCATED IN: cellular_component unknown; EXPRESSED IN: 22 plant structures; EXPRESSED DURING: 14 growth stages; CONTAINS InterPro DOMAIN/s: Uncharacterised conserved protein UCP017207, transmembrane protein 85 (InterPro:IPR016687), Protein of unknown function DUF1077 (InterPro:IPR009445); Has 281 Blast hits to 281 p…
contig15507	11	61	7.92122e-10	-2.48362	14.2834	79.887	3.83627	6.31989	AT1G18650.1	PDCB3 (PLASMODESMATA CALLOSE-BINDING PROTEIN 3); callose binding / polysaccharide binding
contig15529	155	997	1.24647e-152	-2.69764	201.266	1305.69	7.65296	10.3506	AT4G00240.1	PLDBETA2; phospholipase D
contig15530	0	11	0.000465837	-3.84858	0	14.4058	0	3.84858	AT4G30400.1	zinc finger (C3HC4-type RING finger) family protein
contig15537	1	12	0.00175843	-3.59728	1.29849	15.7155	0.376834	3.97411	AT3G22380.2	TIC (TIME FOR COFFEE)
contig15596	1	11	0.00329582	-3.47175	1.29849	14.4058	0.376834	3.84858	AT5G66560.1	phototropic-responsive NPH3 family protein
contig15609	6	25	0.000509003	-2.07121	7.79093	32.7406	2.9618	5.03301	AT1G20790.1	F-box family protein
contig15715	2	24	5.21645e-06	-3.59728	2.59698	31.4309	1.37683	4.97411	AT2G22900.1	galactosyl transferase GMA12/MNN10 family protein
contig15763	2	16	0.000694977	-3.01232	2.59698	20.954	1.37683	4.38915	AT1G11290.1	CRR22 (CHLORORESPIRATORY REDUCTION22); endonuclease
contig15792	3	15	0.00427134	-2.33425	3.89547	19.6443	1.9618	4.29604	AT1G80810.2	binding
contig15806	1	12	0.00175843	-3.59728	1.29849	15.7155	0.376834	3.97411	AT3G62300.1	agenet domain-containing protein
contig15851	0	8	0.00377483	-3.38915	0	10.477	0	3.38915	AT1G76420.1	CUC3 (CUP SHAPED COTYLEDON3); transcription factor
contig15852	0	7	0.00758202	-3.19651	0	9.16736	0	3.19651	AT3G27473.1	DC1 domain-containing protein
contig15855	2	22	1.80942e-05	-3.47175	2.59698	28.8117	1.37683	4.84858	AT2G28540.2	nucleic acid binding / nucleotide binding / protein binding / zinc ion binding
contig15927	11	44	4.96316e-06	-2.01232	14.2834	57.6234	3.83627	5.84858	AT4G36870.2	BLH2 (BEL1-LIKE HOMEODOMAIN 2); DNA binding / transcription factor
contig15937	1	13	0.000933992	-3.71276	1.29849	17.0251	0.376834	4.08959	AT4G25540.1	MSH3 (Arabidopsis homolog of DNA mismatch repair protein MSH3); damaged DNA binding / mismatched DNA binding / protein binding
contig15969	8	35	2.37155e-05	-2.1416	10.3879	45.8368	3.37683	5.51843	AT4G33240.2	1-phosphatidylinositol-4-phosphate 5-kinase/ ATP binding / phosphatidylinositol phosphate kinase/ protein binding / zinc ion binding
contig16054	6	24	0.00083802	-2.01232	7.79093	31.4309	2.9618	4.97411	nohit	nohit
contig16058	4	23	0.000169966	-2.53588	5.19396	30.1213	2.37683	4.91271	AT1G78390.1	NCED9 (NINE-CIS-EPOXYCAROTENOID DIOXYGENASE 9); 9-cis-epoxycarotenoid dioxygenase
contig16061	3	15	0.00427134	-2.33425	3.89547	19.6443	1.9618	4.29604	AT1G34300.1	lectin protein kinase family protein
contig16085	6	52	1.51018e-10	-3.12779	7.79093	68.1004	2.9618	6.08959	AT5G41460.1	fringe-related protein
contig16118	2	13	0.00403491	-2.71276	2.59698	17.0251	1.37683	4.08959	AT5G06700.1	unknown protein
contig16126	9	48	8.04033e-08	-2.42735	11.6864	62.8619	3.54676	5.97411	AT5G59870.1	HTA6; DNA binding
contig16135	1	10	0.00614568	-3.33425	1.29849	13.0962	0.376834	3.71108	AT5G20890.1	chaperonin, putative
contig16220	0	16	1.42493e-05	-4.38915	0	20.954	0	4.38915	AT2G44300.1	lipid transfer protein-related
contig16222	0	9	0.00187936	-3.55908	0	11.7866	0	3.55908	AT3G09510.1	nucleic acid binding
contig16235	36	160	3.57864e-20	-2.16432	46.7456	209.54	5.54676	7.71108	nohit	nohit
contig16272	14	101	8.78699e-18	-2.86317	18.1788	132.272	4.18419	7.04736	AT1G06290.1	ACX3 (ACYL-COA OXIDASE 3); acyl-CoA oxidase
contig16277	5	24	0.000308031	-2.27535	6.49244	31.4309	2.69876	4.97411	AT5G43190.1	F-box family protein (FBX6)
contig16287	0	8	0.00377483	-3.38915	0	10.477	0	3.38915	AT3G28150.1	unknown protein
contig16308	28	138	5.38498e-19	-2.31349	36.3577	180.728	5.18419	7.49768	AT4G26270.1	PFK3 (PHOSPHOFRUCTOKINASE 3); 6-phosphofructokinase
contig16412	4	16	0.00697023	-2.01232	5.19396	20.954	2.37683	4.38915	AT1G05360.1	unknown protein
contig16421	3	24	2.55932e-05	-3.01232	3.89547	31.4309	1.9618	4.97411	AT3G45980.1	HTB9; DNA binding
contig16426	6	27	0.000184345	-2.18224	7.79093	35.3598	2.9618	5.14404	AT5G12420.1	unknown protein
contig16428	4	19	0.00147943	-2.26024	5.19396	24.8828	2.37683	4.63708	AT3G63500.2	unknown protein
contig16437	4	24	9.7573e-05	-2.59728	5.19396	31.4309	2.37683	4.97411	AT3G57880.1	C2 domain-containing protein
contig16476	0	18	3.53198e-06	-4.55908	0	23.5732	0	4.55908	AT3G04710.2	ankyrin repeat family protein
contig16477	1	11	0.00329582	-3.47175	1.29849	14.4058	0.376834	3.84858	nohit	nohit
contig16482	1	10	0.00614568	-3.33425	1.29849	13.0962	0.376834	3.71108	nohit	nohit
contig16484	2	13	0.00403491	-2.71276	2.59698	17.0251	1.37683	4.08959	AT5G06800.1	myb family transcription factor
contig16486	3	22	8.2697e-05	-2.88679	3.89547	28.8117	1.9618	4.84858	AT2G13810.1	ALD1 (AGD2-LIKE DEFENSE RESPONSE PROTEIN1); catalytic/ pyridoxal phosphate binding / transaminase/ transferase, transferring nitrogenous groups
contig16583	0	12	0.000231924	-3.97411	0	15.7155	0	3.97411	AT4G24900.1	unknown protein
contig16597	3	24	2.55932e-05	-3.01232	3.89547	31.4309	1.9618	4.97411	AT2G07040.1	PRK2A; ATP binding / protein binding / protein kinase/ protein serine/threonine kinase/ protein tyrosine kinase
contig16699	4	49	3.24442e-11	-3.62703	5.19396	64.1715	2.37683	6.00386	AT1G79550.2	PGK (PHOSPHOGLYCERATE KINASE); phosphoglycerate kinase
contig16832	6	35	2.59683e-06	-2.55664	7.79093	45.8368	2.9618	5.51843	AT2G40840.1	DPE2 (DISPROPORTIONATING ENZYME 2); 4-alpha-glucanotransferase/ heteroglycan binding
contig16847	0	12	0.000231924	-3.97411	0	15.7155	0	3.97411	AT5G42500.1	disease resistance-responsive family protein
contig16854	6	35	2.59683e-06	-2.55664	7.79093	45.8368	2.9618	5.51843	AT5G45610.1	unknown protein
contig16881	3	15	0.00427134	-2.33425	3.89547	19.6443	1.9618	4.29604	AT3G18830.1	ATPLT5 (POLYOL TRANSPORTER 5); D-ribose transmembrane transporter/ D-xylose transmembrane transporter/ carbohydrate transmembrane transporter/ galactose transmembrane transporter/ glucose transmembrane transporter/ glycerol transmembrane transporter/ mann
contig16917	10	50	8.6439e-08	-2.33425	12.9849	65.4811	3.69876	6.03301	AT2G24580.1	sarcosine oxidase family protein
contig16927	1	12	0.00175843	-3.59728	1.29849	15.7155	0.376834	3.97411	AT4G18150.1	unknown protein
contig16972	1	11	0.00329582	-3.47175	1.29849	14.4058	0.376834	3.84858	AT5G49430.1	transducin family protein / WD-40 repeat family protein
contig16981	3	16	0.00247817	-2.42735	3.89547	20.954	1.9618	4.38915	AT4G30080.1	ARF16 (AUXIN RESPONSE FACTOR 16); miRNA binding / transcription factor
contig17039	3	16	0.00247817	-2.42735	3.89547	20.954	1.9618	4.38915	AT3G17630.1	ATCHX19 (CATION/H+ EXCHANGER 19); monovalent cation:proton antiporter/ sodium:hydrogen antiporter
contig17063	4	16	0.00697023	-2.01232	5.19396	20.954	2.37683	4.38915	AT4G16650.1	unknown protein
contig17076	12	54	9.23766e-08	-2.18224	15.5819	70.7196	3.9618	6.14404	AT4G36870.2	BLH2 (BEL1-LIKE HOMEODOMAIN 2); DNA binding / transcription factor
contig17117	3	17	0.00142727	-2.51482	3.89547	22.2636	1.9618	4.47661	AT5G07670.1	F-box family protein
contig17135	4	19	0.00147943	-2.26024	5.19396	24.8828	2.37683	4.63708	AT4G27330.1	SPL (SPOROCYTELESS); protein binding / transcription factor
contig17139	1	10	0.00614568	-3.33425	1.29849	13.0962	0.376834	3.71108	AT3G25805.1	unknown protein
contig17216	3	15	0.00427134	-2.33425	3.89547	19.6443	1.9618	4.29604	AT2G27200.1	GTP-binding family protein
contig17233	2	16	0.000694977	-3.01232	2.59698	20.954	1.37683	4.38915	nohit	nohit
contig17235	4	24	9.7573e-05	-2.59728	5.19396	31.4309	2.37683	4.97411	AT4G36180.1	leucine-rich repeat family protein
contig17260	2	14	0.00225903	-2.81967	2.59698	18.3347	1.37683	4.19651	AT5G01660.1	FUNCTIONS IN: molecular_function unknown; INVOLVED IN: biological_process unknown; LOCATED IN: cellular_component unknown; EXPRESSED IN: 9 plant structures; EXPRESSED DURING: 6 growth stages; CONTAINS InterPro DOMAIN/s: Kelch repeat type 1 (InterPro:IPR006652), Galactose oxidase/kelch, beta-propeller (InterPro:IPR011043), Development and cell death domain (InterPro:IPR013989), Kelch related (Inte…
contig17329	4	16	0.00697023	-2.01232	5.19396	20.954	2.37683	4.38915	AT4G37470.1	hydrolase, alpha/beta fold family protein
contig17390	0	8	0.00377483	-3.38915	0	10.477	0	3.38915	AT1G58200.2	MSL3 (MscS-LIKE 3); ion channel
contig17392	1	17	7.17715e-05	-4.09978	1.29849	22.2636	0.376834	4.47661	AT3G59400.1	GUN4; enzyme binding / tetrapyrrole binding
contig17399	3	22	8.2697e-05	-2.88679	3.89547	28.8117	1.9618	4.84858	AT2G43800.1	formin homology 2 domain-containing protein / FH2 domain-containing protein
contig17414	5	23	0.000519582	-2.21395	6.49244	30.1213	2.69876	4.91271	AT5G17860.1	CAX7 (calcium exchanger 7); calcium:sodium antiporter/ cation:cation antiporter
contig17450	3	18	0.000816551	-2.59728	3.89547	23.5732	1.9618	4.55908	nohit	nohit
contig17517	0	15	2.86208e-05	-4.29604	0	19.6443	0	4.29604	AT3G12550.1	XH/XS domain-containing protein / XS zinc finger domain-containing protein
contig17534	3	23	4.60991e-05	-2.95092	3.89547	30.1213	1.9618	4.91271	AT1G71260.1	ATWHY2 (A. THALIANA WHIRLY 2); DNA binding
contig17611	8	33	6.45232e-05	-2.05671	10.3879	43.2175	3.37683	5.43354	AT3G20015.1	aspartic-type endopeptidase
contig17750	7	31	6.59162e-05	-2.15916	9.08942	40.5983	3.18419	5.34335	AT3G09090.2	DEX1 (DEFECTIVE IN EXINE FORMATION 1); calcium ion binding
contig17777	4	17	0.00419185	-2.09978	5.19396	22.2636	2.37683	4.47661	AT2G27590.1	unknown protein
contig17802	2	15	0.00125662	-2.91921	2.59698	19.6443	1.37683	4.29604	AT3G18030.1	ATHAL3A; FMN binding / phosphopantothenoylcysteine decarboxylase
contig17807	3	16	0.00247817	-2.42735	3.89547	20.954	1.9618	4.38915	AT5G43790.1	pentatricopeptide (PPR) repeat-containing protein
contig17810	2	14	0.00225903	-2.81967	2.59698	18.3347	1.37683	4.19651	AT3G04820.1	pseudouridine synthase
contig17818	2	14	0.00225903	-2.81967	2.59698	18.3347	1.37683	4.19651	AT4G38360.2	unknown protein
contig17846	1	16	0.000136933	-4.01232	1.29849	20.954	0.376834	4.38915	AT5G44360.1	FAD-binding domain-containing protein
contig18002	8	36	1.42782e-05	-2.18224	10.3879	47.1464	3.37683	5.55908	AT4G25630.1	FIB2 (FIBRILLARIN 2); snoRNA binding
contig18012	1	12	0.00175843	-3.59728	1.29849	15.7155	0.376834	3.97411	AT5G54620.1	ankyrin repeat family protein
contig18081	0	9	0.00187936	-3.55908	0	11.7866	0	3.55908	ATCG01310.1	encodes a chloroplast ribosomal protein L2, a constituent of the large subunit of the ribosomal complex
contig18145	3	15	0.00427134	-2.33425	3.89547	19.6443	1.9618	4.29604	AT5G44030.1	CESA4 (CELLULOSE SYNTHASE A4); cellulose synthase/ transferase, transferring glycosyl groups
contig18170	1	13	0.000933992	-3.71276	1.29849	17.0251	0.376834	4.08959	AT1G08110.4	lactoylglutathione lyase, putative / glyoxalase I, putative
contig18186	0	8	0.00377483	-3.38915	0	10.477	0	3.38915	AT5G47940.1	unknown protein
contig18238	0	7	0.00758202	-3.19651	0	9.16736	0	3.19651	AT1G78550.1	oxidoreductase, 2OG-Fe(II) oxygenase family protein
contig18271	5	34	1.2632e-06	-2.77785	6.49244	44.5272	2.69876	5.47661	AT5G22355.1	DC1 domain-containing protein
contig18329	7	33	2.35925e-05	-2.24936	9.08942	43.2175	3.18419	5.43354	AT4G13010.1	oxidoreductase, zinc-binding dehydrogenase family protein
contig18411	6	30	3.85667e-05	-2.33425	7.79093	39.2887	2.9618	5.29604	AT5G33280.1	chloride channel-like (CLC) protein, putative
contig18445	3	15	0.00427134	-2.33425	3.89547	19.6443	1.9618	4.29604	AT4G30400.1	zinc finger (C3HC4-type RING finger) family protein
contig18460	3	15	0.00427134	-2.33425	3.89547	19.6443	1.9618	4.29604	AT1G60160.1	potassium transporter family protein
contig18489	3	19	0.000464314	-2.67528	3.89547	24.8828	1.9618	4.63708	AT4G27320.1	universal stress protein (USP) family protein
contig18543	19	78	6.23521e-10	-2.04979	24.6713	102.151	4.62476	6.67455	AT5G59870.1	HTA6; DNA binding
contig18659	3	14	0.0073025	-2.23471	3.89547	18.3347	1.9618	4.19651	AT5G58470.2	TAF15b (TBP-ASSOCIATED FACTOR 15b); binding / nucleic acid binding / nucleotide binding / zinc ion binding
contig18689	7	28	0.000296263	-2.01232	9.08942	36.6694	3.18419	5.19651	AT4G38090.3	unknown protein
contig18780	4	16	0.00697023	-2.01232	5.19396	20.954	2.37683	4.38915	AT3G10200.1	dehydration-responsive protein-related
contig18787	4	16	0.00697023	-2.01232	5.19396	20.954	2.37683	4.38915	AT2G47580.1	U1A (SPLICEOSOMAL PROTEIN U1A); RNA binding / nucleic acid binding / nucleotide binding
contig18802	8	71	4.39548e-14	-3.16206	10.3879	92.9832	3.37683	6.5389	AT1G60590.1	polygalacturonase, putative / pectinase, putative
contig18803	6	45	9.13117e-09	-2.91921	7.79093	58.933	2.9618	5.881	AT1G60590.1	polygalacturonase, putative / pectinase, putative
contig18931	2	14	0.00225903	-2.81967	2.59698	18.3347	1.37683	4.19651	AT4G35920.2	MCA1 (mid1-complementing activity 1)
contig18932	3	16	0.00247817	-2.42735	3.89547	20.954	1.9618	4.38915	AT3G12550.1	XH/XS domain-containing protein / XS zinc finger domain-containing protein
contig18963	2	12	0.0071547	-2.59728	2.59698	15.7155	1.37683	3.97411	AT5G58080.1	ARR18 (ARABIDOPSIS RESPONSE REGULATOR 18); transcription factor/ two-component response regulator
contig18984	1	11	0.00329582	-3.47175	1.29849	14.4058	0.376834	3.84858	AT3G04370.1	PDLP4 (PLASMODESMATA-LOCATED PROTEIN 4)
contig19005	1	10	0.00614568	-3.33425	1.29849	13.0962	0.376834	3.71108	AT1G71696.2	SOL1 (SUPPRESSOR OF LLP1 1); carboxypeptidase/ metallocarboxypeptidase/ zinc ion binding
contig19048	5	26	0.000106428	-2.39083	6.49244	34.0502	2.69876	5.08959	AT1G70480.2	unknown protein
contig19080	5	21	0.00145031	-2.08271	6.49244	27.5021	2.69876	4.78147	AT5G28540.1	BIP1; ATP binding
contig19091	2	13	0.00403491	-2.71276	2.59698	17.0251	1.37683	4.08959	AT2G47980.1	SCC3 (SISTER-CHROMATID COHESION PROTEIN 3); binding
contig19114	0	8	0.00377483	-3.38915	0	10.477	0	3.38915	AT5G47660.1	DNA-binding protein-related
contig19123	0	11	0.000465837	-3.84858	0	14.4058	0	3.84858	AT1G23550.1	SRO2 (SIMILAR TO RCD ONE 2); NAD+ ADP-ribosyltransferase
contig19163	3	16	0.00247817	-2.42735	3.89547	20.954	1.9618	4.38915	AT4G14220.1	RHF1A (RING-H2 GROUP F1A); protein binding / ubiquitin-protein ligase/ zinc ion binding
contig19203	1	10	0.00614568	-3.33425	1.29849	13.0962	0.376834	3.71108	AT5G54050.1	DC1 domain-containing protein
contig19293	0	7	0.00758202	-3.19651	0	9.16736	0	3.19651	nohit	nohit
contig19365	6	25	0.000509003	-2.07121	7.79093	32.7406	2.9618	5.03301	AT5G56860.1	GNC (GATA, nitrate-inducible, carbon metabolism-involved); transcription factor
contig19382	1	23	1.42181e-06	-4.53588	1.29849	30.1213	0.376834	4.91271	AT4G28815.1	transcription regulator
contig19386	1	14	0.000494145	-3.81967	1.29849	18.3347	0.376834	4.19651	AT2G46570.1	LAC6 (laccase 6); laccase
contig19434	12	54	9.23766e-08	-2.18224	15.5819	70.7196	3.9618	6.14404	AT3G51410.1	unknown protein
contig19467	1	11	0.00329582	-3.47175	1.29849	14.4058	0.376834	3.84858	AT4G36470.1	S-adenosyl-L-methionine:carboxyl methyltransferase family protein
contig19486	5	49	1.84172e-10	-3.3051	6.49244	64.1715	2.69876	6.00386	AT5G60690.1	REV (REVOLUTA); DNA binding / lipid binding / transcription factor
contig19502	7	33	2.35925e-05	-2.24936	9.08942	43.2175	3.18419	5.43354	AT3G27950.1	early nodule-specific protein, putative
contig19541	5	21	0.00145031	-2.08271	6.49244	27.5021	2.69876	4.78147	AT1G20270.1	oxidoreductase, 2OG-Fe(II) oxygenase family protein
contig19565	2	18	0.000209371	-3.18224	2.59698	23.5732	1.37683	4.55908	AT1G32240.1	KAN2 (KANADI 2); DNA binding / transcription factor
contig19571	4	17	0.00419185	-2.09978	5.19396	22.2636	2.37683	4.47661	AT3G22830.1	AT-HSFA6B; DNA binding / transcription factor
contig19583	3	14	0.0073025	-2.23471	3.89547	18.3347	1.9618	4.19651	AT2G30340.1	LBD13 (LOB DOMAIN-CONTAINING PROTEIN 13)
contig19590	2	24	5.21645e-06	-3.59728	2.59698	31.4309	1.37683	4.97411	AT3G56100.1	MRLK (MERISTEMATIC RECEPTOR-LIKE KINASE); ATP binding / protein binding / protein kinase/ protein serine/threonine kinase
contig19637	3	19	0.000464314	-2.67528	3.89547	24.8828	1.9618	4.63708	AT5G16990.1	NADP-dependent oxidoreductase, putative
contig19646	4	45	3.86763e-10	-3.50417	5.19396	58.933	2.37683	5.881	AT2G37630.1	AS1 (ASYMMETRIC LEAVES 1); DNA binding / protein homodimerization/ transcription factor
contig19675	1	16	0.000136933	-4.01232	1.29849	20.954	0.376834	4.38915	AT2G24720.1	ATGLR2.2; intracellular ligand-gated ion channel
contig19683	2	18	0.000209371	-3.18224	2.59698	23.5732	1.37683	4.55908	AT2G34930.1	disease resistance family protein
contig19732	0	7	0.00758202	-3.19651	0	9.16736	0	3.19651	AT1G77580.1	myosin heavy chain-related
contig19825	4	16	0.00697023	-2.01232	5.19396	20.954	2.37683	4.38915	AT1G19860.1	zinc finger (CCCH-type) family protein
contig19881	2	12	0.0071547	-2.59728	2.59698	15.7155	1.37683	3.97411	nohit	nohit
contig19890	0	9	0.00187936	-3.55908	0	11.7866	0	3.55908	AT5G59000.1	zinc finger (C3HC4-type RING finger) family protein
contig19908	3	22	8.2697e-05	-2.88679	3.89547	28.8117	1.9618	4.84858	AT5G56860.1	GNC (GATA, nitrate-inducible, carbon metabolism-involved); transcription factor
contig19923	2	17	0.000382358	-3.09978	2.59698	22.2636	1.37683	4.47661	AT2G19130.1	S-locus lectin protein kinase family protein
contig19925	6	24	0.00083802	-2.01232	7.79093	31.4309	2.9618	4.97411	AT5G56890.1	protein kinase family protein
contig19928	6	34	4.49026e-06	-2.51482	7.79093	44.5272	2.9618	5.47661	AT5G54800.1	GPT1; antiporter/ glucose-6-phosphate transmembrane transporter
contig19935	4	16	0.00697023	-2.01232	5.19396	20.954	2.37683	4.38915	AT1G72680.1	cinnamyl-alcohol dehydrogenase, putative
contig19936	5	31	6.86313e-06	-2.64459	6.49244	40.5983	2.69876	5.34335	AT1G61800.1	GPT2; antiporter/ glucose-6-phosphate transmembrane transporter
contig19976	2	17	0.000382358	-3.09978	2.59698	22.2636	1.37683	4.47661	AT1G06970.1	CHX14 (CATION/HYDROGEN EXCHANGER 14); monovalent cation:proton antiporter/ sodium:hydrogen antiporter
contig20107	20	92	1.63168e-12	-2.21395	25.9698	120.485	4.69876	6.91271	AT3G57790.1	glycoside hydrolase family 28 protein / polygalacturonase (pectinase) family protein
contig20162	9	42	1.86724e-06	-2.23471	11.6864	55.0041	3.54676	5.78147	AT1G71691.2	GDSL-motif lipase/hydrolase family protein
contig20167	4	25	5.57431e-05	-2.65617	5.19396	32.7406	2.37683	5.03301	AT1G71691.1	GDSL-motif lipase/hydrolase family protein
contig20168	2	21	3.35486e-05	-3.40463	2.59698	27.5021	1.37683	4.78147	AT1G71691.1	GDSL-motif lipase/hydrolase family protein
contig20174	4	19	0.00147943	-2.26024	5.19396	24.8828	2.37683	4.63708	AT5G12080.3	MSL10 (MECHANOSENSITIVE CHANNEL OF SMALL CONDUCTANCE-LIKE 10); mechanically-gated ion channel
contig20238	2	17	0.000382358	-3.09978	2.59698	22.2636	1.37683	4.47661	AT1G19640.1	JMT (JASMONIC ACID CARBOXYL METHYLTRANSFERASE); jasmonate O-methyltransferase
contig20311	2	16	0.000694977	-3.01232	2.59698	20.954	1.37683	4.38915	nohit	nohit
contig20313	1	10	0.00614568	-3.33425	1.29849	13.0962	0.376834	3.71108	AT4G08500.1	MEKK1 (MAP KINASE KINASE KINASE 1); DNA binding / MAP kinase kinase kinase/ kinase/ kinase binding / protein binding
contig20386	0	9	0.00187936	-3.55908	0	11.7866	0	3.55908	AT5G20400.1	oxidoreductase, 2OG-Fe(II) oxygenase family protein
contig20391	5	23	0.000519582	-2.21395	6.49244	30.1213	2.69876	4.91271	AT5G20400.1	oxidoreductase, 2OG-Fe(II) oxygenase family protein
contig20416	1	11	0.00329582	-3.47175	1.29849	14.4058	0.376834	3.84858	AT4G24660.1	ATHB22 (HOMEOBOX PROTEIN 22); DNA binding / transcription factor
contig20440	0	9	0.00187936	-3.55908	0	11.7866	0	3.55908	ATMG00810.1	hypothetical protein
contig20451	3	14	0.0073025	-2.23471	3.89547	18.3347	1.9618	4.19651	AT4G12310.1	CYP706A5; electron carrier/ heme binding / iron ion binding / monooxygenase/ oxygen binding
contig20460	1	24	7.3516e-07	-4.59728	1.29849	31.4309	0.376834	4.97411	AT4G36920.1	AP2 (APETALA 2); transcription factor
contig20522	0	8	0.00377483	-3.38915	0	10.477	0	3.38915	AT1G72560.2	PSD (PAUSED); nucleobase, nucleoside, nucleotide and nucleic acid transmembrane transporter/ tRNA binding
contig20541	3	14	0.0073025	-2.23471	3.89547	18.3347	1.9618	4.19651	AT5G56200.1	zinc finger (C2H2 type) family protein
contig20547	1	11	0.00329582	-3.47175	1.29849	14.4058	0.376834	3.84858	AT5G26130.1	FUNCTIONS IN: molecular_function unknown; INVOLVED IN: biological_process unknown; LOCATED IN: endomembrane system, extracellular region; EXPRESSED IN: root, leaf; EXPRESSED DURING: LP.04 four leaves visible; CONTAINS InterPro DOMAIN/s: Allergen V5/Tpx-1 related, conserved site (InterPro:IPR018244), Allergen V5/Tpx-1 related (InterPro:IPR001283), SCP-like extracellular (InterPro:IPR014044); BEST …
contig20574	3	19	0.000464314	-2.67528	3.89547	24.8828	1.9618	4.63708	AT5G23890.1	LOCATED IN: mitochondrion, chloroplast thylakoid membrane, chloroplast, plastid, chloroplast envelope; EXPRESSED IN: 24 plant structures; EXPRESSED DURING: 14 growth stages; CONTAINS InterPro DOMAIN/s: S-layer homology region (InterPro:IPR001119); BEST Arabidopsis thaliana protein match is: unknown protein (TAIR:AT5G52410.2); Has 47782 Blast hits to 27307 proteins in 1672 species: Archae - 444; B…
contig20583	1	14	0.000494145	-3.81967	1.29849	18.3347	0.376834	4.19651	AT2G25640.1	zinc ion binding
contig20602	6	34	4.49026e-06	-2.51482	7.79093	44.5272	2.9618	5.47661	AT2G26890.2	GRV2 (GRAVITROPISM DEFECTIVE 2); binding / heat shock protein binding
contig20637	5	20	0.00239768	-2.01232	6.49244	26.1924	2.69876	4.71108	AT3G48530.1	KING1 (SNF1-RELATED PROTEIN KINASE REGULATORY SUBUNIT GAMMA 1)
contig20676	3	14	0.0073025	-2.23471	3.89547	18.3347	1.9618	4.19651	AT1G06720.1	INVOLVED IN: ribosome biogenesis; LOCATED IN: nucleus; EXPRESSED IN: 21 plant structures; EXPRESSED DURING: 13 growth stages; CONTAINS InterPro DOMAIN/s: AARP2CN (InterPro:IPR012948), Protein of unknown function DUF663 (InterPro:IPR007034); BEST Arabidopsis thaliana protein match is: unknown protein (TAIR:AT1G42440.1); Has 7944 Blast hits to 5342 proteins in 373 species: Archae - 33; Bacteria - 6…
contig20771	7	29	0.000180508	-2.06294	9.08942	37.979	3.18419	5.24713	AT3G09070.1	glycine-rich protein
contig20780	3	18	0.000816551	-2.59728	3.89547	23.5732	1.9618	4.55908	AT5G18790.1	ribosomal protein L33 family protein
contig20807	2	14	0.00225903	-2.81967	2.59698	18.3347	1.37683	4.19651	AT4G29230.1	anac075 (Arabidopsis NAC domain containing protein 75); transcription factor
contig20828	4	22	0.000294532	-2.47175	5.19396	28.8117	2.37683	4.84858	AT3G54660.1	GR (GLUTATHIONE REDUCTASE); ATP binding / glutathione-disulfide reductase
contig20913	1	11	0.00329582	-3.47175	1.29849	14.4058	0.376834	3.84858	AT5G66380.1	ATFOLT1 (ARABIDOPSIS THALIANA FOLATE TRANSPORTER 1); binding / folic acid transporter
contig20998	4	23	0.000169966	-2.53588	5.19396	30.1213	2.37683	4.91271	AT1G32740.1	protein binding / zinc ion binding
contig21057	1	10	0.00614568	-3.33425	1.29849	13.0962	0.376834	3.71108	AT2G36300.1	integral membrane Yip1 family protein
contig21188	7	44	6.24556e-08	-2.66439	9.08942	57.6234	3.18419	5.84858	AT5G10980.1	histone H3
contig21199	2	18	0.000209371	-3.18224	2.59698	23.5732	1.37683	4.55908	AT2G40650.1	pre-mRNA splicing factor PRP38 family protein
contig21238	20	120	6.40849e-19	-2.59728	25.9698	157.155	4.69876	7.29604	AT5G65360.1	histone H3
contig21265	4	21	0.000507547	-2.40463	5.19396	27.5021	2.37683	4.78147	AT1G04880.1	high mobility group (HMG1/2) family protein / ARID/BRIGHT DNA-binding domain-containing protein
contig21274	0	10	0.000935667	-3.71108	0	13.0962	0	3.71108	AT4G38240.2	CGL1 (COMPLEX GLYCAN LESS 1); alpha-1,3-mannosylglycoprotein 2-beta-N-acetylglucosaminyltransferase/ protein N-acetylglucosaminyltransferase/ transferase, transferring glycosyl groups
contig21306	4	16	0.00697023	-2.01232	5.19396	20.954	2.37683	4.38915	AT2G15770.1	glycine-rich protein
contig21308	1	19	1.95735e-05	-4.26024	1.29849	24.8828	0.376834	4.63708	AT4G27670.1	HSP21 (HEAT SHOCK PROTEIN 21)
contig21311	5	26	0.000106428	-2.39083	6.49244	34.0502	2.69876	5.08959	AT1G55740.1	AtSIP1 (Arabidopsis thaliana seed imbibition 1); hydrolase, hydrolyzing O-glycosyl compounds
contig21349	0	7	0.00758202	-3.19651	0	9.16736	0	3.19651	AT4G31540.1	ATEXO70G1 (exocyst subunit EXO70 family protein G1); protein binding
contig21357	4	18	0.00249988	-2.18224	5.19396	23.5732	2.37683	4.55908	nohit	nohit
contig21369	21	140	3.75273e-23	-2.74928	27.2683	183.347	4.76915	7.51843	AT1G09750.1	chloroplast nucleoid DNA-binding protein-related
contig21371	16	98	6.87838e-16	-2.62703	20.7758	128.343	4.37683	7.00386	AT1G09750.1	chloroplast nucleoid DNA-binding protein-related
contig21375	6	45	9.13117e-09	-2.91921	7.79093	58.933	2.9618	5.881	AT3G51670.1	SEC14 cytosolic factor family protein / phosphoglyceride transfer family protein
contig21417	5	69	7.82551e-16	-3.79891	6.49244	90.3639	2.69876	6.49768	AT3G51670.1	SEC14 cytosolic factor family protein / phosphoglyceride transfer family protein
contig21418	5	20	0.00239768	-2.01232	6.49244	26.1924	2.69876	4.71108	AT3G51670.1	SEC14 cytosolic factor family protein / phosphoglyceride transfer family protein
contig21465	4	17	0.00419185	-2.09978	5.19396	22.2636	2.37683	4.47661	AT1G01350.1	nucleic acid binding / protein binding / zinc ion binding
contig21628	0	10	0.000935667	-3.71108	0	13.0962	0	3.71108	AT4G24630.1	receptor/ zinc ion binding
contig21643	2	14	0.00225903	-2.81967	2.59698	18.3347	1.37683	4.19651	AT1G53440.1	leucine-rich repeat family protein / protein kinase family protein
contig21649	0	11	0.000465837	-3.84858	0	14.4058	0	3.84858	AT4G31370.1	FLA5 (FASCICLIN-LIKE ARABINOGALACTAN PROTEIN 5 PRECURSOR)
contig21698	5	23	0.000519582	-2.21395	6.49244	30.1213	2.69876	4.91271	AT4G14660.1	NRPE7; DNA-directed RNA polymerase
contig21783	1	10	0.00614568	-3.33425	1.29849	13.0962	0.376834	3.71108	AT5G53460.1	GLT1; glutamate synthase (NADH)
contig21792	3	22	8.2697e-05	-2.88679	3.89547	28.8117	1.9618	4.84858	AT3G61590.1	HWS (HAWAIIAN SKIRT); ubiquitin-protein ligase
contig21816	8	39	3.03792e-06	-2.29772	10.3879	51.0753	3.37683	5.67455	AT5G53470.1	ACBP1 (ACYL-COA BINDING PROTEIN 1); acyl-CoA binding / lead ion binding
contig21837	0	13	0.000115467	-4.08959	0	17.0251	0	4.08959	AT1G28220.1	ATPUP3; purine transmembrane transporter
contig21855	5	20	0.00239768	-2.01232	6.49244	26.1924	2.69876	4.71108	AT5G48730.1	pentatricopeptide (PPR) repeat-containing protein
contig21877	0	7	0.00758202	-3.19651	0	9.16736	0	3.19651	AT1G19570.2	DHAR1 (dehydroascorbate reductase); glutathione dehydrogenase (ascorbate)
contig21903	0	7	0.00758202	-3.19651	0	9.16736	0	3.19651	AT1G04150.1	C2 domain-containing protein
contig21908	1	11	0.00329582	-3.47175	1.29849	14.4058	0.376834	3.84858	AT3G06240.1	F-box family protein
contig21917	1	10	0.00614568	-3.33425	1.29849	13.0962	0.376834	3.71108	AT2G26930.1	ATCDPMEK (4-(CYTIDINE 5'-PHOSPHO)-2-C-METHYL-D-ERITHRITOL KINASE); 4-(cytidine 5'-diphospho)-2-C-methyl-D-erythritol kinase
contig21949	2	13	0.00403491	-2.71276	2.59698	17.0251	1.37683	4.08959	AT4G31120.2	SKB1 (SHK1 BINDING PROTEIN 1); protein methyltransferase
contig21981	3	14	0.0073025	-2.23471	3.89547	18.3347	1.9618	4.19651	AT5G57390.1	AIL5 (AINTEGUMENTA-LIKE 5); DNA binding / transcription factor
contig22009	5	23	0.000519582	-2.21395	6.49244	30.1213	2.69876	4.91271	AT3G11690.1	unknown protein
contig22096	2	12	0.0071547	-2.59728	2.59698	15.7155	1.37683	3.97411	ATMG00180.1	cytochrome c biogenesis orf452
contig22181	0	9	0.00187936	-3.55908	0	11.7866	0	3.55908	AT3G43190.1	SUS4; UDP-glycosyltransferase/ sucrose synthase/ transferase, transferring glycosyl groups
contig22206	1	26	1.95755e-07	-4.71276	1.29849	34.0502	0.376834	5.08959	AT4G11860.1	FUNCTIONS IN: molecular_function unknown; INVOLVED IN: biological_process unknown; LOCATED IN: cytosol, nucleus, plasma membrane; EXPRESSED IN: 25 plant structures; EXPRESSED DURING: 14 growth stages; CONTAINS InterPro DOMAIN/s: Protein of unknown function DUF544 (InterPro:IPR007518), Ubiquitin interacting motif (InterPro:IPR003903); BEST Arabidopsis thaliana protein match is: unknown protein (TA…
contig22249	9	62	3.56902e-11	-2.79659	11.6864	81.1966	3.54676	6.34335	AT2G46530.3	ARF11 (AUXIN RESPONSE FACTOR 11); transcription factor
contig22261	0	9	0.00187936	-3.55908	0	11.7866	0	3.55908	AT2G34980.1	SETH1; phosphatidylinositol N-acetylglucosaminyltransferase/ transferase
contig22264	6	28	0.00011	-2.23471	7.79093	36.6694	2.9618	5.19651	AT1G61360.2	S-locus lectin protein kinase family protein
contig22316	3	14	0.0073025	-2.23471	3.89547	18.3347	1.9618	4.19651	AT2G46890.1	oxidoreductase, acting on the CH-CH group of donors
contig22344	3	15	0.00427134	-2.33425	3.89547	19.6443	1.9618	4.29604	AT4G39790.1	unknown protein
contig22401	5	23	0.000519582	-2.21395	6.49244	30.1213	2.69876	4.91271	AT5G48030.1	GFA2 (GAMETOPHYTIC FACTOR 2); heat shock protein binding / unfolded protein binding
contig22422	2	14	0.00225903	-2.81967	2.59698	18.3347	1.37683	4.19651	nohit	nohit
contig22473	1	10	0.00614568	-3.33425	1.29849	13.0962	0.376834	3.71108	AT1G26530.1	unknown protein
contig22498	2	18	0.000209371	-3.18224	2.59698	23.5732	1.37683	4.55908	AT4G15250.1	zinc finger (B-box type) family protein
contig22532	1	12	0.00175843	-3.59728	1.29849	15.7155	0.376834	3.97411	AT2G24650.1	DNA binding / transcription factor
contig22541	3	19	0.000464314	-2.67528	3.89547	24.8828	1.9618	4.63708	AT1G31650.1	ROPGEF14; Rho guanyl-nucleotide exchange factor
contig22588	3	14	0.0073025	-2.23471	3.89547	18.3347	1.9618	4.19651	AT1G75730.1	unknown protein
contig22596	8	34	3.92115e-05	-2.09978	10.3879	44.5272	3.37683	5.47661	AT3G58390.1	eukaryotic release factor 1 family protein / eRF1 family protein
contig22610	8	32	0.000105643	-2.01232	10.3879	41.9079	3.37683	5.38915	AT4G00980.1	zinc knuckle (CCHC-type) family protein
contig22649	4	20	0.000869362	-2.33425	5.19396	26.1924	2.37683	4.71108	AT2G46060.2	transmembrane protein-related
contig22675	12	48	1.80625e-06	-2.01232	15.5819	62.8619	3.9618	5.97411	AT2G40550.1	ETG1 (E2F TARGET GENE 1)
contig22753	4	17	0.00419185	-2.09978	5.19396	22.2636	2.37683	4.47661	AT3G05530.1	RPT5A (REGULATORY PARTICLE TRIPLE-A ATPASE 5A); ATPase/ calmodulin binding
contig22810	2	15	0.00125662	-2.91921	2.59698	19.6443	1.37683	4.29604	AT1G72150.1	PATL1 (PATELLIN 1); transporter
contig22817	2	13	0.00403491	-2.71276	2.59698	17.0251	1.37683	4.08959	AT4G25300.2	oxidoreductase, 2OG-Fe(II) oxygenase family protein
contig22878	4	16	0.00697023	-2.01232	5.19396	20.954	2.37683	4.38915	AT3G49020.1	F-box family protein
contig22882	0	7	0.00758202	-3.19651	0	9.16736	0	3.19651	AT5G22820.1	binding
contig22911	4	16	0.00697023	-2.01232	5.19396	20.954	2.37683	4.38915	AT2G34420.1	LHB1B2; chlorophyll binding
contig22931	3	14	0.0073025	-2.23471	3.89547	18.3347	1.9618	4.19651	AT3G22380.2	TIC (TIME FOR COFFEE)
contig22933	19	78	6.23521e-10	-2.04979	24.6713	102.151	4.62476	6.67455	AT5G55230.1	ATMAP65-1 (MICROTUBULE-ASSOCIATED PROTEINS 65-1); microtubule binding
contig22962	1	11	0.00329582	-3.47175	1.29849	14.4058	0.376834	3.84858	AT5G63920.1	DNA topoisomerase III alpha, putative
contig22975	0	14	5.7487e-05	-4.19651	0	18.3347	0	4.19651	AT1G58310.1	F-box family protein
contig23079	0	15	2.86208e-05	-4.29604	0	19.6443	0	4.29604	AT3G13882.1	structural constituent of ribosome
contig23118	15	77	1.6537e-11	-2.37221	19.4773	100.841	4.28372	6.65594	AT3G28040.1	leucine-rich repeat transmembrane protein kinase, putative
contig23168	8	32	0.000105643	-2.01232	10.3879	41.9079	3.37683	5.38915	AT2G01190.1	octicosapeptide/Phox/Bem1p (PB1) domain-containing protein
contig23294	3	19	0.000464314	-2.67528	3.89547	24.8828	1.9618	4.63708	AT5G67100.1	ICU2 (INCURVATA2); DNA-directed DNA polymerase
contig23307	1	14	0.000494145	-3.81967	1.29849	18.3347	0.376834	4.19651	AT1G44920.1	unknown protein
contig23394	59	440	6.29065e-74	-2.91103	76.6108	576.234	6.25948	9.17051	AT2G22240.1	MIPS2 (MYO-INOSITOL-1-PHOSTPATE SYNTHASE 2); binding / catalytic/ inositol-3-phosphate synthase
contig23397	7	42	1.89334e-07	-2.59728	9.08942	55.0041	3.18419	5.78147	nohit	nohit
contig23403	12	62	1.48293e-09	-2.38155	15.5819	81.1966	3.9618	6.34335	nohit	nohit
contig23450	6	31	2.26734e-05	-2.38155	7.79093	40.5983	2.9618	5.34335	AT1G14920.1	GAI (GIBBERELLIC ACID INSENSITIVE); transcription factor
contig23456	3	15	0.00427134	-2.33425	3.89547	19.6443	1.9618	4.29604	AT3G57810.3	OTU-like cysteine protease family protein
contig23509	1	10	0.00614568	-3.33425	1.29849	13.0962	0.376834	3.71108	AT1G75690.1	chaperone protein dnaJ-related
contig23512	4	49	3.24442e-11	-3.62703	5.19396	64.1715	2.37683	6.00386	AT4G02380.1	SAG21 (SENESCENCE-ASSOCIATED GENE 21)
contig23530	1	10	0.00614568	-3.33425	1.29849	13.0962	0.376834	3.71108	AT4G39010.1	AtGH9B18 (Arabidopsis thaliana glycosyl hydrolase 9B18); catalytic/ hydrolase, hydrolyzing O-glycosyl compounds
contig23545	4	26	3.17019e-05	-2.71276	5.19396	34.0502	2.37683	5.08959	AT4G18220.1	purine permease family protein
contig23566	1	17	7.17715e-05	-4.09978	1.29849	22.2636	0.376834	4.47661	AT3G15030.2	TCP4 (TCP family transcription factor 4); transcription factor
contig23575	2	16	0.000694977	-3.01232	2.59698	20.954	1.37683	4.38915	AT4G34670.1	40S ribosomal protein S3A (RPS3aB)
contig23613	4	16	0.00697023	-2.01232	5.19396	20.954	2.37683	4.38915	AT4G33480.1	unknown protein
contig23621	0	7	0.00758202	-3.19651	0	9.16736	0	3.19651	AT4G01880.1	methyltransferase
contig23731	4	24	9.7573e-05	-2.59728	5.19396	31.4309	2.37683	4.97411	AT5G51940.1	NRPB6A; DNA binding / DNA-directed RNA polymerase
contig23737	4	22	0.000294532	-2.47175	5.19396	28.8117	2.37683	4.84858	AT4G11430.1	hydroxyproline-rich glycoprotein family protein
contig23751	4	25	5.57431e-05	-2.65617	5.19396	32.7406	2.37683	5.03301	AT4G20190.1	unknown protein
contig23822	4	26	3.17019e-05	-2.71276	5.19396	34.0502	2.37683	5.08959	AT1G14900.1	HMGA (HIGH MOBILITY GROUP A); DNA binding
contig23830	1	15	0.000260528	-3.91921	1.29849	19.6443	0.376834	4.29604	AT1G31130.1	unknown protein
contig23841	1	10	0.00614568	-3.33425	1.29849	13.0962	0.376834	3.71108	AT4G17430.1	unknown protein
contig23917	0	7	0.00758202	-3.19651	0	9.16736	0	3.19651	AT1G33960.1	AIG1 (AVRRPT2-INDUCED GENE 1); GTP binding
contig23959	6	25	0.000509003	-2.07121	7.79093	32.7406	2.9618	5.03301	AT5G48930.1	HCT (HYDROXYCINNAMOYL-COA SHIKIMATE/QUINATE HYDROXYCINNAMOYL TRANSFERASE); quinate O-hydroxycinnamoyltransferase/ shikimate O-hydroxycinnamoyltransferase/ transferase
contig23969	5	31	6.86313e-06	-2.64459	6.49244	40.5983	2.69876	5.34335	AT5G51350.1	leucine-rich repeat transmembrane protein kinase, putative
contig24016	3	15	0.00427134	-2.33425	3.89547	19.6443	1.9618	4.29604	AT2G27900.2	unknown protein
contig24029	2	12	0.0071547	-2.59728	2.59698	15.7155	1.37683	3.97411	ATCG01280.1	hypothetical protein
contig24058	2	22	1.80942e-05	-3.47175	2.59698	28.8117	1.37683	4.84858	AT4G00180.2	YAB3 (YABBY3); protein binding / transcription factor
contig24074	2	14	0.00225903	-2.81967	2.59698	18.3347	1.37683	4.19651	AT1G75950.1	SKP1 (S PHASE KINASE-ASSOCIATED PROTEIN 1); protein binding / ubiquitin-protein ligase
contig24094	2	13	0.00403491	-2.71276	2.59698	17.0251	1.37683	4.08959	AT1G67120.1	ATP binding / ATPase/ nucleoside-triphosphatase/ nucleotide binding / transcription factor binding
contig24122	10	82	1.48182e-15	-3.04794	12.9849	107.389	3.69876	6.7467	AT1G56580.1	unknown protein
contig24146	6	24	0.00083802	-2.01232	7.79093	31.4309	2.9618	4.97411	AT2G47115.1	unknown protein
contig24196	4	20	0.000869362	-2.33425	5.19396	26.1924	2.37683	4.71108	AT2G44370.1	DC1 domain-containing protein
contig24233	3	14	0.0073025	-2.23471	3.89547	18.3347	1.9618	4.19651	AT4G18270.1	ATTRANS11; P-P-bond-hydrolysis-driven protein transmembrane transporter/ catalytic
contig24242	3	20	0.00026255	-2.74928	3.89547	26.1924	1.9618	4.71108	AT5G56310.1	pentatricopeptide (PPR) repeat-containing protein
contig24255	1	13	0.000933992	-3.71276	1.29849	17.0251	0.376834	4.08959	AT2G24260.1	basic helix-loop-helix (bHLH) family protein
contig24269	2	21	3.35486e-05	-3.40463	2.59698	27.5021	1.37683	4.78147	AT5G14930.3	SAG101 (SENESCENCE-ASSOCIATED GENE 101); carboxylesterase/ triacylglycerol lipase
contig24286	8	33	6.45232e-05	-2.05671	10.3879	43.2175	3.37683	5.43354	AT1G76430.1	phosphate transporter family protein
contig24290	0	11	0.000465837	-3.84858	0	14.4058	0	3.84858	AT1G72560.2	PSD (PAUSED); nucleobase, nucleoside, nucleotide and nucleic acid transmembrane transporter/ tRNA binding
contig24314	1	10	0.00614568	-3.33425	1.29849	13.0962	0.376834	3.71108	AT1G01520.1	myb family transcription factor
contig24319	1	11	0.00329582	-3.47175	1.29849	14.4058	0.376834	3.84858	nohit	nohit
contig24336	0	10	0.000935667	-3.71108	0	13.0962	0	3.71108	AT2G38050.1	DET2 (DE-ETIOLATED 2); sterol 5-alpha reductase
contig24340	4	16	0.00697023	-2.01232	5.19396	20.954	2.37683	4.38915	AT5G58300.2	leucine-rich repeat transmembrane protein kinase, putative
contig24343	4	48	6.04201e-11	-3.59728	5.19396	62.8619	2.37683	5.97411	AT3G07870.1	F-box family protein
contig24368	0	13	0.000115467	-4.08959	0	17.0251	0	4.08959	AT3G20500.1	PAP18 (PURPLE ACID PHOSPHATASE 18); acid phosphatase/ protein serine/threonine phosphatase
contig24371	1	12	0.00175843	-3.59728	1.29849	15.7155	0.376834	3.97411	AT5G13140.1	FUNCTIONS IN: molecular_function unknown; INVOLVED IN: biological_process unknown; EXPRESSED IN: 22 plant structures; EXPRESSED DURING: 13 growth stages; CONTAINS InterPro DOMAIN/s: Pollen Ole e 1 allergen and extensin (InterPro:IPR006041); BEST Arabidopsis thaliana protein match is: unknown protein (TAIR:AT3G26960.1); Has 90 Blast hits to 85 proteins in 14 species: Archae - 0; Bacteria - 0; Meta…
contig24373	3	16	0.00247817	-2.42735	3.89547	20.954	1.9618	4.38915	AT3G09440.1	heat shock cognate 70 kDa protein 3 (HSC70-3) (HSP70-3)
contig24414	3	16	0.00247817	-2.42735	3.89547	20.954	1.9618	4.38915	AT3G44050.1	kinesin motor protein-related
contig24422	1	15	0.000260528	-3.91921	1.29849	19.6443	0.376834	4.29604	AT4G01570.1	pentatricopeptide (PPR) repeat-containing protein
contig24440	3	40	1.4158e-09	-3.74928	3.89547	52.3849	1.9618	5.71108	AT1G47530.1	ripening-responsive protein, putative
contig24500	0	8	0.00377483	-3.38915	0	10.477	0	3.38915	AT4G15570.1	MAA3 (MAGATAMA 3)
contig24514	5	31	6.86313e-06	-2.64459	6.49244	40.5983	2.69876	5.34335	AT5G62670.1	AHA11 (Arabidopsis H(+)-ATPase 11); ATPase
contig24576	2	22	1.80942e-05	-3.47175	2.59698	28.8117	1.37683	4.84858	AT5G53220.3	unknown protein
contig24618	1	12	0.00175843	-3.59728	1.29849	15.7155	0.376834	3.97411	AT4G38780.1	splicing factor, putative
contig24634	6	32	1.32708e-05	-2.42735	7.79093	41.9079	2.9618	5.38915	AT2G30100.1	ubiquitin family protein
contig24651	4	23	0.000169966	-2.53588	5.19396	30.1213	2.37683	4.91271	AT2G30620.1	histone H1.2
contig24667	0	7	0.00758202	-3.19651	0	9.16736	0	3.19651	nohit	nohit
contig24684	1	16	0.000136933	-4.01232	1.29849	20.954	0.376834	4.38915	AT5G48560.1	basic helix-loop-helix (bHLH) family protein
contig24710	6	24	0.00083802	-2.01232	7.79093	31.4309	2.9618	4.97411	AT4G27010.2	unknown protein
contig24715	0	11	0.000465837	-3.84858	0	14.4058	0	3.84858	AT3G55070.1	FUNCTIONS IN: molecular_function unknown; INVOLVED IN: biological_process unknown; LOCATED IN: chloroplast; EXPRESSED IN: 24 plant structures; EXPRESSED DURING: 15 growth stages; CONTAINS InterPro DOMAIN/s: CTLH, C-terminal to LisH motif (InterPro:IPR006595), LisH dimerisation motif (InterPro:IPR006594), CT11-RanBPM (InterPro:IPR013144); BEST Arabidopsis thaliana protein match is: protein binding…
contig24759	0	7	0.00758202	-3.19651	0	9.16736	0	3.19651	nohit	nohit
contig24765	17	75	3.87241e-10	-2.15367	22.0743	98.2217	4.4643	6.61797	AT3G27950.1	early nodule-specific protein, putative
contig24776	6	27	0.000184345	-2.18224	7.79093	35.3598	2.9618	5.14404	AT2G23520.1	catalytic/ pyridoxal phosphate binding
contig24818	2	13	0.00403491	-2.71276	2.59698	17.0251	1.37683	4.08959	AT4G22300.1	SOBER1 (SUPPRESSOR OF AVRBST-ELICITED RESISTANCE 1); carboxylesterase
contig24832	0	8	0.00377483	-3.38915	0	10.477	0	3.38915	AT2G47010.2	unknown protein
contig24852	3	21	0.0001477	-2.81967	3.89547	27.5021	1.9618	4.78147	AT5G17980.1	C2 domain-containing protein
contig24923	1	12	0.00175843	-3.59728	1.29849	15.7155	0.376834	3.97411	AT1G56310.1	3'-5' exonuclease domain-containing protein
contig25027	1	20	1.0189e-05	-4.33425	1.29849	26.1924	0.376834	4.71108	AT1G03170.1	unknown protein
contig25048	0	11	0.000465837	-3.84858	0	14.4058	0	3.84858	AT4G16650.1	unknown protein
contig25052	1	12	0.00175843	-3.59728	1.29849	15.7155	0.376834	3.97411	nohit	nohit
contig25062	5	21	0.00145031	-2.08271	6.49244	27.5021	2.69876	4.78147	AT5G08470.1	PEX1 (peroxisome 1); ATP binding / ATPase/ binding / nucleoside-triphosphatase/ nucleotide binding / protein binding
contig25137	2	13	0.00403491	-2.71276	2.59698	17.0251	1.37683	4.08959	AT3G60160.1	ATMRP9; ATPase, coupled to transmembrane movement of substances
contig25159	1	19	1.95735e-05	-4.26024	1.29849	24.8828	0.376834	4.63708	AT1G08465.1	YAB2 (YABBY2); transcription factor
contig25164	2	20	6.19965e-05	-3.33425	2.59698	26.1924	1.37683	4.71108	AT3G26744.4	ICE1 (INDUCER OF CBF EXPRESSION 1); DNA binding / transcription activator/ transcription factor
contig25171	0	7	0.00758202	-3.19651	0	9.16736	0	3.19651	nohit	nohit
contig25255	5	34	1.2632e-06	-2.77785	6.49244	44.5272	2.69876	5.47661	AT3G26700.1	protein kinase family protein
contig25262	0	10	0.000935667	-3.71108	0	13.0962	0	3.71108	AT1G30240.2	unknown protein
contig25267	5	23	0.000519582	-2.21395	6.49244	30.1213	2.69876	4.91271	AT1G09450.1	haspin-related
contig25268	1	10	0.00614568	-3.33425	1.29849	13.0962	0.376834	3.71108	AT4G08263.1	FUNCTIONS IN: molecular_function unknown; INVOLVED IN: biological_process unknown; BEST Arabidopsis thaliana protein match is: DNA-binding storekeeper protein-related (TAIR:AT4G00610.1).
contig25312	1	13	0.000933992	-3.71276	1.29849	17.0251	0.376834	4.08959	AT4G35590.1	RWP-RK domain-containing protein
contig25328	2	12	0.0071547	-2.59728	2.59698	15.7155	1.37683	3.97411	AT3G09070.1	glycine-rich protein
contig25331	2	13	0.00403491	-2.71276	2.59698	17.0251	1.37683	4.08959	AT4G18740.2	unknown protein
contig25432	1	10	0.00614568	-3.33425	1.29849	13.0962	0.376834	3.71108	AT5G17960.1	DC1 domain-containing protein
contig25473	5	24	0.000308031	-2.27535	6.49244	31.4309	2.69876	4.97411	AT3G17070.1	peroxidase, putative
contig25557	4	18	0.00249988	-2.18224	5.19396	23.5732	2.37683	4.55908	AT5G56570.1	FUNCTIONS IN: molecular_function unknown; INVOLVED IN: biological_process unknown; LOCATED IN: mitochondrion; CONTAINS InterPro DOMAIN/s: FBD (InterPro:IPR013596), Cyclin-like F-box (InterPro:IPR001810), FBD-like (InterPro:IPR006566); BEST Arabidopsis thaliana protein match is: F-box family protein (TAIR:AT5G56560.1); Has 445 Blast hits to 429 proteins in 9 species: Archae - 0; Bacteria - 0; Meta…
contig25560	0	7	0.00758202	-3.19651	0	9.16736	0	3.19651	AT1G03310.1	isoamylase, putative / starch debranching enzyme, putative
contig25618	0	8	0.00377483	-3.38915	0	10.477	0	3.38915	AT3G26290.1	CYP71B26; electron carrier/ heme binding / iron ion binding / monooxygenase/ oxygen binding
contig25624	4	17	0.00419185	-2.09978	5.19396	22.2636	2.37683	4.47661	AT5G57200.1	epsin N-terminal homology (ENTH) domain-containing protein / clathrin assembly protein-related
contig25638	5	20	0.00239768	-2.01232	6.49244	26.1924	2.69876	4.71108	AT1G65890.1	AAE12 (ACYL ACTIVATING ENZYME 12); catalytic
contig25662	0	8	0.00377483	-3.38915	0	10.477	0	3.38915	nohit	nohit
contig25671	4	19	0.00147943	-2.26024	5.19396	24.8828	2.37683	4.63708	AT4G14400.1	ACD6 (ACCELERATED CELL DEATH 6); protein binding
contig25689	0	7	0.00758202	-3.19651	0	9.16736	0	3.19651	AT4G21220.1	bacterial transferase hexapeptide repeat-containing protein
contig25691	6	25	0.000509003	-2.07121	7.79093	32.7406	2.9618	5.03301	AT1G64520.1	RPN12a (Regulatory Particle non-ATPase 12a); peptidase
contig25716	5	20	0.00239768	-2.01232	6.49244	26.1924	2.69876	4.71108	AT5G11060.1	KNAT4 (KNOTTED1-LIKE HOMEOBOX GENE 4); transcription activator/ transcription factor
contig25725	3	22	8.2697e-05	-2.88679	3.89547	28.8117	1.9618	4.84858	AT3G13490.1	OVA5 (OVULE ABORTION 5); ATP binding / aminoacyl-tRNA ligase/ lysine-tRNA ligase/ nucleic acid binding / nucleotide binding
contig25735	4	16	0.00697023	-2.01232	5.19396	20.954	2.37683	4.38915	AT4G18240.1	ATSS4; transferase, transferring glycosyl groups
contig25759	1	12	0.00175843	-3.59728	1.29849	15.7155	0.376834	3.97411	AT5G52640.1	ATHSP90.1 (HEAT SHOCK PROTEIN 90.1); ATP binding / unfolded protein binding
contig25765	1	12	0.00175843	-3.59728	1.29849	15.7155	0.376834	3.97411	AT4G35070.2	FUNCTIONS IN: molecular_function unknown; INVOLVED IN: biological_process unknown; LOCATED IN: cellular_component unknown; EXPRESSED IN: 11 plant structures; EXPRESSED DURING: 8 growth stages; BEST Arabidopsis thaliana protein match is: SBP1 (s-ribonuclease binding protein 1); protein binding / zinc ion binding (TAIR:AT1G45976.1); Has 495 Blast hits to 488 proteins in 78 species: Archae - 0; Bact…
contig25778	1	11	0.00329582	-3.47175	1.29849	14.4058	0.376834	3.84858	AT5G50210.1	QS (QUINOLINATE SYNTHASE); 4 iron, 4 sulfur cluster binding / enzyme activator/ protein homodimerization/ quinolinate synthetase A
contig25798	0	14	5.7487e-05	-4.19651	0	18.3347	0	4.19651	AT5G24370.1	invertase/pectin methylesterase inhibitor family protein
contig25852	3	15	0.00427134	-2.33425	3.89547	19.6443	1.9618	4.29604	AT4G16650.1	unknown protein
contig25854	1	14	0.000494145	-3.81967	1.29849	18.3347	0.376834	4.19651	AT1G55030.1	F-box family protein
contig25939	6	32	1.32708e-05	-2.42735	7.79093	41.9079	2.9618	5.38915	AT2G42890.3	AML2 (ARABIDOPSIS-MEI2-LIKE 2); RNA binding / nucleic acid binding / nucleotide binding
contig25964	3	34	5.98537e-08	-3.51482	3.89547	44.5272	1.9618	5.47661	AT1G02880.3	TPK1 (THIAMIN PYROPHOSPHOKINASE1); thiamin diphosphokinase
contig26036	0	10	0.000935667	-3.71108	0	13.0962	0	3.71108	AT5G46740.1	UBP21 (UBIQUITIN-SPECIFIC PROTEASE 21); ubiquitin thiolesterase/ ubiquitin-specific protease
contig26068	0	9	0.00187936	-3.55908	0	11.7866	0	3.55908	AT2G39740.1	unknown protein
contig26104	0	7	0.00758202	-3.19651	0	9.16736	0	3.19651	AT4G20930.1	3-hydroxyisobutyrate dehydrogenase, putative
contig26127	3	24	2.55932e-05	-3.01232	3.89547	31.4309	1.9618	4.97411	AT5G16000.1	NIK1 (NSP-INTERACTING KINASE 1); kinase
contig26137	2	13	0.00403491	-2.71276	2.59698	17.0251	1.37683	4.08959	AT1G09620.1	ATP binding / aminoacyl-tRNA ligase/ leucine-tRNA ligase/ nucleotide binding
contig26160	1	10	0.00614568	-3.33425	1.29849	13.0962	0.376834	3.71108	AT4G06676.2	FUNCTIONS IN: molecular_function unknown; INVOLVED IN: biological_process unknown; CONTAINS InterPro DOMAIN/s: Etoposide-induced 2.4 (InterPro:IPR009890).
contig26220	0	12	0.000231924	-3.97411	0	15.7155	0	3.97411	AT2G42160.1	zinc finger (ubiquitin-hydrolase) domain-containing protein
contig26225	3	15	0.00427134	-2.33425	3.89547	19.6443	1.9618	4.29604	nohit	nohit
contig26226	1	13	0.000933992	-3.71276	1.29849	17.0251	0.376834	4.08959	AT3G45400.1	exostosin family protein
contig26263	0	7	0.00758202	-3.19651	0	9.16736	0	3.19651	AT1G79540.1	pentatricopeptide (PPR) repeat-containing protein
contig26280	1	13	0.000933992	-3.71276	1.29849	17.0251	0.376834	4.08959	AT4G01670.1	unknown protein
contig26328	0	7	0.00758202	-3.19651	0	9.16736	0	3.19651	AT3G29290.1	emb2076 (embryo defective 2076)
contig26349	3	75	2.06384e-19	-4.65617	3.89547	98.2217	1.9618	6.61797	AT5G54160.1	ATOMT1 (O-METHYLTRANSFERASE 1); caffeate O-methyltransferase/ myricetin 3'-O-methyltransferase/ quercetin 3-O-methyltransferase
contig26357	0	12	0.000231924	-3.97411	0	15.7155	0	3.97411	AT3G57130.1	BOP1 (BLADE ON PETIOLE 1); protein binding
contig26366	0	8	0.00377483	-3.38915	0	10.477	0	3.38915	AT1G17840.1	WBC11 (WHITE-BROWN COMPLEX HOMOLOG PROTEIN 11); ATPase, coupled to transmembrane movement of substances / fatty acid transporter
contig26386	3	17	0.00142727	-2.51482	3.89547	22.2636	1.9618	4.47661	AT5G13790.1	AGL15 (AGAMOUS-LIKE 15); DNA binding / transcription factor
contig26474	3	17	0.00142727	-2.51482	3.89547	22.2636	1.9618	4.47661	AT3G49790.1	ATP binding
contig26520	2	17	0.000382358	-3.09978	2.59698	22.2636	1.37683	4.47661	AT5G48760.2	60S ribosomal protein L13A (RPL13aD)
contig26572	5	21	0.00145031	-2.08271	6.49244	27.5021	2.69876	4.78147	AT2G42490.1	copper amine oxidase, putative
contig26610	3	25	1.4155e-05	-3.07121	3.89547	32.7406	1.9618	5.03301	AT5G49880.1	mitotic checkpoint family protein
contig26619	5	24	0.000308031	-2.27535	6.49244	31.4309	2.69876	4.97411	AT4G29230.1	anac075 (Arabidopsis NAC domain containing protein 75); transcription factor
contig26651	3	14	0.0073025	-2.23471	3.89547	18.3347	1.9618	4.19651	AT5G65790.1	MYB68 (MYB DOMAIN PROTEIN 68); DNA binding / transcription factor
contig26673	0	16	1.42493e-05	-4.38915	0	20.954	0	4.38915	AT3G28660.1	pentatricopeptide (PPR) repeat-containing protein
contig26687	0	10	0.000935667	-3.71108	0	13.0962	0	3.71108	AT3G54340.1	AP3 (APETALA 3); DNA binding / transcription factor
contig26696	0	16	1.42493e-05	-4.38915	0	20.954	0	4.38915	AT5G41380.1	FUNCTIONS IN: molecular_function unknown; INVOLVED IN: biological_process unknown; CONTAINS InterPro DOMAIN/s: CCT domain (InterPro:IPR010402); BEST Arabidopsis thaliana protein match is: unknown protein (TAIR:AT1G63820.1); Has 952 Blast hits to 949 proteins in 72 species: Archae - 0; Bacteria - 0; Metazoa - 12; Fungi - 2; Plants - 890; Viruses - 0; Other Eukaryotes - 48 (source: NCBI BLink).
contig26843	1	13	0.000933992	-3.71276	1.29849	17.0251	0.376834	4.08959	AT5G58370.2	GTP binding
contig26858	1	18	3.75237e-05	-4.18224	1.29849	23.5732	0.376834	4.55908	AT2G29990.1	NDA2 (ALTERNATIVE NAD(P)H DEHYDROGENASE 2); FAD binding / NADH dehydrogenase/ oxidoreductase
contig26861	10	56	3.55548e-09	-2.49774	12.9849	73.3388	3.69876	6.19651	AT5G04040.1	SDP1 (SUGAR-DEPENDENT1); triacylglycerol lipase
contig26877	0	7	0.00758202	-3.19651	0	9.16736	0	3.19651	AT3G48830.1	polynucleotide adenylyltransferase family protein / RNA recognition motif (RRM)-containing protein
contig26885	0	19	1.75845e-06	-4.63708	0	24.8828	0	4.63708	AT3G26744.4	ICE1 (INDUCER OF CBF EXPRESSION 1); DNA binding / transcription activator/ transcription factor
contig26934	6	28	0.00011	-2.23471	7.79093	36.6694	2.9618	5.19651	AT4G39680.2	SAP domain-containing protein
contig26937	0	8	0.00377483	-3.38915	0	10.477	0	3.38915	nohit	nohit
contig26995	1	22	2.74571e-06	-4.47175	1.29849	28.8117	0.376834	4.84858	AT3G59850.1	polygalacturonase, putative / pectinase, putative
contig27002	6	31	2.26734e-05	-2.38155	7.79093	40.5983	2.9618	5.34335	AT3G06140.1	zinc finger (C3HC4-type RING finger) family protein
contig27012	2	13	0.00403491	-2.71276	2.59698	17.0251	1.37683	4.08959	AT2G42610.2	LSH10 (LIGHT SENSITIVE HYPOCOTYLS 10)
contig27031	1	10	0.00614568	-3.33425	1.29849	13.0962	0.376834	3.71108	AT2G41500.1	EMB2776; nucleotide binding
contig27034	3	17	0.00142727	-2.51482	3.89547	22.2636	1.9618	4.47661	AT5G17860.1	CAX7 (calcium exchanger 7); calcium:sodium antiporter/ cation:cation antiporter
contig27086	2	14	0.00225903	-2.81967	2.59698	18.3347	1.37683	4.19651	AT1G08470.1	strictosidine synthase family protein
contig27090	5	21	0.00145031	-2.08271	6.49244	27.5021	2.69876	4.78147	AT5G22100.1	RNA cyclase family protein
contig27092	0	7	0.00758202	-3.19651	0	9.16736	0	3.19651	AT3G19130.1	ATRBP47B (RNA-binding protein 47B); RNA binding
contig27093	4	16	0.00697023	-2.01232	5.19396	20.954	2.37683	4.38915	AT4G15830.1	binding
contig27124	2	14	0.00225903	-2.81967	2.59698	18.3347	1.37683	4.19651	AT1G31870.2	unknown protein
contig27125	1	14	0.000494145	-3.81967	1.29849	18.3347	0.376834	4.19651	AT1G25540.2	PFT1 (PHYTOCHROME AND FLOWERING TIME 1); transcription coactivator
contig27132	4	27	1.79529e-05	-2.7672	5.19396	35.3598	2.37683	5.14404	AT5G44230.1	pentatricopeptide (PPR) repeat-containing protein
contig27147	1	12	0.00175843	-3.59728	1.29849	15.7155	0.376834	3.97411	AT3G01160.1	unknown protein
contig27157	1	10	0.00614568	-3.33425	1.29849	13.0962	0.376834	3.71108	AT3G02090.2	mitochondrial processing peptidase beta subunit, putative
contig27169	4	34	3.03563e-07	-3.09978	5.19396	44.5272	2.37683	5.47661	AT2G25740.1	ATP-dependent protease La (LON) domain-containing protein
contig27232	0	7	0.00758202	-3.19651	0	9.16736	0	3.19651	AT1G63270.1	ATNAP10; transporter
contig27282	2	19	0.000114155	-3.26024	2.59698	24.8828	1.37683	4.63708	AT1G48270.1	GCR1 (G-PROTEIN-COUPLED RECEPTOR 1); G-protein coupled receptor
contig27435	0	12	0.000231924	-3.97411	0	15.7155	0	3.97411	AT1G19440.1	KCS4 (3-KETOACYL-COA SYNTHASE 4); acyltransferase/ catalytic/ transferase, transferring acyl groups other than amino-acyl groups
contig27446	1	10	0.00614568	-3.33425	1.29849	13.0962	0.376834	3.71108	AT4G18820.1	ATP binding / DNA binding / DNA-directed DNA polymerase/ nucleoside-triphosphatase/ nucleotide binding
contig27470	0	9	0.00187936	-3.55908	0	11.7866	0	3.55908	AT1G20630.1	CAT1 (CATALASE 1); catalase
contig27475	1	10	0.00614568	-3.33425	1.29849	13.0962	0.376834	3.71108	AT3G63010.1	GID1B (GA INSENSITIVE DWARF1B); hydrolase
contig27477	5	23	0.000519582	-2.21395	6.49244	30.1213	2.69876	4.91271	AT5G65040.1	senescence-associated protein-related
contig27507	5	20	0.00239768	-2.01232	6.49244	26.1924	2.69876	4.71108	AT3G17970.1	atToc64-III (Arabidopsis thaliana translocon at the outer membrane of chloroplasts 64-III); binding / carbon-nitrogen ligase, with glutamine as amido-N-donor
contig27547	5	21	0.00145031	-2.08271	6.49244	27.5021	2.69876	4.78147	AT5G16560.1	KAN (KANADI); transcription factor
contig27549	2	14	0.00225903	-2.81967	2.59698	18.3347	1.37683	4.19651	AT5G13760.1	unknown protein
contig27642	4	29	5.69045e-06	-2.8703	5.19396	37.979	2.37683	5.24713	AT5G36210.1	serine-type peptidase
contig27650	2	13	0.00403491	-2.71276	2.59698	17.0251	1.37683	4.08959	AT5G27970.1	binding
contig27683	0	11	0.000465837	-3.84858	0	14.4058	0	3.84858	AT4G21705.1	pentatricopeptide (PPR) repeat-containing protein
contig27685	0	9	0.00187936	-3.55908	0	11.7866	0	3.55908	AT4G29220.1	PFK1 (PHOSPHOFRUCTOKINASE 1); 6-phosphofructokinase
contig27709	11	50	2.51128e-07	-2.19674	14.2834	65.4811	3.83627	6.03301	AT5G13760.1	unknown protein
contig27714	1	10	0.00614568	-3.33425	1.29849	13.0962	0.376834	3.71108	AT1G30680.1	toprim domain-containing protein
contig27749	2	16	0.000694977	-3.01232	2.59698	20.954	1.37683	4.38915	AT3G58740.1	CSY1 (CITRATE SYNTHASE 1); citrate (SI)-synthase/ transferase, transferring acyl groups, acyl groups converted into alkyl on transfer
contig27750	1	11	0.00329582	-3.47175	1.29849	14.4058	0.376834	3.84858	AT4G28250.2	ATEXPB3 (ARABIDOPSIS THALIANA EXPANSIN B3)
contig27773	4	16	0.00697023	-2.01232	5.19396	20.954	2.37683	4.38915	AT1G79680.1	wall-associated kinase, putative
contig27816	4	18	0.00249988	-2.18224	5.19396	23.5732	2.37683	4.55908	AT1G79480.2	LOCATED IN: endomembrane system; CONTAINS InterPro DOMAIN/s: X8 (InterPro:IPR012946); BEST Arabidopsis thaliana protein match is: glycosyl hydrolase family protein 17 (TAIR:AT5G67460.1); Has 4247 Blast hits to 3762 proteins in 375 species: Archae - 10; Bacteria - 432; Metazoa - 1406; Fungi - 619; Plants - 1140; Viruses - 87; Other Eukaryotes - 553 (source: NCBI BLink).
contig27825	2	13	0.00403491	-2.71276	2.59698	17.0251	1.37683	4.08959	nohit	nohit
contig27851	2	14	0.00225903	-2.81967	2.59698	18.3347	1.37683	4.19651	AT5G20470.1	myosin, putative
contig27863	0	7	0.00758202	-3.19651	0	9.16736	0	3.19651	AT2G26810.3	unknown protein
contig27873	4	16	0.00697023	-2.01232	5.19396	20.954	2.37683	4.38915	AT5G51940.1	NRPB6A; DNA binding / DNA-directed RNA polymerase
contig27879	0	9	0.00187936	-3.55908	0	11.7866	0	3.55908	AT1G69180.1	CRC (CRABS CLAW); transcription factor
contig27884	1	10	0.00614568	-3.33425	1.29849	13.0962	0.376834	3.71108	AT1G08150.1	ATCHX5; monovalent cation:proton antiporter/ sodium:hydrogen antiporter
contig27948	4	21	0.000507547	-2.40463	5.19396	27.5021	2.37683	4.78147	AT4G38660.2	thaumatin, putative
contig27973	2	12	0.0071547	-2.59728	2.59698	15.7155	1.37683	3.97411	AT1G76930.2	ATEXT4 (EXTENSIN 4); structural constituent of cell wall
contig27983	4	21	0.000507547	-2.40463	5.19396	27.5021	2.37683	4.78147	AT4G35750.1	Rho-GTPase-activating protein-related
contig28077	12	50	6.7961e-07	-2.07121	15.5819	65.4811	3.9618	6.03301	AT2G35800.1	mitochondrial substrate carrier family protein
contig28079	2	16	0.000694977	-3.01232	2.59698	20.954	1.37683	4.38915	AT1G69440.1	AGO7 (ARGONAUTE7); nucleic acid binding
contig28115	0	7	0.00758202	-3.19651	0	9.16736	0	3.19651	AT5G24300.1	SSI1 (SUPPRESSOR OF SALICYLIC ACID INSENSITIVITY 1); starch synthase/ transferase, transferring glycosyl groups
contig28218	0	8	0.00377483	-3.38915	0	10.477	0	3.38915	AT3G17170.1	RFC3 (REGULATOR OF FATTY-ACID COMPOSITION 3); structural constituent of ribosome
contig28237	7	29	0.000180508	-2.06294	9.08942	37.979	3.18419	5.24713	AT3G45980.1	HTB9; DNA binding
contig28270	3	17	0.00142727	-2.51482	3.89547	22.2636	1.9618	4.47661	AT1G06410.1	ATTPS7; alpha,alpha-trehalose-phosphate synthase (UDP-forming)/ transferase, transferring glycosyl groups / trehalose-phosphatase
contig28277	3	14	0.0073025	-2.23471	3.89547	18.3347	1.9618	4.19651	AT4G27900.2	FUNCTIONS IN: molecular_function unknown; INVOLVED IN: biological_process unknown; LOCATED IN: cellular_component unknown; EXPRESSED IN: 23 plant structures; EXPRESSED DURING: 13 growth stages; CONTAINS InterPro DOMAIN/s: CCT domain (InterPro:IPR010402); BEST Arabidopsis thaliana protein match is: unknown protein (TAIR:AT5G53420.1); Has 876 Blast hits to 876 proteins in 63 species: Archae - 0; Ba…
contig28278	5	32	3.91784e-06	-2.69039	6.49244	41.9079	2.69876	5.38915	AT4G27900.2	FUNCTIONS IN: molecular_function unknown; INVOLVED IN: biological_process unknown; LOCATED IN: cellular_component unknown; EXPRESSED IN: 23 plant structures; EXPRESSED DURING: 13 growth stages; CONTAINS InterPro DOMAIN/s: CCT domain (InterPro:IPR010402); BEST Arabidopsis thaliana protein match is: unknown protein (TAIR:AT5G53420.1); Has 876 Blast hits to 876 proteins in 63 species: Archae - 0; Ba…
contig28357	0	8	0.00377483	-3.38915	0	10.477	0	3.38915	AT1G55740.1	AtSIP1 (Arabidopsis thaliana seed imbibition 1); hydrolase, hydrolyzing O-glycosyl compounds
contig28385	2	17	0.000382358	-3.09978	2.59698	22.2636	1.37683	4.47661	AT1G32240.1	KAN2 (KANADI 2); DNA binding / transcription factor
contig28389	1	14	0.000494145	-3.81967	1.29849	18.3347	0.376834	4.19651	nohit	nohit
contig28482	9	39	8.57539e-06	-2.12779	11.6864	51.0753	3.54676	5.67455	AT1G54385.2	binding
contig28483	2	27	7.91983e-07	-3.7672	2.59698	35.3598	1.37683	5.14404	AT2G21050.1	amino acid permease, putative
contig28508	3	14	0.0073025	-2.23471	3.89547	18.3347	1.9618	4.19651	AT5G20090.2	unknown protein
contig28524	0	7	0.00758202	-3.19651	0	9.16736	0	3.19651	AT4G21065.2	FUNCTIONS IN: molecular_function unknown; INVOLVED IN: biological_process unknown; CONTAINS InterPro DOMAIN/s: Pentatricopeptide repeat (InterPro:IPR002885); BEST Arabidopsis thaliana protein match is: pentatricopeptide (PPR) repeat-containing protein (TAIR:AT4G33170.1); Has 16184 Blast hits to 5257 proteins in 175 species: Archae - 0; Bacteria - 4; Metazoa - 118; Fungi - 47; Plants - 15742; Viru…
contig28546	0	14	5.7487e-05	-4.19651	0	18.3347	0	4.19651	nohit	nohit
contig28569	23	94	1.18434e-11	-2.04334	29.8652	123.104	4.9004	6.94374	AT3G05130.1	unknown protein
contig28611	3	15	0.00427134	-2.33425	3.89547	19.6443	1.9618	4.29604	AT1G05370.1	FUNCTIONS IN: molecular_function unknown; INVOLVED IN: biological_process unknown; LOCATED IN: cellular_component unknown; EXPRESSED IN: shoot apex, hypocotyl, flower, seed; EXPRESSED DURING: petal differentiation and expansion stage, E expanded cotyledon stage; CONTAINS InterPro DOMAIN/s: Cellular retinaldehyde-binding/triple function, C-terminal (InterPro:IPR001251), Phosphatidylinositol transf…
contig28622	3	17	0.00142727	-2.51482	3.89547	22.2636	1.9618	4.47661	AT4G32830.1	AtAUR1 (ATAURORA1); histone kinase(H3-S10 specific) / kinase/ protein serine/threonine kinase
contig28623	0	7	0.00758202	-3.19651	0	9.16736	0	3.19651	AT1G03060.1	WD-40 repeat family protein / beige-related
contig28691	9	43	1.11485e-06	-2.26866	11.6864	56.3138	3.54676	5.81542	AT1G11440.1	FUNCTIONS IN: molecular_function unknown; INVOLVED IN: biological_process unknown; LOCATED IN: cellular_component unknown; EXPRESSED IN: 22 plant structures; EXPRESSED DURING: 13 growth stages; BEST Arabidopsis thaliana protein match is: glycine-rich protein (TAIR:AT3G29075.1); Has 22740 Blast hits to 8622 proteins in 417 species: Archae - 22; Bacteria - 573; Metazoa - 11353; Fungi - 2147; Plants…
contig28706	3	15	0.00427134	-2.33425	3.89547	19.6443	1.9618	4.29604	AT1G63470.1	DNA-binding family protein
contig28736	0	16	1.42493e-05	-4.38915	0	20.954	0	4.38915	AT5G04660.1	CYP77A4; electron carrier/ heme binding / iron ion binding / monooxygenase/ oxygen binding
contig28738	3	16	0.00247817	-2.42735	3.89547	20.954	1.9618	4.38915	AT3G56590.2	hydroxyproline-rich glycoprotein family protein
contig28747	2	12	0.0071547	-2.59728	2.59698	15.7155	1.37683	3.97411	AT4G17453.1	unknown protein
contig28791	4	20	0.000869362	-2.33425	5.19396	26.1924	2.37683	4.71108	AT1G22260.1	ZYP1a
contig28796	3	14	0.0073025	-2.23471	3.89547	18.3347	1.9618	4.19651	AT5G16920.1	FUNCTIONS IN: molecular_function unknown; LOCATED IN: endomembrane system; EXPRESSED IN: leaf whorl, sepal, flower, seed; EXPRESSED DURING: petal differentiation and expansion stage, E expanded cotyledon stage; CONTAINS InterPro DOMAIN/s: FAS1 domain (InterPro:IPR000782); BEST Arabidopsis thaliana protein match is: unknown protein (TAIR:AT5G26730.1); Has 24 Blast hits to 24 proteins in 6 species:…
contig28824	4	17	0.00419185	-2.09978	5.19396	22.2636	2.37683	4.47661	AT3G30200.1	FUNCTIONS IN: molecular_function unknown; INVOLVED IN: biological_process unknown; LOCATED IN: cellular_component unknown; EXPRESSED IN: cultured cell; CONTAINS InterPro DOMAIN/s: Transposase, Ptta/En/Spm, plant (InterPro:IPR004252); BEST Arabidopsis thaliana protein match is: unknown protein (TAIR:AT1G40087.1); Has 94 Blast hits to 94 proteins in 11 species: Archae - 0; Bacteria - 0; Metazoa - 0…
contig28886	1	12	0.00175843	-3.59728	1.29849	15.7155	0.376834	3.97411	AT1G22540.1	proton-dependent oligopeptide transport (POT) family protein
contig28891	3	24	2.55932e-05	-3.01232	3.89547	31.4309	1.9618	4.97411	AT5G47730.3	SEC14 cytosolic factor, putative / polyphosphoinositide-binding protein, putative
contig28894	2	13	0.00403491	-2.71276	2.59698	17.0251	1.37683	4.08959	AT1G61300.1	disease resistance protein (NBS-LRR class), putative
contig28899	1	13	0.000933992	-3.71276	1.29849	17.0251	0.376834	4.08959	AT3G26510.5	octicosapeptide/Phox/Bem1p (PB1) domain-containing protein
contig28942	2	21	3.35486e-05	-3.40463	2.59698	27.5021	1.37683	4.78147	AT3G17680.1	FUNCTIONS IN: molecular_function unknown; INVOLVED IN: biological_process unknown; LOCATED IN: cellular_component unknown; EXPRESSED IN: 16 plant structures; EXPRESSED DURING: 8 growth stages; CONTAINS InterPro DOMAIN/s: KIP1-like (InterPro:IPR011684); BEST Arabidopsis thaliana protein match is: unknown protein (TAIR:AT1G48405.1); Has 75 Blast hits to 73 proteins in 16 species: Archae - 0; Bacter…
contig28972	0	9	0.00187936	-3.55908	0	11.7866	0	3.55908	AT5G02500.2	HSC70-1 (HEAT SHOCK COGNATE PROTEIN 70-1); ATP binding
contig29123	4	17	0.00419185	-2.09978	5.19396	22.2636	2.37683	4.47661	AT1G08560.1	SYP111 (SYNTAXIN OF PLANTS 111); SNAP receptor
contig29130	7	31	6.59162e-05	-2.15916	9.08942	40.5983	3.18419	5.34335	AT5G16820.2	HSF3 (HEAT SHOCK FACTOR 3); DNA binding / transcription factor
contig29153	0	16	1.42493e-05	-4.38915	0	20.954	0	4.38915	AT3G27400.1	pectate lyase family protein
contig29166	0	9	0.00187936	-3.55908	0	11.7866	0	3.55908	AT3G05050.1	protein kinase family protein
contig29179	4	16	0.00697023	-2.01232	5.19396	20.954	2.37683	4.38915	AT3G59400.1	GUN4; enzyme binding / tetrapyrrole binding
contig29196	0	8	0.00377483	-3.38915	0	10.477	0	3.38915	AT4G10620.1	INVOLVED IN: biological_process unknown; LOCATED IN: chloroplast; EXPRESSED IN: 23 plant structures; EXPRESSED DURING: 13 growth stages; BEST Arabidopsis thaliana protein match is: GTP binding (TAIR:AT3G57180.1); Has 777 Blast hits to 699 proteins in 334 species: Archae - 15; Bacteria - 397; Metazoa - 157; Fungi - 74; Plants - 61; Viruses - 0; Other Eukaryotes - 73 (source: NCBI BLink).
contig29225	3	19	0.000464314	-2.67528	3.89547	24.8828	1.9618	4.63708	AT3G29340.1	zinc finger (C2H2 type) family protein
contig29258	0	7	0.00758202	-3.19651	0	9.16736	0	3.19651	AT3G25700.1	chloroplast nucleoid DNA-binding protein-related
contig29261	4	17	0.00419185	-2.09978	5.19396	22.2636	2.37683	4.47661	AT5G15760.1	plastid-specific 30S ribosomal protein 3, putative / PSRP-3, putative
contig29299	2	12	0.0071547	-2.59728	2.59698	15.7155	1.37683	3.97411	AT1G59620.1	CW9; ATP binding
contig29315	0	7	0.00758202	-3.19651	0	9.16736	0	3.19651	AT3G14890.1	phosphoesterase
contig29348	1	12	0.00175843	-3.59728	1.29849	15.7155	0.376834	3.97411	nohit	nohit
contig29361	3	16	0.00247817	-2.42735	3.89547	20.954	1.9618	4.38915	AT4G19900.1	glycosyl transferase-related
contig29372	1	13	0.000933992	-3.71276	1.29849	17.0251	0.376834	4.08959	AT1G47820.2	unknown protein
contig29420	5	22	0.00087098	-2.14982	6.49244	28.8117	2.69876	4.84858	AT2G47130.1	short-chain dehydrogenase/reductase (SDR) family protein
contig29497	0	10	0.000935667	-3.71108	0	13.0962	0	3.71108	AT1G66180.1	aspartyl protease family protein
contig29504	4	19	0.00147943	-2.26024	5.19396	24.8828	2.37683	4.63708	nohit	nohit
contig29512	0	8	0.00377483	-3.38915	0	10.477	0	3.38915	AT1G79190.1	binding
contig29538	0	10	0.000935667	-3.71108	0	13.0962	0	3.71108	AT3G17080.1	self-incompatibility protein-related
contig29561	4	20	0.000869362	-2.33425	5.19396	26.1924	2.37683	4.71108	AT1G76540.1	CDKB2;1 (cyclin-dependent kinase B2;1); cyclin-dependent protein kinase/ kinase/ protein binding
contig29573	2	13	0.00403491	-2.71276	2.59698	17.0251	1.37683	4.08959	AT5G62170.1	unknown protein
contig29611	6	25	0.000509003	-2.07121	7.79093	32.7406	2.9618	5.03301	AT5G59830.2	unknown protein
contig29617	2	13	0.00403491	-2.71276	2.59698	17.0251	1.37683	4.08959	AT4G28620.1	ATM2 (ABC TRANSPORTER OF THE MITOCHONDRION 2); ATPase, coupled to transmembrane movement of substances / transporter
contig29663	2	15	0.00125662	-2.91921	2.59698	19.6443	1.37683	4.29604	AT5G05210.2	nucleolar matrix protein-related
contig29664	4	16	0.00697023	-2.01232	5.19396	20.954	2.37683	4.38915	AT2G23520.1	catalytic/ pyridoxal phosphate binding
contig29677	3	22	8.2697e-05	-2.88679	3.89547	28.8117	1.9618	4.84858	AT1G64620.1	Dof-type zinc finger domain-containing protein
contig29717	3	24	2.55932e-05	-3.01232	3.89547	31.4309	1.9618	4.97411	AT3G05400.1	sugar transporter, putative
contig29749	1	13	0.000933992	-3.71276	1.29849	17.0251	0.376834	4.08959	AT4G02660.1	WD-40 repeat family protein / beige-related
contig29761	2	12	0.0071547	-2.59728	2.59698	15.7155	1.37683	3.97411	AT1G63770.4	peptidase M1 family protein
contig29768	3	15	0.00427134	-2.33425	3.89547	19.6443	1.9618	4.29604	AT5G62980.1	dihydroneopterin aldolase, putative
contig29775	8	35	2.37155e-05	-2.1416	10.3879	45.8368	3.37683	5.51843	AT5G57480.1	AAA-type ATPase family protein
contig29822	0	12	0.000231924	-3.97411	0	15.7155	0	3.97411	AT1G30220.1	INT2 (INOSITOL TRANSPORTER 2); carbohydrate transmembrane transporter/ sugar:hydrogen symporter
contig29879	4	17	0.00419185	-2.09978	5.19396	22.2636	2.37683	4.47661	AT3G08630.1	FUNCTIONS IN: molecular_function unknown; INVOLVED IN: biological_process unknown; LOCATED IN: chloroplast; EXPRESSED IN: 22 plant structures; EXPRESSED DURING: 13 growth stages; BEST Arabidopsis thaliana protein match is: alphavirus core protein family (TAIR:AT3G08640.1); Has 3471 Blast hits to 1913 proteins in 226 species: Archae - 0; Bacteria - 450; Metazoa - 1700; Fungi - 130; Plants - 787; V…
contig29890	3	34	5.98537e-08	-3.51482	3.89547	44.5272	1.9618	5.47661	AT5G60920.1	COB (COBRA)
contig29902	1	12	0.00175843	-3.59728	1.29849	15.7155	0.376834	3.97411	AT3G54830.1	amino acid transporter family protein
contig29906	2	12	0.0071547	-2.59728	2.59698	15.7155	1.37683	3.97411	AT1G68800.1	TCP12 (TCP DOMAIN PROTEIN 12); transcription factor
contig29938	5	21	0.00145031	-2.08271	6.49244	27.5021	2.69876	4.78147	AT1G80500.1	FUNCTIONS IN: molecular_function unknown; INVOLVED IN: transport, ER to Golgi vesicle-mediated transport; LOCATED IN: intracellular; EXPRESSED IN: 24 plant structures; EXPRESSED DURING: 15 growth stages; CONTAINS InterPro DOMAIN/s: Sedlin (InterPro:IPR006722), Longin-like (InterPro:IPR011012); BEST Arabidopsis thaliana protein match is: unknown protein (TAIR:AT2G20930.1); Has 437 Blast hits to 43…
contig29941	2	16	0.000694977	-3.01232	2.59698	20.954	1.37683	4.38915	AT3G01720.1	unknown protein
contig29972	2	13	0.00403491	-2.71276	2.59698	17.0251	1.37683	4.08959	AT4G36390.1	radical SAM domain-containing protein / TRAM domain-containing protein
contig29979	3	26	7.80116e-06	-3.12779	3.89547	34.0502	1.9618	5.08959	AT3G62360.1	carbohydrate binding
contig30006	1	11	0.00329582	-3.47175	1.29849	14.4058	0.376834	3.84858	AT4G22130.2	SRF8 (STRUBBELIG-RECEPTOR FAMILY 8); ATP binding / kinase/ protein binding / protein kinase
contig30042	2	22	1.80942e-05	-3.47175	2.59698	28.8117	1.37683	4.84858	AT1G21920.1	MORN (Membrane Occupation and Recognition Nexus) repeat-containing protein /phosphatidylinositol-4-phosphate 5-kinase-related
contig30107	2	22	1.80942e-05	-3.47175	2.59698	28.8117	1.37683	4.84858	AT4G00490.1	BAM2 (BETA-AMYLASE 2); beta-amylase
contig30137	5	26	0.000106428	-2.39083	6.49244	34.0502	2.69876	5.08959	nohit	nohit
contig30155	3	14	0.0073025	-2.23471	3.89547	18.3347	1.9618	4.19651	AT5G28010.1	Bet v I allergen family protein
contig30156	1	14	0.000494145	-3.81967	1.29849	18.3347	0.376834	4.19651	AT5G28010.1	Bet v I allergen family protein
contig30177	1	13	0.000933992	-3.71276	1.29849	17.0251	0.376834	4.08959	AT3G24500.1	MBF1C (MULTIPROTEIN BRIDGING FACTOR 1C); DNA binding / transcription coactivator/ transcription factor
contig30229	0	12	0.000231924	-3.97411	0	15.7155	0	3.97411	AT5G42770.1	FUNCTIONS IN: molecular_function unknown; INVOLVED IN: biological_process unknown; LOCATED IN: cytoplasm; CONTAINS InterPro DOMAIN/s: Maf-like protein (InterPro:IPR003697); BEST Arabidopsis thaliana protein match is: Maf family protein (TAIR:AT5G66550.1); Has 4061 Blast hits to 4057 proteins in 1128 species: Archae - 23; Bacteria - 2744; Metazoa - 45; Fungi - 50; Plants - 61; Viruses - 0; Other E…
contig30247	3	17	0.00142727	-2.51482	3.89547	22.2636	1.9618	4.47661	AT3G54160.1	syntaxin-related family protein
contig30257	0	9	0.00187936	-3.55908	0	11.7866	0	3.55908	AT3G06483.1	PDK (PYRUVATE DEHYDROGENASE KINASE); ATP binding / histidine phosphotransfer kinase/ pyruvate dehydrogenase (acetyl-transferring) kinase
contig30286	5	26	0.000106428	-2.39083	6.49244	34.0502	2.69876	5.08959	AT5G14920.2	gibberellin-regulated family protein
contig30303	2	15	0.00125662	-2.91921	2.59698	19.6443	1.37683	4.29604	AT5G26667.3	PYR6; cytidylate kinase/ uridylate kinase
contig30305	6	31	2.26734e-05	-2.38155	7.79093	40.5983	2.9618	5.34335	AT5G24370.1	invertase/pectin methylesterase inhibitor family protein
contig30351	0	12	0.000231924	-3.97411	0	15.7155	0	3.97411	AT1G33980.2	Smg-4/UPF3 family protein
contig30380	0	10	0.000935667	-3.71108	0	13.0962	0	3.71108	nohit	nohit
contig30419	4	20	0.000869362	-2.33425	5.19396	26.1924	2.37683	4.71108	AT5G14370.1	LOCATED IN: chloroplast; EXPRESSED IN: 21 plant structures; EXPRESSED DURING: 13 growth stages; CONTAINS InterPro DOMAIN/s: CCT domain (InterPro:IPR010402); BEST Arabidopsis thaliana protein match is: CIL (TAIR:AT4G25990.1); Has 1815 Blast hits to 1506 proteins in 139 species: Archae - 0; Bacteria - 8; Metazoa - 291; Fungi - 53; Plants - 1145; Viruses - 0; Other Eukaryotes - 318 (source: NCBI BLi…
contig30492	1	12	0.00175843	-3.59728	1.29849	15.7155	0.376834	3.97411	AT5G02500.1	HSC70-1 (HEAT SHOCK COGNATE PROTEIN 70-1); ATP binding
contig30509	1	10	0.00614568	-3.33425	1.29849	13.0962	0.376834	3.71108	AT3G29110.1	terpene synthase/cyclase family protein
contig30511	0	8	0.00377483	-3.38915	0	10.477	0	3.38915	AT3G50430.1	unknown protein
contig30515	1	13	0.000933992	-3.71276	1.29849	17.0251	0.376834	4.08959	AT2G25680.1	MOT1 (molybdate transporter 1); molybdate ion transmembrane transporter/ sulfate transmembrane transporter
contig30541	1	10	0.00614568	-3.33425	1.29849	13.0962	0.376834	3.71108	AT2G47430.1	CKI1 (CYTOKININ-INDEPENDENT 1); protein histidine kinase/ two-component response regulator
contig30544	6	34	4.49026e-06	-2.51482	7.79093	44.5272	2.9618	5.47661	AT1G65380.1	CLV2 (clavata 2); protein binding / receptor signaling protein
contig30565	1	11	0.00329582	-3.47175	1.29849	14.4058	0.376834	3.84858	AT5G66480.1	unknown protein
contig30575	1	18	3.75237e-05	-4.18224	1.29849	23.5732	0.376834	4.55908	AT5G65820.1	pentatricopeptide (PPR) repeat-containing protein
contig30607	3	36	1.73065e-08	-3.59728	3.89547	47.1464	1.9618	5.55908	AT5G16250.1	unknown protein
contig30608	2	13	0.00403491	-2.71276	2.59698	17.0251	1.37683	4.08959	AT5G16250.1	unknown protein
contig30632	3	15	0.00427134	-2.33425	3.89547	19.6443	1.9618	4.29604	AT5G41030.1	TCP family transcription factor, putative
contig30685	4	18	0.00249988	-2.18224	5.19396	23.5732	2.37683	4.55908	AT5G24320.1	WD-40 repeat family protein
contig30691	0	7	0.00758202	-3.19651	0	9.16736	0	3.19651	AT1G71210.1	pentatricopeptide (PPR) repeat-containing protein
contig30696	0	7	0.00758202	-3.19651	0	9.16736	0	3.19651	AT5G03240.3	UBQ3 (POLYUBIQUITIN 3); protein binding
contig30721	1	10	0.00614568	-3.33425	1.29849	13.0962	0.376834	3.71108	AT1G48580.1	unknown protein
contig30776	1	10	0.00614568	-3.33425	1.29849	13.0962	0.376834	3.71108	AT1G79910.2	unknown protein
contig30794	1	12	0.00175843	-3.59728	1.29849	15.7155	0.376834	3.97411	AT5G13690.1	alpha-N-acetylglucosaminidase family / NAGLU family
contig30825	0	11	0.000465837	-3.84858	0	14.4058	0	3.84858	AT5G23210.4	SCPL34; serine-type carboxypeptidase
contig30889	6	26	0.000307226	-2.12779	7.79093	34.0502	2.9618	5.08959	AT1G64080.1	unknown protein
contig30942	4	36	9.21448e-08	-3.18224	5.19396	47.1464	2.37683	5.55908	AT1G07840.1	leucine zipper factor-related
contig30994	0	8	0.00377483	-3.38915	0	10.477	0	3.38915	AT2G28320.1	pleckstrin homology (PH) domain-containing protein / lipid-binding START domain-containing protein
contig31040	0	11	0.000465837	-3.84858	0	14.4058	0	3.84858	AT5G23100.1	unknown protein
contig31050	2	21	3.35486e-05	-3.40463	2.59698	27.5021	1.37683	4.78147	AT4G38070.1	bHLH family protein
contig31077	1	14	0.000494145	-3.81967	1.29849	18.3347	0.376834	4.19651	AT4G10640.1	IQD16 (IQ-domain 16); calmodulin binding
contig31126	2	13	0.00403491	-2.71276	2.59698	17.0251	1.37683	4.08959	AT4G39420.2	unknown protein
contig31178	0	8	0.00377483	-3.38915	0	10.477	0	3.38915	AT5G53150.1	heat shock protein binding / unfolded protein binding
contig31180	1	11	0.00329582	-3.47175	1.29849	14.4058	0.376834	3.84858	AT2G34630.2	geranyl diphosphate synthase, putative / GPPS, putative / dimethylallyltransferase, putative / prenyl transferase, putative
contig31217	0	11	0.000465837	-3.84858	0	14.4058	0	3.84858	AT3G22010.1	receptor-like protein kinase-related
contig31225	2	12	0.0071547	-2.59728	2.59698	15.7155	1.37683	3.97411	AT4G28830.1	methyltransferase/ nucleic acid binding
contig31242	3	18	0.000816551	-2.59728	3.89547	23.5732	1.9618	4.55908	AT1G74410.1	zinc finger (C3HC4-type RING finger) family protein
contig31262	0	10	0.000935667	-3.71108	0	13.0962	0	3.71108	AT5G59970.1	histone H4
contig31265	0	23	1.08039e-07	-4.91271	0	30.1213	0	4.91271	AT4G39720.1	VQ motif-containing protein
contig31275	9	38	1.41385e-05	-2.09032	11.6864	49.7656	3.54676	5.63708	AT1G13520.1	unknown protein
contig31335	0	10	0.000935667	-3.71108	0	13.0962	0	3.71108	AT3G02540.2	RAD23-3 (PUTATIVE DNA REPAIR PROTEIN RAD23-3)
contig31337	0	8	0.00377483	-3.38915	0	10.477	0	3.38915	AT3G01120.1	MTO1 (METHIONINE OVERACCUMULATION 1); cystathionine gamma-synthase
contig31338	4	20	0.000869362	-2.33425	5.19396	26.1924	2.37683	4.71108	nohit	nohit
contig31339	1	11	0.00329582	-3.47175	1.29849	14.4058	0.376834	3.84858	AT1G63910.1	AtMYB103 (myb domain protein 103); DNA binding / transcription activator/ transcription factor
contig31364	0	7	0.00758202	-3.19651	0	9.16736	0	3.19651	AT1G68720.1	TADA (TRNA ARGININE ADENOSINE DEAMINASE); catalytic/ hydrolase/ zinc ion binding
contig31397	5	21	0.00145031	-2.08271	6.49244	27.5021	2.69876	4.78147	AT4G18390.2	TCP family transcription factor, putative
contig31407	1	15	0.000260528	-3.91921	1.29849	19.6443	0.376834	4.29604	AT3G53350.3	myosin heavy chain-related
contig31410	8	32	0.000105643	-2.01232	10.3879	41.9079	3.37683	5.38915	AT1G29810.1	dehydratase family
contig31415	2	14	0.00225903	-2.81967	2.59698	18.3347	1.37683	4.19651	AT2G03500.1	myb family transcription factor
contig31432	0	7	0.00758202	-3.19651	0	9.16736	0	3.19651	AT2G45540.1	WD-40 repeat family protein / beige-related
contig31472	0	7	0.00758202	-3.19651	0	9.16736	0	3.19651	AT3G57490.1	40S ribosomal protein S2 (RPS2D)
contig31548	2	13	0.00403491	-2.71276	2.59698	17.0251	1.37683	4.08959	nohit	nohit
contig31581	0	13	0.000115467	-4.08959	0	17.0251	0	4.08959	AT1G10110.1	F-box family protein
contig31608	0	7	0.00758202	-3.19651	0	9.16736	0	3.19651	AT5G48760.2	60S ribosomal protein L13A (RPL13aD)
contig31613	5	23	0.000519582	-2.21395	6.49244	30.1213	2.69876	4.91271	AT2G45000.1	EMB2766 (EMBRYO DEFECTIVE 2766); structural constituent of nuclear pore
contig31634	7	35	8.29261e-06	-2.33425	9.08942	45.8368	3.18419	5.51843	AT1G19390.1	wall-associated kinase, putative
contig31653	1	10	0.00614568	-3.33425	1.29849	13.0962	0.376834	3.71108	AT5G28010.1	Bet v I allergen family protein
contig31704	3	15	0.00427134	-2.33425	3.89547	19.6443	1.9618	4.29604	AT5G65360.1	histone H3
contig31811	2	21	3.35486e-05	-3.40463	2.59698	27.5021	1.37683	4.78147	AT5G16560.1	KAN (KANADI); transcription factor
contig31812	1	23	1.42181e-06	-4.53588	1.29849	30.1213	0.376834	4.91271	AT3G55120.1	TT5 (TRANSPARENT TESTA 5); chalcone isomerase
contig31825	2	26	1.48806e-06	-3.71276	2.59698	34.0502	1.37683	5.08959	AT2G38540.1	LP1; calmodulin binding
contig31871	2	14	0.00225903	-2.81967	2.59698	18.3347	1.37683	4.19651	AT4G05420.2	DDB1A (DAMAGED DNA BINDING PROTEIN 1A); DNA binding / protein binding
contig31880	0	7	0.00758202	-3.19651	0	9.16736	0	3.19651	AT5G02800.1	protein kinase family protein
contig31902	10	42	5.12171e-06	-2.08271	12.9849	55.0041	3.69876	5.78147	AT1G14315.1	FUNCTIONS IN: molecular_function unknown; INVOLVED IN: biological_process unknown; LOCATED IN: cellular_component unknown; CONTAINS InterPro DOMAIN/s: Galactose oxidase/kelch, beta-propeller (InterPro:IPR011043), F-box associated (InterPro:IPR006527), F-box associated type 1 (InterPro:IPR017451); BEST Arabidopsis thaliana protein match is: F-box family protein (TAIR:AT1G09650.1); Has 104 Blast hi…
contig31916	0	13	0.000115467	-4.08959	0	17.0251	0	4.08959	AT2G26140.1	ftsh4 (FtsH protease 4); ATP-dependent peptidase/ ATPase/ metallopeptidase
contig31928	5	32	3.91784e-06	-2.69039	6.49244	41.9079	2.69876	5.38915	AT1G11755.1	LEW1 (LEAF WILTING 1); dehydrodolichyl diphosphate synthase
contig31940	5	25	0.000181555	-2.33425	6.49244	32.7406	2.69876	5.03301	AT5G05920.1	DHS (DEOXYHYPUSINE SYNTHASE)
contig31943	4	18	0.00249988	-2.18224	5.19396	23.5732	2.37683	4.55908	AT4G26930.1	MYB97 (myb domain protein 97); DNA binding / transcription factor
contig31954	4	21	0.000507547	-2.40463	5.19396	27.5021	2.37683	4.78147	AT3G43270.1	pectinesterase family protein
contig31989	0	7	0.00758202	-3.19651	0	9.16736	0	3.19651	AT4G33110.1	coclaurine N-methyltransferase, putative
contig32000	0	7	0.00758202	-3.19651	0	9.16736	0	3.19651	AT4G22200.1	AKT2/3 (ARABIDOPSIS POTASSIUM TRANSPORT 2/3); cyclic nucleotide binding / inward rectifier potassium channel/ protein binding
contig32020	3	15	0.00427134	-2.33425	3.89547	19.6443	1.9618	4.29604	AT1G56450.1	PBG1; peptidase/ threonine-type endopeptidase
contig32029	1	12	0.00175843	-3.59728	1.29849	15.7155	0.376834	3.97411	AT2G22795.1	unknown protein
contig32035	34	296	4.66723e-54	-3.13431	44.1486	387.648	5.4643	8.5986	AT5G67090.1	subtilase family protein
contig32040	1	11	0.00329582	-3.47175	1.29849	14.4058	0.376834	3.84858	AT4G13940.4	MEE58 (MATERNAL EFFECT EMBRYO ARREST 58); adenosylhomocysteinase
contig32041	1	11	0.00329582	-3.47175	1.29849	14.4058	0.376834	3.84858	AT4G07990.1	DNAJ heat shock N-terminal domain-containing protein
contig32054	0	7	0.00758202	-3.19651	0	9.16736	0	3.19651	AT5G20660.1	24 kDa vacuolar protein, putative
contig32081	0	7	0.00758202	-3.19651	0	9.16736	0	3.19651	AT2G24690.1	DNA binding / transcription factor
contig32084	0	7	0.00758202	-3.19651	0	9.16736	0	3.19651	nohit	nohit
contig32109	3	15	0.00427134	-2.33425	3.89547	19.6443	1.9618	4.29604	AT2G36360.2	kelch repeat-containing protein
contig32118	5	21	0.00145031	-2.08271	6.49244	27.5021	2.69876	4.78147	AT1G79580.3	SMB (SOMBRERO); transcription factor
contig32175	1	10	0.00614568	-3.33425	1.29849	13.0962	0.376834	3.71108	AT3G46970.1	PHS2 (ALPHA-GLUCAN PHOSPHORYLASE 2); phosphorylase/ transferase, transferring glycosyl groups
contig32188	0	7	0.00758202	-3.19651	0	9.16736	0	3.19651	AT2G13680.1	CALS5 (CALLOSE SYNTHASE 5); 1,3-beta-glucan synthase
contig32211	0	7	0.00758202	-3.19651	0	9.16736	0	3.19651	AT1G32500.1	ATNAP6 (NON-INTRINSIC ABC PROTEIN 6); protein binding / transporter
contig32271	1	12	0.00175843	-3.59728	1.29849	15.7155	0.376834	3.97411	nohit	nohit
contig32328	2	13	0.00403491	-2.71276	2.59698	17.0251	1.37683	4.08959	AT1G18460.1	lipase family protein
contig32389	3	17	0.00142727	-2.51482	3.89547	22.2636	1.9618	4.47661	AT4G13440.1	calcium-binding EF hand family protein
contig32471	2	13	0.00403491	-2.71276	2.59698	17.0251	1.37683	4.08959	AT2G22120.1	protein binding / zinc ion binding
contig32517	0	8	0.00377483	-3.38915	0	10.477	0	3.38915	AT5G48570.1	peptidyl-prolyl cis-trans isomerase, putative / FK506-binding protein, putative
contig32559	4	31	1.77836e-06	-2.96651	5.19396	40.5983	2.37683	5.34335	AT1G01430.1	unknown protein
contig32564	4	19	0.00147943	-2.26024	5.19396	24.8828	2.37683	4.63708	AT5G49630.1	AAP6 (AMINO ACID PERMEASE 6); acidic amino acid transmembrane transporter/ amino acid transmembrane transporter/ neutral amino acid transmembrane transporter
contig32580	2	17	0.000382358	-3.09978	2.59698	22.2636	1.37683	4.47661	AT1G45249.1	ABF2 (ABSCISIC ACID RESPONSIVE ELEMENTS-BINDING FACTOR 2); DNA binding / protein binding / transcription activator/ transcription factor
contig32608	1	10	0.00614568	-3.33425	1.29849	13.0962	0.376834	3.71108	AT5G53620.3	unknown protein
contig32698	0	9	0.00187936	-3.55908	0	11.7866	0	3.55908	AT3G10810.1	zinc finger (C3HC4-type RING finger) family protein
contig32712	0	7	0.00758202	-3.19651	0	9.16736	0	3.19651	AT4G34510.1	KCS17 (3-KETOACYL-COA SYNTHASE 17); acyltransferase/ catalytic/ transferase, transferring acyl groups other than amino-acyl groups
contig32747	1	16	0.000136933	-4.01232	1.29849	20.954	0.376834	4.38915	AT5G18750.1	DNAJ heat shock N-terminal domain-containing protein
contig32768	4	16	0.00697023	-2.01232	5.19396	20.954	2.37683	4.38915	nohit	nohit
contig32781	2	14	0.00225903	-2.81967	2.59698	18.3347	1.37683	4.19651	AT3G50430.1	unknown protein
contig32795	2	14	0.00225903	-2.81967	2.59698	18.3347	1.37683	4.19651	AT5G14070.1	ROXY2; electron carrier/ protein disulfide oxidoreductase
contig32819	1	13	0.000933992	-3.71276	1.29849	17.0251	0.376834	4.08959	AT4G22390.1	FUNCTIONS IN: molecular_function unknown; INVOLVED IN: biological_process unknown; LOCATED IN: cellular_component unknown; CONTAINS InterPro DOMAIN/s: F-box associated type 1 (InterPro:IPR017451); BEST Arabidopsis thaliana protein match is: F-box family protein (TAIR:AT4G12560.2); Has 662 Blast hits to 662 proteins in 37 species: Archae - 0; Bacteria - 0; Metazoa - 0; Fungi - 0; Plants - 662; Vir…
contig32833	0	9	0.00187936	-3.55908	0	11.7866	0	3.55908	AT5G26660.1	ATMYB86 (MYB DOMAIN PROTEIN 86); specific transcriptional repressor/ transcription repressor
contig32835	0	9	0.00187936	-3.55908	0	11.7866	0	3.55908	AT1G44180.1	aminoacylase, putative / N-acyl-L-amino-acid amidohydrolase, putative
contig32854	2	14	0.00225903	-2.81967	2.59698	18.3347	1.37683	4.19651	AT1G04300.2	FUNCTIONS IN: molecular_function unknown; INVOLVED IN: biological_process unknown; LOCATED IN: endomembrane system; EXPRESSED IN: 24 plant structures; EXPRESSED DURING: 15 growth stages; CONTAINS InterPro DOMAIN/s: TRAF-like (InterPro:IPR008974), MATH (InterPro:IPR002083); BEST Arabidopsis thaliana protein match is: meprin and TRAF homology domain-containing protein / MATH domain-containing prote…
contig32866	4	16	0.00697023	-2.01232	5.19396	20.954	2.37683	4.38915	AT5G57740.1	XBAT32; protein binding / zinc ion binding
contig32887	6	26	0.000307226	-2.12779	7.79093	34.0502	2.9618	5.08959	AT1G19950.1	HVA22H (HVA22-LIKE PROTEIN H (ATHVA22H))
contig32922	1	10	0.00614568	-3.33425	1.29849	13.0962	0.376834	3.71108	AT3G45870.1	integral membrane family protein / nodulin MtN21-related
contig32924	0	11	0.000465837	-3.84858	0	14.4058	0	3.84858	AT1G05860.1	unknown protein
contig32931	1	11	0.00329582	-3.47175	1.29849	14.4058	0.376834	3.84858	AT1G10280.1	unknown protein
contig32947	3	21	0.0001477	-2.81967	3.89547	27.5021	1.9618	4.78147	AT3G43431.1	unknown protein
contig32950	0	7	0.00758202	-3.19651	0	9.16736	0	3.19651	AT3G26990.1	FUNCTIONS IN: molecular_function unknown; INVOLVED IN: biological_process unknown; LOCATED IN: endomembrane system; EXPRESSED IN: 24 plant structures; EXPRESSED DURING: 13 growth stages; CONTAINS InterPro DOMAIN/s: Protein of unknown function DUF618 (InterPro:IPR006903), Regulation of nuclear pre-mRNA protein (InterPro:IPR006569), ENTH/VHS (InterPro:IPR008942); BEST Arabidopsis thaliana protein m…
contig32958	6	34	4.49026e-06	-2.51482	7.79093	44.5272	2.9618	5.47661	AT1G10280.1	unknown protein
contig32961	2	14	0.00225903	-2.81967	2.59698	18.3347	1.37683	4.19651	AT3G18990.1	VRN1 (REDUCED VERNALIZATION RESPONSE 1); transcription repressor
contig33032	0	10	0.000935667	-3.71108	0	13.0962	0	3.71108	AT5G23940.1	EMB3009 (embryo defective 3009); transferase/ transferase, transferring acyl groups other than amino-acyl groups
contig33033	1	11	0.00329582	-3.47175	1.29849	14.4058	0.376834	3.84858	AT3G20440.2	alpha-amylase/ catalytic/ cation binding
contig33055	0	7	0.00758202	-3.19651	0	9.16736	0	3.19651	AT1G35340.1	ATP-dependent protease La (LON) domain-containing protein
contig33107	2	14	0.00225903	-2.81967	2.59698	18.3347	1.37683	4.19651	AT3G48460.1	GDSL-motif lipase/hydrolase family protein
contig33185	4	17	0.00419185	-2.09978	5.19396	22.2636	2.37683	4.47661	AT2G36010.1	E2F3 (E2F TRANSCRIPTION FACTOR 3); DNA binding / transcription factor
contig33196	4	16	0.00697023	-2.01232	5.19396	20.954	2.37683	4.38915	AT4G32605.1	LOCATED IN: mitochondrion; EXPRESSED IN: 21 plant structures; EXPRESSED DURING: 12 growth stages; CONTAINS InterPro DOMAIN/s: Mitochondrial glycoprotein (InterPro:IPR003428); BEST Arabidopsis thaliana protein match is: mitochondrial glycoprotein family protein / MAM33 family protein (TAIR:AT3G55605.1); Has 195 Blast hits to 195 proteins in 67 species: Archae - 0; Bacteria - 0; Metazoa - 0; Fungi …
contig33197	7	62	1.90482e-12	-3.15916	9.08942	81.1966	3.18419	6.34335	AT2G22170.1	lipid-associated family protein
contig33210	9	38	1.41385e-05	-2.09032	11.6864	49.7656	3.54676	5.63708	AT1G22430.2	alcohol dehydrogenase, putative
contig33230	5	22	0.00087098	-2.14982	6.49244	28.8117	2.69876	4.84858	AT3G49000.1	RNA polymerase III subunit RPC82 family protein
contig33254	5	22	0.00087098	-2.14982	6.49244	28.8117	2.69876	4.84858	AT4G21120.1	AAT1 (AMINO ACID TRANSPORTER 1); L-glutamate transmembrane transporter/ L-lysine transmembrane transporter/ arginine transmembrane transporter/ cationic amino acid transmembrane transporter
contig33380	5	24	0.000308031	-2.27535	6.49244	31.4309	2.69876	4.97411	AT1G02020.2	nitroreductase family protein
contig33395	2	12	0.0071547	-2.59728	2.59698	15.7155	1.37683	3.97411	AT1G03990.1	alcohol oxidase-related
contig33396	2	15	0.00125662	-2.91921	2.59698	19.6443	1.37683	4.29604	AT1G51190.1	PLT2 (PLETHORA 2); transcription factor
contig33407	0	8	0.00377483	-3.38915	0	10.477	0	3.38915	nohit	nohit
contig33418	3	15	0.00427134	-2.33425	3.89547	19.6443	1.9618	4.29604	AT2G41130.1	basic helix-loop-helix (bHLH) family protein
contig33478	0	7	0.00758202	-3.19651	0	9.16736	0	3.19651	AT5G07950.1	unknown protein
contig33588	1	10	0.00614568	-3.33425	1.29849	13.0962	0.376834	3.71108	AT2G23810.1	TET8 (TETRASPANIN8)
contig33606	1	12	0.00175843	-3.59728	1.29849	15.7155	0.376834	3.97411	AT2G02590.1	FUNCTIONS IN: molecular_function unknown; INVOLVED IN: biological_process unknown; LOCATED IN: chloroplast; EXPRESSED IN: 21 plant structures; EXPRESSED DURING: 13 growth stages; CONTAINS InterPro DOMAIN/s: Putative small multi-drug export (InterPro:IPR009577); Has 213 Blast hits to 213 proteins in 89 species: Archae - 35; Bacteria - 146; Metazoa - 0; Fungi - 0; Plants - 15; Viruses - 0; Other Eu…
contig33633	3	17	0.00142727	-2.51482	3.89547	22.2636	1.9618	4.47661	AT1G79630.1	protein phosphatase 2C family protein / PP2C family protein
contig33655	5	22	0.00087098	-2.14982	6.49244	28.8117	2.69876	4.84858	AT5G55230.1	ATMAP65-1 (MICROTUBULE-ASSOCIATED PROTEINS 65-1); microtubule binding
contig33658	1	10	0.00614568	-3.33425	1.29849	13.0962	0.376834	3.71108	AT3G27325.1	hydrolase, acting on ester bonds
contig33696	3	22	8.2697e-05	-2.88679	3.89547	28.8117	1.9618	4.84858	AT5G54050.1	DC1 domain-containing protein
contig33708	5	24	0.000308031	-2.27535	6.49244	31.4309	2.69876	4.97411	AT1G06410.1	ATTPS7; alpha,alpha-trehalose-phosphate synthase (UDP-forming)/ transferase, transferring glycosyl groups / trehalose-phosphatase
contig33710	4	17	0.00419185	-2.09978	5.19396	22.2636	2.37683	4.47661	AT5G18740.1	FUNCTIONS IN: molecular_function unknown; INVOLVED IN: biological_process unknown; LOCATED IN: cellular_component unknown; CONTAINS InterPro DOMAIN/s: Molecular chaperone, heat shock protein, Hsp40, DnaJ (InterPro:IPR015609); BEST Arabidopsis thaliana protein match is: unknown protein (TAIR:AT5G18730.1); Has 191 Blast hits to 135 proteins in 8 species: Archae - 0; Bacteria - 0; Metazoa - 0; Fungi…
contig33779	0	19	1.75845e-06	-4.63708	0	24.8828	0	4.63708	AT1G14440.2	AtHB31 (ARABIDOPSIS THALIANA HOMEOBOX PROTEIN 31); DNA binding / transcription factor
contig33830	4	18	0.00249988	-2.18224	5.19396	23.5732	2.37683	4.55908	AT2G42160.1	zinc finger (ubiquitin-hydrolase) domain-containing protein
contig33831	0	7	0.00758202	-3.19651	0	9.16736	0	3.19651	AT3G04700.1	unknown protein
contig33910	2	13	0.00403491	-2.71276	2.59698	17.0251	1.37683	4.08959	AT1G01730.1	unknown protein
contig33923	1	10	0.00614568	-3.33425	1.29849	13.0962	0.376834	3.71108	AT4G16390.1	LOCATED IN: chloroplast; EXPRESSED IN: 22 plant structures; EXPRESSED DURING: 13 growth stages; CONTAINS InterPro DOMAIN/s: Pentatricopeptide repeat (InterPro:IPR002885), Smr protein/MutS2 C-terminal (InterPro:IPR002625); BEST Arabidopsis thaliana protein match is: pentatricopeptide (PPR) repeat-containing protein (TAIR:AT5G46580.1); Has 19821 Blast hits to 5782 proteins in 183 species: Archae - …
contig34015	1	13	0.000933992	-3.71276	1.29849	17.0251	0.376834	4.08959	AT2G43940.1	thiol methyltransferase, putative
contig34024	1	10	0.00614568	-3.33425	1.29849	13.0962	0.376834	3.71108	AT1G71110.1	unknown protein
contig34033	5	25	0.000181555	-2.33425	6.49244	32.7406	2.69876	5.03301	AT4G20170.1	unknown protein
contig34070	3	14	0.0073025	-2.23471	3.89547	18.3347	1.9618	4.19651	AT1G55805.1	BolA-like family protein
contig34090	1	12	0.00175843	-3.59728	1.29849	15.7155	0.376834	3.97411	AT4G27010.2	unknown protein
contig34091	0	7	0.00758202	-3.19651	0	9.16736	0	3.19651	AT2G47115.1	unknown protein
contig34097	0	8	0.00377483	-3.38915	0	10.477	0	3.38915	nohit	nohit
contig34192	8	41	1.06196e-06	-2.36987	10.3879	53.6945	3.37683	5.7467	AT3G16150.1	L-asparaginase, putative / L-asparagine amidohydrolase, putative
contig34203	5	32	3.91784e-06	-2.69039	6.49244	41.9079	2.69876	5.38915	AT5G24800.1	BZIP9 (BASIC LEUCINE ZIPPER 9); DNA binding / protein heterodimerization/ transcription factor
contig34214	5	32	3.91784e-06	-2.69039	6.49244	41.9079	2.69876	5.38915	AT2G47750.1	GH3.9 (PUTATIVE INDOLE-3-ACETIC ACID-AMIDO SYNTHETASE GH3.9)
contig34332	0	7	0.00758202	-3.19651	0	9.16736	0	3.19651	AT3G19500.1	ethylene-responsive protein -related
contig34386	1	14	0.000494145	-3.81967	1.29849	18.3347	0.376834	4.19651	AT2G32840.1	proline-rich family protein
contig34401	3	20	0.00026255	-2.74928	3.89547	26.1924	1.9618	4.71108	AT5G26330.1	plastocyanin-like domain-containing protein / mavicyanin, putative
contig34474	3	24	2.55932e-05	-3.01232	3.89547	31.4309	1.9618	4.97411	AT4G23840.1	leucine-rich repeat family protein
contig34478	2	30	1.17933e-07	-3.91921	2.59698	39.2887	1.37683	5.29604	AT3G07320.1	glycosyl hydrolase family 17 protein
contig34515	2	13	0.00403491	-2.71276	2.59698	17.0251	1.37683	4.08959	AT1G61430.1	S-locus protein kinase, putative
contig34527	0	10	0.000935667	-3.71108	0	13.0962	0	3.71108	AT5G05900.1	UDP-glucoronosyl/UDP-glucosyl transferase family protein
contig34534	3	16	0.00247817	-2.42735	3.89547	20.954	1.9618	4.38915	AT1G62870.1	unknown protein
contig34647	2	14	0.00225903	-2.81967	2.59698	18.3347	1.37683	4.19651	AT4G10930.1	unknown protein
contig34666	1	11	0.00329582	-3.47175	1.29849	14.4058	0.376834	3.84858	AT1G02080.1	transcriptional regulator-related
contig34690	0	8	0.00377483	-3.38915	0	10.477	0	3.38915	nohit	nohit
contig34733	5	29	2.08167e-05	-2.54837	6.49244	37.979	2.69876	5.24713	AT5G13990.1	ATEXO70C2 (exocyst subunit EXO70 family protein C2); protein binding
contig34741	4	16	0.00697023	-2.01232	5.19396	20.954	2.37683	4.38915	AT3G43740.1	leucine-rich repeat family protein
contig34742	0	9	0.00187936	-3.55908	0	11.7866	0	3.55908	AT3G32130.1	FUNCTIONS IN: molecular_function unknown; INVOLVED IN: biological_process unknown; LOCATED IN: endomembrane system; BEST Arabidopsis thaliana protein match is: nucleic acid binding (TAIR:AT3G25270.1); Has 64 Blast hits to 64 proteins in 3 species: Archae - 0; Bacteria - 0; Metazoa - 0; Fungi - 0; Plants - 64; Viruses - 0; Other Eukaryotes - 0 (source: NCBI BLink).
contig34745	4	16	0.00697023	-2.01232	5.19396	20.954	2.37683	4.38915	AT1G69240.1	MES15 (METHYL ESTERASE 15); hydrolase
contig34769	0	8	0.00377483	-3.38915	0	10.477	0	3.38915	AT2G20250.1	unknown protein
contig34810	1	10	0.00614568	-3.33425	1.29849	13.0962	0.376834	3.71108	AT5G26770.1	unknown protein
contig34854	3	18	0.000816551	-2.59728	3.89547	23.5732	1.9618	4.55908	AT1G53035.1	unknown protein
contig34933	0	7	0.00758202	-3.19651	0	9.16736	0	3.19651	AT5G67270.1	ATEB1C (microtubule end binding protein 1); microtubule binding
contig34945	0	7	0.00758202	-3.19651	0	9.16736	0	3.19651	AT3G02310.1	SEP2 (SEPALLATA 2); DNA binding / protein binding / transcription factor
contig34968	0	11	0.000465837	-3.84858	0	14.4058	0	3.84858	AT5G22540.1	unknown protein
contig34978	2	13	0.00403491	-2.71276	2.59698	17.0251	1.37683	4.08959	AT4G00890.1	proline-rich family protein
contig34992	0	9	0.00187936	-3.55908	0	11.7866	0	3.55908	AT4G23910.1	unknown protein
contig35090	3	16	0.00247817	-2.42735	3.89547	20.954	1.9618	4.38915	nohit	nohit
contig35091	1	10	0.00614568	-3.33425	1.29849	13.0962	0.376834	3.71108	AT1G16680.1	DNAJ heat shock N-terminal domain-containing protein / S-locus protein, putative
contig35120	4	32	9.8939e-07	-3.01232	5.19396	41.9079	2.37683	5.38915	AT2G27880.1	AGO5 (ARGONAUTE 5); nucleic acid binding
contig35149	0	9	0.00187936	-3.55908	0	11.7866	0	3.55908	AT3G45070.1	sulfotransferase family protein
contig35175	0	7	0.00758202	-3.19651	0	9.16736	0	3.19651	AT2G44745.1	WRKY family transcription factor
contig35212	6	24	0.00083802	-2.01232	7.79093	31.4309	2.9618	4.97411	AT5G06060.1	tropinone reductase, putative / tropine dehydrogenase, putative
contig35232	1	12	0.00175843	-3.59728	1.29849	15.7155	0.376834	3.97411	AT5G07280.1	EMS1 (EXCESS MICROSPOROCYTES1); kinase/ transmembrane receptor protein kinase
contig35254	5	33	2.22846e-06	-2.73478	6.49244	43.2175	2.69876	5.43354	AT3G20260.1	structural constituent of ribosome
contig35255	4	24	9.7573e-05	-2.59728	5.19396	31.4309	2.37683	4.97411	AT5G41060.2	zinc finger (DHHC type) family protein
contig35263	2	22	1.80942e-05	-3.47175	2.59698	28.8117	1.37683	4.84858	AT1G76540.1	CDKB2;1 (cyclin-dependent kinase B2;1); cyclin-dependent protein kinase/ kinase/ protein binding
contig35299	5	20	0.00239768	-2.01232	6.49244	26.1924	2.69876	4.71108	AT4G22505.1	INVOLVED IN: lipid transport; CONTAINS InterPro DOMAIN/s: Bifunctional inhibitor/plant lipid transfer protein/seed storage (InterPro:IPR016140), Plant lipid transfer protein/seed storage/trypsin-alpha amylase inhibitor (InterPro:IPR003612), Plant lipid transfer protein and hydrophobic protein, helical (InterPro:IPR013770); BEST Arabidopsis thaliana protein match is: unknown protein (TAIR:AT4G2248…
contig35321	1	11	0.00329582	-3.47175	1.29849	14.4058	0.376834	3.84858	AT1G03780.2	targeting protein-related
contig35365	3	18	0.000816551	-2.59728	3.89547	23.5732	1.9618	4.55908	AT3G50370.1	unknown protein
contig35367	3	20	0.00026255	-2.74928	3.89547	26.1924	1.9618	4.71108	AT5G50450.1	zinc finger (MYND type) family protein
contig35390	1	16	0.000136933	-4.01232	1.29849	20.954	0.376834	4.38915	AT4G33160.1	ubiquitin-protein ligase
contig35418	2	12	0.0071547	-2.59728	2.59698	15.7155	1.37683	3.97411	AT3G54300.2	ATVAMP727 (VESICLE-ASSOCIATED MEMBRANE PROTEIN 727)
contig35463	0	8	0.00377483	-3.38915	0	10.477	0	3.38915	AT5G54390.1	AHL (ARABIDOPSIS HAL2-LIKE); 3'(2'),5'-bisphosphate nucleotidase/ inositol or phosphatidylinositol phosphatase
contig35497	2	13	0.00403491	-2.71276	2.59698	17.0251	1.37683	4.08959	AT2G05180.1	CYP705A6; electron carrier/ heme binding / iron ion binding / monooxygenase/ oxygen binding
contig35596	3	21	0.0001477	-2.81967	3.89547	27.5021	1.9618	4.78147	AT1G34300.1	lectin protein kinase family protein
contig35597	2	13	0.00403491	-2.71276	2.59698	17.0251	1.37683	4.08959	AT1G05830.2	ATX2 (ARABIDOPSIS TRITHORAX-LIKE PROTEIN 2); DNA binding / histone methyltransferase(H3-K4 specific)
contig35606	0	12	0.000231924	-3.97411	0	15.7155	0	3.97411	AT3G06710.1	FUNCTIONS IN: molecular_function unknown; INVOLVED IN: biological_process unknown; LOCATED IN: endomembrane system; BEST Arabidopsis thaliana protein match is: zinc ion binding (TAIR:AT4G32670.1); Has 8 Blast hits to 8 proteins in 1 species: Archae - 0; Bacteria - 0; Metazoa - 0; Fungi - 0; Plants - 8; Viruses - 0; Other Eukaryotes - 0 (source: NCBI BLink).
contig35607	0	9	0.00187936	-3.55908	0	11.7866	0	3.55908	AT1G75210.1	5' nucleotidase family protein
contig35700	5	21	0.00145031	-2.08271	6.49244	27.5021	2.69876	4.78147	AT3G20475.1	MSH5 (MUTS-HOMOLOGUE 5); ATP binding / damaged DNA binding / mismatched DNA binding
contig35707	2	13	0.00403491	-2.71276	2.59698	17.0251	1.37683	4.08959	AT2G40030.1	NRPD1B; DNA binding / DNA-directed RNA polymerase
contig35726	0	8	0.00377483	-3.38915	0	10.477	0	3.38915	AT3G01920.1	yrdC family protein
contig35740	0	9	0.00187936	-3.55908	0	11.7866	0	3.55908	AT1G55610.2	BRL1 (BRI 1 LIKE); kinase
contig35768	3	25	1.4155e-05	-3.07121	3.89547	32.7406	1.9618	5.03301	AT5G49520.1	WRKY48; transcription factor
contig35780	0	7	0.00758202	-3.19651	0	9.16736	0	3.19651	AT5G15810.1	N2,N2-dimethylguanosine tRNA methyltransferase family protein
contig35804	3	14	0.0073025	-2.23471	3.89547	18.3347	1.9618	4.19651	AT5G49920.1	octicosapeptide/Phox/Bem1p (PB1) domain-containing protein
contig35806	0	7	0.00758202	-3.19651	0	9.16736	0	3.19651	AT2G34190.1	xanthine/uracil permease family protein
contig35813	4	17	0.00419185	-2.09978	5.19396	22.2636	2.37683	4.47661	AT2G02910.1	FUNCTIONS IN: molecular_function unknown; INVOLVED IN: biological_process unknown; LOCATED IN: cellular_component unknown; CONTAINS InterPro DOMAIN/s: Protein of unknown function DUF616 (InterPro:IPR006852); BEST Arabidopsis thaliana protein match is: EMB2756 (EMBRYO DEFECTIVE 2756) (TAIR:AT1G34550.1); Has 191 Blast hits to 191 proteins in 22 species: Archae - 6; Bacteria - 21; Metazoa - 0; Fungi…
contig35853	0	9	0.00187936	-3.55908	0	11.7866	0	3.55908	AT1G17540.1	kinase
contig35860	0	7	0.00758202	-3.19651	0	9.16736	0	3.19651	AT5G02880.1	UPL4; ubiquitin-protein ligase
contig35907	4	16	0.00697023	-2.01232	5.19396	20.954	2.37683	4.38915	AT3G56160.1	bile acid:sodium symporter
contig35944	3	19	0.000464314	-2.67528	3.89547	24.8828	1.9618	4.63708	nohit	nohit
contig35958	0	7	0.00758202	-3.19651	0	9.16736	0	3.19651	AT4G25650.2	ACD1-LIKE (ACD1-LIKE); 2 iron, 2 sulfur cluster binding / electron carrier/ oxidoreductase
contig35977	0	11	0.000465837	-3.84858	0	14.4058	0	3.84858	AT4G18790.1	NRAMP5; inorganic anion transmembrane transporter/ metal ion transmembrane transporter
contig36029	1	12	0.00175843	-3.59728	1.29849	15.7155	0.376834	3.97411	AT4G14990.1	unknown protein
contig36121	6	32	1.32708e-05	-2.42735	7.79093	41.9079	2.9618	5.38915	AT3G04400.1	emb2171 (embryo defective 2171); structural constituent of ribosome
contig36144	1	10	0.00614568	-3.33425	1.29849	13.0962	0.376834	3.71108	AT2G37400.1	chloroplast lumen common family protein
contig36187	4	20	0.000869362	-2.33425	5.19396	26.1924	2.37683	4.71108	AT5G01660.1	FUNCTIONS IN: molecular_function unknown; INVOLVED IN: biological_process unknown; LOCATED IN: cellular_component unknown; EXPRESSED IN: 9 plant structures; EXPRESSED DURING: 6 growth stages; CONTAINS InterPro DOMAIN/s: Kelch repeat type 1 (InterPro:IPR006652), Galactose oxidase/kelch, beta-propeller (InterPro:IPR011043), Development and cell death domain (InterPro:IPR013989), Kelch related (Inte…
contig36204	0	8	0.00377483	-3.38915	0	10.477	0	3.38915	AT2G29940.1	PDR3 (PLEIOTROPIC DRUG RESISTANCE 3); ATPase, coupled to transmembrane movement of substances
contig36207	0	7	0.00758202	-3.19651	0	9.16736	0	3.19651	nohit	nohit
contig36219	0	7	0.00758202	-3.19651	0	9.16736	0	3.19651	AT2G45460.1	forkhead-associated domain-containing protein / FHA domain-containing protein
contig36257	0	7	0.00758202	-3.19651	0	9.16736	0	3.19651	AT4G33090.1	APM1 (AMINOPEPTIDASE M1); aminopeptidase
contig36266	5	23	0.000519582	-2.21395	6.49244	30.1213	2.69876	4.91271	AT5G58090.1	glycosyl hydrolase family 17 protein
contig36334	3	15	0.00427134	-2.33425	3.89547	19.6443	1.9618	4.29604	AT4G19460.1	glycosyl transferase family 1 protein
contig36389	0	7	0.00758202	-3.19651	0	9.16736	0	3.19651	AT1G79740.1	DNA binding / protein dimerization
contig36428	3	14	0.0073025	-2.23471	3.89547	18.3347	1.9618	4.19651	AT2G35760.1	integral membrane family protein
contig36469	0	7	0.00758202	-3.19651	0	9.16736	0	3.19651	AT2G02520.1	FUNCTIONS IN: molecular_function unknown; INVOLVED IN: biological_process unknown; LOCATED IN: cellular_component unknown; EXPRESSED IN: leaf whorl, stamen, leaf; EXPRESSED DURING: LP.02 two leaves visible, petal differentiation and expansion stage; CONTAINS InterPro DOMAIN/s: RNA-directed DNA polymerase (reverse transcriptase), related (InterPro:IPR015706); BEST Arabidopsis thaliana protein matc…
contig36480	0	13	0.000115467	-4.08959	0	17.0251	0	4.08959	AT2G43490.3	RAB GTPase activator
contig36483	3	17	0.00142727	-2.51482	3.89547	22.2636	1.9618	4.47661	AT1G09260.1	DNAJ heat shock N-terminal domain-containing protein
contig36489	5	20	0.00239768	-2.01232	6.49244	26.1924	2.69876	4.71108	AT4G33110.1	coclaurine N-methyltransferase, putative
contig36528	0	14	5.7487e-05	-4.19651	0	18.3347	0	4.19651	AT5G16180.1	CRS1 (ARABIDOPSIS ORTHOLOG OF MAIZE CHLOROPLAST SPLICING FACTOR CRS1); RNA splicing factor, transesterification mechanism
contig36657	5	27	6.20708e-05	-2.44528	6.49244	35.3598	2.69876	5.14404	AT1G76110.1	high mobility group (HMG1/2) family protein / ARID/BRIGHT DNA-binding domain-containing protein
contig36735	0	9	0.00187936	-3.55908	0	11.7866	0	3.55908	AT3G09510.1	nucleic acid binding
contig36835	4	25	5.57431e-05	-2.65617	5.19396	32.7406	2.37683	5.03301	AT1G76810.1	eukaryotic translation initiation factor 2 family protein / eIF-2 family protein
contig36842	4	17	0.00419185	-2.09978	5.19396	22.2636	2.37683	4.47661	AT5G39810.1	AGL98 (AGAMOUS-LIKE 98); transcription factor
contig36866	3	19	0.000464314	-2.67528	3.89547	24.8828	1.9618	4.63708	AT3G57610.1	ADSS (ADENYLOSUCCINATE SYNTHASE); adenylosuccinate synthase
contig36900	3	15	0.00427134	-2.33425	3.89547	19.6443	1.9618	4.29604	AT4G01070.1	GT72B1; UDP-glucosyltransferase/ UDP-glycosyltransferase/ transferase, transferring glycosyl groups
contig36933	6	27	0.000184345	-2.18224	7.79093	35.3598	2.9618	5.14404	AT5G14940.1	proton-dependent oligopeptide transport (POT) family protein
contig36939	0	7	0.00758202	-3.19651	0	9.16736	0	3.19651	AT1G52565.1	unknown protein
contig36973	1	12	0.00175843	-3.59728	1.29849	15.7155	0.376834	3.97411	nohit	nohit
contig36991	1	19	1.95735e-05	-4.26024	1.29849	24.8828	0.376834	4.63708	AT1G69280.1	unknown protein
contig37049	2	12	0.0071547	-2.59728	2.59698	15.7155	1.37683	3.97411	AT3G20840.1	PLT1 (PLETHORA 1); transcription factor
contig37124	7	29	0.000180508	-2.06294	9.08942	37.979	3.18419	5.24713	AT1G59640.1	ZCW32; DNA binding / transcription factor
contig37160	0	8	0.00377483	-3.38915	0	10.477	0	3.38915	AT2G20940.1	unknown protein
contig37165	1	21	5.29386e-06	-4.40463	1.29849	27.5021	0.376834	4.78147	AT4G13095.1	LCR37 (Low-molecular-weight cysteine-rich 37)
contig37184	2	13	0.00403491	-2.71276	2.59698	17.0251	1.37683	4.08959	AT3G55530.1	SDIR1 (SALT- AND DROUGHT-INDUCED RING FINGER1); protein binding / ubiquitin-protein ligase/ zinc ion binding
contig37204	4	17	0.00419185	-2.09978	5.19396	22.2636	2.37683	4.47661	AT2G24170.1	endomembrane protein 70, putative
contig37209	1	13	0.000933992	-3.71276	1.29849	17.0251	0.376834	4.08959	AT5G52040.4	ATRSP41; RNA binding / nucleic acid binding / nucleotide binding
contig37244	1	13	0.000933992	-3.71276	1.29849	17.0251	0.376834	4.08959	AT1G73710.1	pentatricopeptide (PPR) repeat-containing protein
contig37270	0	12	0.000231924	-3.97411	0	15.7155	0	3.97411	AT5G18780.1	F-box family protein
contig37307	4	20	0.000869362	-2.33425	5.19396	26.1924	2.37683	4.71108	AT1G61290.1	SYP124 (SYNTAXIN OF PLANTS 124); SNAP receptor
contig37357	0	7	0.00758202	-3.19651	0	9.16736	0	3.19651	AT2G01990.1	unknown protein
contig37363	7	31	6.59162e-05	-2.15916	9.08942	40.5983	3.18419	5.34335	AT1G53230.1	TCP3; transcription factor
contig37449	1	14	0.000494145	-3.81967	1.29849	18.3347	0.376834	4.19651	AT5G42190.1	ASK2 (ARABIDOPSIS SKP1-LIKE 2); protein binding / ubiquitin-protein ligase
contig37469	1	14	0.000494145	-3.81967	1.29849	18.3347	0.376834	4.19651	AT5G65470.1	unknown protein
contig37470	3	18	0.000816551	-2.59728	3.89547	23.5732	1.9618	4.55908	AT3G12340.1	FK506 binding / peptidyl-prolyl cis-trans isomerase
contig37471	3	18	0.000816551	-2.59728	3.89547	23.5732	1.9618	4.55908	nohit	nohit
contig37503	1	11	0.00329582	-3.47175	1.29849	14.4058	0.376834	3.84858	AT1G62440.1	LRX2 (LEUCINE-RICH REPEAT/EXTENSIN 2); protein binding / structural constituent of cell wall
contig37522	0	7	0.00758202	-3.19651	0	9.16736	0	3.19651	AT2G24650.2	DNA binding / transcription factor
contig37527	1	17	7.17715e-05	-4.09978	1.29849	22.2636	0.376834	4.47661	AT1G22370.2	AtUGT85A5 (UDP-glucosyl transferase 85A5); glucuronosyltransferase/ transferase, transferring glycosyl groups
contig37542	1	14	0.000494145	-3.81967	1.29849	18.3347	0.376834	4.19651	AT2G44800.1	oxidoreductase, 2OG-Fe(II) oxygenase family protein
contig37577	3	24	2.55932e-05	-3.01232	3.89547	31.4309	1.9618	4.97411	AT1G51260.1	LPAT3; 1-acylglycerol-3-phosphate O-acyltransferase
contig37612	6	28	0.00011	-2.23471	7.79093	36.6694	2.9618	5.19651	AT5G22355.1	DC1 domain-containing protein
contig37673	6	24	0.00083802	-2.01232	7.79093	31.4309	2.9618	4.97411	AT4G20110.1	vacuolar sorting receptor, putative
contig37674	0	9	0.00187936	-3.55908	0	11.7866	0	3.55908	AT2G25110.1	SDF2 (STROMAL CELL-DERIVED FACTOR 2-LIKE PROTEIN PRECURSOR)
contig37716	5	22	0.00087098	-2.14982	6.49244	28.8117	2.69876	4.84858	AT1G65710.1	unknown protein
contig37728	1	11	0.00329582	-3.47175	1.29849	14.4058	0.376834	3.84858	AT4G12560.2	F-box family protein
contig37750	0	13	0.000115467	-4.08959	0	17.0251	0	4.08959	AT3G48670.2	XH/XS domain-containing protein / XS zinc finger domain-containing protein
contig37756	0	7	0.00758202	-3.19651	0	9.16736	0	3.19651	AT3G11830.1	chaperonin, putative
contig37789	2	14	0.00225903	-2.81967	2.59698	18.3347	1.37683	4.19651	AT5G07820.1	FUNCTIONS IN: molecular_function unknown; INVOLVED IN: biological_process unknown; LOCATED IN: cellular_component unknown; EXPRESSED IN: 11 plant structures; EXPRESSED DURING: 8 growth stages; CONTAINS InterPro DOMAIN/s: Calmodulin-binding, plant (InterPro:IPR012417); BEST Arabidopsis thaliana protein match is: chromosome scaffold protein-related (TAIR:AT5G61260.1); Has 10966 Blast hits to 8193 p…
contig37790	0	8	0.00377483	-3.38915	0	10.477	0	3.38915	nohit	nohit
contig37905	3	14	0.0073025	-2.23471	3.89547	18.3347	1.9618	4.19651	AT5G46380.1	unknown protein
contig37958	1	13	0.000933992	-3.71276	1.29849	17.0251	0.376834	4.08959	AT5G28530.1	FRS10 (FAR1-related sequence 10); zinc ion binding
contig38065	3	15	0.00427134	-2.33425	3.89547	19.6443	1.9618	4.29604	AT2G36710.1	pectinesterase family protein
contig38112	0	12	0.000231924	-3.97411	0	15.7155	0	3.97411	AT4G26830.1	catalytic/ cation binding / hydrolase, hydrolyzing O-glycosyl compounds
contig38129	0	7	0.00758202	-3.19651	0	9.16736	0	3.19651	AT3G53305.1	CYP71B32; electron carrier/ heme binding / iron ion binding / monooxygenase/ oxygen binding
contig38142	6	31	2.26734e-05	-2.38155	7.79093	40.5983	2.9618	5.34335	AT5G55230.1	ATMAP65-1 (MICROTUBULE-ASSOCIATED PROTEINS 65-1); microtubule binding
contig38160	0	7	0.00758202	-3.19651	0	9.16736	0	3.19651	AT5G58110.1	ATPase activator/ chaperone binding
contig38169	0	10	0.000935667	-3.71108	0	13.0962	0	3.71108	AT2G35760.1	integral membrane family protein
contig38172	0	11	0.000465837	-3.84858	0	14.4058	0	3.84858	AT4G18570.1	proline-rich family protein
contig38200	1	12	0.00175843	-3.59728	1.29849	15.7155	0.376834	3.97411	AT1G14685.1	BPC2 (BASIC PENTACYSTEINE 2); DNA binding / transcription factor
contig38201	0	11	0.000465837	-3.84858	0	14.4058	0	3.84858	AT4G27900.2	FUNCTIONS IN: molecular_function unknown; INVOLVED IN: biological_process unknown; LOCATED IN: cellular_component unknown; EXPRESSED IN: 23 plant structures; EXPRESSED DURING: 13 growth stages; CONTAINS InterPro DOMAIN/s: CCT domain (InterPro:IPR010402); BEST Arabidopsis thaliana protein match is: unknown protein (TAIR:AT5G53420.1); Has 876 Blast hits to 876 proteins in 63 species: Archae - 0; Ba…
contig38250	0	10	0.000935667	-3.71108	0	13.0962	0	3.71108	AT3G05130.1	unknown protein
contig38282	5	33	2.22846e-06	-2.73478	6.49244	43.2175	2.69876	5.43354	AT5G56860.1	GNC (GATA, nitrate-inducible, carbon metabolism-involved); transcription factor
contig38299	4	21	0.000507547	-2.40463	5.19396	27.5021	2.37683	4.78147	AT1G05180.1	AXR1 (AUXIN RESISTANT 1); small protein activating enzyme
contig38381	10	64	4.40747e-11	-2.69039	12.9849	83.8158	3.69876	6.38915	AT5G36210.1	serine-type peptidase
contig38386	2	12	0.0071547	-2.59728	2.59698	15.7155	1.37683	3.97411	AT1G14205.1	ribosomal protein L18 family protein
contig38391	0	7	0.00758202	-3.19651	0	9.16736	0	3.19651	AT2G38250.1	DNA-binding protein-related
contig38403	2	17	0.000382358	-3.09978	2.59698	22.2636	1.37683	4.47661	AT1G29070.1	ribosomal protein L34 family protein
contig38415	2	23	9.72912e-06	-3.53588	2.59698	30.1213	1.37683	4.91271	AT3G27473.1	DC1 domain-containing protein
contig38488	1	13	0.000933992	-3.71276	1.29849	17.0251	0.376834	4.08959	AT4G00525.1	unknown protein
contig38493	0	9	0.00187936	-3.55908	0	11.7866	0	3.55908	AT2G28315.1	LOCATED IN: membrane; CONTAINS InterPro DOMAIN/s: Protein of unknown function DUF250 (InterPro:IPR004853); BEST Arabidopsis thaliana protein match is: transporter-related (TAIR:AT1G06890.2); Has 1852 Blast hits to 1847 proteins in 207 species: Archae - 0; Bacteria - 58; Metazoa - 582; Fungi - 250; Plants - 685; Viruses - 0; Other Eukaryotes - 277 (source: NCBI BLink).
contig38497	1	13	0.000933992	-3.71276	1.29849	17.0251	0.376834	4.08959	AT4G13130.1	DC1 domain-containing protein
contig38519	0	7	0.00758202	-3.19651	0	9.16736	0	3.19651	AT1G32190.2	unknown protein
contig38534	2	16	0.000694977	-3.01232	2.59698	20.954	1.37683	4.38915	AT5G48900.1	pectate lyase family protein
contig38547	0	9	0.00187936	-3.55908	0	11.7866	0	3.55908	AT2G21230.3	bZIP family transcription factor
contig38616	3	28	2.34659e-06	-3.23471	3.89547	36.6694	1.9618	5.19651	AT1G11510.1	DNA-binding storekeeper protein-related
contig38620	9	36	3.79251e-05	-2.01232	11.6864	47.1464	3.54676	5.55908	nohit	nohit
contig38622	1	18	3.75237e-05	-4.18224	1.29849	23.5732	0.376834	4.55908	AT3G12620.2	protein phosphatase 2C family protein / PP2C family protein
contig38627	7	29	0.000180508	-2.06294	9.08942	37.979	3.18419	5.24713	AT1G72416.3	heat shock protein binding
contig38634	1	14	0.000494145	-3.81967	1.29849	18.3347	0.376834	4.19651	AT1G66500.1	zinc finger (C2H2-type) family protein
contig38697	0	8	0.00377483	-3.38915	0	10.477	0	3.38915	AT3G24650.1	ABI3 (ABA INSENSITIVE 3); DNA binding / basal transcription repressor/ transcription activator/ transcription factor
contig38707	1	10	0.00614568	-3.33425	1.29849	13.0962	0.376834	3.71108	AT4G01915.1	unknown protein
contig38733	142	599	1.67198e-68	-2.08898	184.385	784.464	7.52658	9.61556	AT2G05710.1	aconitate hydratase, cytoplasmic, putative / citrate hydro-lyase/aconitase, putative
contig38745	3	16	0.00247817	-2.42735	3.89547	20.954	1.9618	4.38915	AT5G45900.1	APG7 (AUTOPHAGY 7); APG8 activating enzyme
contig38767	2	16	0.000694977	-3.01232	2.59698	20.954	1.37683	4.38915	AT4G13610.1	MEE57 (maternal effect embryo arrest 57); DNA (cytosine-5-)-methyltransferase/ DNA binding / protein binding
contig38782	0	9	0.00187936	-3.55908	0	11.7866	0	3.55908	nohit	nohit
contig38808	2	13	0.00403491	-2.71276	2.59698	17.0251	1.37683	4.08959	AT1G70650.1	zinc finger (Ran-binding) family protein
contig39215	8	32	0.000105643	-2.01232	10.3879	41.9079	3.37683	5.38915	AT1G12730.1	cell division cycle protein-related
contig39220	0	7	0.00758202	-3.19651	0	9.16736	0	3.19651	AT4G12570.1	UPL5 (UBIQUITIN PROTEIN LIGASE 5); acid-amino acid ligase/ binding / ubiquitin-protein ligase
contig39244	6	33	7.73483e-06	-2.47175	7.79093	43.2175	2.9618	5.43354	AT5G44480.1	DUR (DEFECTIVE UGE IN ROOT); UDP-glucose 4-epimerase/ binding / catalytic/ coenzyme binding
contig39247	5	28	3.60273e-05	-2.49774	6.49244	36.6694	2.69876	5.19651	AT5G59870.1	HTA6; DNA binding
contig39282	5	26	0.000106428	-2.39083	6.49244	34.0502	2.69876	5.08959	AT1G43980.1	pentatricopeptide (PPR) repeat-containing protein
contig39283	4	22	0.000294532	-2.47175	5.19396	28.8117	2.37683	4.84858	AT2G44080.1	ARL (ARGOS-LIKE)
contig39293	0	7	0.00758202	-3.19651	0	9.16736	0	3.19651	AT2G26520.1	unknown protein
contig39404	0	7	0.00758202	-3.19651	0	9.16736	0	3.19651	AT5G48930.1	HCT (HYDROXYCINNAMOYL-COA SHIKIMATE/QUINATE HYDROXYCINNAMOYL TRANSFERASE); quinate O-hydroxycinnamoyltransferase/ shikimate O-hydroxycinnamoyltransferase/ transferase
contig39445	2	13	0.00403491	-2.71276	2.59698	17.0251	1.37683	4.08959	nohit	nohit
contig39447	2	13	0.00403491	-2.71276	2.59698	17.0251	1.37683	4.08959	AT5G59870.1	HTA6; DNA binding
contig39464	3	14	0.0073025	-2.23471	3.89547	18.3347	1.9618	4.19651	AT4G32680.1	unknown protein
contig39515	3	17	0.00142727	-2.51482	3.89547	22.2636	1.9618	4.47661	AT1G35830.1	VQ motif-containing protein
contig39525	4	17	0.00419185	-2.09978	5.19396	22.2636	2.37683	4.47661	AT5G37360.1	unknown protein
contig39547	5	30	1.19768e-05	-2.59728	6.49244	39.2887	2.69876	5.29604	AT4G15390.1	transferase family protein
contig39557	0	10	0.000935667	-3.71108	0	13.0962	0	3.71108	AT4G21720.1	unknown protein
contig39588	2	27	7.91983e-07	-3.7672	2.59698	35.3598	1.37683	5.14404	AT3G48205.1	Encodes a Plant thionin family protein
contig39632	18	173	1.98622e-33	-3.27702	23.3728	226.565	4.54676	7.82378	AT1G18250.2	ATLP-1
contig39678	1	10	0.00614568	-3.33425	1.29849	13.0962	0.376834	3.71108	AT3G19900.1	unknown protein
contig39723	1	10	0.00614568	-3.33425	1.29849	13.0962	0.376834	3.71108	AT2G34470.2	UREG (UREASE ACCESSORY PROTEIN G); ATP binding / metal ion binding / nickel ion binding / nucleotide binding
contig39737	6	28	0.00011	-2.23471	7.79093	36.6694	2.9618	5.19651	AT1G02065.1	SPL8 (SQUAMOSA PROMOTER BINDING PROTEIN-LIKE 8); DNA binding
contig39748	17	69	7.40838e-09	-2.03338	22.0743	90.3639	4.4643	6.49768	AT5G15130.1	WRKY72; transcription factor
contig39809	3	34	5.98537e-08	-3.51482	3.89547	44.5272	1.9618	5.47661	AT3G46940.1	deoxyuridine 5'-triphosphate nucleotidohydrolase family
contig39827	7	34	1.40174e-05	-2.29242	9.08942	44.5272	3.18419	5.47661	AT1G60140.1	ATTPS10 (trehalose phosphate synthase); transferase, transferring glycosyl groups / trehalose-phosphatase
contig39856	0	9	0.00187936	-3.55908	0	11.7866	0	3.55908	AT1G50280.1	phototropic-responsive NPH3 family protein
contig39869	6	32	1.32708e-05	-2.42735	7.79093	41.9079	2.9618	5.38915	AT1G64050.1	unknown protein
contig39900	3	17	0.00142727	-2.51482	3.89547	22.2636	1.9618	4.47661	AT5G49920.1	octicosapeptide/Phox/Bem1p (PB1) domain-containing protein
contig39967	1	12	0.00175843	-3.59728	1.29849	15.7155	0.376834	3.97411	AT2G13770.1	unknown protein
contig40035	2	17	0.000382358	-3.09978	2.59698	22.2636	1.37683	4.47661	AT3G45980.1	HTB9; DNA binding
contig40096	1	10	0.00614568	-3.33425	1.29849	13.0962	0.376834	3.71108	AT3G06730.1	thioredoxin family protein
contig40155	0	10	0.000935667	-3.71108	0	13.0962	0	3.71108	AT2G01210.1	leucine-rich repeat transmembrane protein kinase, putative
contig40160	7	30	0.000109368	-2.11185	9.08942	39.2887	3.18419	5.29604	AT2G46420.2	unknown protein
contig40205	0	10	0.000935667	-3.71108	0	13.0962	0	3.71108	AT5G53220.3	unknown protein
contig40223	2	16	0.000694977	-3.01232	2.59698	20.954	1.37683	4.38915	AT1G56710.1	glycoside hydrolase family 28 protein / polygalacturonase (pectinase) family protein
contig40231	0	7	0.00758202	-3.19651	0	9.16736	0	3.19651	AT4G27970.1	SLAH2 (SLAC1 HOMOLOGUE 2); transporter
contig40245	0	7	0.00758202	-3.19651	0	9.16736	0	3.19651	AT3G46940.1	deoxyuridine 5'-triphosphate nucleotidohydrolase family
contig40263	0	8	0.00377483	-3.38915	0	10.477	0	3.38915	AT2G38050.1	DET2 (DE-ETIOLATED 2); sterol 5-alpha reductase
contig40318	3	20	0.00026255	-2.74928	3.89547	26.1924	1.9618	4.71108	AT1G63690.1	protease-associated (PA) domain-containing protein
contig40332	6	26	0.000307226	-2.12779	7.79093	34.0502	2.9618	5.08959	AT2G24710.1	ATGLR2.3; intracellular ligand-gated ion channel
contig40379	10	51	5.11387e-08	-2.36281	12.9849	66.7907	3.69876	6.06158	AT3G20015.1	aspartic-type endopeptidase
contig40413	2	13	0.00403491	-2.71276	2.59698	17.0251	1.37683	4.08959	AT4G24930.1	thylakoid lumenal 17.9 kDa protein, chloroplast
contig40437	2	14	0.00225903	-2.81967	2.59698	18.3347	1.37683	4.19651	AT5G10820.1	integral membrane transporter family protein
contig40447	5	21	0.00145031	-2.08271	6.49244	27.5021	2.69876	4.78147	AT3G13820.1	F-box family protein
contig40522	2	12	0.0071547	-2.59728	2.59698	15.7155	1.37683	3.97411	AT3G15870.1	oxidoreductase
contig40556	3	32	2.05293e-07	-3.42735	3.89547	41.9079	1.9618	5.38915	AT1G08630.4	THA1 (Threonine Aldolase 1); aldehyde-lyase/ threonine aldolase
contig40569	3	15	0.00427134	-2.33425	3.89547	19.6443	1.9618	4.29604	AT3G21550.1	unknown protein
contig40641	4	17	0.00419185	-2.09978	5.19396	22.2636	2.37683	4.47661	AT1G26220.1	GCN5-related N-acetyltransferase (GNAT) family protein
contig40678	2	18	0.000209371	-3.18224	2.59698	23.5732	1.37683	4.55908	AT5G50320.1	ELO3 (ELONGATA 3); histone acetyltransferase
contig40683	0	9	0.00187936	-3.55908	0	11.7866	0	3.55908	AT5G59970.1	histone H4
contig40745	0	11	0.000465837	-3.84858	0	14.4058	0	3.84858	AT1G55600.1	WRKY10 (WRKY DNA-BINDING PROTEIN 10); transcription factor
contig40801	0	7	0.00758202	-3.19651	0	9.16736	0	3.19651	AT3G14890.2	phosphoesterase
contig40803	4	16	0.00697023	-2.01232	5.19396	20.954	2.37683	4.38915	AT1G66940.3	protein kinase-related
contig40817	1	21	5.29386e-06	-4.40463	1.29849	27.5021	0.376834	4.78147	AT3G10720.2	pectinesterase, putative
contig40856	2	13	0.00403491	-2.71276	2.59698	17.0251	1.37683	4.08959	AT2G11810.1	MGDC; 1,2-diacylglycerol 3-beta-galactosyltransferase
contig40861	4	33	5.48809e-07	-3.05671	5.19396	43.2175	2.37683	5.43354	AT1G79580.3	SMB (SOMBRERO); transcription factor
contig40939	8	37	8.55896e-06	-2.22177	10.3879	48.456	3.37683	5.5986	AT1G01100.3	60S acidic ribosomal protein P1 (RPP1A)
contig40983	3	17	0.00142727	-2.51482	3.89547	22.2636	1.9618	4.47661	nohit	nohit
contig41006	3	16	0.00247817	-2.42735	3.89547	20.954	1.9618	4.38915	AT5G65640.2	bHLH093 (beta HLH protein 93); DNA binding / transcription factor
contig41020	0	7	0.00758202	-3.19651	0	9.16736	0	3.19651	nohit	nohit
contig41030	1	15	0.000260528	-3.91921	1.29849	19.6443	0.376834	4.29604	AT5G45610.1	unknown protein
contig41038	37	147	5.1894e-17	-2.00254	48.0441	192.514	5.58629	7.58882	AT3G62760.1	ATGSTF13; glutathione transferase
contig41039	4	27	1.79529e-05	-2.7672	5.19396	35.3598	2.37683	5.14404	AT2G47730.1	ATGSTF8 (ARABIDOPSIS THALIANA GLUTATHIONE S-TRANSFERASE PHI 8); glutathione binding / glutathione transferase
contig41058	2	12	0.0071547	-2.59728	2.59698	15.7155	1.37683	3.97411	AT3G10915.5	reticulon family protein
contig41129	2	15	0.00125662	-2.91921	2.59698	19.6443	1.37683	4.29604	AT4G11270.1	transducin family protein / WD-40 repeat family protein
contig41137	0	10	0.000935667	-3.71108	0	13.0962	0	3.71108	AT5G24105.1	AGP41 (ARABINOGALACTAN-PROTEIN 41)
contig41186	2	20	6.19965e-05	-3.33425	2.59698	26.1924	1.37683	4.71108	AT2G20100.2	ethylene-responsive family protein
contig41187	6	27	0.000184345	-2.18224	7.79093	35.3598	2.9618	5.14404	AT2G35750.1	unknown protein
contig41220	4	19	0.00147943	-2.26024	5.19396	24.8828	2.37683	4.63708	AT5G52640.1	ATHSP90.1 (HEAT SHOCK PROTEIN 90.1); ATP binding / unfolded protein binding
contig41224	3	14	0.0073025	-2.23471	3.89547	18.3347	1.9618	4.19651	AT1G02190.1	CER1 protein, putative
contig41259	7	33	2.35925e-05	-2.24936	9.08942	43.2175	3.18419	5.43354	AT4G35450.1	AKR2 (ANKYRIN REPEAT-CONTAINING PROTEIN 2); protein binding
contig41267	0	18	3.53198e-06	-4.55908	0	23.5732	0	4.55908	nohit	nohit
contig41294	2	14	0.00225903	-2.81967	2.59698	18.3347	1.37683	4.19651	AT2G28700.1	AGL46 (AGAMOUS-LIKE 46); DNA binding / transcription factor
contig41374	5	20	0.00239768	-2.01232	6.49244	26.1924	2.69876	4.71108	AT3G26890.5	unknown protein
contig41377	2	24	5.21645e-06	-3.59728	2.59698	31.4309	1.37683	4.97411	AT4G31410.2	unknown protein
contig41419	5	23	0.000519582	-2.21395	6.49244	30.1213	2.69876	4.91271	nohit	nohit
contig41424	0	14	5.7487e-05	-4.19651	0	18.3347	0	4.19651	AT5G46580.1	pentatricopeptide (PPR) repeat-containing protein
contig41447	2	14	0.00225903	-2.81967	2.59698	18.3347	1.37683	4.19651	AT2G34500.1	CYP710A1 (cytochrome P450, family 710, subfamily A, polypeptide 1); C-22 sterol desaturase/ oxygen binding
contig41454	4	21	0.000507547	-2.40463	5.19396	27.5021	2.37683	4.78147	AT5G53220.3	unknown protein
contig41463	1	13	0.000933992	-3.71276	1.29849	17.0251	0.376834	4.08959	AT4G27820.1	BGLU9 (BETA GLUCOSIDASE 9); catalytic/ cation binding / hydrolase, hydrolyzing O-glycosyl compounds
contig41465	1	13	0.000933992	-3.71276	1.29849	17.0251	0.376834	4.08959	AT1G62310.1	transcription factor jumonji (jmjC) domain-containing protein
contig41509	6	25	0.000509003	-2.07121	7.79093	32.7406	2.9618	5.03301	AT1G09750.1	chloroplast nucleoid DNA-binding protein-related
contig41515	0	7	0.00758202	-3.19651	0	9.16736	0	3.19651	AT4G15410.1	PUX5 (Arabidopsis thaliana serine/threonine protein phosphatase 2A 55 kDa regulatory subunit B prime gamma); protein binding
contig41525	2	13	0.00403491	-2.71276	2.59698	17.0251	1.37683	4.08959	AT3G10915.5	reticulon family protein
contig41534	8	34	3.92115e-05	-2.09978	10.3879	44.5272	3.37683	5.47661	AT5G14950.1	GMII (GOLGI ALPHA-MANNOSIDASE II); alpha-mannosidase
contig41537	0	9	0.00187936	-3.55908	0	11.7866	0	3.55908	AT5G18660.1	PCB2 (PALE-GREEN AND CHLOROPHYLL B REDUCED 2); 3,8-divinyl protochlorophyllide a 8-vinyl reductase
contig41561	2	16	0.000694977	-3.01232	2.59698	20.954	1.37683	4.38915	AT3G49210.1	unknown protein
contig41583	3	15	0.00427134	-2.33425	3.89547	19.6443	1.9618	4.29604	AT1G76540.1	CDKB2;1 (cyclin-dependent kinase B2;1); cyclin-dependent protein kinase/ kinase/ protein binding
contig41593	2	12	0.0071547	-2.59728	2.59698	15.7155	1.37683	3.97411	nohit	nohit
contig41602	0	8	0.00377483	-3.38915	0	10.477	0	3.38915	nohit	nohit
contig41692	0	9	0.00187936	-3.55908	0	11.7866	0	3.55908	AT1G54840.2	unknown protein
contig41693	0	12	0.000231924	-3.97411	0	15.7155	0	3.97411	AT1G69560.1	MYB105 (myb domain protein 105); DNA binding / transcription factor
contig41698	10	40	1.3689e-05	-2.01232	12.9849	52.3849	3.69876	5.71108	AT5G55280.1	FTSZ1-1; protein binding / structural molecule
contig41700	19	98	2.51619e-14	-2.3791	24.6713	128.343	4.62476	7.00386	AT1G08630.5	THA1 (Threonine Aldolase 1); aldehyde-lyase/ threonine aldolase
contig41728	5	23	0.000519582	-2.21395	6.49244	30.1213	2.69876	4.91271	AT5G59970.1	histone H4
contig41755	4	22	0.000294532	-2.47175	5.19396	28.8117	2.37683	4.84858	AT5G62830.1	F-box family protein-related
contig41814	4	18	0.00249988	-2.18224	5.19396	23.5732	2.37683	4.55908	AT4G25940.1	epsin N-terminal homology (ENTH) domain-containing protein
contig41865	26	220	6.50057e-40	-3.09324	33.7607	288.117	5.07727	8.17051	AT4G31985.1	60S ribosomal protein L39 (RPL39C)
contig41876	1	10	0.00614568	-3.33425	1.29849	13.0962	0.376834	3.71108	AT4G03010.1	leucine-rich repeat family protein
contig41901	3	14	0.0073025	-2.23471	3.89547	18.3347	1.9618	4.19651	AT4G33970.1	protein binding / structural constituent of cell wall
contig42017	0	10	0.000935667	-3.71108	0	13.0962	0	3.71108	AT4G18020.5	APRR2; transcription factor/ two-component response regulator
contig42034	0	11	0.000465837	-3.84858	0	14.4058	0	3.84858	AT4G10710.1	SPT16 (global transcription factor C)
contig42142	0	8	0.00377483	-3.38915	0	10.477	0	3.38915	AT3G15030.2	TCP4 (TCP family transcription factor 4); transcription factor
contig42153	1	15	0.000260528	-3.91921	1.29849	19.6443	0.376834	4.29604	AT5G22350.1	ELM1 (ELONGATED MITOCHONDRIA 1)
contig42178	0	7	0.00758202	-3.19651	0	9.16736	0	3.19651	AT2G41560.1	ACA4 (AUTO-INHIBITED CA(2+)-ATPASE, ISOFORM 4); calcium-transporting ATPase/ calmodulin binding
contig42183	13	70	6.75493e-11	-2.44116	16.8804	91.6736	4.07727	6.51843	AT5G03810.1	carboxylesterase/ hydrolase, acting on ester bonds / lipase
contig42208	2	12	0.0071547	-2.59728	2.59698	15.7155	1.37683	3.97411	AT4G33930.1	glycine-rich protein
contig42217	4	20	0.000869362	-2.33425	5.19396	26.1924	2.37683	4.71108	AT2G43840.1	UDP-glucoronosyl/UDP-glucosyl transferase family protein
contig42235	2	12	0.0071547	-2.59728	2.59698	15.7155	1.37683	3.97411	AT1G64300.2	protein kinase family protein
contig42236	0	7	0.00758202	-3.19651	0	9.16736	0	3.19651	nohit	nohit
contig42250	6	28	0.00011	-2.23471	7.79093	36.6694	2.9618	5.19651	nohit	nohit
contig42277	1	17	7.17715e-05	-4.09978	1.29849	22.2636	0.376834	4.47661	AT2G10440.1	unknown protein
contig42289	2	12	0.0071547	-2.59728	2.59698	15.7155	1.37683	3.97411	AT3G21175.2	ZML1 (ZIM-LIKE 1); sequence-specific DNA binding / transcription factor/ zinc ion binding
contig42293	6	28	0.00011	-2.23471	7.79093	36.6694	2.9618	5.19651	AT2G21010.1	C2 domain-containing protein
contig42334	6	26	0.000307226	-2.12779	7.79093	34.0502	2.9618	5.08959	AT4G25340.1	immunophilin-related / FKBP-type peptidyl-prolyl cis-trans isomerase-related
contig42349	2	13	0.00403491	-2.71276	2.59698	17.0251	1.37683	4.08959	AT1G66730.1	ATP dependent DNA ligase family protein
contig42394	1	12	0.00175843	-3.59728	1.29849	15.7155	0.376834	3.97411	AT2G22010.1	RKP (Related to KPC1); protein binding / zinc ion binding
contig42432	0	9	0.00187936	-3.55908	0	11.7866	0	3.55908	AT5G66380.1	ATFOLT1 (ARABIDOPSIS THALIANA FOLATE TRANSPORTER 1); binding / folic acid transporter
contig42435	1	12	0.00175843	-3.59728	1.29849	15.7155	0.376834	3.97411	AT5G60930.1	chromosome-associated kinesin, putative
contig42446	29	146	2.6105e-20	-2.34416	37.6562	191.205	5.23481	7.57898	AT3G02590.1	delta 7-sterol-C5-desaturase, putative
contig42447	0	7	0.00758202	-3.19651	0	9.16736	0	3.19651	AT3G45230.1	hydroxyproline-rich glycoprotein family protein
contig42468	2	29	2.22929e-07	-3.8703	2.59698	37.979	1.37683	5.24713	AT4G12220.1	FUNCTIONS IN: molecular_function unknown; INVOLVED IN: biological_process unknown; LOCATED IN: cellular_component unknown; BEST Arabidopsis thaliana protein match is: zinc finger (C3HC4-type RING finger) family protein (TAIR:AT4G12210.1); Has 18 Blast hits to 15 proteins in 1 species: Archae - 0; Bacteria - 0; Metazoa - 0; Fungi - 0; Plants - 18; Viruses - 0; Other Eukaryotes - 0 (source: NCBI BL…
contig42604	0	9	0.00187936	-3.55908	0	11.7866	0	3.55908	nohit	nohit
contig42644	4	52	4.98267e-12	-3.71276	5.19396	68.1004	2.37683	6.08959	AT4G11770.1	kelch repeat-containing F-box family protein
contig42659	2	15	0.00125662	-2.91921	2.59698	19.6443	1.37683	4.29604	AT1G17980.1	nucleotidyltransferase family protein
contig42704	2	25	2.78953e-06	-3.65617	2.59698	32.7406	1.37683	5.03301	AT1G76810.1	eukaryotic translation initiation factor 2 family protein / eIF-2 family protein
contig42711	2	15	0.00125662	-2.91921	2.59698	19.6443	1.37683	4.29604	AT4G37090.2	unknown protein
contig42717	1	19	1.95735e-05	-4.26024	1.29849	24.8828	0.376834	4.63708	AT1G61080.1	proline-rich family protein
contig42751	0	7	0.00758202	-3.19651	0	9.16736	0	3.19651	AT1G18485.1	pentatricopeptide (PPR) repeat-containing protein
contig42756	2	20	6.19965e-05	-3.33425	2.59698	26.1924	1.37683	4.71108	AT1G07600.1	MT1A (METALLOTHIONEIN 1A); copper ion binding / metal ion binding
contig42768	2	18	0.000209371	-3.18224	2.59698	23.5732	1.37683	4.55908	AT2G23400.1	dehydrodolichyl diphosphate synthase, putative / DEDOL-PP synthase, putative
contig42841	3	17	0.00142727	-2.51482	3.89547	22.2636	1.9618	4.47661	AT5G60790.1	ATGCN1; transporter
contig42847	0	7	0.00758202	-3.19651	0	9.16736	0	3.19651	AT5G15020.1	SNL2 (SIN3-LIKE 2)
contig42886	3	17	0.00142727	-2.51482	3.89547	22.2636	1.9618	4.47661	nohit	nohit
contig42888	1	11	0.00329582	-3.47175	1.29849	14.4058	0.376834	3.84858	AT3G24982.1	protein binding
contig42932	1	10	0.00614568	-3.33425	1.29849	13.0962	0.376834	3.71108	AT1G61860.1	protein kinase, putative
contig42951	1	24	7.3516e-07	-4.59728	1.29849	31.4309	0.376834	4.97411	AT2G42400.1	VOZ2 (VASCULAR PLANT ONE ZINC FINGER PROTEIN 2); transcription activator
contig43031	0	7	0.00758202	-3.19651	0	9.16736	0	3.19651	nohit	nohit
contig43035	2	12	0.0071547	-2.59728	2.59698	15.7155	1.37683	3.97411	AT2G06420.1	unknown protein
contig43070	4	18	0.00249988	-2.18224	5.19396	23.5732	2.37683	4.55908	AT1G34260.1	phosphatidylinositol-4-phosphate 5-kinase family protein
contig43114	4	17	0.00419185	-2.09978	5.19396	22.2636	2.37683	4.47661	AT1G05150.1	calcium-binding EF hand family protein
contig43123	5	27	6.20708e-05	-2.44528	6.49244	35.3598	2.69876	5.14404	AT5G16250.1	unknown protein
contig43141	2	16	0.000694977	-3.01232	2.59698	20.954	1.37683	4.38915	AT3G15120.1	AAA-type ATPase family protein
contig43152	3	16	0.00247817	-2.42735	3.89547	20.954	1.9618	4.38915	AT3G19070.1	cell wall protein-related
contig43196	4	18	0.00249988	-2.18224	5.19396	23.5732	2.37683	4.55908	AT3G30460.1	zinc finger (C3HC4-type RING finger) family protein
contig43206	9	58	3.38967e-10	-2.70037	11.6864	75.9581	3.54676	6.24713	AT5G59870.1	HTA6; DNA binding
contig43286	2	16	0.000694977	-3.01232	2.59698	20.954	1.37683	4.38915	AT1G15530.1	receptor lectin kinase, putative
contig43376	4	23	0.000169966	-2.53588	5.19396	30.1213	2.37683	4.91271	AT5G63280.1	zinc finger (C2H2 type) family protein
contig43383	2	12	0.0071547	-2.59728	2.59698	15.7155	1.37683	3.97411	nohit	nohit
contig43392	5	25	0.000181555	-2.33425	6.49244	32.7406	2.69876	5.03301	AT5G22810.1	GDSL-motif lipase, putative
contig43434	5	22	0.00087098	-2.14982	6.49244	28.8117	2.69876	4.84858	AT5G63750.1	IBR domain-containing protein
contig43503	2	14	0.00225903	-2.81967	2.59698	18.3347	1.37683	4.19651	AT2G21060.1	ATGRP2B (GLYCINE-RICH PROTEIN 2B); DNA binding / nucleic acid binding / zinc ion binding
contig43535	62	414	9.87253e-66	-2.75161	80.5063	542.184	6.33103	9.08264	AT4G26270.1	PFK3 (PHOSPHOFRUCTOKINASE 3); 6-phosphofructokinase
contig43634	1	10	0.00614568	-3.33425	1.29849	13.0962	0.376834	3.71108	AT2G46160.1	zinc finger (C3HC4-type RING finger) family protein
contig43636	0	7	0.00758202	-3.19651	0	9.16736	0	3.19651	nohit	nohit
contig43731	0	8	0.00377483	-3.38915	0	10.477	0	3.38915	AT2G15490.1	UGT73B4 (UDP-GLYCOSYLTRANSFERASE 73B4); UDP-glucosyltransferase/ UDP-glycosyltransferase/ quercetin 3-O-glucosyltransferase/ quercetin 7-O-glucosyltransferase/ transferase, transferring glycosyl groups
contig43739	1	16	0.000136933	-4.01232	1.29849	20.954	0.376834	4.38915	AT3G10810.1	zinc finger (C3HC4-type RING finger) family protein
contig43774	2	13	0.00403491	-2.71276	2.59698	17.0251	1.37683	4.08959	AT1G10680.1	PGP10 (P-GLYCOPROTEIN 10); ATPase, coupled to transmembrane movement of substances
contig43782	0	12	0.000231924	-3.97411	0	15.7155	0	3.97411	AT5G49665.1	zinc finger (C3HC4-type RING finger) family protein
contig43785	0	7	0.00758202	-3.19651	0	9.16736	0	3.19651	AT1G48870.1	WD-40 repeat family protein
contig43790	3	15	0.00427134	-2.33425	3.89547	19.6443	1.9618	4.29604	AT1G67120.1	ATP binding / ATPase/ nucleoside-triphosphatase/ nucleotide binding / transcription factor binding
contig43792	10	44	1.88572e-06	-2.14982	12.9849	57.6234	3.69876	5.84858	AT4G00800.1	binding / protein binding / zinc ion binding
contig43797	1	12	0.00175843	-3.59728	1.29849	15.7155	0.376834	3.97411	AT2G48020.1	sugar transporter, putative
contig43806	25	107	1.43952e-13	-2.10993	32.4622	140.13	5.02069	7.13062	AT5G59870.1	HTA6; DNA binding
contig43873	12	84	8.46724e-15	-2.81967	15.5819	110.008	3.9618	6.78147	AT1G10640.1	polygalacturonase
contig43919	3	38	4.96683e-09	-3.67528	3.89547	49.7656	1.9618	5.63708	AT4G32490.1	plastocyanin-like domain-containing protein
contig43935	4	17	0.00419185	-2.09978	5.19396	22.2636	2.37683	4.47661	AT1G65800.1	ARK2 (A. THALIANA RECEPTOR KINASE 2); kinase/ protein kinase/ transmembrane receptor protein serine/threonine kinase
contig43998	3	24	2.55932e-05	-3.01232	3.89547	31.4309	1.9618	4.97411	AT1G02930.1	ATGSTF6 (GLUTATHIONE S-TRANSFERASE); copper ion binding / glutathione binding / glutathione transferase
contig44006	4	22	0.000294532	-2.47175	5.19396	28.8117	2.37683	4.84858	AT4G31840.1	plastocyanin-like domain-containing protein
contig44017	0	7	0.00758202	-3.19651	0	9.16736	0	3.19651	AT4G11680.1	zinc finger (C3HC4-type RING finger) family protein
contig44051	0	19	1.75845e-06	-4.63708	0	24.8828	0	4.63708	AT5G27860.2	unknown protein
contig44061	1	11	0.00329582	-3.47175	1.29849	14.4058	0.376834	3.84858	AT1G20080.1	SYTB
contig44076	3	32	2.05293e-07	-3.42735	3.89547	41.9079	1.9618	5.38915	AT3G21390.1	mitochondrial substrate carrier family protein
contig44080	0	10	0.000935667	-3.71108	0	13.0962	0	3.71108	AT5G44316.1	ATP-binding-cassette transporter, putative
contig44092	4	18	0.00249988	-2.18224	5.19396	23.5732	2.37683	4.55908	AT2G30100.1	ubiquitin family protein
contig44111	2	12	0.0071547	-2.59728	2.59698	15.7155	1.37683	3.97411	nohit	nohit
contig44124	3	19	0.000464314	-2.67528	3.89547	24.8828	1.9618	4.63708	AT1G20930.1	CDKB2;2 (CYCLIN-DEPENDENT KINASE B2;2); cyclin-dependent protein kinase/ kinase
contig44136	1	11	0.00329582	-3.47175	1.29849	14.4058	0.376834	3.84858	AT1G68390.1	unknown protein
contig44300	1	24	7.3516e-07	-4.59728	1.29849	31.4309	0.376834	4.97411	AT5G54920.2	unknown protein
contig44301	2	15	0.00125662	-2.91921	2.59698	19.6443	1.37683	4.29604	AT2G25160.1	CYP82F1; electron carrier/ heme binding / iron ion binding / monooxygenase/ oxygen binding
contig44383	1	10	0.00614568	-3.33425	1.29849	13.0962	0.376834	3.71108	AT2G42280.2	basic helix-loop-helix (bHLH) family protein
contig44410	6	24	0.00083802	-2.01232	7.79093	31.4309	2.9618	4.97411	AT5G50940.1	DNA binding
contig44417	5	28	3.60273e-05	-2.49774	6.49244	36.6694	2.69876	5.19651	AT5G52450.1	MATE efflux protein-related
contig44419	0	10	0.000935667	-3.71108	0	13.0962	0	3.71108	AT5G52450.1	MATE efflux protein-related
contig44447	12	80	8.08942e-14	-2.74928	15.5819	104.77	3.9618	6.71108	AT3G14630.1	CYP72A9; electron carrier/ heme binding / iron ion binding / monooxygenase/ oxygen binding
contig44495	2	12	0.0071547	-2.59728	2.59698	15.7155	1.37683	3.97411	AT5G41810.1	unknown protein
contig44502	2	15	0.00125662	-2.91921	2.59698	19.6443	1.37683	4.29604	AT1G71970.1	unknown protein
contig44513	4	17	0.00419185	-2.09978	5.19396	22.2636	2.37683	4.47661	AT5G17600.1	zinc finger (C3HC4-type RING finger) family protein
contig44525	13	81	1.72391e-13	-2.65173	16.8804	106.079	4.07727	6.729	AT5G10170.1	MIPS3 (MYO-INOSITOL-1-PHOSTPATE SYNTHASE 3); binding / catalytic/ inositol-3-phosphate synthase
contig44536	2	27	7.91983e-07	-3.7672	2.59698	35.3598	1.37683	5.14404	AT2G13570.1	NF-YB7 (NUCLEAR FACTOR Y, SUBUNIT B7); transcription factor
contig44543	2	12	0.0071547	-2.59728	2.59698	15.7155	1.37683	3.97411	nohit	nohit
contig44588	0	11	0.000465837	-3.84858	0	14.4058	0	3.84858	AT1G28130.2	GH3.17; indole-3-acetic acid amido synthetase
contig44636	0	8	0.00377483	-3.38915	0	10.477	0	3.38915	AT5G55020.1	MYB120 (MYB DOMAIN PROTEIN 120); DNA binding / transcription factor
contig44677	1	13	0.000933992	-3.71276	1.29849	17.0251	0.376834	4.08959	AT3G07870.1	F-box family protein
contig44694	15	61	5.45927e-08	-2.03616	19.4773	79.887	4.28372	6.31989	AT2G05790.1	glycosyl hydrolase family 17 protein
contig44701	3	16	0.00247817	-2.42735	3.89547	20.954	1.9618	4.38915	nohit	nohit
contig44702	4	28	1.01264e-05	-2.81967	5.19396	36.6694	2.37683	5.19651	AT4G38660.2	thaumatin, putative
contig44722	2	12	0.0071547	-2.59728	2.59698	15.7155	1.37683	3.97411	AT2G36110.1	3'-5' exonuclease domain-containing protein
contig44735	4	17	0.00419185	-2.09978	5.19396	22.2636	2.37683	4.47661	nohit	nohit
contig44813	4	19	0.00147943	-2.26024	5.19396	24.8828	2.37683	4.63708	AT4G14090.1	UDP-glucoronosyl/UDP-glucosyl transferase family protein
contig44826	2	17	0.000382358	-3.09978	2.59698	22.2636	1.37683	4.47661	nohit	nohit
contig44828	3	14	0.0073025	-2.23471	3.89547	18.3347	1.9618	4.19651	nohit	nohit
contig44832	2	13	0.00403491	-2.71276	2.59698	17.0251	1.37683	4.08959	AT3G15095.3	unknown protein
contig44837	3	15	0.00427134	-2.33425	3.89547	19.6443	1.9618	4.29604	nohit	nohit
contig44892	0	10	0.000935667	-3.71108	0	13.0962	0	3.71108	AT1G68270.1	AMP-dependent synthetase and ligase family protein
contig44948	3	15	0.00427134	-2.33425	3.89547	19.6443	1.9618	4.29604	nohit	nohit
contig44971	4	19	0.00147943	-2.26024	5.19396	24.8828	2.37683	4.63708	AT5G55230.1	ATMAP65-1 (MICROTUBULE-ASSOCIATED PROTEINS 65-1); microtubule binding
contig45008	0	16	1.42493e-05	-4.38915	0	20.954	0	4.38915	AT5G59170.1	proline-rich family protein
contig45039	3	16	0.00247817	-2.42735	3.89547	20.954	1.9618	4.38915	AT5G22730.1	F-box family protein
contig45040	5	29	2.08167e-05	-2.54837	6.49244	37.979	2.69876	5.24713	AT2G24580.1	sarcosine oxidase family protein
contig45043	4	16	0.00697023	-2.01232	5.19396	20.954	2.37683	4.38915	AT4G16144.1	FUNCTIONS IN: molecular_function unknown; INVOLVED IN: biological_process unknown; LOCATED IN: cellular_component unknown; CONTAINS InterPro DOMAIN/s: Mov34/MPN/PAD-1 (InterPro:IPR000555); BEST Arabidopsis thaliana protein match is: mov34 family protein (TAIR:AT1G48790.1); Has 622 Blast hits to 459 proteins in 132 species: Archae - 0; Bacteria - 0; Metazoa - 326; Fungi - 156; Plants - 82; Viruses…
contig45085	3	17	0.00142727	-2.51482	3.89547	22.2636	1.9618	4.47661	AT4G07825.1	unknown protein
contig45135	0	9	0.00187936	-3.55908	0	11.7866	0	3.55908	AT1G23880.1	NHL repeat-containing protein
contig45142	13	58	3.40409e-08	-2.16986	16.8804	75.9581	4.07727	6.24713	AT3G12580.1	HSP70 (heat shock protein 70); ATP binding
contig45171	5	22	0.00087098	-2.14982	6.49244	28.8117	2.69876	4.84858	AT4G39600.1	kelch repeat-containing F-box family protein
contig45204	1	13	0.000933992	-3.71276	1.29849	17.0251	0.376834	4.08959	nohit	nohit
contig45211	0	7	0.00758202	-3.19651	0	9.16736	0	3.19651	AT3G59770.2	SAC9; inositol or phosphatidylinositol phosphatase
contig45221	11	48	6.88677e-07	-2.13785	14.2834	62.8619	3.83627	5.97411	AT4G36890.1	IRX14 (irregular xylem 14); transferase, transferring glycosyl groups / xylosyltransferase
contig45257	2	14	0.00225903	-2.81967	2.59698	18.3347	1.37683	4.19651	AT2G15680.1	calmodulin-related protein, putative
contig45354	3	17	0.00142727	-2.51482	3.89547	22.2636	1.9618	4.47661	nohit	nohit
contig45355	0	9	0.00187936	-3.55908	0	11.7866	0	3.55908	AT2G27460.1	sec23/sec24 transport family protein
contig45466	1	10	0.00614568	-3.33425	1.29849	13.0962	0.376834	3.71108	AT1G29730.1	ATP binding / kinase/ protein binding / protein kinase/ protein serine/threonine kinase/ protein tyrosine kinase
contig45468	1	12	0.00175843	-3.59728	1.29849	15.7155	0.376834	3.97411	AT4G32250.3	protein kinase family protein
contig45497	0	23	1.08039e-07	-4.91271	0	30.1213	0	4.91271	AT4G25200.1	ATHSP23.6-MITO (MITOCHONDRION-LOCALIZED SMALL HEAT SHOCK PROTEIN 23.6)
contig45498	3	15	0.00427134	-2.33425	3.89547	19.6443	1.9618	4.29604	AT4G35750.1	Rho-GTPase-activating protein-related
contig45526	2	12	0.0071547	-2.59728	2.59698	15.7155	1.37683	3.97411	AT3G57050.2	CBL (cystathionine beta-lyase); cystathionine beta-lyase
contig45537	1	18	3.75237e-05	-4.18224	1.29849	23.5732	0.376834	4.55908	AT4G39330.1	CAD9 (CINNAMYL ALCOHOL DEHYDROGENASE 9); binding / catalytic/ oxidoreductase/ zinc ion binding
contig45539	3	14	0.0073025	-2.23471	3.89547	18.3347	1.9618	4.19651	AT5G14940.1	proton-dependent oligopeptide transport (POT) family protein
contig45553	1	10	0.00614568	-3.33425	1.29849	13.0962	0.376834	3.71108	AT2G43700.1	lectin protein kinase family protein
contig45582	2	17	0.000382358	-3.09978	2.59698	22.2636	1.37683	4.47661	AT5G56890.1	protein kinase family protein
contig45603	3	16	0.00247817	-2.42735	3.89547	20.954	1.9618	4.38915	nohit	nohit
contig45650	2	16	0.000694977	-3.01232	2.59698	20.954	1.37683	4.38915	AT2G05600.1	FUNCTIONS IN: molecular_function unknown; INVOLVED IN: biological_process unknown; LOCATED IN: cellular_component unknown; BEST Arabidopsis thaliana protein match is: F-box family protein (TAIR:AT2G02030.1); Has 96 Blast hits to 91 proteins in 4 species: Archae - 0; Bacteria - 0; Metazoa - 0; Fungi - 0; Plants - 94; Viruses - 0; Other Eukaryotes - 2 (source: NCBI BLink).
contig45667	3	44	1.12984e-10	-3.88679	3.89547	57.6234	1.9618	5.84858	AT3G15270.1	SPL5 (SQUAMOSA PROMOTER BINDING PROTEIN-LIKE 5); DNA binding / transcription factor
contig45668	0	7	0.00758202	-3.19651	0	9.16736	0	3.19651	AT2G42350.1	zinc finger (C3HC4-type RING finger) family protein
contig45688	0	11	0.000465837	-3.84858	0	14.4058	0	3.84858	AT5G58070.1	TIL (TEMPERATURE-INDUCED LIPOCALIN); binding / transporter
contig45690	15	73	1.32532e-10	-2.29525	19.4773	95.6024	4.28372	6.57898	AT5G14450.1	GDSL-motif lipase/hydrolase family protein
contig45696	1	15	0.000260528	-3.91921	1.29849	19.6443	0.376834	4.29604	AT4G18670.1	protein binding / structural constituent of cell wall
contig45699	2	12	0.0071547	-2.59728	2.59698	15.7155	1.37683	3.97411	AT4G28790.1	basic helix-loop-helix (bHLH) family protein
contig45709	1	20	1.0189e-05	-4.33425	1.29849	26.1924	0.376834	4.71108	AT2G21420.1	zinc finger protein-related
contig45746	0	11	0.000465837	-3.84858	0	14.4058	0	3.84858	AT2G23310.2	ATRER1C1
contig45748	0	10	0.000935667	-3.71108	0	13.0962	0	3.71108	AT3G24315.1	AtSec20
contig45752	2	13	0.00403491	-2.71276	2.59698	17.0251	1.37683	4.08959	nohit	nohit
contig45760	4	32	9.8939e-07	-3.01232	5.19396	41.9079	2.37683	5.38915	AT1G06930.1	unknown protein
contig45777	4	16	0.00697023	-2.01232	5.19396	20.954	2.37683	4.38915	AT2G38910.1	CPK20; ATP binding / calcium ion binding / calmodulin-dependent protein kinase/ kinase/ protein kinase/ protein serine/threonine kinase
contig45783	1	22	2.74571e-06	-4.47175	1.29849	28.8117	0.376834	4.84858	AT4G25340.1	immunophilin-related / FKBP-type peptidyl-prolyl cis-trans isomerase-related
contig45849	1	12	0.00175843	-3.59728	1.29849	15.7155	0.376834	3.97411	AT3G22980.1	elongation factor Tu family protein
contig45863	3	14	0.0073025	-2.23471	3.89547	18.3347	1.9618	4.19651	AT5G16280.1	unknown protein
contig45892	1	12	0.00175843	-3.59728	1.29849	15.7155	0.376834	3.97411	AT3G26590.1	MATE efflux family protein
contig45946	3	17	0.00142727	-2.51482	3.89547	22.2636	1.9618	4.47661	nohit	nohit
contig46030	24	107	5.31298e-14	-2.16882	31.1637	140.13	4.9618	7.13062	AT1G48600.1	phosphoethanolamine N-methyltransferase 2, putative (NMT2)
contig46052	2	13	0.00403491	-2.71276	2.59698	17.0251	1.37683	4.08959	nohit	nohit
contig46113	12	82	2.6248e-14	-2.78491	15.5819	107.389	3.9618	6.7467	nohit	nohit
contig46136	3	31	3.78915e-07	-3.38155	3.89547	40.5983	1.9618	5.34335	AT3G10050.1	OMR1 (L-O-METHYLTHREONINE RESISTANT 1); L-threonine ammonia-lyase
contig46171	1	13	0.000933992	-3.71276	1.29849	17.0251	0.376834	4.08959	AT4G03390.1	SRF3 (STRUBBELIG-RECEPTOR FAMILY 3); ATP binding / kinase/ protein serine/threonine kinase
contig46222	5	23	0.000519582	-2.21395	6.49244	30.1213	2.69876	4.91271	AT1G11820.1	catalytic/ cation binding / hydrolase, hydrolyzing O-glycosyl compounds
contig46272	2	17	0.000382358	-3.09978	2.59698	22.2636	1.37683	4.47661	AT2G21237.1	unknown protein
contig46276	2	12	0.0071547	-2.59728	2.59698	15.7155	1.37683	3.97411	AT1G19860.1	zinc finger (CCCH-type) family protein
contig46278	2	12	0.0071547	-2.59728	2.59698	15.7155	1.37683	3.97411	AT4G22970.1	AESP (ARABIDOPSIS HOMOLOG OF SEPARASE); peptidase
contig46291	1	15	0.000260528	-3.91921	1.29849	19.6443	0.376834	4.29604	AT2G16910.1	AMS (ABORTED MICROSPORES); DNA binding / transcription factor
contig46361	6	47	2.858e-09	-2.98194	7.79093	61.5522	2.9618	5.94374	AT2G04620.1	cation efflux family protein
contig46416	0	7	0.00758202	-3.19651	0	9.16736	0	3.19651	nohit	nohit
contig46423	3	15	0.00427134	-2.33425	3.89547	19.6443	1.9618	4.29604	AT4G29230.1	anac075 (Arabidopsis NAC domain containing protein 75); transcription factor
contig46428	1	12	0.00175843	-3.59728	1.29849	15.7155	0.376834	3.97411	AT4G12930.1	unknown protein
contig46448	3	15	0.00427134	-2.33425	3.89547	19.6443	1.9618	4.29604	AT3G14830.2	unknown protein
contig46464	5	20	0.00239768	-2.01232	6.49244	26.1924	2.69876	4.71108	nohit	nohit
contig46465	41	170	3.62783e-20	-2.06416	53.238	222.636	5.73439	7.79854	AT5G56820.1	F-box family protein
contig46471	3	19	0.000464314	-2.67528	3.89547	24.8828	1.9618	4.63708	AT2G44190.1	EDE1 (ENDOSPERM DEFECTIVE 1); microtubule binding
contig46481	2	15	0.00125662	-2.91921	2.59698	19.6443	1.37683	4.29604	AT3G07860.1	unknown protein
contig46535	4	17	0.00419185	-2.09978	5.19396	22.2636	2.37683	4.47661	AT5G22330.1	RIN1 (RESISTANCE TO PSEUDOMONAS SYRINGAE PV MACULICOLA INTERACTOR 1); protein binding
contig46554	3	17	0.00142727	-2.51482	3.89547	22.2636	1.9618	4.47661	AT3G10810.1	zinc finger (C3HC4-type RING finger) family protein
contig46588	4	18	0.00249988	-2.18224	5.19396	23.5732	2.37683	4.55908	AT5G10695.1	unknown protein
contig46601	3	16	0.00247817	-2.42735	3.89547	20.954	1.9618	4.38915	AT1G28330.4	DYL1 (DORMANCY-ASSOCIATED PROTEIN-LIKE 1)
contig46620	2	12	0.0071547	-2.59728	2.59698	15.7155	1.37683	3.97411	AT1G66930.1	serine/threonine protein kinase family protein
contig46648	0	7	0.00758202	-3.19651	0	9.16736	0	3.19651	AT2G33100.1	ATCSLD1; cellulose synthase/ transferase, transferring glycosyl groups
contig46662	3	17	0.00142727	-2.51482	3.89547	22.2636	1.9618	4.47661	ATCG01280.1	hypothetical protein
contig46678	4	17	0.00419185	-2.09978	5.19396	22.2636	2.37683	4.47661	AT1G31300.2	FUNCTIONS IN: molecular_function unknown; INVOLVED IN: biological_process unknown; LOCATED IN: integral to membrane; EXPRESSED IN: 24 plant structures; EXPRESSED DURING: 13 growth stages; CONTAINS InterPro DOMAIN/s: TRAM, LAG1 and CLN8 homology (InterPro:IPR006634); BEST Arabidopsis thaliana protein match is: unknown protein (TAIR:AT4G19645.2); Has 478 Blast hits to 478 proteins in 104 species: A…
contig46726	0	7	0.00758202	-3.19651	0	9.16736	0	3.19651	AT1G03440.1	leucine-rich repeat family protein
contig46739	2	15	0.00125662	-2.91921	2.59698	19.6443	1.37683	4.29604	nohit	nohit
contig46753	2	12	0.0071547	-2.59728	2.59698	15.7155	1.37683	3.97411	AT1G53580.1	GLY3 (GLYOXALASE II 3); hydrolase/ hydroxyacylglutathione hydrolase
contig46777	4	21	0.000507547	-2.40463	5.19396	27.5021	2.37683	4.78147	nohit	nohit
contig46783	7	32	3.9529e-05	-2.20496	9.08942	41.9079	3.18419	5.38915	AT2G43970.2	La domain-containing protein
contig46845	6	30	3.85667e-05	-2.33425	7.79093	39.2887	2.9618	5.29604	AT1G10850.1	ATP binding / protein binding / protein kinase/ protein serine/threonine kinase
contig46875	4	25	5.57431e-05	-2.65617	5.19396	32.7406	2.37683	5.03301	AT1G28080.1	unknown protein
contig46889	6	27	0.000184345	-2.18224	7.79093	35.3598	2.9618	5.14404	AT2G21520.2	transporter
contig46905	1	16	0.000136933	-4.01232	1.29849	20.954	0.376834	4.38915	nohit	nohit
contig46922	1	11	0.00329582	-3.47175	1.29849	14.4058	0.376834	3.84858	AT5G39471.1	protein binding / zinc ion binding
contig46993	2	12	0.0071547	-2.59728	2.59698	15.7155	1.37683	3.97411	AT1G76620.1	unknown protein
contig47009	1	10	0.00614568	-3.33425	1.29849	13.0962	0.376834	3.71108	AT5G57390.1	AIL5 (AINTEGUMENTA-LIKE 5); DNA binding / transcription factor
contig47012	2	14	0.00225903	-2.81967	2.59698	18.3347	1.37683	4.19651	AT3G52060.2	unknown protein
contig47028	4	20	0.000869362	-2.33425	5.19396	26.1924	2.37683	4.71108	AT4G33260.1	CDC20.2; signal transducer
contig47030	4	23	0.000169966	-2.53588	5.19396	30.1213	2.37683	4.91271	AT2G28790.1	osmotin-like protein, putative
contig47042	0	10	0.000935667	-3.71108	0	13.0962	0	3.71108	AT2G17120.1	LYM2 (LYSM DOMAIN GPI-ANCHORED PROTEIN 2 PRECURSOR)
contig47055	0	9	0.00187936	-3.55908	0	11.7866	0	3.55908	AT5G38400.1	unknown protein
contig47063	2	16	0.000694977	-3.01232	2.59698	20.954	1.37683	4.38915	AT5G66320.2	zinc finger (GATA type) family protein
contig47068	2	15	0.00125662	-2.91921	2.59698	19.6443	1.37683	4.29604	AT2G47960.1	unknown protein
contig47113	3	14	0.0073025	-2.23471	3.89547	18.3347	1.9618	4.19651	AT1G17980.1	nucleotidyltransferase family protein
contig47129	2	16	0.000694977	-3.01232	2.59698	20.954	1.37683	4.38915	nohit	nohit
contig47159	5	23	0.000519582	-2.21395	6.49244	30.1213	2.69876	4.91271	AT3G03590.1	SWIB complex BAF60b domain-containing protein
contig47214	1	10	0.00614568	-3.33425	1.29849	13.0962	0.376834	3.71108	AT1G29930.1	CAB1 (CHLOROPHYLL A/B BINDING PROTEIN 1); chlorophyll binding
contig47234	1	12	0.00175843	-3.59728	1.29849	15.7155	0.376834	3.97411	AT1G69390.1	ATMINE1 (Arabidopsis homologue of bacterial MinE 1); protein binding
contig47272	6	28	0.00011	-2.23471	7.79093	36.6694	2.9618	5.19651	AT3G45980.1	HTB9; DNA binding
contig47273	2	31	6.22773e-08	-3.96651	2.59698	40.5983	1.37683	5.34335	AT3G58680.1	MBF1B (MULTIPROTEIN BRIDGING FACTOR 1B); DNA binding / transcription coactivator
contig47289	1	20	1.0189e-05	-4.33425	1.29849	26.1924	0.376834	4.71108	AT3G51650.1	unknown protein
contig47295	4	17	0.00419185	-2.09978	5.19396	22.2636	2.37683	4.47661	ATMG00030.1	hypothetical protein
contig47351	2	13	0.00403491	-2.71276	2.59698	17.0251	1.37683	4.08959	AT3G10920.2	MSD1 (MANGANESE SUPEROXIDE DISMUTASE 1); metal ion binding / superoxide dismutase
contig47381	1	20	1.0189e-05	-4.33425	1.29849	26.1924	0.376834	4.71108	AT1G67220.1	HAC2 (HISTONE ACETYLTRANSFERASE OF THE CBP FAMILY 2); DNA binding / histone acetyltransferase/ transcription cofactor
contig47432	11	45	3.04632e-06	-2.04474	14.2834	58.933	3.83627	5.881	AT5G41460.1	fringe-related protein
contig47435	2	12	0.0071547	-2.59728	2.59698	15.7155	1.37683	3.97411	AT1G33410.1	SAR1 (suppressor of auxin resistance1)
contig47456	2	12	0.0071547	-2.59728	2.59698	15.7155	1.37683	3.97411	AT3G09010.1	protein kinase family protein
contig47465	3	21	0.0001477	-2.81967	3.89547	27.5021	1.9618	4.78147	AT5G67430.1	GCN5-related N-acetyltransferase (GNAT) family protein
contig47487	0	14	5.7487e-05	-4.19651	0	18.3347	0	4.19651	AT1G49490.1	leucine-rich repeat family protein / extensin family protein
contig47488	2	13	0.00403491	-2.71276	2.59698	17.0251	1.37683	4.08959	nohit	nohit
contig47493	5	22	0.00087098	-2.14982	6.49244	28.8117	2.69876	4.84858	AT1G66180.1	aspartyl protease family protein
contig47532	0	9	0.00187936	-3.55908	0	11.7866	0	3.55908	AT5G09370.1	protease inhibitor/seed storage/lipid transfer protein (LTP) family protein
contig47571	1	17	7.17715e-05	-4.09978	1.29849	22.2636	0.376834	4.47661	AT2G37270.2	ATRPS5B (RIBOSOMAL PROTEIN 5B); structural constituent of ribosome
contig47582	2	13	0.00403491	-2.71276	2.59698	17.0251	1.37683	4.08959	AT5G59970.1	histone H4
contig47646	7	28	0.000296263	-2.01232	9.08942	36.6694	3.18419	5.19651	AT2G39970.1	peroxisomal membrane protein (PMP36)
contig47648	3	14	0.0073025	-2.23471	3.89547	18.3347	1.9618	4.19651	AT4G08500.1	MEKK1 (MAP KINASE KINASE KINASE 1); DNA binding / MAP kinase kinase kinase/ kinase/ kinase binding / protein binding
contig47696	1	15	0.000260528	-3.91921	1.29849	19.6443	0.376834	4.29604	AT2G35760.1	integral membrane family protein
contig47726	0	11	0.000465837	-3.84858	0	14.4058	0	3.84858	AT2G27260.1	FUNCTIONS IN: molecular_function unknown; INVOLVED IN: biological_process unknown; LOCATED IN: cellular_component unknown; EXPRESSED IN: 24 plant structures; EXPRESSED DURING: 15 growth stages; CONTAINS InterPro DOMAIN/s: Harpin-induced 1 (InterPro:IPR010847); Has 584 Blast hits to 584 proteins in 25 species: Archae - 2; Bacteria - 0; Metazoa - 2; Fungi - 0; Plants - 578; Viruses - 0; Other Eukar…
contig47782	2	12	0.0071547	-2.59728	2.59698	15.7155	1.37683	3.97411	AT1G23100.1	10 kDa chaperonin, putative
contig47798	0	8	0.00377483	-3.38915	0	10.477	0	3.38915	AT4G01510.1	ARV2
contig47801	4	21	0.000507547	-2.40463	5.19396	27.5021	2.37683	4.78147	AT5G27670.1	HTA7 (HISTONE H2A 7); DNA binding
contig47810	0	11	0.000465837	-3.84858	0	14.4058	0	3.84858	AT5G03415.1	DPB; protein binding / protein heterodimerization
contig47811	2	13	0.00403491	-2.71276	2.59698	17.0251	1.37683	4.08959	AT5G03415.1	DPB; protein binding / protein heterodimerization
contig47848	0	11	0.000465837	-3.84858	0	14.4058	0	3.84858	AT1G70170.1	MMP (MATRIX METALLOPROTEINASE); metalloendopeptidase/ metallopeptidase
contig47852	0	11	0.000465837	-3.84858	0	14.4058	0	3.84858	AT4G29720.1	ATPAO5 (Polyamine oxidase 5); amine oxidase/ electron carrier/ oxidoreductase
contig47857	2	13	0.00403491	-2.71276	2.59698	17.0251	1.37683	4.08959	AT1G66830.1	leucine-rich repeat transmembrane protein kinase, putative
contig47900	4	16	0.00697023	-2.01232	5.19396	20.954	2.37683	4.38915	AT4G37690.1	galactosyl transferase GMA12/MNN10 family protein
contig47928	1	10	0.00614568	-3.33425	1.29849	13.0962	0.376834	3.71108	nohit	nohit
contig47939	0	10	0.000935667	-3.71108	0	13.0962	0	3.71108	AT5G44800.1	CHR4 (CHROMATIN REMODELING 4); ATP binding / DNA binding / chromatin binding / helicase/ nucleic acid binding / protein binding / zinc ion binding
contig47959	2	13	0.00403491	-2.71276	2.59698	17.0251	1.37683	4.08959	nohit	nohit
contig47967	6	24	0.00083802	-2.01232	7.79093	31.4309	2.9618	4.97411	nohit	nohit
contig47981	1	16	0.000136933	-4.01232	1.29849	20.954	0.376834	4.38915	AT2G43970.1	La domain-containing protein
contig48022	6	26	0.000307226	-2.12779	7.79093	34.0502	2.9618	5.08959	nohit	nohit
contig48063	4	19	0.00147943	-2.26024	5.19396	24.8828	2.37683	4.63708	nohit	nohit
contig48064	1	11	0.00329582	-3.47175	1.29849	14.4058	0.376834	3.84858	AT4G27730.1	OPT6 (OLIGOPEPTIDE TRANSPORTER 1); oligopeptide transporter
contig48128	5	23	0.000519582	-2.21395	6.49244	30.1213	2.69876	4.91271	AT5G09620.1	octicosapeptide/Phox/Bem1p (PB1) domain-containing protein
contig48132	12	48	1.80625e-06	-2.01232	15.5819	62.8619	3.9618	5.97411	AT3G19595.1	phosphoprotein phosphatase
contig48140	3	18	0.000816551	-2.59728	3.89547	23.5732	1.9618	4.55908	AT2G21810.1	CHP-rich zinc finger protein, putative
contig48155	5	20	0.00239768	-2.01232	6.49244	26.1924	2.69876	4.71108	AT3G57880.1	C2 domain-containing protein
contig48161	3	19	0.000464314	-2.67528	3.89547	24.8828	1.9618	4.63708	AT3G56640.1	exocyst complex subunit Sec15-like family protein
contig48175	3	16	0.00247817	-2.42735	3.89547	20.954	1.9618	4.38915	AT3G60320.1	DNA binding
contig48190	1	35	4.82386e-10	-5.1416	1.29849	45.8368	0.376834	5.51843	AT3G46940.1	deoxyuridine 5'-triphosphate nucleotidohydrolase family
contig48263	1	10	0.00614568	-3.33425	1.29849	13.0962	0.376834	3.71108	AT1G03840.2	MGP (Magpie); nucleic acid binding / protein binding / transcription factor/ zinc ion binding
contig48281	0	12	0.000231924	-3.97411	0	15.7155	0	3.97411	AT3G20070.2	TTN9 (TITAN9)
contig48309	0	15	2.86208e-05	-4.29604	0	19.6443	0	4.29604	AT1G73620.1	thaumatin-like protein, putative / pathogenesis-related protein, putative
contig48312	0	8	0.00377483	-3.38915	0	10.477	0	3.38915	AT1G65032.1	unknown protein
contig48373	0	11	0.000465837	-3.84858	0	14.4058	0	3.84858	nohit	nohit
contig48378	1	14	0.000494145	-3.81967	1.29849	18.3347	0.376834	4.19651	AT2G31970.1	RAD50; ATP binding / nuclease/ zinc ion binding
contig48384	2	12	0.0071547	-2.59728	2.59698	15.7155	1.37683	3.97411	AT2G35640.1	hydroxyproline-rich glycoprotein family protein
contig48392	0	9	0.00187936	-3.55908	0	11.7866	0	3.55908	nohit	nohit
contig48405	0	8	0.00377483	-3.38915	0	10.477	0	3.38915	AT1G71970.1	unknown protein
contig48407	5	23	0.000519582	-2.21395	6.49244	30.1213	2.69876	4.91271	AT1G22370.2	AtUGT85A5 (UDP-glucosyl transferase 85A5); glucuronosyltransferase/ transferase, transferring glycosyl groups
contig48435	2	14	0.00225903	-2.81967	2.59698	18.3347	1.37683	4.19651	AT5G27850.1	60S ribosomal protein L18 (RPL18C)
contig48455	4	16	0.00697023	-2.01232	5.19396	20.954	2.37683	4.38915	AT5G59970.1	histone H4
contig48463	2	13	0.00403491	-2.71276	2.59698	17.0251	1.37683	4.08959	nohit	nohit
contig48466	4	17	0.00419185	-2.09978	5.19396	22.2636	2.37683	4.47661	AT4G20070.1	ATAAH (Arabidopsis thaliana Allantoate Amidohydrolase); allantoate deiminase/ metallopeptidase
contig48603	2	12	0.0071547	-2.59728	2.59698	15.7155	1.37683	3.97411	AT1G49450.1	transducin family protein / WD-40 repeat family protein
contig48607	0	9	0.00187936	-3.55908	0	11.7866	0	3.55908	nohit	nohit
contig48612	0	8	0.00377483	-3.38915	0	10.477	0	3.38915	AT3G07660.1	unknown protein
contig48616	0	7	0.00758202	-3.19651	0	9.16736	0	3.19651	AT1G09220.1	pentatricopeptide (PPR) repeat-containing protein
contig48686	4	27	1.79529e-05	-2.7672	5.19396	35.3598	2.37683	5.14404	AT2G45000.1	EMB2766 (EMBRYO DEFECTIVE 2766); structural constituent of nuclear pore
contig48718	0	16	1.42493e-05	-4.38915	0	20.954	0	4.38915	AT2G36570.1	leucine-rich repeat transmembrane protein kinase, putative
contig48750	1	11	0.00329582	-3.47175	1.29849	14.4058	0.376834	3.84858	AT2G24270.1	ALDH11A3; 3-chloroallyl aldehyde dehydrogenase/ glyceraldehyde-3-phosphate dehydrogenase (NADP+)
contig48766	3	14	0.0073025	-2.23471	3.89547	18.3347	1.9618	4.19651	AT5G07570.1	glycine/proline-rich protein
contig48803	5	24	0.000308031	-2.27535	6.49244	31.4309	2.69876	4.97411	AT4G29510.1	PRMT11 (ARGININE METHYLTRANSFERASE 11); protein-arginine N-methyltransferase
contig48836	4	17	0.00419185	-2.09978	5.19396	22.2636	2.37683	4.47661	AT5G22680.1	FUNCTIONS IN: molecular_function unknown; INVOLVED IN: biological_process unknown; LOCATED IN: endomembrane system; BEST Arabidopsis thaliana protein match is: F-box family protein (TAIR:AT5G22720.1); Has 44 Blast hits to 43 proteins in 1 species: Archae - 0; Bacteria - 0; Metazoa - 0; Fungi - 0; Plants - 44; Viruses - 0; Other Eukaryotes - 0 (source: NCBI BLink).
contig48837	4	36	9.21448e-08	-3.18224	5.19396	47.1464	2.37683	5.55908	AT3G52540.1	OFP18 (OVATE FAMILY PROTEIN 18)
contig48916	5	21	0.00145031	-2.08271	6.49244	27.5021	2.69876	4.78147	AT3G03610.1	phagocytosis and cell motility protein ELMO1-related
contig48956	2	15	0.00125662	-2.91921	2.59698	19.6443	1.37683	4.29604	nohit	nohit
contig49008	2	14	0.00225903	-2.81967	2.59698	18.3347	1.37683	4.19651	AT3G15355.1	UBC25 (UBIQUITIN-CONJUGATING ENZYME 25); small conjugating protein ligase
contig49036	0	8	0.00377483	-3.38915	0	10.477	0	3.38915	nohit	nohit
contig49041	2	15	0.00125662	-2.91921	2.59698	19.6443	1.37683	4.29604	AT3G17365.1	catalytic/ methyltransferase
contig49047	4	18	0.00249988	-2.18224	5.19396	23.5732	2.37683	4.55908	AT5G43080.1	CYCA3;1 (Cyclin A3;1); cyclin-dependent protein kinase regulator
contig49060	4	16	0.00697023	-2.01232	5.19396	20.954	2.37683	4.38915	AT3G54050.1	fructose-1,6-bisphosphatase, putative / D-fructose-1,6-bisphosphate 1-phosphohydrolase, putative / FBPase, putative
contig49147	0	8	0.00377483	-3.38915	0	10.477	0	3.38915	AT1G12290.2	disease resistance protein (CC-NBS-LRR class), putative
contig49153	5	22	0.00087098	-2.14982	6.49244	28.8117	2.69876	4.84858	AT5G26230.1	unknown protein
contig49161	1	10	0.00614568	-3.33425	1.29849	13.0962	0.376834	3.71108	AT4G13130.1	DC1 domain-containing protein
contig49181	0	10	0.000935667	-3.71108	0	13.0962	0	3.71108	AT3G17330.2	ECT6 (evolutionarily conserved C-terminal region 6)
contig49197	3	22	8.2697e-05	-2.88679	3.89547	28.8117	1.9618	4.84858	AT3G13810.1	AtIDD11 (Arabidopsis thaliana Indeterminate(ID)-Domain 11); nucleic acid binding / transcription factor/ zinc ion binding
contig49204	4	18	0.00249988	-2.18224	5.19396	23.5732	2.37683	4.55908	AT1G53280.1	DJ-1 family protein
contig49212	2	14	0.00225903	-2.81967	2.59698	18.3347	1.37683	4.19651	AT1G58807.2	disease resistance protein (CC-NBS-LRR class), putative / PRM1 homolog, putative
contig49224	1	10	0.00614568	-3.33425	1.29849	13.0962	0.376834	3.71108	AT3G04680.2	CLPS3 (CLP-SIMILAR PROTEIN 3); binding
contig49342	3	14	0.0073025	-2.23471	3.89547	18.3347	1.9618	4.19651	AT5G38770.1	AtGDU7 (Arabidopsis thaliana GLUTAMINE DUMPER 7)
contig49356	0	8	0.00377483	-3.38915	0	10.477	0	3.38915	nohit	nohit
contig49358	4	20	0.000869362	-2.33425	5.19396	26.1924	2.37683	4.71108	AT5G07920.1	DGK1 (DIACYLGLYCEROL KINASE1); calcium ion binding / diacylglycerol kinase
contig49375	10	46	6.84035e-07	-2.21395	12.9849	60.2426	3.69876	5.91271	AT5G57660.1	zinc finger (B-box type) family protein
contig49419	1	10	0.00614568	-3.33425	1.29849	13.0962	0.376834	3.71108	AT1G63270.1	ATNAP10; transporter
contig49504	1	15	0.000260528	-3.91921	1.29849	19.6443	0.376834	4.29604	nohit	nohit
contig49545	1	14	0.000494145	-3.81967	1.29849	18.3347	0.376834	4.19651	AT1G70080.1	terpene synthase/cyclase family protein
contig49549	2	15	0.00125662	-2.91921	2.59698	19.6443	1.37683	4.29604	AT3G23000.1	CIPK7 (CBL-INTERACTING PROTEIN KINASE 7); ATP binding / kinase/ protein kinase/ protein serine/threonine kinase
contig49562	11	47	1.13461e-06	-2.10747	14.2834	61.5522	3.83627	5.94374	AT3G16370.1	GDSL-motif lipase/hydrolase family protein
contig49574	3	14	0.0073025	-2.23471	3.89547	18.3347	1.9618	4.19651	AT5G02440.1	unknown protein
contig49580	1	11	0.00329582	-3.47175	1.29849	14.4058	0.376834	3.84858	nohit	nohit
contig49582	1	11	0.00329582	-3.47175	1.29849	14.4058	0.376834	3.84858	AT5G38570.1	F-box family protein
contig49589	3	15	0.00427134	-2.33425	3.89547	19.6443	1.9618	4.29604	AT5G09320.1	VPS9B
contig49590	3	23	4.60991e-05	-2.95092	3.89547	30.1213	1.9618	4.91271	nohit	nohit
contig49710	1	13	0.000933992	-3.71276	1.29849	17.0251	0.376834	4.08959	AT1G18250.1	ATLP-1
contig49711	45	288	3.40872e-45	-2.69039	58.432	377.171	5.86869	8.55908	AT1G18250.2	ATLP-1
contig49804	1	10	0.00614568	-3.33425	1.29849	13.0962	0.376834	3.71108	AT2G27090.1	unknown protein
contig49807	8	37	8.55896e-06	-2.22177	10.3879	48.456	3.37683	5.5986	AT1G55070.1	F-box family protein
contig49908	1	12	0.00175843	-3.59728	1.29849	15.7155	0.376834	3.97411	nohit	nohit
contig49915	1	11	0.00329582	-3.47175	1.29849	14.4058	0.376834	3.84858	AT3G19350.1	MPC (MATERNALLY EXPRESSED PAB C-TERMINAL); poly(A) binding
contig49981	3	17	0.00142727	-2.51482	3.89547	22.2636	1.9618	4.47661	AT5G26210.1	AL4 (ALFIN-LIKE 4); DNA binding / methylated histone residue binding
contig49989	4	17	0.00419185	-2.09978	5.19396	22.2636	2.37683	4.47661	AT2G01210.1	leucine-rich repeat transmembrane protein kinase, putative
contig50006	3	14	0.0073025	-2.23471	3.89547	18.3347	1.9618	4.19651	nohit	nohit
contig50012	7	59	1.12459e-11	-3.08761	9.08942	77.2677	3.18419	6.27179	AT1G11260.1	STP1 (SUGAR TRANSPORTER 1); carbohydrate transmembrane transporter/ sugar:hydrogen symporter
contig50038	4	19	0.00147943	-2.26024	5.19396	24.8828	2.37683	4.63708	AT3G43480.1	FUNCTIONS IN: molecular_function unknown; INVOLVED IN: biological_process unknown; LOCATED IN: cellular_component unknown; BEST Arabidopsis thaliana protein match is: nucleic acid binding / zinc ion binding (TAIR:AT3G43470.1); Has 7 Blast hits to 7 proteins in 1 species: Archae - 0; Bacteria - 0; Metazoa - 0; Fungi - 0; Plants - 7; Viruses - 0; Other Eukaryotes - 0 (source: NCBI BLink).
contig50059	1	10	0.00614568	-3.33425	1.29849	13.0962	0.376834	3.71108	AT5G15740.1	unknown protein
contig50072	2	15	0.00125662	-2.91921	2.59698	19.6443	1.37683	4.29604	AT2G07667.1	unknown protein
contig50236	1	10	0.00614568	-3.33425	1.29849	13.0962	0.376834	3.71108	AT1G02475.1	FUNCTIONS IN: molecular_function unknown; INVOLVED IN: biological_process unknown; LOCATED IN: chloroplast; EXPRESSED IN: 22 plant structures; EXPRESSED DURING: 13 growth stages; CONTAINS InterPro DOMAIN/s: Streptomyces cyclase/dehydrase (InterPro:IPR005031); BEST Arabidopsis thaliana protein match is: unknown protein (TAIR:AT4G01883.1); Has 350 Blast hits to 350 proteins in 105 species: Archae -…
contig50244	2	22	1.80942e-05	-3.47175	2.59698	28.8117	1.37683	4.84858	AT4G13350.2	NIG (NSP (NUCLEAR SHUTTLE PROTEIN)-INTERACTING GTPASE); GTP binding / GTPase
contig50251	1	14	0.000494145	-3.81967	1.29849	18.3347	0.376834	4.19651	AT4G39330.1	CAD9 (CINNAMYL ALCOHOL DEHYDROGENASE 9); binding / catalytic/ oxidoreductase/ zinc ion binding
contig50254	1	10	0.00614568	-3.33425	1.29849	13.0962	0.376834	3.71108	AT1G57690.1	F-box family protein
contig50290	6	40	1.59649e-07	-2.74928	7.79093	52.3849	2.9618	5.71108	AT5G67630.1	DNA helicase, putative
contig50299	1	11	0.00329582	-3.47175	1.29849	14.4058	0.376834	3.84858	AT4G01915.3	unknown protein
contig50300	2	20	6.19965e-05	-3.33425	2.59698	26.1924	1.37683	4.71108	AT3G59230.1	F-box family protein
contig50335	1	14	0.000494145	-3.81967	1.29849	18.3347	0.376834	4.19651	AT5G12930.1	unknown protein
contig50344	1	11	0.00329582	-3.47175	1.29849	14.4058	0.376834	3.84858	AT3G61320.1	unknown protein
contig50359	0	7	0.00758202	-3.19651	0	9.16736	0	3.19651	AT3G63180.2	TKL (TIC-LIKE)
contig50371	1	18	3.75237e-05	-4.18224	1.29849	23.5732	0.376834	4.55908	nohit	nohit
contig50372	10	44	1.88572e-06	-2.14982	12.9849	57.6234	3.69876	5.84858	AT5G40300.1	integral membrane protein, putative
contig50374	4	29	5.69045e-06	-2.8703	5.19396	37.979	2.37683	5.24713	AT1G02065.1	SPL8 (SQUAMOSA PROMOTER BINDING PROTEIN-LIKE 8); DNA binding
contig50593	3	18	0.000816551	-2.59728	3.89547	23.5732	1.9618	4.55908	AT2G01210.1	leucine-rich repeat transmembrane protein kinase, putative
contig50631	6	29	6.52944e-05	-2.28534	7.79093	37.979	2.9618	5.24713	AT1G69860.1	proton-dependent oligopeptide transport (POT) family protein
contig50680	5	23	0.000519582	-2.21395	6.49244	30.1213	2.69876	4.91271	nohit	nohit
contig50900	4	16	0.00697023	-2.01232	5.19396	20.954	2.37683	4.38915	AT3G57300.1	INO80 (INO80 ORTHOLOG); ATP binding / DNA binding / helicase/ nucleic acid binding
contig50910	0	15	2.86208e-05	-4.29604	0	19.6443	0	4.29604	nohit	nohit
contig50922	1	11	0.00329582	-3.47175	1.29849	14.4058	0.376834	3.84858	AT5G61700.1	ATATH16; ATPase, coupled to transmembrane movement of substances / transporter
contig50950	0	11	0.000465837	-3.84858	0	14.4058	0	3.84858	nohit	nohit
contig51052	4	20	0.000869362	-2.33425	5.19396	26.1924	2.37683	4.71108	AT5G26910.2	unknown protein
contig51065	4	16	0.00697023	-2.01232	5.19396	20.954	2.37683	4.38915	AT3G04790.1	ribose 5-phosphate isomerase-related
contig51109	2	14	0.00225903	-2.81967	2.59698	18.3347	1.37683	4.19651	nohit	nohit
contig51148	1	10	0.00614568	-3.33425	1.29849	13.0962	0.376834	3.71108	AT3G25420.1	scpl21 (serine carboxypeptidase-like 21); serine-type carboxypeptidase
contig51175	2	16	0.000694977	-3.01232	2.59698	20.954	1.37683	4.38915	nohit	nohit
contig51248	3	16	0.00247817	-2.42735	3.89547	20.954	1.9618	4.38915	AT5G22350.1	ELM1 (ELONGATED MITOCHONDRIA 1)
contig51303	0	12	0.000231924	-3.97411	0	15.7155	0	3.97411	AT2G16870.1	disease resistance protein (TIR-NBS-LRR class), putative
contig51311	0	8	0.00377483	-3.38915	0	10.477	0	3.38915	AT3G04810.2	ATNEK2 (NIMA-RELATED KINASE 2); ATP binding / kinase/ protein kinase/ protein serine/threonine kinase
contig51316	3	15	0.00427134	-2.33425	3.89547	19.6443	1.9618	4.29604	AT3G20390.1	endoribonuclease L-PSP family protein
contig51346	0	11	0.000465837	-3.84858	0	14.4058	0	3.84858	AT3G56930.1	zinc finger (DHHC type) family protein
contig51366	5	20	0.00239768	-2.01232	6.49244	26.1924	2.69876	4.71108	AT5G59910.1	HTB4; DNA binding
contig51380	2	14	0.00225903	-2.81967	2.59698	18.3347	1.37683	4.19651	AT3G21240.1	4CL2 (4-COUMARATE:COA LIGASE 2); 4-coumarate-CoA ligase
contig51426	0	10	0.000935667	-3.71108	0	13.0962	0	3.71108	ATCG01280.1	hypothetical protein
contig51427	4	23	0.000169966	-2.53588	5.19396	30.1213	2.37683	4.91271	AT3G04760.1	pentatricopeptide (PPR) repeat-containing protein
contig51428	0	10	0.000935667	-3.71108	0	13.0962	0	3.71108	AT5G02310.1	PRT6 (PROTEOLYSIS 6); ubiquitin-protein ligase
contig51477	6	24	0.00083802	-2.01232	7.79093	31.4309	2.9618	4.97411	AT5G62470.2	MYB96 (myb domain protein 96); DNA binding / transcription factor
contig51496	0	9	0.00187936	-3.55908	0	11.7866	0	3.55908	AT3G07610.2	IBM1 (increase in bonsai methylation 1); histone demethylase(H3-K9 specific) / transcription factor
contig51504	5	23	0.000519582	-2.21395	6.49244	30.1213	2.69876	4.91271	AT2G04030.2	CR88; ATP binding
contig51506	2	16	0.000694977	-3.01232	2.59698	20.954	1.37683	4.38915	AT5G65360.1	histone H3
contig51515	2	19	0.000114155	-3.26024	2.59698	24.8828	1.37683	4.63708	nohit	nohit
contig51562	204	1028	2.7864e-134	-2.34552	264.892	1346.29	8.04926	10.3948	nohit	nohit
contig51589	2	19	0.000114155	-3.26024	2.59698	24.8828	1.37683	4.63708	AT1G64430.2	FUNCTIONS IN: molecular_function unknown; INVOLVED IN: biological_process unknown; EXPRESSED IN: carpel; EXPRESSED DURING: 4 anthesis; CONTAINS InterPro DOMAIN/s: Pentatricopeptide repeat (InterPro:IPR002885); Has 22 Blast hits to 22 proteins in 8 species: Archae - 0; Bacteria - 0; Metazoa - 1; Fungi - 0; Plants - 20; Viruses - 0; Other Eukaryotes - 1 (source: NCBI BLink).
contig51596	1	11	0.00329582	-3.47175	1.29849	14.4058	0.376834	3.84858	AT5G42230.1	scpl41 (serine carboxypeptidase-like 41); serine-type carboxypeptidase
contig51597	4	20	0.000869362	-2.33425	5.19396	26.1924	2.37683	4.71108	AT5G55600.2	agenet domain-containing protein / bromo-adjacent homology (BAH) domain-containing protein
contig51599	2	14	0.00225903	-2.81967	2.59698	18.3347	1.37683	4.19651	AT5G59970.1	histone H4
contig51600	0	33	1.01088e-10	-5.43354	0	43.2175	0	5.43354	AT4G20310.2	metalloendopeptidase
contig51643	2	13	0.00403491	-2.71276	2.59698	17.0251	1.37683	4.08959	nohit	nohit
contig51661	5	25	0.000181555	-2.33425	6.49244	32.7406	2.69876	5.03301	AT5G64390.1	HEN4 (HUA ENHANCER 4); RNA binding / nucleic acid binding
contig51687	0	17	7.09425e-06	-4.47661	0	22.2636	0	4.47661	nohit	nohit
contig51725	3	16	0.00247817	-2.42735	3.89547	20.954	1.9618	4.38915	AT2G33260.1	tryptophan/tyrosine permease family protein
contig51730	1	13	0.000933992	-3.71276	1.29849	17.0251	0.376834	4.08959	nohit	nohit
contig51748	2	21	3.35486e-05	-3.40463	2.59698	27.5021	1.37683	4.78147	AT1G80680.1	SAR3 (SUPPRESSOR OF AUXIN RESISTANCE 3); porin
contig51774	5	31	6.86313e-06	-2.64459	6.49244	40.5983	2.69876	5.34335	AT5G10690.1	pentatricopeptide (PPR) repeat-containing protein / CBS domain-containing protein
contig51808	2	16	0.000694977	-3.01232	2.59698	20.954	1.37683	4.38915	AT2G42200.1	SPL9 (SQUAMOSA PROMOTER BINDING PROTEIN-LIKE 9); transcription factor
contig51829	3	14	0.0073025	-2.23471	3.89547	18.3347	1.9618	4.19651	AT5G53440.1	unknown protein
contig51835	8	33	6.45232e-05	-2.05671	10.3879	43.2175	3.37683	5.43354	AT1G56450.1	PBG1; peptidase/ threonine-type endopeptidase
contig51861	2	13	0.00403491	-2.71276	2.59698	17.0251	1.37683	4.08959	AT4G03330.1	SYP123 (SYNTAXIN OF PLANTS 123); SNAP receptor
contig51882	2	12	0.0071547	-2.59728	2.59698	15.7155	1.37683	3.97411	AT4G10450.1	60S ribosomal protein L9 (RPL90D)
contig51912	1	23	1.42181e-06	-4.53588	1.29849	30.1213	0.376834	4.91271	AT3G46940.1	deoxyuridine 5'-triphosphate nucleotidohydrolase family
contig51925	2	20	6.19965e-05	-3.33425	2.59698	26.1924	1.37683	4.71108	AT4G16650.1	unknown protein
contig51979	3	18	0.000816551	-2.59728	3.89547	23.5732	1.9618	4.55908	AT1G69690.1	TCP family transcription factor, putative
contig52027	5	22	0.00087098	-2.14982	6.49244	28.8117	2.69876	4.84858	AT4G34870.1	ROC5 (ROTAMASE CYCLOPHILIN 5); peptidyl-prolyl cis-trans isomerase
contig52044	0	9	0.00187936	-3.55908	0	11.7866	0	3.55908	AT4G32910.1	INVOLVED IN: biological_process unknown; LOCATED IN: cellular_component unknown; EXPRESSED IN: 23 plant structures; EXPRESSED DURING: 13 growth stages; CONTAINS InterPro DOMAIN/s: Nucleoporin, Nup85-like (InterPro:IPR011502); Has 161 Blast hits to 158 proteins in 60 species: Archae - 0; Bacteria - 0; Metazoa - 128; Fungi - 10; Plants - 21; Viruses - 0; Other Eukaryotes - 2 (source: NCBI BLink).
contig52113	0	7	0.00758202	-3.19651	0	9.16736	0	3.19651	AT4G15020.2	DNA binding / protein dimerization
contig52142	1	11	0.00329582	-3.47175	1.29849	14.4058	0.376834	3.84858	AT2G26890.2	GRV2 (GRAVITROPISM DEFECTIVE 2); binding / heat shock protein binding
contig52145	3	16	0.00247817	-2.42735	3.89547	20.954	1.9618	4.38915	AT1G70330.1	ENT1,AT (EQUILIBRATIVE NUCLEOTIDE TRANSPORTER 1); nucleoside transmembrane transporter/ nucleoside transmembrane transporter, against a concentration gradient
contig52169	0	13	0.000115467	-4.08959	0	17.0251	0	4.08959	AT1G02065.1	SPL8 (SQUAMOSA PROMOTER BINDING PROTEIN-LIKE 8); DNA binding
contig52171	2	14	0.00225903	-2.81967	2.59698	18.3347	1.37683	4.19651	AT5G46450.1	disease resistance protein (TIR-NBS-LRR class), putative
contig52209	1	11	0.00329582	-3.47175	1.29849	14.4058	0.376834	3.84858	AT5G49780.1	ATP binding / kinase/ protein serine/threonine kinase
contig52231	0	15	2.86208e-05	-4.29604	0	19.6443	0	4.29604	AT1G14960.1	major latex protein-related / MLP-related
contig52249	8	37	8.55896e-06	-2.22177	10.3879	48.456	3.37683	5.5986	AT5G52830.1	WRKY27; transcription factor
contig52253	3	15	0.00427134	-2.33425	3.89547	19.6443	1.9618	4.29604	AT2G43970.2	La domain-containing protein
contig52273	0	10	0.000935667	-3.71108	0	13.0962	0	3.71108	AT2G36240.1	FUNCTIONS IN: molecular_function unknown; INVOLVED IN: biological_process unknown; LOCATED IN: cellular_component unknown; EXPRESSED IN: 22 plant structures; EXPRESSED DURING: 13 growth stages; CONTAINS InterPro DOMAIN/s: Pentatricopeptide repeat (InterPro:IPR002885); BEST Arabidopsis thaliana protein match is: pentatricopeptide (PPR) repeat-containing protein (TAIR:AT1G09900.1); Has 18740 Blast …
contig52313	2	12	0.0071547	-2.59728	2.59698	15.7155	1.37683	3.97411	AT5G57180.3	CIA2 (CHLOROPLAST IMPORT APPARATUS 2); transcription regulator
contig52320	2	15	0.00125662	-2.91921	2.59698	19.6443	1.37683	4.29604	AT2G44745.1	WRKY family transcription factor
contig52350	2	20	6.19965e-05	-3.33425	2.59698	26.1924	1.37683	4.71108	AT1G53470.1	MSL4 (MECHANOSENSITIVE CHANNEL OF SMALL CONDUCTANCE-LIKE 4)
contig52454	0	7	0.00758202	-3.19651	0	9.16736	0	3.19651	AT2G46530.3	ARF11 (AUXIN RESPONSE FACTOR 11); transcription factor
contig52465	3	14	0.0073025	-2.23471	3.89547	18.3347	1.9618	4.19651	AT2G32415.1	3'-5' exonuclease/ nucleic acid binding
contig52664	1	11	0.00329582	-3.47175	1.29849	14.4058	0.376834	3.84858	AT4G33930.1	glycine-rich protein
contig52680	2	14	0.00225903	-2.81967	2.59698	18.3347	1.37683	4.19651	AT3G61570.1	GDAP1 (GRIP-RELATED ARF-BINDING DOMAIN-CONTAINING ARABIDOPSIS PROTEIN 1); protein binding
contig52687	4	17	0.00419185	-2.09978	5.19396	22.2636	2.37683	4.47661	nohit	nohit
contig52716	0	8	0.00377483	-3.38915	0	10.477	0	3.38915	AT1G61710.1	DC1 domain-containing protein
contig52718	0	7	0.00758202	-3.19651	0	9.16736	0	3.19651	AT5G14030.4	translocon-associated protein beta (TRAPB) family protein
contig53060	115	637	1.66459e-89	-2.48198	149.326	834.229	7.22232	9.7043	nohit	nohit
contig53140	1	10	0.00614568	-3.33425	1.29849	13.0962	0.376834	3.71108	AT5G40900.1	unknown protein
contig53198	7	43	1.089e-07	-2.63123	9.08942	56.3138	3.18419	5.81542	AT3G28660.1	pentatricopeptide (PPR) repeat-containing protein
contig53201	0	10	0.000935667	-3.71108	0	13.0962	0	3.71108	AT5G64190.1	unknown protein
contig53206	1	14	0.000494145	-3.81967	1.29849	18.3347	0.376834	4.19651	AT3G20970.1	NFU4; structural molecule
contig53217	3	14	0.0073025	-2.23471	3.89547	18.3347	1.9618	4.19651	AT5G37430.1	unknown protein
contig53364	0	9	0.00187936	-3.55908	0	11.7866	0	3.55908	nohit	nohit
contig53482	1	22	2.74571e-06	-4.47175	1.29849	28.8117	0.376834	4.84858	AT5G56370.2	F-box family protein
contig53484	1	13	0.000933992	-3.71276	1.29849	17.0251	0.376834	4.08959	AT3G17070.1	peroxidase, putative
contig53505	10	42	5.12171e-06	-2.08271	12.9849	55.0041	3.69876	5.78147	nohit	nohit
contig53507	3	17	0.00142727	-2.51482	3.89547	22.2636	1.9618	4.47661	nohit	nohit
contig53509	3	16	0.00247817	-2.42735	3.89547	20.954	1.9618	4.38915	AT1G69350.1	pentatricopeptide (PPR) repeat-containing protein
contig53533	2	16	0.000694977	-3.01232	2.59698	20.954	1.37683	4.38915	AT5G56820.1	F-box family protein
contig53561	3	18	0.000816551	-2.59728	3.89547	23.5732	1.9618	4.55908	AT5G48300.1	ADG1 (ADP GLUCOSE PYROPHOSPHORYLASE 1); glucose-1-phosphate adenylyltransferase
contig53578	1	14	0.000494145	-3.81967	1.29849	18.3347	0.376834	4.19651	AT3G17070.1	peroxidase, putative
contig53582	0	7	0.00758202	-3.19651	0	9.16736	0	3.19651	AT1G07740.1	pentatricopeptide (PPR) repeat-containing protein
contig53598	6	27	0.000184345	-2.18224	7.79093	35.3598	2.9618	5.14404	nohit	nohit
contig53637	2	20	6.19965e-05	-3.33425	2.59698	26.1924	1.37683	4.71108	AT3G17070.1	peroxidase, putative
contig53669	0	8	0.00377483	-3.38915	0	10.477	0	3.38915	AT2G36350.1	protein kinase, putative
contig53758	3	16	0.00247817	-2.42735	3.89547	20.954	1.9618	4.38915	AT4G14370.1	phosphoinositide binding
contig53816	0	7	0.00758202	-3.19651	0	9.16736	0	3.19651	nohit	nohit
