# Supplementary material for: Comparative Transcriptome Analysis Using High Papaverine Mutant of Papaver somniferum Reveals Pathway and Uncharacterized Steps of Papaverine Biosynthesis
Source: PLoS One. 2013 May 30;8(5):e65622. doi: 10.1371/journal.pone.0065622 (PMC3667846; doi:10.1371/journal.pone.0065622)
Supplement: Table S12 — List of methyltranferases identified in pap1 and BR086 and their relative expression. (XLS) [file pone.0065622.s016.xls]

## Sheet: Sheet1
Supplementary Table S12: List of methyltranferases identified in pap1 and BR086 and their relative expression
Contig	logtpm1	logtpm2	foldchange
contig43358	9.66685	1.97411	7.69274	serine hydroxymethyltransferase [Populus tremuloides]
contig23646	5.93142	1.38915	4.54227	Methyltransf_11, Methyltransferase domain.
contig29446	4.37683	0.389151	3.98768	TSD2 (TUMOROUS SHOOT DEVELOPMENT 2); methyltransferase
contig46521	4.28372	0.389151	3.89457	S-adenosyl-L-methionine:3'-hydroxy-N-methylcoclaurine 4'-O-methyltransferase 2 [Papaver somniferum]
contig30047	3.83627	0.389151	3.44711	| S-adenosylmethionine-dependent methyltransferase/ methyltransferase | chr1
contig23231	5.13172	1.97411	3.15761	9 O-methyltransferase [Thalictrum tuberosum]
contig14469	3.54676	0.389151	3.15761	Methyltransferase domain.
contig21943	3.37683	0.389151	2.98768	SAM dependent carboxyl methyltransferase. This family of pla
contig00605	7.00619	4.19651	2.80968	catechol O-methyltransferase [Papaver somniferum]
contig21951	4.76915	1.97411	2.79504	S-adenosylmethionine-dependent methyltransferase/ methyltransferase | chr1
contig46604	5.54676	2.97411	2.57265	S-adenosyl-L-methionine:3'-hydroxy-N-methylcoclaurine 4'-O-methyltransferase 2 [Papaver somniferum]
contig18522	2.37683	0	2.37683	Methyltransf_7, SAM dependent carboxyl methyltransferase. This family of pla
contig47419	5.54676	3.19651	2.35025	TSD2 (TUMOROUS SHOOT DEVELOPMENT 2); methyltransferase | chr1
contig09619	4.28372	1.97411	2.30961	S-adenosyl-L-methionine:salicylic acid carboxyl methyltransferase [Chimonanthus praecox]
contig14770	8.65296	6.34335	2.30961	RecName: Full=(S)-scoulerine 9-O-methyltransferase [Coptis japonica]
contig27244	5.50612	3.19651	2.30961	S-adenosyl-L-methionine:coclaurine N-methyltransferase [Papaver somniferum]
contig25475	6.81978	4.55908	2.2607	S-adenosyl-L-methionine:norcoclaurine 6-O-methyltransferase [Papaver somniferum]
contig11966	4.18419	1.97411	2.21008	TSD2 (TUMOROUS SHOOT DEVELOPMENT 2); methyltransferase | chr1
contig14645	6.76915	4.63708	2.13207	tetrahydroprotoberberine N-methyltransferase [Papaver bracteatum]
contig52316	5.66224	3.55908	2.10316	norreticuline-7-O-methyltransferase [Papaver somniferum]
contig02396	7.94669	5.881	2.06569	(R,S)-norcoclaurine 6-O-methyltransferase [Papaver somniferum]
contig39231	7.34262	5.29604	2.04658	(TUMOROUS SHOOT DEVELOPMENT 2); methyltransferase | chr1
contig30664	3.37683	1.38915	1.98768	S-adenosyl-L-methionine:(S)-tetrahydroprotoberberine-cis-N-methyltransferase [Papaver somniferum]
contig30046	1.9618	0	1.9618	S-adenosylmethionine-dependent methyltransferase/ methyltransferase
contig34076	1.9618	0	1.9618	Putative methyltransferase. Members of this family of hypothetical p
contig00941	6.23481	4.29604	1.93877	catechol O-methyltransferase [Papaver somniferum]
contig50595	5.9618	4.08959	1.87221	putative norcoclaurine 6-O-methyltransferase [Papaver bracteatum]
contig25482	4.54676	2.71108	1.83568	S-adenosyl-L-methionine:norcoclaurine 6-O-methyltransferase [Papaver somniferum]
contig00175	8.17125	6.36643	1.80482	(S)-scoulerine 9-O-methyltransferase [Thalictrum flavum subsp. glaucum]
contig51873	7.3992	5.5986	1.8006	norreticuline-7-O-methyltransferase [Papaver somniferum]
contig18526	3.18419	1.38915	1.79504	benzoic acid/salicylic acid methyltransferase [Protoschwenkia mandonii]
contig41312	7.33103	5.5986	1.73243	norreticuline-7-O-methyltransferase [Papaver somniferum]
contig24720	3.69876	1.97411	1.72465	caffeoyl CoA O-methyltransferase 1 [Gossypium hirsutum]
contig30058	6.02069	4.29604	1.72465	caffeoyl-CoA 3-O-methyltransferase, putative
contig18947	6.54676	4.84858	1.69818	Putative methyltransferase
contig25477	8.2472	6.55908	1.68812	S-adenosyl-L-methionine:norcoclaurine 6-O-methyltransferase [Papaver somniferum]
contig48912	6.20972	4.55908	1.65065	DUF248, Putative methyltransferase.
contig14099	5.99154	4.38915	1.60239	S-adenosyl-L-methionine:coclaurine N-methyltransferase [Papaver somniferum]
contig02203	1.9618	0.389151	1.57265	FtsJ-like methyltransferase family protein | chr5
contig13698	5.66224	4.08959	1.57265	methyltransferase | chr5
contig22189	1.9618	0.389151	1.57265	methyltransferase | chr1
contig17283	1.9618	0.389151	1.57265	DUF248, Putative methyltransferase.
contig34624	1.9618	0.389151	1.57265	SPOUT_MTase, Predicted SPOUT methyltransferase.
contig00446	7.4643	5.91271	1.55158	norreticuline-7-O-methyltransferase [Papaver somniferum]
contig44488	5.50612	3.97411	1.532	DUF248, Putative methyltransferase.
contig41198	8.10475	6.61797	1.48678	norreticuline-7-O-methyltransferase [Papaver somniferum]
contig15096	8.81146	7.33167	1.4798	DUF248, Putative methyltransferase.
contig22744	5.86869	4.38915	1.47954	DUF248, Putative methyltransferase.
contig52245	4.18419	2.71108	1.47311	QUA2 | TSD2 (TUMOROUS SHOOT DEVELOPMENT 2)
contig42988	7.27165	5.84858	1.42307	S-adenosylmethionine-dependent methyltransferase, putative [Ricinus communis] >gi|223526684|gb|EEF28921.1| S-adenosylmethionine-dependent methyltransferase, putative [Ricinus communis]
contig43868	8.13172	6.71108	1.42064	S-adenosyl-L-methionine:3'-hydroxy-N-methylcoclaurine 4'-O-methyltransferase 2 [Papaver somniferum]
contig13775	7.58629	6.17051	1.41578	S-adenosyl-L-methionine:coclaurine N-methyltransferase [Papaver somniferum]
contig35245	6.44292	5.03301	1.40992	Methyltransf_11, Methyltransferase domain.
contig25486	7.91599	6.5389	1.37709	S-adenosyl-L-methionine:norcoclaurine 6-O-methyltransferase [Papaver somniferum]
contig41813	7.04926	5.67455	1.37471	S-adenosyl-L-methionine:3'-hydroxy-N-methylcoclaurine 4'-O-methyltransferase 2 [Papaver somniferum]
contig13496	6.13172	4.78147	1.35025	5-methyltetrahydropteroyltriglutamate-homocysteine S-methyltransferase/ methionine synthase |
contig00526	8.03505	6.69293	1.34211	S-adenosyl-L-methionine:(S)-tetrahydroprotoberberine-cis-N-methyltransferase [Papaver somniferum]
contig27494	5.62476	4.29604	1.32872	Methyltransf_11, Methyltransferase domain.
contig24716	6.71668	5.38915	1.32753	caffeoyl-CoA 3-O-methyltransferase, putative
contig15351	8.22858	6.91271	1.31587	DUF248, Putative methyltransferase.
contig11595	5.23481	3.97411	1.2607	DUF248, Putative methyltransferase.
contig00235	6.83627	5.5986	1.23766	aminomethyltransferase, putative | chr1
contig48980	7.65296	6.43354	1.21941	RecName: Full=5-methyltetrahydropteroyltriglutamate--homocysteine methyltransferase; independent methionine synthase isozyme; AltName: Full=Vitamin-B12-independent methionine synthase isozyme >gi|1814403|gb|AAB41896.1| methionine synthase [Mesembryanthemum crystallinum]
contig31657	5.50612	4.29604	1.21008	#gi|15222955:1-9 SMT3 (STEROL METHYLTRANSFERASE 3); S-adenosylmethionine-dependent methyltransferase/ sterol 24-C-methyltransferase [Arabidopsis thaliana] >gi|67472706|sp|Q94JS4.1|SMT3B_ARATH RecName: Full=24-methylenesterol C-methyltransferase 3; Short=24-sterol C-methyltransferase 3; Short=Sterol-C-methyltransferase 3 >gi|14030613|gb|AAK52981.1|AF375397_1 At1g76090/T23E18_40 [Arabidopsis thalia…
contig13740	6.94669	5.7467	1.19999	#gi|33413898:1-9 S-adenosyl-L-methionine:coclaurine N-methyltransferase [Papaver somniferum]
contig49507	6.25948	5.08959	1.16989	#gi|163955692:1-9 24-sterol C-methyltransferase [Gossypium hirsutum]
contig36838	7.82804	6.69293	1.13511	#gi|33413892:1-9 S-adenosyl-L-methionine:3'-hydroxy-N-methylcoclaurine 4'-O-methyltransferase 1 [Papaver somniferum]
contig42757	6.64362	5.51843	1.12519	ATCIMS | ATMS1; 5-methyltetrahydropteroyltriglutamate-homocysteine S-methyltransferase/ methionine synthase | chr5
contig47105	3.83627	2.71108	1.12519	pfam00856, SET, SET domain. SET domains are protein lysine methyltransferase enzymes. S
contig00337	9.19061	8.06863	1.12198	#gi|33413894:1-9 S-adenosyl-L-methionine:3'-hydroxy-N-methylcoclaurine 4'-O-methyltransferase 2 [Papaver somniferum]
contig13739	5.07727	3.97411	1.10316	#gi|33413898:1-9 S-adenosyl-L-methionine:coclaurine N-methyltransferase [Papaver somniferum]
contig48605	4.07727	2.97411	1.10316	TSD2, QUA2 | TSD2 (TUMOROUS SHOOT DEVELOPMENT 2); methyltransferase | chr1
contig15424	8.2957	7.19651	1.09919	#gi|226897722:1-9 putative norcoclaurine 6-O-methyltransferase [Papaver bracteatum]
contig15076	4.28372	3.19651	1.08722	pfam00856, SET, SET domain. SET domains are protein lysine methyltransferase enzymes. S
contig13644	6.33103	5.24713	1.0839	| methyltransferase | chr3
contig00772	6.37683	5.34335	1.03349	#gi|226897722:1-9 putative norcoclaurine 6-O-methyltransferase [Papaver bracteatum]
contig36348	5.50612	4.47661	1.0295	| dimethylmenaquinone methyltransferase family protein | chr5
contig01080	6.60565	5.5986	1.00705	APG1, VTE3, IEP37, E37 | APG1 (ALBINO OR PALE GREEN MUTANT 1); 2-methyl-6-phytyl-1,4-benzoquinone methyltransferase/ S-adenosylmethionine-dependent methyltransferase/ methyltransferase | chr3
contig10908	4.18419	3.19651	0.987683	#gi|209956793:1-9 S-adenosyl-L-methionine:salicylic acid carboxyl methyltransferase [Chimonanthus praecox]
contig14493	1.37683	0.389151	0.987683	#gi|255580797:1-9 histone-lysine n-methyltransferase, suvh, putative [Ricinus communis] >gi|223529179|gb|EEF31155.1| histone-lysine n-methyltransferase, suvh, putative [Ricinus communis]
contig15842	6.23481	5.24713	0.987683	TSD2, QUA2 | TSD2 (TUMOROUS SHOOT DEVELOPMENT 2); methyltransferase | chr1
contig18177	6.13172	5.14404	0.987683	| aminomethyltransferase, putative | chr1
contig21896	2.37683	1.38915	0.987683	| methyltransferase family protein | chr3
contig38631	1.37683	0.389151	0.987683	pfam03141, DUF248, Putative methyltransferase. Members of this family of hypothetical p
contig15148	8.20972	7.23464	0.975083	ATCIMS | ATMS1; 5-methyltetrahydropteroyltriglutamate-homocysteine S-methyltransferase/ methionine synthase | chr5
contig00804	8.37683	7.42257	0.95426	#gi|226897722:1-9 putative norcoclaurine 6-O-methyltransferase [Papaver bracteatum]
contig39685	5.58629	4.63708	0.949209	#gi|1399380:1-9 S-adenosyl-L-methionine:delta24-sterol-C-methyltransferase [Glycine max]
contig30062	5.33103	4.38915	0.941879	| caffeoyl-CoA 3-O-methyltransferase, putative | chr4
contig18952	8.54676	7.61797	0.928789	pfam03141, DUF248, Putative methyltransferase. Members of this family of hypothetical p
contig44351	5.76915	4.84858	0.920569	SHM1, STM, SHMT1 | SHM1 (SERINE TRANSHYDROXYMETHYLTRANSFERASE 1); glycine hydroxymethyltransferase/ poly(U) binding | chr4
contig47839	4.76915	3.84858	0.920569	| dimethylmenaquinone methyltransferase family protein | chr5
contig43521	8.21604	7.29604	0.919996	pfam00891, Methyltransf_2, O-methyltransferase. This family includes a range of O-methy
contig44164	8.13838	7.22204	0.916344	SHM4 | SHM4 (serine hydroxymethyltransferase 4); catalytic/ glycine hydroxymethyltransferase/ pyridoxal phosphate binding | chr4
contig01548	7.82804	6.92831	0.899735	#gi|17366954:1-9 RecName: Full=(RS)-norcoclaurine 6-O-methyltransferase; AltName: Full=S-adenosyl-L-methionine:norcoclaurine 6-O-methyltransferase; Short=6-OMT >gi|9711914|dbj|BAB08004.1| S-adenosyl-L-methionine:norcoclaurine 6-O-methyltransferase [Coptis japonica]
contig13738	9.10475	8.20933	0.895424	#gi|15236375:1-9 SHM4 (serine hydroxymethyltransferase 4); catalytic/ glycine hydroxymethyltransferase/ pyridoxal phosphate binding [Arabidopsis thaliana] >gi|13605527|gb|AAK32757.1|AF361589_1 AT4g13930/dl3005c [Arabidopsis thaliana] >gi|2244749|emb|CAB10172.1| hydroxymethyltransferase [Arabidopsis thaliana] >gi|7268097|emb|CAB78435.1| hydroxymethyltransferase [Arabidopsis thaliana] >gi|20334774|…
contig00109	6.42123	5.55908	0.862152	ATMS3 | ATMS3 (methionine synthase 3); 5-methyltetrahydropteroyltriglutamate-homocysteine S-methyltransferase/ methionine synthase | chr5
contig17955	6.58629	5.7467	0.839584	| aminomethyltransferase, putative | chr1
contig31315	3.54676	2.71108	0.83568	pfam03141, DUF248, Putative methyltransferase. Members of this family of hypothetical p
contig00032	6.48536	5.67455	0.810805	#gi|33413894:1-9 S-adenosyl-L-methionine:3'-hydroxy-N-methylcoclaurine 4'-O-methyltransferase 2 [Papaver somniferum]
contig13607	9.13506	8.33752	0.797539	#gi|33413894:1-9 S-adenosyl-L-methionine:3'-hydroxy-N-methylcoclaurine 4'-O-methyltransferase 2 [Papaver somniferum]
contig41199	4.76915	3.97411	0.795038	#gi|225355326:1-9 norreticuline-7-O-methyltransferase [Papaver somniferum]
contig15498	9.45365	8.66992	0.783728	ATCIMS | ATMS1; 5-methyltetrahydropteroyltriglutamate-homocysteine S-methyltransferase/ methionine synthase | chr5
contig46403	9.87469	9.11707	0.757614	SHM4 | SHM4 (serine hydroxymethyltransferase 4); catalytic/ glycine hydroxymethyltransferase/ pyridoxal phosphate binding | chr4
contig43926	4.4643	3.71108	0.753218	TSD2, QUA2 | TSD2 (TUMOROUS SHOOT DEVELOPMENT 2); methyltransferase | chr1
contig13616	9.61285	8.91271	0.700135	#gi|33413894:1-9 S-adenosyl-L-methionine:3'-hydroxy-N-methylcoclaurine 4'-O-methyltransferase 2 [Papaver somniferum]
contig17761	5.33103	4.63708	0.693952	pfam03141, DUF248, Putative methyltransferase. Members of this family of hypothetical p
contig29569	7.99889	7.33167	0.66722	SHM4 | SHM4 (serine hydroxymethyltransferase 4); catalytic/ glycine hydroxymethyltransferase/ pyridoxal phosphate binding | chr4
contig13077	3.37683	2.71108	0.665755	pfam03141, DUF248, Putative methyltransferase. Members of this family of hypothetical p
contig19614	6.99154	6.34335	0.648196	pfam03141, DUF248, Putative methyltransferase. Members of this family of hypothetical p
contig09196	3.83627	3.19651	0.63976	| formyltetrahydrofolate deformylase/ hydroxymethyl-, formyl- and related transferase/ methyltransferase | chr4
contig01023	5.66224	5.03301	0.629229	#gi|163955692:1-9 24-sterol C-methyltransferase [Gossypium hirsutum]
contig00586	8.83216	8.20293	0.629229	ATCIMS | ATMS1; 5-methyltetrahydropteroyltriglutamate-homocysteine S-methyltransferase/ methionine synthase | chr5
contig05715	2.9618	2.38915	0.572645	| methyltransferase family protein | chr3
contig46269	6.30757	5.7467	0.560868	TSD2, QUA2 | TSD2 (TUMOROUS SHOOT DEVELOPMENT 2); methyltransferase | chr1
contig51479	5.07727	4.55908	0.518198	pfam03141, DUF248, Putative methyltransferase. Members of this family of hypothetical p
contig00386	5.99154	5.47661	0.51493	pfam03141, DUF248, Putative methyltransferase. Members of this family of hypothetical p
contig36642	6.42123	5.94374	0.477488	SMT1, CPH | SMT1 (STEROL METHYLTRANSFERASE 1); sterol 24-C-methyltransferase | chr5
contig36011	4.54676	4.08959	0.457168	#gi|242755433:1-9 sterol 24-C methyltransferase 2-1 [Glycine max]
contig14613	9.54174	9.08959	0.45215	ATCIMS | ATMS1; 5-methyltetrahydropteroyltriglutamate-homocysteine S-methyltransferase/ methionine synthase | chr5
contig43744	5.86869	5.43354	0.435142	pfam03141, DUF248, Putative methyltransferase. Members of this family of hypothetical p
contig08225	2.37683	1.97411	0.40272	ATCIMS | ATMS1; 5-methyltetrahydropteroyltriglutamate-homocysteine S-methyltransferase/ methionine synthase | chr5
contig34708	2.37683	1.97411	0.40272	SUVH4, KYP, SDG33 | SUVH4 (SU(VAR)3-9 HOMOLOG 4); double-stranded methylated DNA binding / histone methyltransferase(H3-K9 specific) / methyl-CpG binding / methyl-CpNpG binding / methyl-CpNpN binding | chr5
contig35063	2.37683	1.97411	0.40272	| tRNA/rRNA methyltransferase (SpoU) family protein | chr4
contig48982	8.4483	8.06158	0.38672	pfam03141, DUF248, Putative methyltransferase. Members of this family of hypothetical p
contig17285	5.23481	4.84858	0.386232	pfam03141, DUF248, Putative methyltransferase. Members of this family of hypothetical p
contig13697	5.02069	4.63708	0.383612	| methyltransferase | chr5
contig14862	7.70775	7.33167	0.376085	#gi|8134568:1-9 RecName: Full=5-methyltetrahydropteroyltriglutamate--homocysteine methyltransferase; AltName: Full=Cobalamin-independent methionine synthase isozyme; AltName: Full=Vitamin-B12-independent methionine synthase isozyme >gi|1814403|gb|AAB41896.1| methionine synthase [Mesembryanthemum crystallinum]
contig46029	4.07727	3.71108	0.366195	| phosphoethanolamine N-methyltransferase 2, putative (NMT2) | chr1
contig32044	4.54676	4.19651	0.350253	#gi|255572056:1-9 methyltransferase, putative [Ricinus communis] >gi|223533721|gb|EEF35456.1| methyltransferase, putative [Ricinus communis]
contig01283	6.4643	6.14404	0.320258	pfam00891, Methyltransf_2, O-methyltransferase. This family includes a range of O-methy
contig26797	5.02069	4.71108	0.309611	EFS, SDG8, CCR1 | EFS (EARLY FLOWERING IN SHORT DAYS); histone methyltransferase(H3-K36 specific) / histone methyltransferase(H3-K4 specific) | chr1
contig29644	2.69876	2.38915	0.309611	COG5082, AIR1, Arginine methyltransferase-interacting protein, contains RING Zn-finger [P
contig29738	3.69876	3.38915	0.309611	pfam03141, DUF248, Putative methyltransferase. Members of this family of hypothetical p
contig20035	8.89253	8.5986	0.293929	pfam03141, DUF248, Putative methyltransferase. Members of this family of hypothetical p
contig11736	7.69876	7.42257	0.276188	#gi|462187:1-9 RecName: Full=Serine hydroxymethyltransferase, mitochondrial; Short=SHMT; AltName: Full=Glycine hydroxymethyltransferase; AltName: Full=Serine methylase; Flags: Precursor >gi|169158|gb|AAA33687.1| serine hydroxymethyltransferase [Pisum sativum]
contig20149	2.9618	2.71108	0.250717	#gi|15240558:1-9 MMT; S-adenosylmethionine-dependent methyltransferase [Arabidopsis thaliana] >gi|50401175|sp|Q9LTB2.1|MMT1_ARATH RecName: Full=Methionine S-methyltransferase; AltName: Full=AdoMet:Met S-methyltransferase >gi|8978257|dbj|BAA98148.1| methionine S-methyltransferase [Arabidopsis thaliana] >gi|20453177|gb|AAM19829.1| AT5g49810/K21G20_2 [Arabidopsis thaliana] >gi|27363322|gb|AAO11580.1…
contig26925	4.9618	4.71108	0.250717	#gi|318068176:1-9 gamma-tocopherol methyltransferase [Solanum tuberosum]
contig47854	5.28372	5.03301	0.250717	pfam03141, DUF248, Putative methyltransferase. Members of this family of hypothetical p
contig27493	5.33103	5.08959	0.24144	pfam08241, Methyltransf_11, Methyltransferase domain. Members of this family are SAM de
contig29496	5.13172	4.91271	0.219008	| UbiE/COQ5 methyltransferase family protein | chr5
contig18562	6.56666	6.36643	0.200228	pfam08241, Methyltransf_11, Methyltransferase domain. Members of this family are SAM de
contig08651	5.99154	5.81542	0.176128	APG1, VTE3, IEP37, E37 | APG1 (ALBINO OR PALE GREEN MUTANT 1); 2-methyl-6-phytyl-1,4-benzoquinone methyltransferase/ S-adenosylmethionine-dependent methyltransferase/ methyltransferase | chr3
contig44477	3.54676	3.38915	0.157608	#gi|225429452:1-9 PREDICTED: similar to plastid serine hydroxymethyltransferase [Vitis vinifera] >gi|296081614|emb|CBI20619.3| unnamed protein product [Vitis vinifera]
contig06355	3.83627	3.71108	0.125186	MET2, DMT02, DMT2, MET02 | DMT2 (DNA METHYLTRANSFERASE 2); DNA (cytosine-5-)-methyltransferase/ DNA binding / protein binding | chr4
contig04644	5.02069	4.91271	0.107977	pfam05148, Methyltransf_8, Hypothetical methyltransferase. This family consists of seve
contig13705	5.62476	5.51843	0.106327	pfam08242, Methyltransf_12, Methyltransferase domain. Members of this family are SAM de
contig52066	4.07727	3.97411	0.10316	#gi|225429452:1-9 PREDICTED: similar to plastid serine hydroxymethyltransferase [Vitis vinifera] >gi|296081614|emb|CBI20619.3| unnamed protein product [Vitis vinifera]
contig36012	6.02069	5.94374	0.0769503	#gi|255539070:1-9 s-adenosyl-l-methionine:delta24-sterol-C-methyltransferase, putative [Ricinus communis] >gi|223551301|gb|EEF52787.1| s-adenosyl-l-methionine:delta24-sterol-C-methyltransferase, putative [Ricinus communis]
contig33796	6.50612	6.43354	0.0725718	pfam03141, DUF248, Putative methyltransferase. Members of this family of hypothetical p
contig03055	2.37683	2.38915	-0.0123171	#gi|7433553:1-9 glycine hydroxymethyltransferase (EC 2.1.2.1) A_IG002P16.3 - Arabidopsis thaliana
contig04607	2.9618	2.97411	-0.0123171	#gi|51980204:1-9 (S)-coclaurine N-methyltransferase [Thalictrum flavum subsp. glaucum]
contig09647	3.54676	3.55908	-0.0123171	#gi|255581576:1-9 protein-s isoprenylcysteine O-methyltransferase, putative [Ricinus communis] >gi|223528789|gb|EEF30796.1| protein-s isoprenylcysteine O-methyltransferase, putative [Ricinus communis]
contig11080	2.69876	2.71108	-0.0123171	#gi|21536690:1-9 dihydroxypolyprenylbenzoate methyltransferase [Arabidopsis thaliana]
contig14938	5.66224	5.67455	-0.0123171	#gi|255551749:1-9 protein arginine n-methyltransferase, putative [Ricinus communis] >gi|223544008|gb|EEF45534.1| protein arginine n-methyltransferase, putative [Ricinus communis]
contig31982	1.37683	1.38915	-0.0123171	#gi|240254018:1-9 ATX2 (ARABIDOPSIS TRITHORAX-LIKE PROTEIN 2); DNA binding / histone methyltransferase(H3-K4 specific) [Arabidopsis thaliana] >gi|240254020|ref|NP_001077464.4| ATX2 (ARABIDOPSIS TRITHORAX-LIKE PROTEIN 2); DNA binding / histone methyltransferase(H3-K4 specific) [Arabidopsis thaliana] >gi|257096236|sp|P0CB22.1|ATX2_ARATH RecName: Full=Histone-lysine N-methyltransferase ATX2; AltName…
contig38771	2.37683	2.38915	-0.0123171	#gi|226897730:1-9 putative N-methyltransferase [Papaver bracteatum]
contig06124	3.54676	3.55908	-0.0123171	| O-methyltransferase family 2 protein | chr4
contig10028	3.69876	3.71108	-0.0123171	| caffeoyl-CoA 3-O-methyltransferase, putative | chr4
contig10134	1.9618	1.97411	-0.0123171	PIMT1 | PIMT1 (PROTEIN-L-ISOASPARTATE METHYLTRANSFERASE 1); protein-L-isoaspartate (D-aspartate) O-methyltransferase | chr3
contig11910	0.376834	0.389151	-0.0123171	SUVH4, KYP, SDG33 | SUVH4 (SU(VAR)3-9 HOMOLOG 4); double-stranded methylated DNA binding / histone methyltransferase(H3-K9 specific) / methyl-CpG binding / methyl-CpNpG binding / methyl-CpNpN binding | chr5
contig14511	0.376834	0.389151	-0.0123171	SUVH5, SGD9 | SUVH5 (SU(VAR)3-9 HOMOLOG 5); histone methyltransferase | chr2
contig28478	2.37683	2.38915	-0.0123171	| methyltransferase MT-A70 family protein | chr1
contig32716	1.9618	1.97411	-0.0123171	| tRNA (5-methylaminomethyl-2-thiouridylate)-methyltransferase | chr1
contig33332	1.37683	1.38915	-0.0123171	| RNA methyltransferase family protein | chr3
contig42832	1.9618	1.97411	-0.0123171	SMT1, CPH | SMT1 (STEROL METHYLTRANSFERASE 1); sterol 24-C-methyltransferase | chr5
contig51548	3.18419	3.19651	-0.0123171	CHLM | CHLM (magnesium-protoporphyrin IX methyltransferase); magnesium protoporphyrin IX methyltransferase | chr4
contig11020	2.69876	2.71108	-0.0123171	pfam03587, EMG1, EMG1/NEP1 methyltransferase. Members of this family are essential for
contig15379	3.37683	3.38915	-0.0123171	pfam03141, DUF248, Putative methyltransferase. Members of this family of hypothetical p
contig28542	2.9618	2.97411	-0.0123171	pfam03141, DUF248, Putative methyltransferase. Members of this family of hypothetical p
contig32570	2.9618	2.97411	-0.0123171	COG2230, Cfa, Cyclopropane fatty acid synthase and related methyltransferases [Cell envel
contig12341	5.73439	5.78147	-0.0470825	MMT | MMT; S-adenosylmethionine-dependent methyltransferase | chr5
contig10458	5.28372	5.34335	-0.0596228	MMT | MMT; S-adenosylmethionine-dependent methyltransferase | chr5
contig01814	5.18419	5.24713	-0.0629432	| N2,N2-dimethylguanosine tRNA methyltransferase family protein | chr5
contig19771	5.18419	5.24713	-0.0629432	SUVH3, SDG19 | SUVH3 (SU(VAR)3-9 HOMOLOG 3); histone methyltransferase | chr1
contig18948	6.35411	6.43354	-0.0794313	pfam03141, DUF248, Putative methyltransferase. Members of this family of hypothetical p
contig18561	5.69876	5.78147	-0.0827064	pfam08241, Methyltransf_11, Methyltransferase domain. Members of this family are SAM de
contig01380	5.54676	5.63708	-0.0903196	#gi|209956793:1-9 S-adenosyl-L-methionine:salicylic acid carboxyl methyltransferase [Chimonanthus praecox]
contig06525	4.28372	4.38915	-0.105426	SUVH9, SDG22 | SUVH9; histone-lysine N-methyltransferase/ zinc ion binding | chr4
contig47751	4.18419	4.29604	-0.111853	MMT | MMT; S-adenosylmethionine-dependent methyltransferase | chr5
contig13696	7.87668	8.01851	-0.141828	pfam03141, DUF248, Putative methyltransferase. Members of this family of hypothetical p
contig01696	7.56666	7.71108	-0.144421	#gi|462187:1-9 RecName: Full=Serine hydroxymethyltransferase, mitochondrial; Short=SHMT; AltName: Full=Glycine hydroxymethyltransferase; AltName: Full=Serine methylase; Flags: Precursor >gi|169158|gb|AAA33687.1| serine hydroxymethyltransferase [Pisum sativum]
contig24741	3.69876	3.84858	-0.149821	pfam00856, SET, SET domain. SET domains are protein lysine methyltransferase enzymes. S
contig21539	4.62476	4.78147	-0.156707	pfam03141, DUF248, Putative methyltransferase. Members of this family of hypothetical p
contig05701	4.54676	4.71108	-0.16432	#gi|255567526:1-9 5-methyltetrahydrofolate:homocysteine methyltransferase, putative [Ricinus communis] >gi|223535926|gb|EEF37585.1| 5-methyltetrahydrofolate:homocysteine methyltransferase, putative [Ricinus communis]
contig15604	3.18419	3.38915	-0.204962	#gi|307136455:1-9 N6-DNA-methyltransferase [Cucumis melo subsp. melo]
contig21437	3.18419	3.38915	-0.204962	ATPLMT, PLMT | PLMT (PHOSPHOLIPID N-METHYLTRANSFERASE); phosphatidyl-N-dimethylethanolamine N-methyltransferase/ phosphatidyl-N-methylethanolamine N-methyltransferase | chr1
contig11370	3.18419	3.38915	-0.204962	pfam03587, EMG1, EMG1/NEP1 methyltransferase. Members of this family are essential for
contig34801	3.18419	3.38915	-0.204962	pfam03141, DUF248, Putative methyltransferase. Members of this family of hypothetical p
contig45032	2.9618	3.19651	-0.234709	#gi|225433734:1-9 PREDICTED: similar to Histone-lysine N-methyltransferase ATX2 [Vitis vinifera] >gi|296089643|emb|CBI39462.3| unnamed protein product [Vitis vinifera]
contig09575	2.9618	3.19651	-0.234709	| catalytic/ methyltransferase | chr3
contig26440	2.69876	2.97411	-0.275351	#gi|33286372:1-9 (R,S)-reticuline 7-O-methyltransferase [Papaver somniferum]
contig33663	2.69876	2.97411	-0.275351	#gi|255568191:1-9 Ribulose-1,5 bisphosphate carboxylase/oxygenase large subunit N-methyltransferase, chloroplast precursor, putative [Ricinus communis] >gi|223535652|gb|EEF37318.1| Ribulose-1,5 bisphosphate carboxylase/oxygenase large subunit N-methyltransferase, chloroplast precursor, putative [Ricinus communis]
contig43482	2.69876	2.97411	-0.275351	EMB1691 | EMB1691 (EMBRYO DEFECTIVE 1691); S-adenosylmethionine-dependent methyltransferase/ methyltransferase/ nucleic acid binding | chr4
contig28543	2.69876	2.97411	-0.275351	pfam03141, DUF248, Putative methyltransferase. Members of this family of hypothetical p
contig36051	2.69876	2.97411	-0.275351	pfam03141, DUF248, Putative methyltransferase. Members of this family of hypothetical p
contig43360	4.07727	4.38915	-0.311877	COG5082, AIR1, Arginine methyltransferase-interacting protein, contains RING Zn-finger [P
contig09533	3.83627	4.19651	-0.36024	DNMT2 | DNMT2 (DNA METHYLTRANSFERASE-2); DNA binding | chr5
contig04494	4.18419	4.55908	-0.374887	PRMT10, ATPRMT10 | PRMT10; [myelin basic protein]-arginine N-methyltransferase/ histone-arginine N-methyltransferase/ methyltransferase/ protein-arginine omega-N asymmetric methyltransferase/ protein-arginine omega-N monomethyltransferase | chr1
contig44724	3.18419	3.55908	-0.374887	pfam03141, DUF248, Putative methyltransferase. Members of this family of hypothetical p
contig10799	5.33103	5.71108	-0.380049	COG2265, TrmA, SAM-dependent methyltransferases related to tRNA (uracil-5-)-methyltransfe
contig44854	4.4643	4.84858	-0.384286	pfam03141, DUF248, Putative methyltransferase. Members of this family of hypothetical p
contig19912	4.83627	5.24713	-0.410866	cd02440, AdoMet_MTases, S-adenosylmethionine-dependent methyltransferases (SAM or AdoMet
contig06165	3.54676	3.97411	-0.427355	SUVR4, SDG31 | SUVR4; histone-lysine N-methyltransferase | chr3
contig11172	3.54676	3.97411	-0.427355	ASHH1 | SDG26 (SET DOMAIN GROUP 26); histone-lysine N-methyltransferase | chr1
contig25036	1.9618	2.38915	-0.427355	| methyltransferase | chr4
contig30793	1.9618	2.38915	-0.427355	| O-methyltransferase family 3 protein | chr3
contig35100	1.9618	2.38915	-0.427355	pfam00856, SET, SET domain. SET domains are protein lysine methyltransferase enzymes. S
contig37508	1.9618	2.38915	-0.427355	COG5082, AIR1, Arginine methyltransferase-interacting protein, contains RING Zn-finger [P
contig21733	4.83627	5.29604	-0.459776	pfam00856, SET, SET domain. SET domains are protein lysine methyltransferase enzymes. S
contig32738	5.69876	6.17051	-0.471749	| methyltransferase | chr5
contig32353	3.37683	3.84858	-0.471749	pfam10294, Methyltransf_16, Putative methyltransferase
contig13230	4.07727	4.55908	-0.481802	CHLM | CHLM (magnesium-protoporphyrin IX methyltransferase); magnesium protoporphyrin IX methyltransferase | chr4
contig15030	4.69876	5.19651	-0.497744	pfam03141, DUF248, Putative methyltransferase. Members of this family of hypothetical p
contig36452	2.69876	3.19651	-0.497744	pfam00891, Methyltransf_2, O-methyltransferase. This family includes a range of O-methy
contig37113	3.9618	4.47661	-0.514817	pfam03141, DUF248, Putative methyltransferase. Members of this family of hypothetical p
contig26926	3.18419	3.71108	-0.52689	G-TMT, TMT1, VTE4 | G-TMT (GAMMA-TOCOPHEROL METHYLTRANSFERASE); tocopherol O-methyltransferase | chr1
contig05096	4.18419	4.71108	-0.52689	pfam00856, SET, SET domain. SET domains are protein lysine methyltransferase enzymes. S
contig27619	3.18419	3.71108	-0.52689	pfam03141, DUF248, Putative methyltransferase. Members of this family of hypothetical p
contig00382	3.83627	4.38915	-0.552885	| methyltransferase | chr4
contig04641	3.83627	4.38915	-0.552885	COG2520, COG2520, Predicted methyltransferase [General function prediction only]
contig09402	4.07727	4.63708	-0.559805	pfam03141, DUF248, Putative methyltransferase. Members of this family of hypothetical p
contig04360	3.37683	3.97411	-0.59728	#gi|18394738:1-9 dehydration-responsive protein-related [Arabidopsis thaliana] >gi|75174900|sp|Q9LN50.1|PMTS_ARATH RecName: Full=Probable methyltransferase PMT28 >gi|8778438|gb|AAF79446.1|AC025808_28 F18O14.20 [Arabidopsis thaliana] >gi|15810125|gb|AAL07206.1| unknown protein [Arabidopsis thaliana] >gi|25054951|gb|AAN71952.1| unknown protein [Arabidopsis thaliana]
contig10849	5.62476	6.22204	-0.59728	#gi|255545572:1-9 serine hydroxymethyltransferase, putative [Ricinus communis] >gi|223546932|gb|EEF48429.1| serine hydroxymethyltransferase, putative [Ricinus communis]
contig23324	1.37683	1.97411	-0.59728	#gi|159461700:1-9 CMT-type DNA-methyltransferase [Elaeis guineensis]
contig33869	2.37683	2.97411	-0.59728	#gi|297804698:1-9 tRNA/rRNA methyltransferase family protein [Arabidopsis lyrata subsp. lyrata] >gi|297316069|gb|EFH46492.1| tRNA/rRNA methyltransferase family protein [Arabidopsis lyrata subsp. lyrata]
contig36313	4.69876	5.29604	-0.59728	#gi|255543715:1-9 ribosomal RNA methyltransferase, putative [Ricinus communis] >gi|223547931|gb|EEF49423.1| ribosomal RNA methyltransferase, putative [Ricinus communis]
contig05491	4.83627	5.43354	-0.59728	| dimethylmenaquinone methyltransferase family protein | chr5
contig11855	1.37683	1.97411	-0.59728	G-TMT, TMT1, VTE4 | G-TMT (GAMMA-TOCOPHEROL METHYLTRANSFERASE); tocopherol O-methyltransferase | chr1
contig28308	1.37683	1.97411	-0.59728	| UbiE/COQ5 methyltransferase family protein | chr1
contig20505	1.37683	1.97411	-0.59728	pfam10294, Methyltransf_16, Putative methyltransferase
contig05958	4.9004	5.51843	-0.618038	SUVH3, SDG19 | SUVH3 (SU(VAR)3-9 HOMOLOG 3); histone methyltransferase | chr1
contig02924	3.18419	3.84858	-0.664394	| UbiE/COQ5 methyltransferase family protein | chr1
contig03311	3.18419	3.84858	-0.664394	pfam10294, Methyltransf_16, Putative methyltransferase
contig14028	4.18419	4.91271	-0.728524	| aminomethyltransferase | chr4
contig07961	5.50612	6.24713	-0.741015	pfam00856, SET, SET domain. SET domains are protein lysine methyltransferase enzymes. S
contig41861	4.28372	5.03301	-0.749283	#gi|102139739:1-9 FtsJ-like methyltransferase family protein [Musa acuminata]
contig12591	4.28372	5.03301	-0.749283	CMT3 | CMT3 (chromomethylase 3); DNA (cytosine-5-)-methyltransferase | chr1
contig33593	3.54676	4.29604	-0.749283	| tRNA (adenine-N1-)-methyltransferase | chr5
contig47097	3.9618	4.71108	-0.749283	| methyltransferase | chr5
contig11835	1.9618	2.71108	-0.749283	pfam03141, DUF248, Putative methyltransferase. Members of this family of hypothetical p
contig26086	3.18419	3.97411	-0.789925	pfam10294, Methyltransf_16, Putative methyltransferase
contig45737	4.54676	5.34335	-0.796588	#gi|255539070:1-9 s-adenosyl-l-methionine:delta24-sterol-C-methyltransferase, putative [Ricinus communis] >gi|223551301|gb|EEF52787.1| s-adenosyl-l-methionine:delta24-sterol-C-methyltransferase, putative [Ricinus communis]
contig30273	4.54676	5.34335	-0.796588	| methyltransferase | chr1
contig31516	3.9618	4.78147	-0.819672	COG1092, COG1092, Predicted SAM-dependent methyltransferases [General function prediction
contig05010	3.69876	4.55908	-0.860314	#gi|18405149:1-9 dehydration-responsive family protein [Arabidopsis thaliana] >gi|75097411|sp|O22285.1|PMTB_ARATH RecName: Full=Probable methyltransferase PMT11 >gi|2642157|gb|AAB87124.1| expressed protein [Arabidopsis thaliana] >gi|15450749|gb|AAK96646.1| At2g39750/T5I7.5 [Arabidopsis thaliana] >gi|21700885|gb|AAM70566.1| At2g39750/T5I7.5 [Arabidopsis thaliana]
contig05407	2.69876	3.55908	-0.860314	ATCIMS | ATMS1; 5-methyltetrahydropteroyltriglutamate-homocysteine S-methyltransferase/ methionine synthase | chr5
contig25900	4.28372	5.14404	-0.860314	pfam03141, DUF248, Putative methyltransferase. Members of this family of hypothetical p
contig02463	3.83627	4.71108	-0.874814	ATPRMT11, PRMT11, ATPRMT1B, PRMT1B | PRMT11 (ARGININE METHYLTRANSFERASE 11); protein-arginine N-methyltransferase | chr4
contig18431	4.4643	5.34335	-0.879051	| dimethylmenaquinone methyltransferase family protein | chr5
contig35842	2.9618	3.84858	-0.886786	#gi|255562948:1-9 Ribulose-1,5 bisphosphate carboxylase/oxygenase large subunit N-methyltransferase, chloroplast precursor, putative [Ricinus communis] >gi|223538364|gb|EEF39971.1| Ribulose-1,5 bisphosphate carboxylase/oxygenase large subunit N-methyltransferase, chloroplast precursor, putative [Ricinus communis]
contig18251	2.9618	3.84858	-0.886786	CHLM | CHLM (magnesium-protoporphyrin IX methyltransferase); magnesium protoporphyrin IX methyltransferase | chr4
contig36050	2.9618	3.84858	-0.886786	pfam03141, DUF248, Putative methyltransferase. Members of this family of hypothetical p
contig00059	9.77985	10.7279	-0.948041	#gi|33286372:1-9 (R,S)-reticuline 7-O-methyltransferase [Papaver somniferum]
contig26924	3.9618	4.91271	-0.950917	#gi|318068176:1-9 gamma-tocopherol methyltransferase [Solanum tuberosum]
contig01669	4.54676	5.51843	-0.971675	EMB1706, MTA | MTA (MRNA ADENOSINE METHYLASE); S-adenosylmethionine-dependent methyltransferase/ methyltransferase | chr4
contig52398	9.85863	10.8321	-0.973461	#gi|33286372:1-9 (R,S)-reticuline 7-O-methyltransferase [Papaver somniferum]
contig01586	3.69876	4.71108	-1.01232	#gi|224085515:1-9 homocysteine s-methyltransferase [Populus trichocarpa] >gi|222857051|gb|EEE94598.1| homocysteine s-methyltransferase [Populus trichocarpa]
contig07908	1.9618	2.97411	-1.01232	#gi|255576426:1-9 Thiopurine S-methyltransferase, putative [Ricinus communis] >gi|223531456|gb|EEF33289.1| Thiopurine S-methyltransferase, putative [Ricinus communis]
contig14494	1.37683	2.38915	-1.01232	#gi|255580797:1-9 histone-lysine n-methyltransferase, suvh, putative [Ricinus communis] >gi|223529179|gb|EEF31155.1| histone-lysine n-methyltransferase, suvh, putative [Ricinus communis]
contig03487	2.9618	3.97411	-1.01232	EMB1691 | EMB1691 (EMBRYO DEFECTIVE 1691); S-adenosylmethionine-dependent methyltransferase/ methyltransferase/ nucleic acid binding | chr4
contig07528	1.9618	2.97411	-1.01232	| tRNA/rRNA methyltransferase (SpoU) family protein | chr4
contig07625	1.9618	2.97411	-1.01232	ATPRMT7, PRMT7 | PRMT7 (PROTEIN ARGININE METHYLTRANSFERASE 7); methyltransferase | chr4
contig23619	1.37683	2.38915	-1.01232	| leucine carboxyl methyltransferase family protein | chr1
contig27486	0.376834	1.38915	-1.01232	CMT3 | CMT3 (chromomethylase 3); DNA (cytosine-5-)-methyltransferase | chr1
contig31146	1.37683	2.38915	-1.01232	| methyltransferase | chr2
contig43566	4.4643	5.47661	-1.01232	| methyltransferase | chr5
contig05741	1.37683	2.38915	-1.01232	pfam09445, Methyltransf_15, RNA cap guanine-N2 methyltransferase. RNA cap guanine-N2 me
contig10941	0.376834	1.38915	-1.01232	pfam00464, SHMT, Serine hydroxymethyltransferase
contig24738	2.69876	3.71108	-1.01232	pfam00856, SET, SET domain. SET domains are protein lysine methyltransferase enzymes. S
contig28157	3.18419	4.19651	-1.01232	pfam03587, EMG1, EMG1/NEP1 methyltransferase. Members of this family are essential for
contig33218	2.69876	3.71108	-1.01232	COG5082, AIR1, Arginine methyltransferase-interacting protein, contains RING Zn-finger [P
contig38358	1.37683	2.38915	-1.01232	pfam03141, DUF248, Putative methyltransferase. Members of this family of hypothetical p
contig42333	1.9618	2.97411	-1.01232	pfam03141, DUF248, Putative methyltransferase. Members of this family of hypothetical p
contig13920	9.78834	10.8383	-1.04995	#gi|33286372:1-9 (R,S)-reticuline 7-O-methyltransferase [Papaver somniferum]
contig03968	4.9618	6.03301	-1.07121	pfam03141, DUF248, Putative methyltransferase. Members of this family of hypothetical p
contig00887	5.33103	6.41152	-1.08049	#gi|226897702:1-9 tetrahydroprotoberberine N-methyltransferase [Eschscholzia californica]
contig16720	4.37683	5.47661	-1.09978	pfam00856, SET, SET domain. SET domains are protein lysine methyltransferase enzymes. S
contig20568	6.35411	7.45524	-1.10113	| FtsJ-like methyltransferase family protein | chr4
contig02205	5.07727	6.19651	-1.11923	#gi|255553977:1-9 DNA (cytosine-5)-methyltransferase, putative [Ricinus communis] >gi|223543011|gb|EEF44547.1| DNA (cytosine-5)-methyltransferase, putative [Ricinus communis]
contig34358	2.9618	4.08959	-1.12779	COG2520, COG2520, Predicted methyltransferase [General function prediction only]
contig16971	3.54676	4.71108	-1.16432	COG3897, COG3897, Predicted methyltransferase [General function prediction only]
contig14683	2.37683	3.55908	-1.18224	#gi|24212082:1-9 RecName: Full=Phosphoethanolamine N-methyltransferase >gi|7407189|gb|AAF61950.1|AF237633_1 phosphoethanolamine N-methyltransferase [Spinacia oleracea]
contig03757	3.9618	5.14404	-1.18224	ATPRMT3, PRMT3 | PRMT3 (PROTEIN ARGININE METHYLTRANSFERASE 3); methyltransferase/ zinc ion binding | chr3
contig08559	2.37683	3.55908	-1.18224	| methyltransferase/ nucleic acid binding | chr3
contig10955	2.37683	3.55908	-1.18224	ASHH3, SDG7 | ASHH3 (HISTONE-LYSINE N-METHYLTRANSFERASE ASHH3); histone-lysine N-methyltransferase | chr2
contig27784	3.9618	5.14404	-1.18224	DRM1 | DRM1 (domains rearranged methylase 1); DNA (cytosine-5-)-methyltransferase | chr5
contig02491	5.33103	6.55908	-1.22805	#gi|134142079:1-9 plastid serine hydroxymethyltransferase [Populus tremuloides]
contig05821	1.9618	3.19651	-1.23471	pfam08242, Methyltransf_12, Methyltransferase domain. Members of this family are SAM de
contig12089	1.9618	3.19651	-1.23471	pfam00856, SET, SET domain. SET domains are protein lysine methyltransferase enzymes. S
contig27542	1.9618	3.19651	-1.23471	COG5082, AIR1, Arginine methyltransferase-interacting protein, contains RING Zn-finger [P
contig12137	3.37683	4.63708	-1.26024	#gi|225446283:1-9 PREDICTED: similar to methyltransferase WBSCR22 [Vitis vinifera] >gi|296090305|emb|CBI40124.3| unnamed protein product [Vitis vinifera]
contig23327	3.83627	5.14404	-1.30777	CMT3 | CMT3 (chromomethylase 3); DNA (cytosine-5-)-methyltransferase | chr1
contig43361	3.83627	5.14404	-1.30777	COG5082, AIR1, Arginine methyltransferase-interacting protein, contains RING Zn-finger [P
contig08951	2.9618	4.29604	-1.33425	#gi|255554026:1-9 S-adenosylmethionine-dependent methyltransferase, putative [Ricinus communis] >gi|223542649|gb|EEF44186.1| S-adenosylmethionine-dependent methyltransferase, putative [Ricinus communis]
contig12333	2.37683	3.71108	-1.33425	#gi|297834940:1-9 arginine N-methyltransferase family protein [Arabidopsis lyrata subsp. lyrata] >gi|297331192|gb|EFH61611.1| arginine N-methyltransferase family protein [Arabidopsis lyrata subsp. lyrata]
contig41984	1.37683	2.71108	-1.33425	| methyltransferase-related | chr2
contig07902	3.37683	4.71108	-1.33425	COG5082, AIR1, Arginine methyltransferase-interacting protein, contains RING Zn-finger [P
contig31250	2.69876	4.08959	-1.39083	| methyltransferase | chr1
contig29568	5.02069	6.41152	-1.39083	COG2020, STE14, Putative protein-S-isoprenylcysteine methyltransferase [Posttranslational
contig07316	1.9618	3.38915	-1.42735	COG5082, AIR1, Arginine methyltransferase-interacting protein, contains RING Zn-finger [P
contig01162	5.18419	6.61797	-1.43378	SUVH4, KYP, SDG33 | SUVH4 (SU(VAR)3-9 HOMOLOG 4); double-stranded methylated DNA binding / histone methyltransferase(H3-K9 specific) / methyl-CpG binding / methyl-CpNpG binding / methyl-CpNpN binding | chr5
contig38363	2.69876	4.19651	-1.49774	| tRNA (guanine-N7-)-methyltransferase | chr5
contig08678	4.54676	6.08959	-1.54283	SKB1, ATPRMT5 | SKB1 (SHK1 BINDING PROTEIN 1); protein methyltransferase | chr4
contig49273	3.54676	5.08959	-1.54283	cd02440, AdoMet_MTases, S-adenosylmethionine-dependent methyltransferases (SAM or AdoMet
contig10688	1.37683	2.97411	-1.59728	#gi|255544328:1-9 uroporphyrin-III methyltransferase, putative [Ricinus communis] >gi|223547724|gb|EEF49217.1| uroporphyrin-III methyltransferase, putative [Ricinus communis]
contig31964	2.9618	4.55908	-1.59728	#gi|255581073:1-9 ribosomal RNA methyltransferase, putative [Ricinus communis] >gi|223529050|gb|EEF31036.1| ribosomal RNA methyltransferase, putative [Ricinus communis]
contig36666	0.376834	1.97411	-1.59728	#gi|253787624:1-9 S-adenosylmethionine: halide ion methyltransferase [Raphanus sativus]
contig41862	3.18419	4.78147	-1.59728	#gi|102139739:1-9 FtsJ-like methyltransferase family protein [Musa acuminata]
contig47287	3.18419	4.78147	-1.59728	#gi|226897702:1-9 tetrahydroprotoberberine N-methyltransferase [Eschscholzia californica]
contig04349	3.18419	4.78147	-1.59728	| tRNA/rRNA methyltransferase (SpoU) family protein | chr2
contig08526	1.37683	2.97411	-1.59728	| methyltransferase | chr4
contig25035	3.37683	4.97411	-1.59728	| methyltransferase | chr4
contig45382	3.9618	5.55908	-1.59728	ATPRMT11, PRMT11, ATPRMT1B, PRMT1B | PRMT11 (ARGININE METHYLTRANSFERASE 11); protein-arginine N-methyltransferase | chr4
contig19726	1.37683	2.97411	-1.59728	pfam08241, Methyltransf_11, Methyltransferase domain. Members of this family are SAM de
contig29021	1.9618	3.55908	-1.59728	COG2520, COG2520, Predicted methyltransferase [General function prediction only]
contig33476	7.07727	8.71558	-1.63831	NMT1, XPL1, PEAMT | XPL1 (XIPOTL 1); methyltransferase/ phosphoethanolamine N-methyltransferase | chr3
contig40020	3.54676	5.19651	-1.64975	#gi|134142079:1-9 plastid serine hydroxymethyltransferase [Populus tremuloides]
contig31223	2.69876	4.38915	-1.69039	| methyltransferase/ nucleic acid binding | chr4
contig29393	3.18419	4.91271	-1.72852	#gi|226897702:1-9 tetrahydroprotoberberine N-methyltransferase [Eschscholzia californica]
contig06833	1.9618	3.71108	-1.74928	| tRNA/rRNA methyltransferase (SpoU) family protein | chr5
contig31224	2.69876	4.47661	-1.77785	#gi|255546409:1-9 S-adenosylmethionine-dependent methyltransferase, putative [Ricinus communis] >gi|223546720|gb|EEF48218.1| S-adenosylmethionine-dependent methyltransferase, putative [Ricinus communis]
contig09553	1.37683	3.19651	-1.81967	#gi|255541718:1-9 3-methyl-2-oxobutanoate hydroxymethyltransferase, putative [Ricinus communis] >gi|223549103|gb|EEF50592.1| 3-methyl-2-oxobutanoate hydroxymethyltransferase, putative [Ricinus communis]
contig26965	2.9618	4.78147	-1.81967	ATPRMT1A, PRMT1A | PRMT1A (PROTEIN ARGININE METHYLTRANSFERASE 1A); protein-arginine N-methyltransferase | chr2
contig36665	1.37683	3.19651	-1.81967	| thiol methyltransferase, putative | chr2
contig14366	3.9618	5.81542	-1.85362	SUVR4, SDG31 | SUVR4; histone-lysine N-methyltransferase | chr3
contig23320	1.9618	3.84858	-1.88679	#gi|159461700:1-9 CMT-type DNA-methyltransferase [Elaeis guineensis]
contig27544	0	1.97411	-1.97411	#gi|18423241:1-9 methyltransferase [Arabidopsis thaliana] >gi|38566690|gb|AAR24235.1| At5g51130 [Arabidopsis thaliana] >gi|38604062|gb|AAR24774.1| At5g51130 [Arabidopsis thaliana]
contig09735	1.37683	3.38915	-2.01232	#gi|33286372:1-9 (R,S)-reticuline 7-O-methyltransferase [Papaver somniferum]
contig36489	2.69876	4.71108	-2.01232	| coclaurine N-methyltransferase, putative | chr4
contig14934	2.9618	5.08959	-2.12779	NMT1, XPL1, PEAMT | XPL1 (XIPOTL 1); methyltransferase/ phosphoethanolamine N-methyltransferase | chr3
contig02282	3.37683	5.51843	-2.1416	COG2265, TrmA, SAM-dependent methyltransferases related to tRNA (uracil-5-)-methyltransfe
contig46030	4.9618	7.13062	-2.16882	| phosphoethanolamine N-methyltransferase 2, putative (NMT2) | chr1
contig02866	1.37683	3.55908	-2.18224	SUVH5, SGD9 | SUVH5 (SU(VAR)3-9 HOMOLOG 5); histone methyltransferase | chr2
contig23407	1.37683	3.55908	-2.18224	SUVH3, SDG19 | SUVH3 (SU(VAR)3-9 HOMOLOG 3); histone methyltransferase | chr1
contig10894	2.37683	4.63708	-2.26024	HEN1, CRM2 | HEN1 (HUA ENHANCER 1); RNA methyltransferase | chr4
contig48803	2.69876	4.97411	-2.27535	#gi|255546199:1-9 protein arginine n-methyltransferase 1, putative [Ricinus communis] >gi|223546615|gb|EEF48113.1| protein arginine n-methyltransferase 1, putative [Ricinus communis]
contig40616	0.376834	2.71108	-2.33425	#gi|255545596:1-9 S-adenosylmethionine-dependent methyltransferase, putative [Ricinus communis] >gi|223546944|gb|EEF48441.1| S-adenosylmethionine-dependent methyltransferase, putative [Ricinus communis]
contig33870	0.376834	2.71108	-2.33425	| tRNA/rRNA methyltransferase (SpoU) family protein | chr4
contig04125	1.9618	4.29604	-2.33425	COG5082, AIR1, Arginine methyltransferase-interacting protein, contains RING Zn-finger [P
contig02963	0	2.38915	-2.38915	ATOMT1, OMT1 | ATOMT1 (O-METHYLTRANSFERASE 1); caffeate O-methyltransferase/ myricetin 3'-O-methyltransferase/ quercetin 3-O-methyltransferase | chr5
contig11951	0	2.38915	-2.38915	pfam03141, DUF248, Putative methyltransferase. Members of this family of hypothetical p
contig08893	0.376834	2.97411	-2.59728	| methyltransferase | chr4
contig09942	0.376834	2.97411	-2.59728	| methyltransferase | chr2
contig31225	1.37683	3.97411	-2.59728	| methyltransferase/ nucleic acid binding | chr4
contig31796	0.376834	2.97411	-2.59728	SUVH3, SDG19 | SUVH3 (SU(VAR)3-9 HOMOLOG 3); histone methyltransferase | chr1
contig37054	0	2.71108	-2.71108	SUVH4, KYP, SDG33 | SUVH4 (SU(VAR)3-9 HOMOLOG 4); double-stranded methylated DNA binding / histone methyltransferase(H3-K9 specific) / methyl-CpG binding / methyl-CpNpG binding / methyl-CpNpN binding | chr5
contig02631	0	2.71108	-2.71108	pfam10294, Methyltransf_16, Putative methyltransferase
contig35597	1.37683	4.08959	-2.71276	ATX2 | ATX2 (ARABIDOPSIS TRITHORAX-LIKE PROTEIN 2); DNA binding / histone methyltransferase(H3-K4 specific) | chr1
contig05869	2.37683	5.14404	-2.7672	#gi|255576426:1-9 Thiopurine S-methyltransferase, putative [Ricinus communis] >gi|223531456|gb|EEF33289.1| Thiopurine S-methyltransferase, putative [Ricinus communis]
contig33956	0.376834	3.19651	-2.81967	#gi|255544898:1-9 tRNA (5-methylaminomethyl-2-thiouridylate)-methyltransferase, putative [Ricinus communis] >gi|223547418|gb|EEF48913.1| tRNA (5-methylaminomethyl-2-thiouridylate)-methyltransferase, putative [Ricinus communis]
contig52609	0.376834	3.19651	-2.81967	#gi|134142079:1-9 plastid serine hydroxymethyltransferase [Populus tremuloides]
contig49041	1.37683	4.29604	-2.91921	#gi|255556536:1-9 S-adenosylmethionine-dependent methyltransferase, putative [Ricinus communis] >gi|223541617|gb|EEF43166.1| S-adenosylmethionine-dependent methyltransferase, putative [Ricinus communis]
contig42117	0.376834	3.38915	-3.01232	#gi|33286372:1-9 (R,S)-reticuline 7-O-methyltransferase [Papaver somniferum]
contig20238	1.37683	4.47661	-3.09978	JMT | JMT (JASMONIC ACID CARBOXYL METHYLTRANSFERASE); jasmonate O-methyltransferase | chr1
contig00182	0.376834	3.55908	-3.18224	pfam03141, DUF248, Putative methyltransferase. Members of this family of hypothetical p
contig04778	0	3.19651	-3.19651	ATXR2, SDG36 | ATXR2 (HISTONE-LYSINE N-METHYLTRANSFERASE ATXR2); zinc ion binding | chr3
contig14489	0	3.19651	-3.19651	SUVH3, SDG19 | SUVH3 (SU(VAR)3-9 HOMOLOG 3); histone methyltransferase | chr1
contig19467	0.376834	3.84858	-3.47175	Methyltransf_7, SAM dependent carboxyl methyltransferase. This family of pla
contig01966	4.07727	7.5986	-3.52133	thiol methyltransferase, putative | chr2
contig34015	0.376834	4.08959	-3.71276	thiol methyltransferase, putative | chr2
contig04897	0.376834	4.19651	-3.81967	Methyltransf_2, O-methyltransferase. This family includes a range of O-methy
contig02930	0.376834	4.63708	-4.26024	AIR1, Arginine methyltransferase-interacting protein, contains RING Zn-finger [P
contig26349	1.9618	6.61797	-4.65617	(R,S)-reticuline 7-O-methyltransferase [Papaver somniferum]
