# Supplementary material for: Comparative Transcriptome Analysis Using High Papaverine Mutant of Papaver somniferum Reveals Pathway and Uncharacterized Steps of Papaverine Biosynthesis
Source: PLoS One. 2013 May 30;8(5):e65622. doi: 10.1371/journal.pone.0065622 (PMC3667846; doi:10.1371/journal.pone.0065622)
Supplement: Table S13 — List of dehydrogenases identified in pap1 and BR086 and their relative expression (XLS) [file pone.0065622.s017.xls]

## Sheet: Sheet1
Supplementary Table S13: List of dehydrogenases identified in pap1 and BR086 and their relative expression
Contig	lane1	lane2	pvalue	tpm1	tpm2	logtpm1	logtpm2	foldchange
contig37785	244	0	1.12e-73	316.831	0	8.30757	0	8.30757	| 6-phosphogluconate dehydrogenase family protein | chr3
contig04982	117	0	1.36e-35	151.923	0	7.2472	0	7.2472	PGDH | PGDH (3-PHOSPHOGLYCERATE DEHYDROGENASE); phosphoglycerate dehydrogenase | chr1
contig11012	131	1	5.65e-38	170.102	1.30962	7.41026	0.389151	7.02111	DHAR2 | DHAR2 (DEHYDROASCORBATE REDUCTASE 2); glutathione binding / glutathione dehydrogenase (ascorbate) | chr1
contig27195	52	1	1.23e-14	67.5214	1.30962	6.07727	0.389151	5.68812	ATCAD9, CAD9 | CAD9 (CINNAMYL ALCOHOL DEHYDROGENASE 9); binding / catalytic/ oxidoreductase/ zinc ion binding | chr4
contig02999	16	0	3.06e-05	20.7758	0	4.37683	0	4.37683	| short-chain dehydrogenase/reductase (SDR) family protein | chr2
contig07718	19	1	4.02e-05	24.6713	1.30962	4.62476	0.389151	4.23561	GAPC, GAPC-1, GAPC1 | GAPC1 (GLYCERALDEHYDE-3-PHOSPHATE DEHYDROGENASE C SUBUNIT 1); glyceraldehyde-3-phosphate dehydrogenase (phosphorylating)/ glyceraldehyde-3-phosphate dehydrogenase | chr3
contig03207	14	0	0.000122273	18.1788	0	4.18419	0	4.18419	PRK06590, PRK06590, NADH dehydrogenase subunit L; Reviewed
contig03492	14	0	0.000122273	18.1788	0	4.18419	0	4.18419	CHL00144, odpB, pyruvate dehydrogenase E1 component beta subunit; Validated
contig01985	169	11	2.03e-37	219.445	14.4058	7.77771	3.84858	3.92913	| short-chain dehydrogenase/reductase (SDR) family protein | chr1
contig39718	15	1	0.000519667	19.4773	1.30962	4.28372	0.389151	3.89457	ADH1, ADH, ATADH, ATADH1 | ADH1 (ALCOHOL DEHYDROGENASE 1); alcohol dehydrogenase | chr1
contig33538	11	0	0.000977541	14.2834	0	3.83627	0	3.83627	| malate dehydrogenase (NAD), mitochondrial | chr1
contig31290	13	1	0.00183328	16.8804	1.30962	4.07727	0.389151	3.68812	NDHC | Encodes NADH dehydrogenase D3 subunit of the chloroplast NAD(P)H dehydrogenase complex | chrC
contig48315	13	1	0.00183328	16.8804	1.30962	4.07727	0.389151	3.68812	| tropinone reductase, putative / tropine dehydrogenase, putative | chr5
contig09939	9	0	0.00390881	11.6864	0	3.54676	0	3.54676	NDHB.2 | NADH dehydrogenase ND2 | chrC
contig12786	9	0	0.00390881	11.6864	0	3.54676	0	3.54676	NDHJ | Encodes NADH dehydrogenase subunit J. Its transcription is increased upon sulfur depletion. | chrC
contig13534	154	15	3.69e-30	199.967	19.6443	7.64362	4.29604	3.34758	NDHB.2 | NADH dehydrogenase ND2 | chrC
contig45579	7	0	0.015631	9.08942	0	3.18419	0	3.18419	| tropinone reductase, putative / tropine dehydrogenase, putative | chr1
contig04645	18	2	0.000403342	23.3728	2.61924	4.54676	1.38915	3.15761	NDHD | Represents a plastid-encoded subunit of a NAD(P)H dehydrogenase complex. Its mRNA is edited at four positions. Translation data is not available for this gene. | chrC
contig00542	16	2	0.00131447	20.7758	2.61924	4.37683	1.38915	2.98768	| alcohol dehydrogenase, putative | chr1
contig13584	16	2	0.00131447	20.7758	2.61924	4.37683	1.38915	2.98768	COG1512, COG1512, Beta-propeller domains of methanol dehydrogenase type [General function
contig37732	6	0	0.0312585	7.79093	0	2.9618	0	2.9618	| malate dehydrogenase, cytosolic, putative | chr5
contig29406	63	9	4.29e-11	81.8048	11.7866	6.35411	3.55908	2.79504	NDHH | Encodes the 49KDa plastid NAD(P)H dehydrogenase subunit H protein. Its transcription is regulated by an ndhF-specific plastid sigma factor, SIG4. | chrC
contig39550	5	0	0.0625114	6.49244	0	2.69876	0	2.69876	| malate dehydrogenase (NADP), chloroplast, putative | chr5
contig04693	5	0	0.0625114	6.49244	0	2.69876	0	2.69876	pfam10712, NAD-GH, NAD-specific glutamate dehydrogenase. The members of this are annota
contig10173	234	36	1.35e-36	303.846	47.1464	8.2472	5.55908	2.68812	NDHF | Chloroplast encoded NADH dehydrogenase unit. | chrC
contig14171	39	6	5.47e-07	50.6411	7.85773	5.66224	2.97411	2.68812	NAD4 | NADH dehydrogenase subunit 4 | chrM
contig31756	4	0	0.125014	5.19396	0	2.37683	0	2.37683	ALDH10A8 | ALDH10A8; 3-chloroallyl aldehyde dehydrogenase/ oxidoreductase | chr1
contig36965	4	0	0.125014	5.19396	0	2.37683	0	2.37683	ERD5, PRODH, AT-POX, ATPOX, ATPDH, PRO1 | ERD5 (EARLY RESPONSIVE TO DEHYDRATION 5); proline dehydrogenase | chr3
contig11294	4	0	0.125014	5.19396	0	2.37683	0	2.37683	AT1G56410.1	ERD2, HSP70T-1 | ERD2 (EARLY-RESPONSIVE TO DEHYDRATION 2); ATP binding | chr1
contig01622	87	17	1.75e-12	112.969	22.2636	6.81978	4.47661	2.34316	| arogenate dehydrogenase | chr5
contig14254	5	1	0.218776	6.49244	1.30962	2.69876	0.389151	2.30961	ALDH5F1, SSADH1, SSADH | ALDH5F1; 3-chloroallyl aldehyde dehydrogenase/ NAD or NADH binding / succinate-semialdehyde dehydrogenase | chr1
contig00026	24	5	0.000547855	31.1637	6.54811	4.9618	2.71108	2.25072	| tropinone reductase, putative / tropine dehydrogenase, putative | chr5
contig14100	42	9	3.42e-06	54.5365	11.7866	5.76915	3.55908	2.21008	NAD4 | NADH dehydrogenase subunit 4 | chrM
contig13602	321	71	1.03e-38	416.815	92.9832	8.70326	6.5389	2.16437	NDHC | Encodes NADH dehydrogenase D3 subunit of the chloroplast NAD(P)H dehydrogenase complex | chrC
contig18728	9	2	0.0654561	11.6864	2.61924	3.54676	1.38915	2.15761	COG1512, COG1512, Beta-propeller domains of methanol dehydrogenase type [General function
contig25663	4	1	0.375023	5.19396	1.30962	2.37683	0.389151	1.98768	| short-chain dehydrogenase/reductase (SDR) family protein | chr3
contig27594	12	3	0.0351805	15.5819	3.92887	3.9618	1.97411	1.98768	NDHD | Represents a plastid-encoded subunit of a NAD(P)H dehydrogenase complex. Its mRNA is edited at four positions. Translation data is not available for this gene. | chrC
contig45701	12	3	0.0351805	15.5819	3.92887	3.9618	1.97411	1.98768	| malate dehydrogenase (NADP), chloroplast, putative | chr5
contig48313	8	2	0.109407	10.3879	2.61924	3.37683	1.38915	1.98768	| tropinone reductase, putative / tropine dehydrogenase, putative | chr2
contig28288	295	76	2.9e-31	383.054	99.5313	8.5814	6.63708	1.94433	NAD4 | NADH dehydrogenase subunit 4 | chrM
contig40317	11	3	0.0574042	14.2834	3.92887	3.83627	1.97411	1.86215	NAD4L | Encodes NADH dehydrogenase subunit 4L. | chrM
contig19504	245	67	1.06e-24	318.13	87.7447	8.31347	6.45524	1.85823	| short-chain dehydrogenase/reductase (SDR) family protein | chr1
contig00049	40	11	5.75e-05	51.9396	14.4058	5.69876	3.84858	1.85018	PRK05846, PRK05846, NADH dehydrogenase subunit M; Reviewed
contig43571	136	38	4.2e-14	176.594	49.7656	7.4643	5.63708	1.82722	| short-chain dehydrogenase/reductase (SDR) family protein | chr2
contig35288	28	8	0.00119751	36.3577	10.477	5.18419	3.38915	1.79504	| short-chain dehydrogenase/reductase (SDR) family protein | chr3
contig25578	7	2	0.179723	9.08942	2.61924	3.18419	1.38915	1.79504	pfam00171, Aldedh, Aldehyde dehydrogenase family. This family of dehydrogenases act on
contig49263	545	159	9.62e-50	707.676	208.23	9.46695	7.70203	1.76491	| short-chain dehydrogenase/reductase (SDR) family protein | chr3
contig29229	54	17	1.27e-05	70.1184	22.2636	6.13172	4.47661	1.65511	DHAR3 | DHAR3 (dehydroascorbate reductase 1); glutathione dehydrogenase (ascorbate) | chr5
contig02492	156	51	1.58e-13	202.564	66.7907	7.66224	6.06158	1.60066	| UDP-glucose 6-dehydrogenase, putative | chr5
contig06810	3	1	0.625014	3.89547	1.30962	1.9618	0.389151	1.57265	ALDH2B7, ALDH2B | ALDH2B7; 3-chloroallyl aldehyde dehydrogenase/ aldehyde dehydrogenase (NAD) | chr1
contig17655	3	1	0.625014	3.89547	1.30962	1.9618	0.389151	1.57265	PDS3, PDS, PDE226 | PDS3 (PHYTOENE DESATURASE 3); phytoene dehydrogenase | chr4
contig28505	15	5	0.0414258	19.4773	6.54811	4.28372	2.71108	1.57265	| short-chain dehydrogenase/reductase (SDR) family protein | chr3
contig52960	6	2	0.289098	7.79093	2.61924	2.9618	1.38915	1.57265	GAPA, GAPA-1 | GAPA (GLYCERALDEHYDE 3-PHOSPHATE DEHYDROGENASE A SUBUNIT); glyceraldehyde-3-phosphate dehydrogenase/ protein binding | chr3
contig32541	27	9	0.00394464	35.0592	11.7866	5.13172	3.55908	1.57265	COG1512, COG1512, Beta-propeller domains of methanol dehydrogenase type [General function
contig40323	3	1	0.625014	3.89547	1.30962	1.9618	0.389151	1.57265	pfam00389, 2-Hacid_dh, D-isomer specific 2-hydroxyacid dehydrogenase, catalytic domain.
contig18723	313	105	7.62e-25	406.427	137.51	8.66685	7.1034	1.56346	| UDP-glucose 6-dehydrogenase, putative | chr3
contig13780	113	38	8.1e-10	146.729	49.7656	7.19701	5.63708	1.55993	COG0277, GlcD, FAD/FMN-containing dehydrogenases [Energy production and conversion]
contig21808	43	15	0.000309133	55.835	19.6443	5.8031	4.29604	1.50706	| UDP-glucose 6-dehydrogenase, putative | chr5
contig35289	39	14	0.000806886	50.6411	18.3347	5.66224	4.19651	1.46573	| short-chain dehydrogenase/reductase (SDR) family protein | chr3
contig03552	30	11	0.00433815	38.9547	14.4058	5.28372	3.84858	1.43514	| malate dehydrogenase, cytosolic, putative | chr5
contig06676	37	14	0.00177772	48.0441	18.3347	5.58629	4.19651	1.38978	COG1252, Ndh, NADH dehydrogenase, FAD-containing subunit [Energy production and conversio
contig00823	60	24	0.00010842	77.9093	31.4309	6.28372	4.97411	1.30961	| cinnamyl-alcohol dehydrogenase, putative (CAD) | chr5
contig12789	5	2	0.453155	6.49244	2.61924	2.69876	1.38915	1.30961	| tropinone reductase, putative / tropine dehydrogenase, putative | chr1
contig10502	5	2	0.453155	6.49244	2.61924	2.69876	1.38915	1.30961	COG2303, BetA, Choline dehydrogenase and related flavoproteins [Amino acid transport and
contig00363	141	58	3.91e-09	183.087	75.9581	7.51638	6.24713	1.26925	MTH00163, ND4, NADH dehydrogenase subunit 4; Provisional
contig02328	68	28	5.54e-05	88.2972	36.6694	6.4643	5.19651	1.26779	COG1252, Ndh, NADH dehydrogenase, FAD-containing subunit [Energy production and conversio
contig21850	28	12	0.0166279	36.3577	15.7155	5.18419	3.97411	1.21008	| short-chain dehydrogenase/reductase (SDR) family protein | chr3
contig01287	50	22	0.00130292	64.9244	28.8117	6.02069	4.84858	1.17211	PRK13529, PRK13529, malate dehydrogenase; Provisional
contig33431	9	4	0.266903	11.6864	5.23849	3.54676	2.38915	1.15761	INDL | INDL (IND1(IRON-SULFUR PROTEIN REQUIRED FOR NADH DEHYDROGENASE)-LIKE) | chr4
contig25005	9	4	0.266903	11.6864	5.23849	3.54676	2.38915	1.15761	pfam00171, Aldedh, Aldehyde dehydrogenase family. This family of dehydrogenases act on
contig00698	11	5	0.21018	14.2834	6.54811	3.83627	2.71108	1.12519	PSBG | Encodes a protein which was originally thought to be part of photosystem II but its wheat homolog was later shown to encode for subunit K of NADH dehydrogenase. | chrC
contig14022	11	5	0.21018	14.2834	6.54811	3.83627	2.71108	1.12519	| oxidoreductase, zinc-binding dehydrogenase family protein | chr4
contig18958	11	5	0.21018	14.2834	6.54811	3.83627	2.71108	1.12519	NAD7 | NADH dehydrogenase subunit 7 | chrM
contig31193	22	10	0.0501687	28.5668	13.0962	4.83627	3.71108	1.12519	| L-galactose dehydrogenase (L-GalDH) | chr4
contig01065	151	70	5.62e-08	196.072	91.6736	7.61524	6.51843	1.0968	ADH1, ADH, ATADH, ATADH1 | ADH1 (ALCOHOL DEHYDROGENASE 1); alcohol dehydrogenase | chr1
contig51583	30	14	0.0226824	38.9547	18.3347	5.28372	4.19651	1.08722	GAPA, GAPA-1 | GAPA (GLYCERALDEHYDE 3-PHOSPHATE DEHYDROGENASE A SUBUNIT); glyceraldehyde-3-phosphate dehydrogenase/ protein binding | chr3
contig28890	85	42	0.000173011	110.372	55.0041	6.78622	5.78147	1.00476	GAPA-2 | GAPA-2 (GLYCERALDEHYDE 3-PHOSPHATE DEHYDROGENASE A SUBUNIT 2); NAD or NADH binding / binding / catalytic/ glyceraldehyde-3-phosphate dehydrogenase (phosphorylating)/ glyceraldehyde-3-phosphate dehydrogenase | chr1
contig05279	12	6	0.237962	15.5819	7.85773	3.9618	2.97411	0.987683	SDRB, DECR | SDRB (SHORT-CHAIN DEHYDROGENASE-REDUCTASE B); binding / catalytic/ oxidoreductase | chr3
contig18179	6	3	0.507848	7.79093	3.92887	2.9618	1.97411	0.987683	ATNADP-ME4 | ATNADP-ME4 (NADP-malic enzyme 4); malate dehydrogenase (oxaloacetate-decarboxylating) (NADP+)/ malic enzyme/ oxidoreductase, acting on NADH or NADPH, NAD or NADP as acceptor | chr1
contig26723	32	16	0.029375	41.5516	20.954	5.37683	4.38915	0.987683	GDH2 | GDH2 (GLUTAMATE DEHYDROGENASE 2); ATP binding / glutamate dehydrogenase [NAD(P)+]/ glutamate dehydrogenase/ oxidoreductase | chr5
contig34410	18	9	0.12217	23.3728	11.7866	4.54676	3.55908	0.987683	PDH-E1 ALPHA | PDH-E1 ALPHA (PYRUVATE DEHYDROGENASE E1 ALPHA); pyruvate dehydrogenase (acetyl-transferring) | chr1
contig49013	4	2	0.687517	5.19396	2.61924	2.37683	1.38915	0.987683	NDHD | Represents a plastid-encoded subunit of a NAD(P)H dehydrogenase complex. Its mRNA is edited at four positions. Translation data is not available for this gene. | chrC
contig05903	6	3	0.507848	7.79093	3.92887	2.9618	1.97411	0.987683	COG0277, GlcD, FAD/FMN-containing dehydrogenases [Energy production and conversion]
contig30087	4	2	0.687517	5.19396	2.61924	2.37683	1.38915	0.987683	PRK11892, PRK11892, pyruvate dehydrogenase subunit beta; Provisional
contig11876	33	17	0.032918	42.8501	22.2636	5.42123	4.47661	0.944614	COG0277, GlcD, FAD/FMN-containing dehydrogenases [Energy production and conversion]
contig46971	15	8	0.210135	19.4773	10.477	4.28372	3.38915	0.894574	ATNADP-ME3 | ATNADP-ME3 (NADP-malic enzyme 3); malate dehydrogenase (oxaloacetate-decarboxylating) (NADP+)/ malic enzyme/ oxidoreductase, acting on NADH or NADPH, NAD or NADP as acceptor | chr5
contig21914	15	8	0.210135	19.4773	10.477	4.28372	3.38915	0.894574	COG1052, LdhA, Lactate dehydrogenase and related dehydrogenases [Energy production and co
contig13153	13	7	0.263264	16.8804	9.16736	4.07727	3.19651	0.880768	pfam10545, MADF_DNA_bdg, Alcohol dehydrogenase transcription factor Myb/SANT-like. The
contig06123	13	7	0.263264	16.8804	9.16736	4.07727	3.19651	0.880768	GLYR2, GR2 | GLYR2 (GLYOXYLATE REDUCTASE 2); glyoxylate reductase (NADP)/ phosphogluconate dehydrogenase (decarboxylating) | chr1
contig40289	13	7	0.263264	16.8804	9.16736	4.07727	3.19651	0.880768	PDH-E1 ALPHA | PDH-E1 ALPHA (PYRUVATE DEHYDROGENASE E1 ALPHA); pyruvate dehydrogenase (acetyl-transferring) | chr1
contig36378	24	13	0.0989851	31.1637	17.0251	4.9618	4.08959	0.872206	EMB3004, MEE32 | MEE32 (MATERNAL EFFECT EMBRYO ARREST 32); 3-dehydroquinate dehydratase/ NADP or NADPH binding / binding / catalytic/ shikimate 5-dehydrogenase | chr3
contig20733	191	104	6.28e-07	248.011	136.201	7.95426	7.08959	0.864672	PGDH | PGDH (3-PHOSPHOGLYCERATE DEHYDROGENASE); phosphoglycerate dehydrogenase | chr1
contig50031	11	6	0.332382	14.2834	7.85773	3.83627	2.97411	0.862152	SDRB, DECR | SDRB (SHORT-CHAIN DEHYDROGENASE-REDUCTASE B); binding / catalytic/ oxidoreductase | chr3
contig03025	11	6	0.332382	14.2834	7.85773	3.83627	2.97411	0.862152	COG4630, XdhA, Xanthine dehydrogenase, iron-sulfur cluster and FAD-binding subunit A [Nuc
contig05604	9	5	0.42401	11.6864	6.54811	3.54676	2.71108	0.83568	| L-lactate dehydrogenase, putative | chr4
contig20038	45	25	0.0225481	58.432	32.7406	5.86869	5.03301	0.83568	| 6-phosphogluconate dehydrogenase family protein | chr3
contig19002	18	10	0.185046	23.3728	13.0962	4.54676	3.71108	0.83568	PRK11856, PRK11856, branched-chain alpha-keto acid dehydrogenase subunit E2; Reviewed
contig48015	25	14	0.108254	32.4622	18.3347	5.02069	4.19651	0.824184	| short-chain dehydrogenase/reductase (SDR) family protein | chr4
contig31927	32	18	0.0650302	41.5516	23.5732	5.37683	4.55908	0.817758	ALDH3H1, ALDH4 | ALDH3H1 (ALDEHYDE DEHYDROGENASE 3H1); 3-chloroallyl aldehyde dehydrogenase/ aldehyde dehydrogenase (NAD) | chr1
contig00656	90	51	0.00130876	116.864	66.7907	6.86869	6.06158	0.807111	HPR | HPR; glycerate dehydrogenase/ poly(U) binding | chr1
contig07505	7	4	0.548869	9.08942	5.23849	3.18419	2.38915	0.795038	| short-chain dehydrogenase/reductase (SDR) family protein | chr2
contig01198	45	26	0.0320374	58.432	34.0502	5.86869	5.08959	0.779096	COG0277, GlcD, FAD/FMN-containing dehydrogenases [Energy production and conversion]
contig47258	12	7	0.359368	15.5819	9.16736	3.9618	3.19651	0.765291	AK-HSDH II, AK-HSDH | bifunctional aspartate kinase/homoserine dehydrogenase, putative / AK-HSDH, putative | chr4
contig41178	312	183	1.24e-08	405.129	239.661	8.66224	7.90485	0.757385	GAPB | GAPB (GLYCERALDEHYDE-3-PHOSPHATE DEHYDROGENASE B SUBUNIT); glyceraldehyde-3-phosphate dehydrogenase (NADP+)/ glyceraldehyde-3-phosphate dehydrogenase | chr1
contig03330	40	24	0.0600898	51.9396	31.4309	5.69876	4.97411	0.724649	ALDH6B2 | ALDH6B2; 3-chloroallyl aldehyde dehydrogenase/ methylmalonate-semialdehyde dehydrogenase (acylating)/ oxidoreductase | chr2
contig37166	5	3	0.726582	6.49244	3.92887	2.69876	1.97411	0.724649	| tropinone reductase, putative / tropine dehydrogenase, putative | chr1
contig46944	5	3	0.726582	6.49244	3.92887	2.69876	1.97411	0.724649	CHL00144, odpB, pyruvate dehydrogenase E1 component beta subunit; Validated
contig02744	106	64	0.00161202	137.64	83.8158	7.10475	6.38915	0.715603	ATLFNR1, FNR1 | FNR1 (FERREDOXIN-NADP(+)-OXIDOREDUCTASE 1); NADPH dehydrogenase/ electron transporter, transferring electrons within the cyclic electron transport pathway of photosynthesis/ electron transporter, transferring electrons within the noncyclic electron transp | chr5
contig18109	69	42	0.013326	89.5957	55.0041	6.48536	5.78147	0.70389	COG1250, FadB, 3-hydroxyacyl-CoA dehydrogenase [Lipid metabolism]
contig14977	21	13	0.229626	27.2683	17.0251	4.76915	4.08959	0.679561	PYRD | PYRD (pyrimidine d); dihydroorotate dehydrogenase | chr5
contig26398	21	13	0.229626	27.2683	17.0251	4.76915	4.08959	0.679561	EMB3004, MEE32 | MEE32 (MATERNAL EFFECT EMBRYO ARREST 32); 3-dehydroquinate dehydratase/ NADP or NADPH binding / binding / catalytic/ shikimate 5-dehydrogenase | chr3
contig01608	8	5	0.5811	10.3879	6.54811	3.37683	2.71108	0.665755	ALDH2B4, ALDH2, ALDH2A | ALDH2B4 (ALDEHYDE DEHYDROGENASE 2B4); 3-chloroallyl aldehyde dehydrogenase/ ATP binding / aldehyde dehydrogenase (NAD) | chr3
contig34398	8	5	0.5811	10.3879	6.54811	3.37683	2.71108	0.665755	| glycerol-3-phosphate dehydrogenase (NAD+) / GPDH | chr5
contig17350	38	24	0.0981437	49.3426	31.4309	5.62476	4.97411	0.650648	| 3-oxo-5-alpha-steroid 4-dehydrogenase family protein / steroid 5-alpha-reductase family protein | chr5
contig14674	11	7	0.480755	14.2834	9.16736	3.83627	3.19651	0.63976	PYRD | PYRD (pyrimidine d); dihydroorotate dehydrogenase | chr5
contig00088	65	42	0.0331167	84.4018	55.0041	6.3992	5.78147	0.617733	HPR | HPR; glycerate dehydrogenase/ poly(U) binding | chr1
contig28934	17	11	0.345052	22.0743	14.4058	4.4643	3.84858	0.615714	| short-chain dehydrogenase/reductase (SDR) family protein | chr5
contig21805	125	81	0.00269804	162.311	106.079	7.34262	6.729	0.613617	| UDP-glucose 6-dehydrogenase, putative | chr5
contig01109	97	63	0.00897235	125.953	82.5062	6.97675	6.36643	0.610316	| oxidoreductase, zinc-binding dehydrogenase family protein | chr1
contig03508	40	26	0.109069	51.9396	34.0502	5.69876	5.08959	0.609171	COG0277, GlcD, FAD/FMN-containing dehydrogenases [Energy production and conversion]
contig03706	20	13	0.296352	25.9698	17.0251	4.69876	4.08959	0.609171	#gi|255543927:1-9 NADH dehydrogenase, putative [Ricinus communis] >gi|223548037|gb|EEF49529.1| NADH dehydrogenase, putative [Ricinus communis]
contig11412	23	15	0.25604	29.8652	19.6443	4.9004	4.29604	0.604354	G6PD6 | G6PD6 (GLUCOSE-6-PHOSPHATE DEHYDROGENASE 6); glucose-6-phosphate dehydrogenase | chr5
contig28889	144	95	0.00229555	186.982	124.414	7.54676	6.95901	0.587752	GAPA, GAPA-1 | GAPA (GLYCERALDEHYDE 3-PHOSPHATE DEHYDROGENASE A SUBUNIT); glyceraldehyde-3-phosphate dehydrogenase/ protein binding | chr3
contig06681	3	2	1	3.89547	2.61924	1.9618	1.38915	0.572645	CNX3 | CNX3 (COFACTOR OF NITRATE REDUCTASE AND XANTHINE DEHYDROGENASE 3); catalytic | chr1
contig10813	6	4	0.753929	7.79093	5.23849	2.9618	2.38915	0.572645	| short-chain dehydrogenase/reductase (SDR) family protein | chr5
contig37347	3	2	1	3.89547	2.61924	1.9618	1.38915	0.572645	DHAR1, ATDHAR1 | DHAR1 (dehydroascorbate reductase); copper ion binding / glutathione dehydrogenase (ascorbate) | chr1
contig50295	6	4	0.753929	7.79093	5.23849	2.9618	2.38915	0.572645	| oxidoreductase, zinc-binding dehydrogenase family protein | chr4
contig10592	3	2	1	3.89547	2.61924	1.9618	1.38915	0.572645	pfam00815, Histidinol_dh, Histidinol dehydrogenase
contig23104	22	15	0.324172	28.5668	19.6443	4.83627	4.29604	0.540224	| short-chain dehydrogenase/reductase (SDR) family protein | chr3
contig35755	44	30	0.130437	57.1335	39.2887	5.83627	5.29604	0.540224	pfam10712, NAD-GH, NAD-specific glutamate dehydrogenase. The members of this are annota
contig00122	381	261	3.69e-06	494.724	341.811	8.95048	8.41706	0.533424	| sorbitol dehydrogenase, putative / L-iditol 2-dehydrogenase, putative | chr5
contig27498	29	20	0.253082	37.6562	26.1924	5.23481	4.71108	0.523736	CAD4, ATCAD4, CAD, CAD-C | ATCAD4; cinnamyl-alcohol dehydrogenase | chr3
contig20605	10	7	0.629113	12.9849	9.16736	3.69876	3.19651	0.502256	CHL00144, odpB, pyruvate dehydrogenase E1 component beta subunit; Validated
contig06940	27	19	0.302199	35.0592	24.8828	5.13172	4.63708	0.494643	NDHJ | Encodes NADH dehydrogenase subunit J. Its transcription is increased upon sulfur depletion. | chrC
contig30548	35	25	0.245319	45.4471	32.7406	5.50612	5.03301	0.47311	PRK13529, PRK13529, malate dehydrogenase; Provisional
contig33433	7	5	0.774439	9.08942	6.54811	3.18419	2.71108	0.47311	pfam10712, NAD-GH, NAD-specific glutamate dehydrogenase. The members of this are annota
contig41420	21	15	0.405187	27.2683	19.6443	4.76915	4.29604	0.47311	COG0300, DltE, Short-chain dehydrogenases of various substrate specificities [General fun
contig05541	25	18	0.360567	32.4622	23.5732	5.02069	4.55908	0.461614	COG0277, GlcD, FAD/FMN-containing dehydrogenases [Energy production and conversion]
contig40204	18	13	0.473256	23.3728	17.0251	4.54676	4.08959	0.457168	| oxidoreductase, zinc-binding dehydrogenase family protein | chr4
contig39549	70	51	0.101744	90.8942	66.7907	6.50612	6.06158	0.444541	| malate dehydrogenase (NADP), chloroplast, putative | chr5
contig34171	15	11	0.557291	19.4773	14.4058	4.28372	3.84858	0.435142	COG0673, MviM, Predicted dehydrogenases and related proteins [General function prediction
contig23939	189	140	0.00947667	245.414	183.347	7.93908	7.51843	0.420642	ATLFNR1, FNR1 | FNR1 (FERREDOXIN-NADP(+)-OXIDOREDUCTASE 1); NADPH dehydrogenase/ electron transporter, transferring electrons within the cyclic electron transport pathway of photosynthesis/ electron transporter, transferring electrons within the noncyclic electron transp | chr5
contig09461	8	6	0.790554	10.3879	7.85773	3.37683	2.97411	0.40272	| short-chain dehydrogenase/reductase (SDR) family protein | chr5
contig10505	4	3	1	5.19396	3.92887	2.37683	1.97411	0.40272	NAD1A, NAD1, ND1 | Encodes subunit of mitochondrial NAD(P)H dehydrogenase that is trans-spliced from three precursors, NAD1A, NAD1B, and NAD1C. | chrM
contig13192	24	18	0.440975	31.1637	23.5732	4.9618	4.55908	0.40272	ATXDH1, XDH1 | XDH1 (XANTHINE DEHYDROGENASE 1); xanthine dehydrogenase | chr4
contig32573	8	6	0.790554	10.3879	7.85773	3.37683	2.97411	0.40272	PDH-E1 ALPHA | PDH-E1 ALPHA (PYRUVATE DEHYDROGENASE E1 ALPHA); pyruvate dehydrogenase (acetyl-transferring) | chr1
contig46631	8	6	0.790554	10.3879	7.85773	3.37683	2.97411	0.40272	GDH2 | GDH2 (GLUTAMATE DEHYDROGENASE 2); ATP binding / glutamate dehydrogenase [NAD(P)+]/ glutamate dehydrogenase/ oxidoreductase | chr5
contig12853	4	3	1	5.19396	3.92887	2.37683	1.97411	0.40272	COG0644, FixC, Dehydrogenases (flavoproteins) [Energy production and conversion]
contig31739	8	6	0.790554	10.3879	7.85773	3.37683	2.97411	0.40272	MTH00163, ND4, NADH dehydrogenase subunit 4; Provisional
contig01258	461	349	0.000144946	598.603	457.058	9.22546	8.83623	0.389223	| 6-phosphogluconate dehydrogenase family protein | chr5
contig00487	13	10	0.677704	16.8804	13.0962	4.07727	3.71108	0.366195	| lysine-ketoglutarate reductase/saccharopine dehydrogenase bifunctional enzyme | chr4
contig22068	13	10	0.677704	16.8804	13.0962	4.07727	3.71108	0.366195	| tetrahydrofolate dehydrogenase/cyclohydrolase, putative | chr4
contig05144	22	17	0.522546	28.5668	22.2636	4.83627	4.47661	0.359652	ALDH22a1 | ALDH22a1 (Aldehyde Dehydrogenase 22a1); 3-chloroallyl aldehyde dehydrogenase/ oxidoreductase | chr3
contig01473	9	7	0.803648	11.6864	9.16736	3.54676	3.19651	0.350253	| short-chain dehydrogenase/reductase (SDR) family protein | chr2
contig15922	27	21	0.471074	35.0592	27.5021	5.13172	4.78147	0.350253	AtGLDP2 | AtGLDP2 (Arabidopsis thaliana glycine decarboxylase P-protein 2); ATP binding / glycine dehydrogenase (decarboxylating) | chr2
contig25069	9	7	0.803648	11.6864	9.16736	3.54676	3.19651	0.350253	DHAR3 | DHAR3 (dehydroascorbate reductase 1); glutathione dehydrogenase (ascorbate) | chr5
contig19873	23	18	0.532863	29.8652	23.5732	4.9004	4.55908	0.34132	| 6-phosphogluconate dehydrogenase family protein | chr5
contig34759	23	18	0.532863	29.8652	23.5732	4.9004	4.55908	0.34132	COG0300, DltE, Short-chain dehydrogenases of various substrate specificities [General fun
contig25632	37	29	0.389338	48.0441	37.979	5.58629	5.24713	0.339155	FRO1 | FRO1 (FROSTBITE1); NADH dehydrogenase (ubiquinone) | chr5
contig15586	198	156	0.0334215	257.101	204.301	8.00619	7.67455	0.331637	pfam01070, FMN_dh, FMN-dependent dehydrogenase
contig31194	24	19	0.542543	31.1637	24.8828	4.9618	4.63708	0.324718	| L-galactose dehydrogenase (L-GalDH) | chr4
contig04293	25	20	0.551648	32.4622	26.1924	5.02069	4.71108	0.309611	SDH4 | SDH4; succinate dehydrogenase (ubiquinone) | chr2
contig05594	30	24	0.49683	38.9547	31.4309	5.28372	4.97411	0.309611	PDK, ATPDHK | PDK (PYRUVATE DEHYDROGENASE KINASE); ATP binding / histidine phosphotransfer kinase/ pyruvate dehydrogenase (acetyl-transferring) kinase | chr3
contig30299	5	4	1	6.49244	5.23849	2.69876	2.38915	0.309611	| coenzyme F420 hydrogenase family / dehydrogenase, beta subunit family | chr1
contig31192	25	20	0.551648	32.4622	26.1924	5.02069	4.71108	0.309611	| L-galactose dehydrogenase (L-GalDH) | chr4
contig36368	20	16	0.617836	25.9698	20.954	4.69876	4.38915	0.309611	EMB3004, MEE32 | MEE32 (MATERNAL EFFECT EMBRYO ARREST 32); 3-dehydroquinate dehydratase/ NADP or NADPH binding / binding / catalytic/ shikimate 5-dehydrogenase | chr3
contig53492	5	4	1	6.49244	5.23849	2.69876	2.38915	0.309611	KCR2 | short-chain dehydrogenase/reductase (SDR) family protein | chr1
contig11710	5	4	1	6.49244	5.23849	2.69876	2.38915	0.309611	pfam10716, NdhL, NADH dehydrogenase transmembrane subunit. The NdhL family is a compone
contig27469	137	111	0.127338	177.893	145.368	7.47487	7.18357	0.291299	PMDH2 | PMDH2 (peroxisomal NAD-malate dehydrogenase 2); malate dehydrogenase | chr5
contig21201	16	13	0.711145	20.7758	17.0251	4.37683	4.08959	0.287243	PRK13529, PRK13529, malate dehydrogenase; Provisional
contig20037	65	53	0.311752	84.4018	69.41	6.3992	6.11707	0.28213	| 6-phosphogluconate dehydrogenase family protein | chr3
contig01834	11	9	0.823835	14.2834	11.7866	3.83627	3.55908	0.27719	| malate dehydrogenase, cytosolic, putative | chr1
contig18669	11	9	0.823835	14.2834	11.7866	3.83627	3.55908	0.27719	SDRB, DECR | SDRB (SHORT-CHAIN DEHYDROGENASE-REDUCTASE B); binding / catalytic/ oxidoreductase | chr3
contig06408	6	5	1	7.79093	6.54811	2.9618	2.71108	0.250717	ATCKX1, CKX1 | CKX1 (CYTOKININ OXIDASE/DEHYDROGENASE 1); cytokinin dehydrogenase | chr2
contig01729	6	5	1	7.79093	6.54811	2.9618	2.71108	0.250717	COG0300, DltE, Short-chain dehydrogenases of various substrate specificities [General fun
contig21226	49	41	0.461161	63.626	53.6945	5.99154	5.7467	0.244841	ALDH2C4, ALDH1A, REF1 | ALDH2C4; 3-chloroallyl aldehyde dehydrogenase/ aldehyde dehydrogenase (NAD)/ coniferyl-aldehyde dehydrogenase | chr3
contig04867	31	26	0.596833	40.2532	34.0502	5.33103	5.08959	0.24144	| 2-oxoacid dehydrogenase family protein | chr4
contig03017	53	45	0.480086	68.8199	58.933	6.10475	5.881	0.22375	ADH1, ADH, ATADH, ATADH1 | ADH1 (ALCOHOL DEHYDROGENASE 1); alcohol dehydrogenase | chr1
contig16311	20	17	0.742914	25.9698	22.2636	4.69876	4.47661	0.222148	CKX7, ATCKX5 | CKX7 (CYTOKININ OXIDASE 7); cytokinin dehydrogenase/ oxidoreductase | chr5
contig02923	34	29	0.614859	44.1486	37.979	5.4643	5.24713	0.217165	| short-chain dehydrogenase/reductase (SDR) family protein | chr3
contig34247	34	29	0.614859	44.1486	37.979	5.4643	5.24713	0.217165	ALDH2C4, ALDH1A, REF1 | ALDH2C4; 3-chloroallyl aldehyde dehydrogenase/ aldehyde dehydrogenase (NAD)/ coniferyl-aldehyde dehydrogenase | chr3
contig22506	75	64	0.397014	97.3867	83.8158	6.60565	6.38915	0.216502	MTH00150, ND4, NADH dehydrogenase subunit 4L; Provisional
contig21757	83	71	0.376127	107.775	92.9832	6.75187	6.5389	0.212975	EMB1467 | EMB1467 (embryo defective 1467); NADH dehydrogenase (ubiquinone)/ NADH dehydrogenase/ electron carrier/ iron-sulfur cluster binding / oxidoreductase/ oxidoreductase, acting on NADH or NADPH | chr5
contig15921	341	292	0.0675187	442.785	382.41	8.79046	8.57898	0.211486	AtGLDP1 | AtGLDP1 (Arabidopsis thaliana glycine decarboxylase P-protein 1); catalytic/ glycine dehydrogenase (decarboxylating)/ pyridoxal phosphate binding | chr4
contig15307	7	6	1	9.08942	7.85773	3.18419	2.97411	0.210075	PYRD | PYRD (pyrimidine d); dihydroorotate dehydrogenase | chr5
contig34508	7	6	1	9.08942	7.85773	3.18419	2.97411	0.210075	AK-HSDH II, AK-HSDH | bifunctional aspartate kinase/homoserine dehydrogenase, putative / AK-HSDH, putative | chr4
contig08438	7	6	1	9.08942	7.85773	3.18419	2.97411	0.210075	COG1512, COG1512, Beta-propeller domains of methanol dehydrogenase type [General function
contig28149	14	12	0.845056	18.1788	15.7155	4.18419	3.97411	0.210075	PRK06197, PRK06197, short chain dehydrogenase; Provisional
contig21082	29	25	0.683637	37.6562	32.7406	5.23481	5.03301	0.201808	IBR3 | IBR3 (IBA-RESPONSE 3); acyl-CoA dehydrogenase/ oxidoreductase | chr3
contig01028	76	66	0.450795	98.6852	86.4351	6.62476	6.43354	0.191216	| dihydrolipoyl dehydrogenase | chr4
contig08348	8	7	1	10.3879	9.16736	3.37683	3.19651	0.180328	| 2-oxoacid dehydrogenase family protein | chr5
contig02811	50	44	0.606605	64.9244	57.6234	6.02069	5.84858	0.172107	pfam00198, 2-oxoacid_dh, 2-oxoacid dehydrogenases acyltransferase (catalytic domain). T
contig01987	52	46	0.614052	67.5214	60.2426	6.07727	5.91271	0.164561	COG0644, FixC, Dehydrogenases (flavoproteins) [Energy production and conversion]
contig33549	61	54	0.576413	79.2078	70.7196	6.30757	6.14404	0.163533	COG0644, FixC, Dehydrogenases (flavoproteins) [Energy production and conversion]
contig14978	9	8	1	11.6864	10.477	3.54676	3.38915	0.157608	PYRD | PYRD (pyrimidine d); dihydroorotate dehydrogenase | chr5
contig36926	41	37	0.734524	53.238	48.456	5.73439	5.5986	0.135782	AT3BETAHSD/D2 | AT3BETAHSD/D2 (3BETA-HYDROXYSTEROID-DEHYDROGENASE/DECARBOXYLASE ISOFORM 2); 3-beta-hydroxy-delta5-steroid dehydrogenase/ sterol-4-alpha-carboxylate 3-dehydrogenase (decarboxylating) | chr2
contig51322	43	39	0.74084	55.835	51.0753	5.8031	5.67455	0.128545	PDH-E1 ALPHA | PDH-E1 ALPHA (PYRUVATE DEHYDROGENASE E1 ALPHA); pyruvate dehydrogenase (acetyl-transferring) | chr1
contig05428	33	30	0.801419	42.8501	39.2887	5.42123	5.29604	0.125186	| short-chain dehydrogenase/reductase (SDR) family protein | chr4
contig07005	11	10	1	14.2834	13.0962	3.83627	3.71108	0.125186	NAD1A, NAD1, ND1 | Encodes subunit of mitochondrial NAD(P)H dehydrogenase that is trans-spliced from three precursors, NAD1A, NAD1B, and NAD1C. | chrM
contig46972	11	10	1	14.2834	13.0962	3.83627	3.71108	0.125186	ATNADP-ME3 | ATNADP-ME3 (NADP-malic enzyme 3); malate dehydrogenase (oxaloacetate-decarboxylating) (NADP+)/ malic enzyme/ oxidoreductase, acting on NADH or NADPH, NAD or NADP as acceptor | chr5
contig47508	11	10	1	14.2834	13.0962	3.83627	3.71108	0.125186	PDH-E1 ALPHA | PDH-E1 ALPHA (PYRUVATE DEHYDROGENASE E1 ALPHA); pyruvate dehydrogenase (acetyl-transferring) | chr1
contig07033	11	10	1	14.2834	13.0962	3.83627	3.71108	0.125186	COG2303, BetA, Choline dehydrogenase and related flavoproteins [Amino acid transport and
contig11413	58	53	0.704665	75.3124	69.41	6.23481	6.11707	0.117743	G6PD6 | G6PD6 (GLUCOSE-6-PHOSPHATE DEHYDROGENASE 6); glucose-6-phosphate dehydrogenase | chr5
contig02440	12	11	1	15.5819	14.4058	3.9618	3.84858	0.113214	PRK08183, PRK08183, NADH dehydrogenase; Validated
contig06442	50	46	0.759854	64.9244	60.2426	6.02069	5.91271	0.107977	pfam09459, EB_dh, Ethylbenzene dehydrogenase. Eythylbenzene dehydrogenase is a heterotr
contig00309	38	35	0.815242	49.3426	45.8368	5.62476	5.51843	0.106327	ALDH3F1 | ALDH3F1 (Aldehyde Dehydrogenase 3F1); 3-chloroallyl aldehyde dehydrogenase/ aldehyde dehydrogenase (NAD) | chr4
contig22394	26	24	0.887776	33.7607	31.4309	5.07727	4.97411	0.10316	| 6-phosphogluconate dehydrogenase family protein | chr1
contig38812	13	12	1	16.8804	15.7155	4.07727	3.97411	0.10316	SDRB, DECR | SDRB (SHORT-CHAIN DEHYDROGENASE-REDUCTASE B); binding / catalytic/ oxidoreductase | chr3
contig15138	53	49	0.766815	68.8199	64.1715	6.10475	6.00386	0.100894	PRK13581, PRK13581, D-3-phosphoglycerate dehydrogenase; Provisional
contig21213	59	55	0.7791	76.6108	72.0292	6.25948	6.17051	0.0889663	ATNADP-ME4 | ATNADP-ME4 (NADP-malic enzyme 4); malate dehydrogenase (oxaloacetate-decarboxylating) (NADP+)/ malic enzyme/ oxidoreductase, acting on NADH or NADPH, NAD or NADP as acceptor | chr1
contig48877	31	29	0.897478	40.2532	37.979	5.33103	5.24713	0.0838982	pfam10712, NAD-GH, NAD-specific glutamate dehydrogenase. The members of this are annota
contig24192	116	109	0.689853	150.625	142.749	7.23481	7.15733	0.0774796	pfam10712, NAD-GH, NAD-specific glutamate dehydrogenase. The members of this are annota
contig01994	17	16	1	22.0743	20.954	4.4643	4.38915	0.0751458	| 3-hydroxybutyryl-CoA dehydrogenase, putative | chr3
contig00649	17	16	1	22.0743	20.954	4.4643	4.38915	0.0751458	PRK11856, PRK11856, branched-chain alpha-keto acid dehydrogenase subunit E2; Reviewed
contig27661	37	35	0.906356	48.0441	45.8368	5.58629	5.51843	0.0678533	PRK06411, PRK06411, NADH dehydrogenase subunit B; Validated
contig03387	95	91	0.826258	123.356	119.176	6.94669	6.89695	0.0497439	MAB1 | MAB1 (MACCI-BOU); catalytic/ pyruvate dehydrogenase (acetyl-transferring) | chr5
contig25635	25	24	1	32.4622	31.4309	5.02069	4.97411	0.0465766	FRO1 | FRO1 (FROSTBITE1); NADH dehydrogenase (ubiquinone) | chr5
contig39311	50	48	0.919679	64.9244	62.8619	6.02069	5.97411	0.0465766	| tetrahydrofolate dehydrogenase/cyclohydrolase, putative | chr3
contig00474	68	68	1	88.2972	89.0543	6.4643	6.47661	-0.0123171	GAPC, GAPC-1, GAPC1 | GAPC1 (GLYCERALDEHYDE-3-PHOSPHATE DEHYDROGENASE C SUBUNIT 1); glyceraldehyde-3-phosphate dehydrogenase (phosphorylating)/ glyceraldehyde-3-phosphate dehydrogenase | chr3
contig01687	17	17	1	22.0743	22.2636	4.4643	4.47661	-0.0123171	ATGLDH | ATGLDH (L-GALACTONO-1,4-LACTONE DEHYDOROGENASE); L-gulono-1,4-lactone dehydrogenase/ galactonolactone dehydrogenase | chr3
contig01803	8	8	1	10.3879	10.477	3.37683	3.38915	-0.0123171	NAD5B, NAD5.2, NAD5 | Mitochondrial NADH dehydrogenase subunit 5. The gene is trans-spliced from three different pre-cursors, NAD5a, NAD5b and NAD5c. | chrM
contig08992	8	8	1	10.3879	10.477	3.37683	3.38915	-0.0123171	| short-chain dehydrogenase/reductase (SDR) family protein | chr4
contig14337	14	14	1	18.1788	18.3347	4.18419	4.19651	-0.0123171	GDH2 | GDH2 (GLUTAMATE DEHYDROGENASE 2); ATP binding / glutamate dehydrogenase [NAD(P)+]/ glutamate dehydrogenase/ oxidoreductase | chr5
contig16307	19	19	1	24.6713	24.8828	4.62476	4.63708	-0.0123171	CKX7, ATCKX5 | CKX7 (CYTOKININ OXIDASE 7); cytokinin dehydrogenase/ oxidoreductase | chr5
contig18582	3	3	1	3.89547	3.92887	1.9618	1.97411	-0.0123171	| glutamate dehydrogenase, putative | chr1
contig18859	3	3	1	3.89547	3.92887	1.9618	1.97411	-0.0123171	PDS3, PDS, PDE226 | PDS3 (PHYTOENE DESATURASE 3); phytoene dehydrogenase | chr4
contig20314	1	1	1	1.29849	1.30962	0.376834	0.389151	-0.0123171	| tropinone reductase, putative / tropine dehydrogenase, putative | chr5
contig21380	14	14	1	18.1788	18.3347	4.18419	4.19651	-0.0123171	SDH1-1 | SDH1-1; ATP binding / succinate dehydrogenase | chr5
contig30258	5	5	1	6.49244	6.54811	2.69876	2.71108	-0.0123171	PDK, ATPDHK | PDK (PYRUVATE DEHYDROGENASE KINASE); ATP binding / histidine phosphotransfer kinase/ pyruvate dehydrogenase (acetyl-transferring) kinase | chr3
contig30462	9	9	1	11.6864	11.7866	3.54676	3.55908	-0.0123171	| short-chain dehydrogenase/reductase (SDR) family protein | chr4
contig32055	6	6	1	7.79093	7.85773	2.9618	2.97411	-0.0123171	| glycerol-3-phosphate dehydrogenase (NAD+) / GPDH | chr5
contig33592	8	8	1	10.3879	10.477	3.37683	3.38915	-0.0123171	| oxidoreductase, zinc-binding dehydrogenase family protein | chr4
contig36136	2	2	1	2.59698	2.61924	1.37683	1.38915	-0.0123171	ATHDH | ATHDH (HISTIDINOL DEHYDROGENASE); histidinol dehydrogenase | chr5
contig37233	7	7	1	9.08942	9.16736	3.18419	3.19651	-0.0123171	| 3-oxo-5-alpha-steroid 4-dehydrogenase family protein / steroid 5-alpha-reductase family protein | chr2
contig38400	12	12	1	15.5819	15.7155	3.9618	3.97411	-0.0123171	SDRB, DECR | SDRB (SHORT-CHAIN DEHYDROGENASE-REDUCTASE B); binding / catalytic/ oxidoreductase | chr3
contig39608	27	27	1	35.0592	35.3598	5.13172	5.14404	-0.0123171	PDH-E1 ALPHA | PDH-E1 ALPHA (PYRUVATE DEHYDROGENASE E1 ALPHA); pyruvate dehydrogenase (acetyl-transferring) | chr1
contig44000	4	4	1	5.19396	5.23849	2.37683	2.38915	-0.0123171	| short-chain dehydrogenase/reductase (SDR) family protein | chr4
contig48988	14	14	1	18.1788	18.3347	4.18419	4.19651	-0.0123171	DHAR2 | DHAR2 (DEHYDROASCORBATE REDUCTASE 2); glutathione binding / glutathione dehydrogenase (ascorbate) | chr1
contig50081	12	12	1	15.5819	15.7155	3.9618	3.97411	-0.0123171	| short-chain dehydrogenase/reductase (SDR) family protein | chr2
contig53642	7	7	1	9.08942	9.16736	3.18419	3.19651	-0.0123171	| short-chain dehydrogenase/reductase (SDR) family protein | chr4
contig02217	8	8	1	10.3879	10.477	3.37683	3.38915	-0.0123171	COG1052, LdhA, Lactate dehydrogenase and related dehydrogenases [Energy production and co
contig12265	3	3	1	3.89547	3.92887	1.9618	1.97411	-0.0123171	MTH00150, ND4, NADH dehydrogenase subunit 4L; Provisional
contig12808	3	3	1	3.89547	3.92887	1.9618	1.97411	-0.0123171	pfam00389, 2-Hacid_dh, D-isomer specific 2-hydroxyacid dehydrogenase, catalytic domain.
contig13830	7	7	1	9.08942	9.16736	3.18419	3.19651	-0.0123171	pfam01070, FMN_dh, FMN-dependent dehydrogenase
contig16463	1	1	1	1.29849	1.30962	0.376834	0.389151	-0.0123171	cd01152, ACAD_fadE6_17_26, Putative acyl-CoA dehydrogenase (ACAD). Mitochondrial acyl-CoA
contig17533	2	2	1	2.59698	2.61924	1.37683	1.38915	-0.0123171	CHL00049, ndhB, NADH dehydrogenase subunit 2
contig19004	10	10	1	12.9849	13.0962	3.69876	3.71108	-0.0123171	PRK11856, PRK11856, branched-chain alpha-keto acid dehydrogenase subunit E2; Reviewed
contig19026	3	3	1	3.89547	3.92887	1.9618	1.97411	-0.0123171	PRK05367, PRK05367, glycine dehydrogenase; Provisional
contig25178	3	3	1	3.89547	3.92887	1.9618	1.97411	-0.0123171	COG0362, Gnd, 6-phosphogluconate dehydrogenase [Carbohydrate transport and metabolism]
contig37534	4	4	1	5.19396	5.23849	2.37683	2.38915	-0.0123171	pfam02738, Ald_Xan_dh_C2, Aldehyde oxidase and xanthine dehydrogenase, molybdopterin bin
contig38026	2	2	1	2.59698	2.61924	1.37683	1.38915	-0.0123171	PRK10090, PRK10090, aldehyde dehydrogenase A; Provisional
contig20381	122	124	0.848631	158.416	162.393	7.30757	7.34335	-0.035776	| isocitrate dehydrogenase, putative / NADP+ isocitrate dehydrogenase, putative | chr1
contig43398	707	724	0.543305	918.032	948.166	9.8424	9.889	-0.0465966	GAPC, GAPC-1, GAPC1 | GAPC1 (GLYCERALDEHYDE-3-PHOSPHATE DEHYDROGENASE C SUBUNIT 1); glyceraldehyde-3-phosphate dehydrogenase (phosphorylating)/ glyceraldehyde-3-phosphate dehydrogenase | chr3
contig15003	509	524	0.554498	660.931	686.242	9.36836	9.42257	-0.0542182	GAPC, GAPC-1, GAPC1 | GAPC1 (GLYCERALDEHYDE-3-PHOSPHATE DEHYDROGENASE C SUBUNIT 1); glyceraldehyde-3-phosphate dehydrogenase (phosphorylating)/ glyceraldehyde-3-phosphate dehydrogenase | chr3
contig00260	27	28	0.893452	35.0592	36.6694	5.13172	5.19651	-0.0647845	| 6-phosphogluconate dehydrogenase NAD-binding domain-containing protein | chr4
contig20388	81	84	0.815467	105.178	110.008	6.71668	6.78147	-0.0647845	| isocitrate dehydrogenase, putative / NADP+ isocitrate dehydrogenase, putative | chr1
contig45329	27	28	0.893452	35.0592	36.6694	5.13172	5.19651	-0.0647845	CKX7, ATCKX5 | CKX7 (CYTOKININ OXIDASE 7); cytokinin dehydrogenase/ oxidoreductase | chr5
contig21766	128	133	0.710831	166.207	174.18	7.37683	7.44443	-0.0675995	EMB1467 | EMB1467 (embryo defective 1467); NADH dehydrogenase (ubiquinone)/ NADH dehydrogenase/ electron carrier/ iron-sulfur cluster binding / oxidoreductase/ oxidoreductase, acting on NADH or NADPH | chr5
contig30549	25	26	0.889464	32.4622	34.0502	5.02069	5.08959	-0.0689006	PRK13529, PRK13529, malate dehydrogenase; Provisional
contig21788	48	50	0.840289	62.3275	65.4811	5.9618	6.03301	-0.0712108	EMB1467 | EMB1467 (embryo defective 1467); NADH dehydrogenase (ubiquinone)/ NADH dehydrogenase/ electron carrier/ iron-sulfur cluster binding / oxidoreductase/ oxidoreductase, acting on NADH or NADPH | chr5
contig18894	84	88	0.760515	109.073	115.247	6.76915	6.84858	-0.0794313	| dihydroorotate dehydrogenase family protein / dihydroorotate oxidase family protein | chr3
contig20593	76	80	0.748974	98.6852	104.77	6.62476	6.71108	-0.0863177	PDH-E1 BETA | PDH-E1 BETA (PYRUVATE DEHYDROGENASE E1 BETA); pyruvate dehydrogenase (acetyl-transferring) | chr1
contig13628	37	39	0.819256	48.0441	51.0753	5.58629	5.67455	-0.0882659	| oxidoreductase, zinc-binding dehydrogenase family protein | chr3
contig43922	54	57	0.776254	70.1184	74.6485	6.13172	6.22204	-0.0903196	PRK06411, PRK06411, NADH dehydrogenase subunit B; Validated
contig01800	17	18	0.867417	22.0743	23.5732	4.4643	4.55908	-0.0947792	| lysine-ketoglutarate reductase/saccharopine dehydrogenase bifunctional enzyme | chr4
contig27655	16	17	0.863626	20.7758	22.2636	4.37683	4.47661	-0.0997799	PRK06411, PRK06411, NADH dehydrogenase subunit B; Validated
contig07699	15	16	0.859491	19.4773	20.954	4.28372	4.38915	-0.105426	ATHDH | ATHDH (HISTIDINOL DEHYDROGENASE); histidinol dehydrogenase | chr5
contig01079	43	46	0.7512	55.835	60.2426	5.8031	5.91271	-0.109614	COG0277, GlcD, FAD/FMN-containing dehydrogenases [Energy production and conversion]
contig19454	140	151	0.482261	181.788	197.753	7.50612	7.62756	-0.121439	ALDH11A3 | ALDH11A3; 3-chloroallyl aldehyde dehydrogenase/ glyceraldehyde-3-phosphate dehydrogenase (NADP+) | chr2
contig04372	25	27	0.78304	32.4622	35.3598	5.02069	5.14404	-0.123348	| tetrahydrofolate dehydrogenase/cyclohydrolase, putative | chr3
contig20389	50	54	0.695505	64.9244	70.7196	6.02069	6.14404	-0.123348	| isocitrate dehydrogenase, putative / NADP+ isocitrate dehydrogenase, putative | chr1
contig47919	34	37	0.722983	44.1486	48.456	5.4643	5.5986	-0.134308	MTH00097, ND6, NADH dehydrogenase subunit 6; Provisional
contig23170	11	12	0.838164	14.2834	15.7155	3.83627	3.97411	-0.137848	SDP6 | SDP6 (SUGAR-DEPENDENT 6); glycerol-3-phosphate dehydrogenase | chr3
contig45996	11	12	0.838164	14.2834	15.7155	3.83627	3.97411	-0.137848	| short-chain dehydrogenase/reductase (SDR) family protein | chr4
contig36632	133	146	0.402527	172.699	191.205	7.43212	7.57898	-0.146859	pfam10712, NAD-GH, NAD-specific glutamate dehydrogenase. The members of this are annota
contig39207	10	11	0.831125	12.9849	14.4058	3.69876	3.84858	-0.149821	ALDH2B7, ALDH2B | ALDH2B7; 3-chloroallyl aldehyde dehydrogenase/ aldehyde dehydrogenase (NAD) | chr1
contig48627	10	11	0.831125	12.9849	14.4058	3.69876	3.84858	-0.149821	PRK11856, PRK11856, branched-chain alpha-keto acid dehydrogenase subunit E2; Reviewed
contig00102	79	87	0.534878	102.581	113.937	6.68061	6.83209	-0.15148	| isocitrate dehydrogenase, putative / NADP+ isocitrate dehydrogenase, putative | chr1
contig43603	27	30	0.692907	35.0592	39.2887	5.13172	5.29604	-0.16432	SDP6 | SDP6 (SUGAR-DEPENDENT 6); glycerol-3-phosphate dehydrogenase | chr3
contig37435	9	10	0.82308	11.6864	13.0962	3.54676	3.71108	-0.16432	COG1233, COG1233, Phytoene dehydrogenase and related proteins [Secondary metabolites bios
contig42706	251	279	0.192709	325.921	365.385	8.34838	8.51327	-0.164895	| malate dehydrogenase (NAD), mitochondrial | chr1
contig29721	43	48	0.601158	55.835	62.8619	5.8031	5.97411	-0.171015	MFP2, ATMFP2 | MFP2 (MULTIFUNCTIONAL PROTEIN 2); 3-hydroxyacyl-CoA dehydrogenase/ enoyl-CoA hydratase | chr3
contig12918	17	19	0.741841	22.0743	24.8828	4.4643	4.63708	-0.172782	COG0300, DltE, Short-chain dehydrogenases of various substrate specificities [General fun
contig15923	48	54	0.553273	62.3275	70.7196	5.9618	6.14404	-0.182242	AtGLDP2 | AtGLDP2 (Arabidopsis thaliana glycine decarboxylase P-protein 2); ATP binding / glycine dehydrogenase (decarboxylating) | chr2
contig29727	32	36	0.629201	41.5516	47.1464	5.37683	5.55908	-0.182242	MFP2, ATMFP2 | MFP2 (MULTIFUNCTIONAL PROTEIN 2); 3-hydroxyacyl-CoA dehydrogenase/ enoyl-CoA hydratase | chr3
contig02895	16	18	0.734861	20.7758	23.5732	4.37683	4.55908	-0.182242	COG0673, MviM, Predicted dehydrogenases and related proteins [General function prediction
contig49521	47	53	0.549365	61.029	69.41	5.93142	6.11707	-0.185649	PDH-E1 ALPHA | PDH-E1 ALPHA (PYRUVATE DEHYDROGENASE E1 ALPHA); pyruvate dehydrogenase (acetyl-transferring) | chr1
contig00147	23	26	0.67062	29.8652	34.0502	4.9004	5.08959	-0.189195	COG0300, DltE, Short-chain dehydrogenases of various substrate specificities [General fun
contig30024	61	69	0.483368	79.2078	90.3639	6.30757	6.49768	-0.190104	| 2-oxoacid dehydrogenase family protein | chr5
contig21753	30	34	0.618847	38.9547	44.5272	5.28372	5.47661	-0.192889	EMB1467 | EMB1467 (embryo defective 1467); NADH dehydrogenase (ubiquinone)/ NADH dehydrogenase/ electron carrier/ iron-sulfur cluster binding / oxidoreductase/ oxidoreductase, acting on NADH or NADPH | chr5
contig02634	7	8	0.802806	9.08942	10.477	3.18419	3.38915	-0.204962	ALDH2B7, ALDH2B | ALDH2B7; 3-chloroallyl aldehyde dehydrogenase/ aldehyde dehydrogenase (NAD) | chr1
contig12037	7	8	0.802806	9.08942	10.477	3.18419	3.38915	-0.204962	AtHSD7 | AtHSD7 (hydroxysteroid dehydrogenase 7); binding / catalytic/ oxidoreductase | chr5
contig21874	13	15	0.709949	16.8804	19.6443	4.07727	4.29604	-0.218768	DHAR2 | DHAR2 (DEHYDROASCORBATE REDUCTASE 2); glutathione binding / glutathione dehydrogenase (ascorbate) | chr1
contig27107	13	15	0.709949	16.8804	19.6443	4.07727	4.29604	-0.218768	ATCAD1, CAD1 | cinnamyl-alcohol dehydrogenase, putative | chr1
contig01749	89	103	0.312354	115.566	134.891	6.85257	7.07565	-0.223084	PRK07539, PRK07539, NADH dehydrogenase subunit E; Validated
contig46836	19	22	0.642666	24.6713	28.8117	4.62476	4.84858	-0.223821	ADH1, ADH, ATADH, ATADH1 | ADH1 (ALCOHOL DEHYDROGENASE 1); alcohol dehydrogenase | chr1
contig24959	19	22	0.642666	24.6713	28.8117	4.62476	4.84858	-0.223821	MTH00096, ND5, NADH dehydrogenase subunit 5; Provisional
contig05993	18	21	0.634494	23.3728	27.5021	4.54676	4.78147	-0.234709	ALDH10A9 | ALDH10A9; 3-chloroallyl aldehyde dehydrogenase/ oxidoreductase | chr3
contig48193	6	7	0.789656	7.79093	9.16736	2.9618	3.19651	-0.234709	| short-chain dehydrogenase/reductase (SDR) family protein | chr4
contig10828	6	7	0.789656	7.79093	9.16736	2.9618	3.19651	-0.234709	PRK06172, PRK06172, short chain dehydrogenase; Provisional
contig02198	58	68	0.373461	75.3124	89.0543	6.23481	6.47661	-0.241799	IDH1 | IDH1 (ISOCITRATE DEHYDROGENASE 1); isocitrate dehydrogenase (NAD+)/ oxidoreductase, acting on the CH-OH group of donors, NAD or NADP as acceptor | chr4
contig19519	63	74	0.347655	81.8048	96.912	6.35411	6.5986	-0.244491	DHAR2 | DHAR2 (DEHYDROASCORBATE REDUCTASE 2); glutathione binding / glutathione dehydrogenase (ascorbate) | chr1
contig00527	33	39	0.481199	42.8501	51.0753	5.42123	5.67455	-0.253325	| D-3-phosphoglycerate dehydrogenase, putative / 3-PGDH, putative | chr3
contig03692	22	26	0.566678	28.5668	34.0502	4.83627	5.08959	-0.253325	GPDHC1 | GPDHC1; NAD or NADH binding / glycerol-3-phosphate dehydrogenase (NAD+) | chr2
contig30463	11	13	0.68883	14.2834	17.0251	3.83627	4.08959	-0.253325	| short-chain dehydrogenase/reductase (SDR) family protein | chr4
contig24191	109	129	0.174182	141.535	168.941	7.14502	7.40038	-0.25536	pfam10712, NAD-GH, NAD-specific glutamate dehydrogenase. The members of this are annota
contig31686	161	193	0.0793943	209.057	252.757	7.70775	7.98161	-0.273857	SDH1-1 | SDH1-1; ATP binding / succinate dehydrogenase | chr5
contig46347	596	715	0.000610672	773.899	936.38	9.596	9.87095	-0.274948	GAPC, GAPC-1, GAPC1 | GAPC1 (GLYCERALDEHYDE-3-PHOSPHATE DEHYDROGENASE C SUBUNIT 1); glyceraldehyde-3-phosphate dehydrogenase (phosphorylating)/ glyceraldehyde-3-phosphate dehydrogenase | chr3
contig45564	5	6	0.773472	6.49244	7.85773	2.69876	2.97411	-0.275351	| alcohol dehydrogenase, putative | chr5
contig00475	43	52	0.356755	55.835	68.1004	5.8031	6.08959	-0.286492	ADH1, ADH, ATADH, ATADH1 | ADH1 (ALCOHOL DEHYDROGENASE 1); alcohol dehydrogenase | chr1
contig30320	19	23	0.540802	24.6713	30.1213	4.62476	4.91271	-0.287952	| short-chain dehydrogenase/reductase (SDR) family protein | chr3
contig50933	172	209	0.0514571	223.34	273.711	7.8031	8.09651	-0.293411	| malate dehydrogenase, cytosolic, putative | chr1
contig00354	68	83	0.22227	88.2972	108.699	6.4643	6.76419	-0.299894	HOT5, ADH2, GSNOR | HOT5 (sensitive to hot temperatures 5); S-(hydroxymethyl)glutathione dehydrogenase/ S-nitrosoglutathione reductase | chr5
contig46409	760	929	1.82e-05	986.852	1216.64	9.94669	10.2487	-0.301996	| malate dehydrogenase, cytosolic, putative | chr5
contig20679	13	16	0.583143	16.8804	20.954	4.07727	4.38915	-0.311877	CER10, ECR, ATTSC13, TSC13 | CER10; 3-oxo-5-alpha-steroid 4-dehydrogenase/ fatty acid elongase/ trans-2-enoyl-CoA reductase (NADPH) | chr3
contig03111	13	16	0.583143	16.8804	20.954	4.07727	4.38915	-0.311877	COG0667, Tas, Predicted oxidoreductases (related to aryl-alcohol dehydrogenases) [Energy
contig18980	21	26	0.469163	27.2683	34.0502	4.76915	5.08959	-0.320439	ALDH7B4 | ALDH7B4 (Aldehyde Dehydrogenase 7B4); 3-chloroallyl aldehyde dehydrogenase/ oxidoreductase | chr1
contig33926	33	41	0.353962	42.8501	53.6945	5.42123	5.7467	-0.325475	| inosine-5'-monophosphate dehydrogenase | chr1
contig08733	12	15	0.570022	15.5819	19.6443	3.9618	4.29604	-0.334245	| 3-beta hydroxysteroid dehydrogenase/isomerase family protein | chr2
contig13671	4	5	0.752874	5.19396	6.54811	2.37683	2.71108	-0.334245	| short-chain dehydrogenase/reductase (SDR) family protein | chr4
contig20171	4	5	0.752874	5.19396	6.54811	2.37683	2.71108	-0.334245	ALDH10A9 | ALDH10A9; 3-chloroallyl aldehyde dehydrogenase/ oxidoreductase | chr3
contig29728	24	30	0.416986	31.1637	39.2887	4.9618	5.29604	-0.334245	MFP2, ATMFP2 | MFP2 (MULTIFUNCTIONAL PROTEIN 2); 3-hydroxyacyl-CoA dehydrogenase/ enoyl-CoA hydratase | chr3
contig35504	8	10	0.646233	10.3879	13.0962	3.37683	3.71108	-0.334245	| oxidoreductase, zinc-binding dehydrogenase family protein | chr4
contig48808	8	10	0.646233	10.3879	13.0962	3.37683	3.71108	-0.334245	CAD5, CAD-5 | ATCAD5 (CINNAMYL ALCOHOL DEHYDROGENASE 5); cinnamyl-alcohol dehydrogenase | chr4
contig35021	4	5	0.752874	5.19396	6.54811	2.37683	2.71108	-0.334245	COG1233, COG1233, Phytoene dehydrogenase and related proteins [Secondary metabolites bios
contig40676	234	294	0.00694516	303.846	385.029	8.2472	8.58882	-0.341625	AT-E1 ALPHA | AT-E1 ALPHA; oxidoreductase, acting on the aldehyde or oxo group of donors, disulfide as acceptor / pyruvate dehydrogenase (acetyl-transferring) | chr1
contig42229	31	39	0.34071	40.2532	51.0753	5.33103	5.67455	-0.343523	MDH | MDH (MALATE DEHYDROGENASE); L-malate dehydrogenase/ binding / catalytic/ malate dehydrogenase/ oxidoreductase/ oxidoreductase, acting on the CH-OH group of donors, NAD or NADP as acceptor | chr3
contig21332	46	58	0.239864	59.7305	75.9581	5.9004	6.24713	-0.346736	SDH4 | SDH4; succinate dehydrogenase (ubiquinone) | chr2
contig11201	19	24	0.449613	24.6713	31.4309	4.62476	4.97411	-0.349352	| short-chain dehydrogenase/reductase (SDR) family protein | chr1
contig16572	11	14	0.555583	14.2834	18.3347	3.83627	4.19651	-0.36024	G6PD1 | G6PD1 (GLUCOSE-6-PHOSPHATE DEHYDROGENASE 1); glucose-6-phosphate dehydrogenase | chr5
contig42919	11	14	0.555583	14.2834	18.3347	3.83627	4.19651	-0.36024	SDH1-1 | SDH1-1; ATP binding / succinate dehydrogenase | chr5
contig00415	29	37	0.32665	37.6562	48.456	5.23481	5.5986	-0.363789	| 2-oxoglutarate dehydrogenase E1 component, putative / oxoglutarate decarboxylase, putative / alpha-ketoglutaric dehydrogenase, putative | chr5
contig00836	14	18	0.4851	18.1788	23.5732	4.18419	4.55908	-0.374887	ALDH2C4, ALDH1A, REF1 | ALDH2C4; 3-chloroallyl aldehyde dehydrogenase/ aldehyde dehydrogenase (NAD)/ coniferyl-aldehyde dehydrogenase | chr3
contig07493	21	27	0.389777	27.2683	35.3598	4.76915	5.14404	-0.374887	NDC1 | NDC1 (NAD(P)H dehydrogenase C1); NADH dehydrogenase | chr5
contig10665	14	18	0.4851	18.1788	23.5732	4.18419	4.55908	-0.374887	| short-chain dehydrogenase/reductase (SDR) family protein | chr3
contig24771	7	9	0.627616	9.08942	11.7866	3.18419	3.55908	-0.374887	| short-chain dehydrogenase/reductase (SDR) family protein | chr4
contig47509	72	93	0.101879	93.4912	121.795	6.54676	6.92831	-0.381551	PDH-E1 ALPHA | PDH-E1 ALPHA (PYRUVATE DEHYDROGENASE E1 ALPHA); pyruvate dehydrogenase (acetyl-transferring) | chr1
contig42918	68	88	0.109142	88.2972	115.247	6.4643	6.84858	-0.384286	PRK11856, PRK11856, branched-chain alpha-keto acid dehydrogenase subunit E2; Reviewed
contig26292	27	35	0.311702	35.0592	45.8368	5.13172	5.51843	-0.386713	ALDH2C4, ALDH1A, REF1 | ALDH2C4; 3-chloroallyl aldehyde dehydrogenase/ aldehyde dehydrogenase (NAD)/ coniferyl-aldehyde dehydrogenase | chr3
contig05526	64	83	0.11696	83.1033	108.699	6.37683	6.76419	-0.387357	pfam10712, NAD-GH, NAD-specific glutamate dehydrogenase. The members of this are annota
contig10921	104	135	0.0386284	135.043	176.799	7.07727	7.46597	-0.388693	| 2-oxoglutarate dehydrogenase E1 component, putative / oxoglutarate decarboxylase, putative / alpha-ketoglutaric dehydrogenase, putative | chr3
contig32033	10	13	0.539592	12.9849	17.0251	3.69876	4.08959	-0.390829	| alcohol dehydrogenase, putative | chr5
contig29245	22	29	0.3299	28.5668	37.979	4.83627	5.24713	-0.410866	MTH00114, ND5, NADH dehydrogenase subunit 5; Provisional
contig25087	40	53	0.178172	51.9396	69.41	5.69876	6.11707	-0.418309	CI51 | CI51 (51 kDa subunit of complex I); 4 iron, 4 sulfur cluster binding / FMN binding / NAD or NADH binding / NADH dehydrogenase (ubiquinone)/ oxidoreductase, acting on NADH or NADPH | chr5
contig01383	12	16	0.456435	15.5819	20.954	3.9618	4.38915	-0.427355	GDH1 | GDH1 (GLUTAMATE DEHYDROGENASE 1); ATP binding / glutamate dehydrogenase [NAD(P)+]/ oxidoreductase | chr5
contig02803	18	24	0.358499	23.3728	31.4309	4.54676	4.97411	-0.427355	| tropinone reductase, putative / tropine dehydrogenase, putative | chr5
contig06350	18	24	0.358499	23.3728	31.4309	4.54676	4.97411	-0.427355	NDA2 | NDA2 (ALTERNATIVE NAD(P)H DEHYDROGENASE 2); FAD binding / NADH dehydrogenase/ oxidoreductase | chr2
contig08113	3	4	0.72541	3.89547	5.23849	1.9618	2.38915	-0.427355	| arogenate dehydrogenase | chr5
contig11244	3	4	0.72541	3.89547	5.23849	1.9618	2.38915	-0.427355	| short-chain dehydrogenase/reductase (SDR) family protein | chr3
contig12250	3	4	0.72541	3.89547	5.23849	1.9618	2.38915	-0.427355	ATHDH | ATHDH (HISTIDINOL DEHYDROGENASE); histidinol dehydrogenase | chr5
contig14451	36	48	0.191197	46.7456	62.8619	5.54676	5.97411	-0.427355	ALDH22a1 | ALDH22a1 (Aldehyde Dehydrogenase 22a1); 3-chloroallyl aldehyde dehydrogenase/ oxidoreductase | chr3
contig21482	3	4	0.72541	3.89547	5.23849	1.9618	2.38915	-0.427355	| short-chain dehydrogenase/reductase (SDR) family protein | chr2
contig26719	6	8	0.605718	7.79093	10.477	2.9618	3.38915	-0.427355	AK-HSDH I, AK-HSDH | AK-HSDH I (ASPARTATE KINASE-HOMOSERINE DEHYDROGENASE I); aspartate kinase/ homoserine dehydrogenase | chr1
contig06484	6	8	0.605718	7.79093	10.477	2.9618	3.38915	-0.427355	COG0644, FixC, Dehydrogenases (flavoproteins) [Energy production and conversion]
contig45047	17	23	0.346994	22.0743	30.1213	4.4643	4.91271	-0.448416	| proline oxidase, putative / osmotic stress-responsive proline dehydrogenase, putative | chr5
contig10593	14	19	0.389633	18.1788	24.8828	4.18419	4.63708	-0.45289	ATHDH | ATHDH (HISTIDINOL DEHYDROGENASE); histidinol dehydrogenase | chr5
contig01958	11	15	0.440208	14.2834	19.6443	3.83627	4.29604	-0.459776	COG1233, COG1233, Phytoene dehydrogenase and related proteins [Secondary metabolites bios
contig44433	49	67	0.0946054	63.626	87.7447	5.99154	6.45524	-0.463696	HOT5, ADH2, GSNOR | HOT5 (sensitive to hot temperatures 5); S-(hydroxymethyl)glutathione dehydrogenase/ S-nitrosoglutathione reductase | chr5
contig00609	8	11	0.50167	10.3879	14.4058	3.37683	3.84858	-0.471749	| 6-phosphogluconate dehydrogenase family protein | chr5
contig00831	8	11	0.50167	10.3879	14.4058	3.37683	3.84858	-0.471749	CKX7, ATCKX5 | CKX7 (CYTOKININ OXIDASE 7); cytokinin dehydrogenase/ oxidoreductase | chr5
contig14357	8	11	0.50167	10.3879	14.4058	3.37683	3.84858	-0.471749	| short-chain dehydrogenase/reductase (SDR) family protein | chr1
contig25086	50	69	0.0814295	64.9244	90.3639	6.02069	6.49768	-0.476985	CI51 | CI51 (51 kDa subunit of complex I); 4 iron, 4 sulfur cluster binding / FMN binding / NAD or NADH binding / NADH dehydrogenase (ubiquinone)/ oxidoreductase, acting on NADH or NADPH | chr5
contig51783	21	29	0.260609	27.2683	37.979	4.76915	5.24713	-0.477981	GDH2 | GDH2 (GLUTAMATE DEHYDROGENASE 2); ATP binding / glutamate dehydrogenase [NAD(P)+]/ glutamate dehydrogenase/ oxidoreductase | chr5
contig26297	34	47	0.149231	44.1486	61.5522	5.4643	5.94374	-0.479443	IBR3 | IBR3 (IBA-RESPONSE 3); acyl-CoA dehydrogenase/ oxidoreductase | chr3
contig14481	26	36	0.205679	33.7607	47.1464	5.07727	5.55908	-0.481802	PYRD | PYRD (pyrimidine d); dihydroorotate dehydrogenase | chr5
contig26534	18	25	0.289334	23.3728	32.7406	4.54676	5.03301	-0.486248	pfam10545, MADF_DNA_bdg, Alcohol dehydrogenase transcription factor Myb/SANT-like. The
contig01208	59	82	0.0524971	76.6108	107.389	6.25948	6.7467	-0.487226	| oxidoreductase, zinc-binding dehydrogenase family protein | chr3
contig03703	64	89	0.0429947	83.1033	116.556	6.37683	6.86488	-0.488051	ALDH22a1 | ALDH22a1 (Aldehyde Dehydrogenase 22a1); 3-chloroallyl aldehyde dehydrogenase/ oxidoreductase | chr3
contig19022	23	32	0.227045	29.8652	41.9079	4.9004	5.38915	-0.488755	PRK11856, PRK11856, branched-chain alpha-keto acid dehydrogenase subunit E2; Reviewed
contig08626	28	39	0.180207	36.3577	51.0753	5.18419	5.67455	-0.490364	G6PD6 | G6PD6 (GLUCOSE-6-PHOSPHATE DEHYDROGENASE 6); glucose-6-phosphate dehydrogenase | chr5
contig08461	5	7	0.579443	6.49244	9.16736	2.69876	3.19651	-0.497744	GAPC-2, GAPC2 | GAPC2 (GLYCERALDEHYDE-3-PHOSPHATE DEHYDROGENASE C2); NAD or NADH binding / binding / catalytic/ glyceraldehyde-3-phosphate dehydrogenase (phosphorylating)/ glyceraldehyde-3-phosphate dehydrogenase | chr1
contig38948	5	7	0.579443	6.49244	9.16736	2.69876	3.19651	-0.497744	ABA2, SIS4, GIN1, SDR1, ISI4, SRE1, ATABA2, ATSDR1 | ABA2 (ABA DEFICIENT 2); alcohol dehydrogenase/ oxidoreductase/ xanthoxin dehydrogenase | chr1
contig48177	10	14	0.422458	12.9849	18.3347	3.69876	4.19651	-0.497744	GDH1 | GDH1 (GLUTAMATE DEHYDROGENASE 1); ATP binding / glutamate dehydrogenase [NAD(P)+]/ oxidoreductase | chr5
contig03102	5	7	0.579443	6.49244	9.16736	2.69876	3.19651	-0.497744	COG1052, LdhA, Lactate dehydrogenase and related dehydrogenases [Energy production and co
contig18791	5	7	0.579443	6.49244	9.16736	2.69876	3.19651	-0.497744	pfam02738, Ald_Xan_dh_C2, Aldehyde oxidase and xanthine dehydrogenase, molybdopterin bin
contig45685	27	38	0.173695	35.0592	49.7656	5.13172	5.63708	-0.505357	ALDH7B4 | ALDH7B4 (Aldehyde Dehydrogenase 7B4); 3-chloroallyl aldehyde dehydrogenase/ oxidoreductase | chr1
contig31721	17	24	0.278073	22.0743	31.4309	4.4643	4.97411	-0.509817	| short-chain dehydrogenase/reductase (SDR) family protein | chr3
contig02747	24	34	0.190858	31.1637	44.5272	4.9618	5.47661	-0.514817	| oxidoreductase, zinc-binding dehydrogenase family protein | chr5
contig13172	24	34	0.190858	31.1637	44.5272	4.9618	5.47661	-0.514817	COG1233, COG1233, Phytoene dehydrogenase and related proteins [Secondary metabolites bios
contig35982	12	17	0.359655	15.5819	22.2636	3.9618	4.47661	-0.514817	COG0673, MviM, Predicted dehydrogenases and related proteins [General function prediction
contig45399	7	10	0.478847	9.08942	13.0962	3.18419	3.71108	-0.52689	| short-chain dehydrogenase/reductase (SDR) family protein | chr3
contig45995	7	10	0.478847	9.08942	13.0962	3.18419	3.71108	-0.52689	| short-chain dehydrogenase/reductase (SDR) family protein | chr4
contig25372	63	90	0.0287806	81.8048	117.866	6.35411	6.881	-0.52689	pfam10712, NAD-GH, NAD-specific glutamate dehydrogenase. The members of this are annota
contig49396	39	56	0.08115	50.6411	73.3388	5.66224	6.19651	-0.53427	MAB1 | MAB1 (MACCI-BOU); catalytic/ pyruvate dehydrogenase (acetyl-transferring) | chr5
contig16291	64	92	0.024713	83.1033	120.485	6.37683	6.91271	-0.535879	PRK12373, PRK12373, NADH dehydrogenase subunit E; Provisional
contig31783	41	59	0.0717952	53.238	77.2677	5.73439	6.27179	-0.537408	PRK11856, PRK11856, branched-chain alpha-keto acid dehydrogenase subunit E2; Reviewed
contig38980	25	36	0.16032	32.4622	47.1464	5.02069	5.55908	-0.538386	| 3-beta-hydroxy-delta5-steroid dehydrogenase/ binding / catalytic/ cinnamoyl-CoA reductase | chr1
contig12846	50	72	0.0461551	64.9244	94.2928	6.02069	6.55908	-0.538386	COG0644, FixC, Dehydrogenases (flavoproteins) [Energy production and conversion]
contig20837	38	55	0.0779497	49.3426	72.0292	5.62476	6.17051	-0.545749	SDH4 | SDH4; succinate dehydrogenase (ubiquinone) | chr2
contig08167	20	29	0.200907	25.9698	37.979	4.69876	5.24713	-0.54837	pfam10712, NAD-GH, NAD-specific glutamate dehydrogenase. The members of this are annota
contig19874	31	45	0.108742	40.2532	58.933	5.33103	5.881	-0.549974	| 6-phosphogluconate dehydrogenase family protein | chr5
contig18325	11	16	0.342971	14.2834	20.954	3.83627	4.38915	-0.552885	AK-HSDH II, AK-HSDH | bifunctional aspartate kinase/homoserine dehydrogenase, putative / AK-HSDH, putative | chr4
contig08254	11	16	0.342971	14.2834	20.954	3.83627	4.38915	-0.552885	COG0111, SerA, Phosphoglycerate dehydrogenase and related dehydrogenases [Amino acid tran
contig48984	61	89	0.0219852	79.2078	116.556	6.30757	6.86488	-0.557313	PRK13581, PRK13581, D-3-phosphoglycerate dehydrogenase; Provisional
contig01524	19	28	0.191696	24.6713	36.6694	4.62476	5.19651	-0.571744	ALDH7B4 | ALDH7B4 (Aldehyde Dehydrogenase 7B4); 3-chloroallyl aldehyde dehydrogenase/ oxidoreductase | chr1
contig21189	19	28	0.191696	24.6713	36.6694	4.62476	5.19651	-0.571744	PRK13529, PRK13529, malate dehydrogenase; Provisional
contig06572	21	31	0.167356	27.2683	40.5983	4.76915	5.34335	-0.574196	ATNADP-ME3 | ATNADP-ME3 (NADP-malic enzyme 3); malate dehydrogenase (oxaloacetate-decarboxylating) (NADP+)/ malic enzyme/ oxidoreductase, acting on NADH or NADPH, NAD or NADP as acceptor | chr5
contig51290	21	31	0.167356	27.2683	40.5983	4.76915	5.34335	-0.574196	PDH-E1 ALPHA | PDH-E1 ALPHA (PYRUVATE DEHYDROGENASE E1 ALPHA); pyruvate dehydrogenase (acetyl-transferring) | chr1
contig43815	226	334	3.14e-06	293.458	437.414	8.19701	8.77285	-0.575842	mtLPD1 | mtLPD1 (mitochondrial lipoamide dehydrogenase 1); ATP binding / dihydrolipoyl dehydrogenase | chr1
contig13585	25	37	0.128494	32.4622	48.456	5.02069	5.5986	-0.577914	| tetrahydrofolate dehydrogenase/cyclohydrolase, putative | chr3
contig40386	252	373	8.02e-07	327.219	488.489	8.35411	8.93218	-0.578069	FAD2 | FAD2 (FATTY ACID DESATURASE 2); delta12-fatty acid dehydrogenase/ omega-6 fatty acid desaturase | chr3
contig01351	183	272	2.31e-05	237.623	356.217	7.89253	8.47661	-0.58408	ALDH10A8 | ALDH10A8; 3-chloroallyl aldehyde dehydrogenase/ oxidoreductase | chr1
contig10033	55	82	0.0208091	71.4169	107.389	6.15819	6.7467	-0.588509	ALDH5F1, SSADH1, SSADH | ALDH5F1; 3-chloroallyl aldehyde dehydrogenase/ NAD or NADH binding / succinate-semialdehyde dehydrogenase | chr1
contig02364	14	21	0.241114	18.1788	27.5021	4.18419	4.78147	-0.59728	DIN4 | DIN4 (DARK INDUCIBLE 4); 3-methyl-2-oxobutanoate dehydrogenase (2-methylpropanoyl-transferring)/ catalytic | chr3
contig12964	2	3	0.686177	2.59698	3.92887	1.37683	1.97411	-0.59728	| short-chain dehydrogenase/reductase (SDR) family protein | chr3
contig19403	8	12	0.381342	10.3879	15.7155	3.37683	3.97411	-0.59728	IVD, ATIVD | IVD (ISOVALERYL-COA-DEHYDROGENASE); ATP binding / isovaleryl-CoA dehydrogenase | chr3
contig19404	8	12	0.381342	10.3879	15.7155	3.37683	3.97411	-0.59728	IVD, ATIVD | IVD (ISOVALERYL-COA-DEHYDROGENASE); ATP binding / isovaleryl-CoA dehydrogenase | chr3
contig20233	6	9	0.452601	7.79093	11.7866	2.9618	3.55908	-0.59728	| short-chain dehydrogenase/reductase (SDR) family protein | chr5
contig40562	6	9	0.452601	7.79093	11.7866	2.9618	3.55908	-0.59728	| short-chain dehydrogenase/reductase (SDR) family protein | chr1
contig45476	4	6	0.547111	5.19396	7.85773	2.37683	2.97411	-0.59728	| 3-isopropylmalate dehydrogenase, chloroplast, putative | chr5
contig09391	10	15	0.324967	12.9849	19.6443	3.69876	4.29604	-0.59728	COG2084, MmsB, 3-hydroxyisobutyrate dehydrogenase and related beta-hydroxyacid dehydrogen
contig30088	6	9	0.452601	7.79093	11.7866	2.9618	3.55908	-0.59728	PRK11856, PRK11856, branched-chain alpha-keto acid dehydrogenase subunit E2; Reviewed
contig35030	4	6	0.547111	5.19396	7.85773	2.37683	2.97411	-0.59728	COG0277, GlcD, FAD/FMN-containing dehydrogenases [Energy production and conversion]
contig13873	51	77	0.0212954	66.2229	100.841	6.04926	6.65594	-0.606678	| 6-phosphogluconate dehydrogenase family protein | chr5
contig23207	29	44	0.0794156	37.6562	57.6234	5.23481	5.84858	-0.613768	MAB1 | MAB1 (MACCI-BOU); catalytic/ pyruvate dehydrogenase (acetyl-transferring) | chr5
contig18324	11	17	0.263	14.2834	22.2636	3.83627	4.47661	-0.640348	AK-HSDH II, AK-HSDH | bifunctional aspartate kinase/homoserine dehydrogenase, putative / AK-HSDH, putative | chr4
contig28523	49	76	0.0154907	63.626	99.5313	5.99154	6.63708	-0.645535	GHBDH, ATGHBDH, GLYR1, GR1 | GLYR1 (GLYOXYLATE REDUCTASE 1); 3-hydroxybutyrate dehydrogenase/ phosphogluconate dehydrogenase (decarboxylating) | chr3
contig20808	83	129	0.00152133	107.775	168.941	6.75187	7.40038	-0.648505	HOT5, ADH2, GSNOR | HOT5 (sensitive to hot temperatures 5); S-(hydroxymethyl)glutathione dehydrogenase/ S-nitrosoglutathione reductase | chr5
contig22104	63	98	0.00565551	81.8048	128.343	6.35411	7.00386	-0.649747	| isocitrate dehydrogenase, putative / NAD+ isocitrate dehydrogenase, putative | chr5
contig00016	16	25	0.162503	20.7758	32.7406	4.37683	5.03301	-0.656173	| inosine-5'-monophosphate dehydrogenase, putative | chr1
contig21330	16	25	0.162503	20.7758	32.7406	4.37683	5.03301	-0.656173	| 3-isopropylmalate dehydrogenase, chloroplast, putative | chr1
contig08494	7	11	0.357286	9.08942	14.4058	3.18419	3.84858	-0.664394	BCE2, LTA1, DIN3 | BCE2; acetyltransferase/ alpha-ketoacid dehydrogenase/ dihydrolipoamide branched chain acyltransferase | chr3
contig50399	7	11	0.357286	9.08942	14.4058	3.18419	3.84858	-0.664394	pfam01070, FMN_dh, FMN-dependent dehydrogenase
contig44801	12	19	0.213489	15.5819	24.8828	3.9618	4.63708	-0.675282	cd01151, GCD, Glutaryl-CoA dehydrogenase (GCD). GCD is an acyl-CoA dehydrogenase, which c
contig23391	57	91	0.00504154	74.0139	119.176	6.20972	6.89695	-0.687222	| 2-oxoglutarate dehydrogenase E1 component, putative / oxoglutarate decarboxylase, putative / alpha-ketoglutaric dehydrogenase, putative | chr5
contig04422	5	8	0.42199	6.49244	10.477	2.69876	3.38915	-0.690389	| prephenate dehydrogenase family protein | chr1
contig30089	20	32	0.0970936	25.9698	41.9079	4.69876	5.38915	-0.690389	PRK11856, PRK11856, branched-chain alpha-keto acid dehydrogenase subunit E2; Reviewed
contig35195	18	29	0.110028	23.3728	37.979	4.54676	5.24713	-0.700373	PRK11856, PRK11856, branched-chain alpha-keto acid dehydrogenase subunit E2; Reviewed
contig00413	44	71	0.0115779	57.1335	92.9832	5.83627	6.5389	-0.702633	FDH | FDH (FORMATE DEHYDROGENASE); NAD or NADH binding / binding / catalytic/ cofactor binding / oxidoreductase, acting on the CH-OH group of donors, NAD or NADP as acceptor | chr5
contig08809	32	52	0.0288889	41.5516	68.1004	5.37683	6.08959	-0.712757	| cinnamyl-alcohol dehydrogenase, putative (CAD) | chr5
contig00798	37	61	0.0150861	48.0441	79.887	5.58629	6.31989	-0.733601	DHAR2 | DHAR2 (DEHYDROASCORBATE REDUCTASE 2); glutathione binding / glutathione dehydrogenase (ascorbate) | chr1
contig18976	15	25	0.115844	19.4773	32.7406	4.28372	5.03301	-0.749283	ALDH7B4 | ALDH7B4 (Aldehyde Dehydrogenase 7B4); 3-chloroallyl aldehyde dehydrogenase/ oxidoreductase | chr1
contig37252	3	5	0.505973	3.89547	6.54811	1.9618	2.71108	-0.749283	NAD6 | NADH dehydrogenase subunit 6 | chrM
contig39465	6	10	0.330286	7.79093	13.0962	2.9618	3.71108	-0.749283	| arogenate dehydrogenase | chr5
contig03612	3	5	0.505973	3.89547	6.54811	1.9618	2.71108	-0.749283	COG2303, BetA, Choline dehydrogenase and related flavoproteins [Amino acid transport and
contig31033	154	259	1.57e-07	199.967	339.192	7.64362	8.40596	-0.762339	SDH2-2 | SDH2-2; electron carrier/ succinate dehydrogenase | chr5
contig17195	44	74	0.00557253	57.1335	96.912	5.83627	6.5986	-0.762339	PRK13529, PRK13529, malate dehydrogenase; Provisional
contig14450	25	43	0.0289028	32.4622	56.3138	5.02069	5.81542	-0.794726	ALDH22a1 | ALDH22a1 (Aldehyde Dehydrogenase 22a1); 3-chloroallyl aldehyde dehydrogenase/ oxidoreductase | chr3
contig03621	37	64	0.00701294	48.0441	83.8158	5.58629	6.38915	-0.802864	CNX5, SIR1 | CNX5 (CO-FACTOR FOR NITRATE, REDUCTASE AND XANTHINE DEHYDROGENASE 5); Mo-molybdopterin cofactor sulfurase | chr5
contig13552	19	33	0.0525357	24.6713	43.2175	4.62476	5.43354	-0.808784	| inosine-5'-monophosphate dehydrogenase, putative | chr1
contig27504	4	7	0.385676	5.19396	9.16736	2.37683	3.19651	-0.819672	PYRD | PYRD (pyrimidine d); dihydroorotate dehydrogenase | chr5
contig39504	12	21	0.119971	15.5819	27.5021	3.9618	4.78147	-0.819672	| 3-oxo-5-alpha-steroid 4-dehydrogenase family protein / steroid 5-alpha-reductase family protein | chr2
contig18782	97	170	5.36e-06	125.953	222.636	6.97675	7.79854	-0.821795	IDH1 | IDH1 (ISOCITRATE DEHYDROGENASE 1); isocitrate dehydrogenase (NAD+)/ oxidoreductase, acting on the CH-OH group of donors, NAD or NADP as acceptor | chr4
contig01773	39	69	0.00373832	50.6411	90.3639	5.66224	6.49768	-0.835439	| 6-phosphogluconate dehydrogenase NAD-binding domain-containing protein | chr4
contig00303	74	131	6.19e-05	96.0882	171.561	6.58629	7.42257	-0.836287	| 2-oxoglutarate dehydrogenase E1 component, putative / oxoglutarate decarboxylase, putative / alpha-ketoglutaric dehydrogenase, putative | chr3
contig38947	9	16	0.166912	11.6864	20.954	3.54676	4.38915	-0.842392	| short-chain dehydrogenase/reductase (SDR) family protein | chr3
contig18533	41	73	0.00260061	53.238	95.6024	5.73439	6.57898	-0.84459	| isocitrate dehydrogenase, putative / NADP+ isocitrate dehydrogenase, putative | chr5
contig25655	35	63	0.0045028	45.4471	82.5062	5.50612	6.36643	-0.860314	PRK05888, PRK05888, NADH dehydrogenase subunit I; Provisional
contig07525	23	42	0.018226	29.8652	55.0041	4.9004	5.78147	-0.881073	CER10, ECR, ATTSC13, TSC13 | CER10; 3-oxo-5-alpha-steroid 4-dehydrogenase/ fatty acid elongase/ trans-2-enoyl-CoA reductase (NADPH) | chr3
contig07136	12	22	0.0882645	15.5819	28.8117	3.9618	4.84858	-0.886786	| oxidoreductase, zinc-binding dehydrogenase family protein | chr3
contig36538	18	33	0.0357745	23.3728	43.2175	4.54676	5.43354	-0.886786	P5CS2 | P5CS2 (DELTA 1-PYRROLINE-5-CARBOXYLATE SYNTHASE 2); catalytic/ glutamate 5-kinase/ glutamate-5-semialdehyde dehydrogenase/ oxidoreductase | chr3
contig06236	13	24	0.0718277	16.8804	31.4309	4.07727	4.97411	-0.89684	| oxidoreductase, zinc-binding dehydrogenase family protein | chr4
contig06987	13	24	0.0718277	16.8804	31.4309	4.07727	4.97411	-0.89684	| 3-beta hydroxysteroid dehydrogenase/isomerase family protein | chr2
contig23218	59	109	0.000102759	76.6108	142.749	6.25948	7.15733	-0.897858	COG1052, LdhA, Lactate dehydrogenase and related dehydrogenases [Energy production and co
contig42285	33	61	0.00371334	42.8501	79.887	5.42123	6.31989	-0.89866	cd01151, GCD, Glutaryl-CoA dehydrogenase (GCD). GCD is an acyl-CoA dehydrogenase, which c
contig34364	56	104	0.000133037	72.7154	136.201	6.18419	7.08959	-0.905402	pfam10712, NAD-GH, NAD-specific glutamate dehydrogenase. The members of this are annota
contig16909	50	93	0.000295087	64.9244	121.795	6.02069	6.92831	-0.90762	ALDH2B4, ALDH2, ALDH2A | ALDH2B4 (ALDEHYDE DEHYDROGENASE 2B4); 3-chloroallyl aldehyde dehydrogenase/ ATP binding / aldehyde dehydrogenase (NAD) | chr3
contig03589	22	41	0.0164557	28.5668	53.6945	4.83627	5.7467	-0.910437	CI51 | CI51 (51 kDa subunit of complex I); 4 iron, 4 sulfur cluster binding / FMN binding / NAD or NADH binding / NADH dehydrogenase (ubiquinone)/ oxidoreductase, acting on NADH or NADPH | chr5
contig23303	8	15	0.149925	10.3879	19.6443	3.37683	4.29604	-0.919208	ALDH12A1, ATP5CDH, P5CDH | ALDH12A1; 1-pyrroline-5-carboxylate dehydrogenase/ 3-chloroallyl aldehyde dehydrogenase | chr5
contig20801	50	94	0.00022259	64.9244	123.104	6.02069	6.94374	-0.92305	HOT5, ADH2, GSNOR | HOT5 (sensitive to hot temperatures 5); S-(hydroxymethyl)glutathione dehydrogenase/ S-nitrosoglutathione reductase | chr5
contig27847	11	21	0.0789458	14.2834	27.5021	3.83627	4.78147	-0.945203	| 3-beta hydroxysteroid dehydrogenase/isomerase family protein | chr2
contig18318	28	54	0.0039108	36.3577	70.7196	5.18419	6.14404	-0.95985	POR C, PORC | POR C (PROTOCHLOROPHYLLIDE OXIDOREDUCTASE); NADPH dehydrogenase/ oxidoreductase/ protochlorophyllide reductase | chr1
contig19931	15	29	0.0349883	19.4773	37.979	4.28372	5.24713	-0.963407	ELI3-2, ELI3, ATCAD8, CAD-B2 | ELI3-2 (ELICITOR-ACTIVATED GENE 3-2); aryl-alcohol dehydrogenase/ mannitol dehydrogenase | chr4
contig09321	21	41	0.0108447	27.2683	53.6945	4.76915	5.7467	-0.977552	COG0673, MviM, Predicted dehydrogenases and related proteins [General function prediction
contig01164	2	4	0.451145	2.59698	5.23849	1.37683	2.38915	-1.01232	ALDH2C4, ALDH1A, REF1 | ALDH2C4; 3-chloroallyl aldehyde dehydrogenase/ aldehyde dehydrogenase (NAD)/ coniferyl-aldehyde dehydrogenase | chr3
contig12768	2	4	0.451145	2.59698	5.23849	1.37683	2.38915	-1.01232	| 6-phosphogluconate dehydrogenase NAD-binding domain-containing protein | chr1
contig17357	3	6	0.341685	3.89547	7.85773	1.9618	2.97411	-1.01232	ALDH2C4, ALDH1A, REF1 | ALDH2C4; 3-chloroallyl aldehyde dehydrogenase/ aldehyde dehydrogenase (NAD)/ coniferyl-aldehyde dehydrogenase | chr3
contig21084	5	10	0.208216	6.49244	13.0962	2.69876	3.71108	-1.01232	IBR3 | IBR3 (IBA-RESPONSE 3); acyl-CoA dehydrogenase/ oxidoreductase | chr3
contig26139	9	18	0.0858914	11.6864	23.5732	3.54676	4.55908	-1.01232	| 2-oxoisovalerate dehydrogenase, putative / 3-methyl-2-oxobutanoate dehydrogenase, putative / branched-chain alpha-keto acid dehydrogenase E1 alpha subunit, putative | chr5
contig27753	3	6	0.341685	3.89547	7.85773	1.9618	2.97411	-1.01232	| glutamate dehydrogenase, putative | chr1
contig30482	9	18	0.0858914	11.6864	23.5732	3.54676	4.55908	-1.01232	| oxidoreductase, zinc-binding dehydrogenase family protein | chr4
contig32036	7	14	0.132214	9.08942	18.3347	3.18419	4.19651	-1.01232	| alcohol dehydrogenase, putative | chr5
contig36532	3	6	0.341685	3.89547	7.85773	1.9618	2.97411	-1.01232	| oxidoreductase, zinc-binding dehydrogenase family protein | chr3
contig38682	3	6	0.341685	3.89547	7.85773	1.9618	2.97411	-1.01232	| 3-isopropylmalate dehydrogenase, chloroplast, putative | chr1
contig40629	4	8	0.264831	5.19396	10.477	2.37683	3.38915	-1.01232	| short-chain dehydrogenase/reductase (SDR) family protein | chr4
contig40736	9	18	0.0858914	11.6864	23.5732	3.54676	4.55908	-1.01232	ALDH12A1, ATP5CDH, P5CDH | ALDH12A1; 1-pyrroline-5-carboxylate dehydrogenase/ 3-chloroallyl aldehyde dehydrogenase | chr5
contig50394	6	12	0.165321	7.79093	15.7155	2.9618	3.97411	-1.01232	| 3-isopropylmalate dehydrogenase, chloroplast, putative | chr5
contig51353	5	10	0.208216	6.49244	13.0962	2.69876	3.71108	-1.01232	| short-chain dehydrogenase/reductase (SDR) family protein | chr5
contig52480	11	22	0.0566269	14.2834	28.8117	3.83627	4.84858	-1.01232	| dihydroorotate dehydrogenase family protein / dihydroorotate oxidase family protein | chr3
contig47748	10	20	0.069635	12.9849	26.1924	3.69876	4.71108	-1.01232	pfam10712, NAD-GH, NAD-specific glutamate dehydrogenase. The members of this are annota
contig49080	104	213	4.48e-10	135.043	278.95	7.07727	8.12386	-1.04659	| inosine-5'-monophosphate dehydrogenase, putative | chr1
contig00436	43	91	2.83e-05	55.835	119.176	5.8031	6.89695	-1.09385	GDH1 | GDH1 (GLUTAMATE DEHYDROGENASE 1); ATP binding / glutamate dehydrogenase [NAD(P)+]/ oxidoreductase | chr5
contig47359	8	17	0.0743437	10.3879	22.2636	3.37683	4.47661	-1.09978	#gi|255538630:1-9 2-hydroxyacid dehydrogenase, putative [Ricinus communis] >gi|223551081|gb|EEF52567.1| 2-hydroxyacid dehydrogenase, putative [Ricinus communis]
contig18316	39	84	4.17e-05	50.6411	110.008	5.66224	6.78147	-1.11923	POR C, PORC | POR C (PROTOCHLOROPHYLLIDE OXIDOREDUCTASE); NADPH dehydrogenase/ oxidoreductase/ protochlorophyllide reductase | chr1
contig07036	6	13	0.113831	7.79093	17.0251	2.9618	4.08959	-1.12779	COG0644, FixC, Dehydrogenases (flavoproteins) [Energy production and conversion]
contig19969	6	13	0.113831	7.79093	17.0251	2.9618	4.08959	-1.12779	COG1512, COG1512, Beta-propeller domains of methanol dehydrogenase type [General function
contig28272	5	11	0.141811	6.49244	14.4058	2.69876	3.84858	-1.14982	GPDHC1 | GPDHC1; NAD or NADH binding / glycerol-3-phosphate dehydrogenase (NAD+) | chr2
contig02778	5	11	0.141811	6.49244	14.4058	2.69876	3.84858	-1.14982	COG1052, LdhA, Lactate dehydrogenase and related dehydrogenases [Energy production and co
contig26346	4	9	0.17775	5.19396	11.7866	2.37683	3.55908	-1.18224	AK-HSDH I, AK-HSDH | AK-HSDH I (ASPARTATE KINASE-HOMOSERINE DEHYDROGENASE I); aspartate kinase/ homoserine dehydrogenase | chr1
contig47558	4	9	0.17775	5.19396	11.7866	2.37683	3.55908	-1.18224	CHL00025, ndhF, NADH dehydrogenase subunit 5
contig24670	27	62	0.000178281	35.0592	81.1966	5.13172	6.34335	-1.21163	cd01337, MDH_glycosomal_mitochondrial, malate dehydrogenases (MDH) glycosomal and mitocho
contig04456	3	7	0.2246	3.89547	9.16736	1.9618	3.19651	-1.23471	| oxidoreductase, zinc-binding dehydrogenase family protein | chr4
contig19405	12	28	0.0111895	15.5819	36.6694	3.9618	5.19651	-1.23471	IVD, ATIVD | IVD (ISOVALERYL-COA-DEHYDROGENASE); ATP binding / isovaleryl-CoA dehydrogenase | chr3
contig27503	36	84	9.19e-06	46.7456	110.008	5.54676	6.78147	-1.23471	CAD4, ATCAD4, CAD, CAD-C | ATCAD4; cinnamyl-alcohol dehydrogenase | chr3
contig48369	3	7	0.2246	3.89547	9.16736	1.9618	3.19651	-1.23471	| prephenate dehydrogenase family protein | chr1
contig46095	3	7	0.2246	3.89547	9.16736	1.9618	3.19651	-1.23471	PRK13529, PRK13529, malate dehydrogenase; Provisional
contig43624	21	50	0.000510505	27.2683	65.4811	4.76915	6.03301	-1.26386	MDH | MDH (MALATE DEHYDROGENASE); L-malate dehydrogenase/ binding / catalytic/ malate dehydrogenase/ oxidoreductase/ oxidoreductase, acting on the CH-OH group of donors, NAD or NADP as acceptor | chr3
contig15450	5	12	0.0948899	6.49244	15.7155	2.69876	3.97411	-1.27535	PYRD | PYRD (pyrimidine d); dihydroorotate dehydrogenase | chr5
contig39503	5	12	0.0948899	6.49244	15.7155	2.69876	3.97411	-1.27535	| 3-oxo-5-alpha-steroid 4-dehydrogenase family protein / steroid 5-alpha-reductase family protein | chr2
contig50559	5	12	0.0948899	6.49244	15.7155	2.69876	3.97411	-1.27535	DHAR1, ATDHAR1 | DHAR1 (dehydroascorbate reductase); glutathione dehydrogenase (ascorbate) | chr1
contig00460	19	46	0.000722814	24.6713	60.2426	4.62476	5.91271	-1.28795	| 6-phosphogluconate dehydrogenase family protein | chr1
contig39206	7	17	0.0424478	9.08942	22.2636	3.18419	4.47661	-1.29242	ALDH2B7, ALDH2B | ALDH2B7; 3-chloroallyl aldehyde dehydrogenase/ aldehyde dehydrogenase (NAD) | chr1
contig08954	2	5	0.286988	2.59698	6.54811	1.37683	2.71108	-1.33425	IBR3 | IBR3 (IBA-RESPONSE 3); acyl-CoA dehydrogenase/ oxidoreductase | chr3
contig18322	6	15	0.0515271	7.79093	19.6443	2.9618	4.29604	-1.33425	AK-HSDH II, AK-HSDH | bifunctional aspartate kinase/homoserine dehydrogenase, putative / AK-HSDH, putative | chr4
contig30937	2	5	0.286988	2.59698	6.54811	1.37683	2.71108	-1.33425	NAD3 | NADH dehydrogenase subunit 3 | chrM
contig41887	22	55	0.000141513	28.5668	72.0292	4.83627	6.17051	-1.33425	| inosine-5'-monophosphate dehydrogenase, putative | chr1
contig24705	6	15	0.0515271	7.79093	19.6443	2.9618	4.29604	-1.33425	pfam01070, FMN_dh, FMN-dependent dehydrogenase
contig32857	2	5	0.286988	2.59698	6.54811	1.37683	2.71108	-1.33425	pfam10712, NAD-GH, NAD-specific glutamate dehydrogenase. The members of this are annota
contig43060	0	2	0.24787	0	2.61924	0	1.38915	-1.38915	| oxidoreductase, zinc-binding dehydrogenase family protein | chr4
contig14644	5	13	0.0624924	6.49244	17.0251	2.69876	4.08959	-1.39083	PYRD | PYRD (pyrimidine d); dihydroorotate dehydrogenase | chr5
contig04338	5	13	0.0624924	6.49244	17.0251	2.69876	4.08959	-1.39083	#gi|255543927:1-9 NADH dehydrogenase, putative [Ricinus communis] >gi|223548037|gb|EEF49529.1| NADH dehydrogenase, putative [Ricinus communis]
contig14840	128	336	5.19e-23	166.207	440.033	7.37683	8.78147	-1.40463	GDH1 | GDH1 (GLUTAMATE DEHYDROGENASE 1); ATP binding / glutamate dehydrogenase [NAD(P)+]/ oxidoreductase | chr5
contig20556	8	21	0.0157075	10.3879	27.5021	3.37683	4.78147	-1.40463	PDH-E1 ALPHA | PDH-E1 ALPHA (PYRUVATE DEHYDROGENASE E1 ALPHA); pyruvate dehydrogenase (acetyl-transferring) | chr1
contig24795	11	29	0.0041758	14.2834	37.979	3.83627	5.24713	-1.41087	| homoserine dehydrogenase family protein | chr5
contig44523	44	116	7.03e-09	57.1335	151.916	5.83627	7.24713	-1.41087	ALDH12A1, ATP5CDH, P5CDH | ALDH12A1; 1-pyrroline-5-carboxylate dehydrogenase/ 3-chloroallyl aldehyde dehydrogenase | chr5
contig13797	10	27	0.00492776	12.9849	35.3598	3.69876	5.14404	-1.44528	GDH2 | GDH2 (GLUTAMATE DEHYDROGENASE 2); ATP binding / glutamate dehydrogenase [NAD(P)+]/ glutamate dehydrogenase/ oxidoreductase | chr5
contig31720	11	30	0.00278058	14.2834	39.2887	3.83627	5.29604	-1.45978	| short-chain dehydrogenase/reductase (SDR) family protein | chr3
contig45485	22	60	2.04e-05	28.5668	78.5773	4.83627	6.29604	-1.45978	GDH1 | GDH1 (GLUTAMATE DEHYDROGENASE 1); ATP binding / glutamate dehydrogenase [NAD(P)+]/ oxidoreductase | chr5
contig02589	15	41	0.000437873	19.4773	53.6945	4.28372	5.7467	-1.46298	ALDH12A1, ATP5CDH, P5CDH | ALDH12A1; 1-pyrroline-5-carboxylate dehydrogenase/ 3-chloroallyl aldehyde dehydrogenase | chr5
contig10493	4	11	0.0756052	5.19396	14.4058	2.37683	3.84858	-1.47175	COG1233, COG1233, Phytoene dehydrogenase and related proteins [Secondary metabolites bios
contig49533	4	11	0.0756052	5.19396	14.4058	2.37683	3.84858	-1.47175	pfam10712, NAD-GH, NAD-specific glutamate dehydrogenase. The members of this are annota
contig32324	22	61	1.37e-05	28.5668	79.887	4.83627	6.31989	-1.48362	| glutamate dehydrogenase, putative | chr1
contig47645	9	25	0.00579419	11.6864	32.7406	3.54676	5.03301	-1.48625	MTH00159, ND1, NADH dehydrogenase subunit 1; Provisional
contig02121	65	182	3.11e-14	84.4018	238.351	6.3992	7.89695	-1.49774	GAPCP-2 | GAPCP-2; NAD or NADH binding / binding / catalytic/ glyceraldehyde-3-phosphate dehydrogenase (phosphorylating)/ glyceraldehyde-3-phosphate dehydrogenase | chr1
contig21610	20	56	2.74e-05	25.9698	73.3388	4.69876	6.19651	-1.49774	ELI3-2, ELI3, ATCAD8, CAD-B2 | ELI3-2 (ELICITOR-ACTIVATED GENE 3-2); aryl-alcohol dehydrogenase/ mannitol dehydrogenase | chr4
contig24770	6	17	0.0221172	7.79093	22.2636	2.9618	4.47661	-1.51482	| short-chain dehydrogenase/reductase (SDR) family protein | chr4
contig00454	17	49	6.34e-05	22.0743	64.1715	4.4643	6.00386	-1.53956	| oxidoreductase, zinc-binding dehydrogenase family protein | chr4
contig01391	58	168	7.87e-14	75.3124	220.017	6.23481	7.78147	-1.54665	GDH1 | GDH1 (GLUTAMATE DEHYDROGENASE 1); ATP binding / glutamate dehydrogenase [NAD(P)+]/ oxidoreductase | chr5
contig01965	15	44	0.000126991	19.4773	57.6234	4.28372	5.84858	-1.56486	| semialdehyde dehydrogenase family protein | chr1
contig02330	4	12	0.0481237	5.19396	15.7155	2.37683	3.97411	-1.59728	ALDH3F1 | ALDH3F1 (Aldehyde Dehydrogenase 3F1); 3-chloroallyl aldehyde dehydrogenase/ aldehyde dehydrogenase (NAD) | chr4
contig13142	1	3	0.372879	1.29849	3.92887	0.376834	1.97411	-1.59728	| cinnamyl-alcohol dehydrogenase, putative (CAD) | chr5
contig21611	13	39	0.000254571	16.8804	51.0753	4.07727	5.67455	-1.59728	ELI3-2, ELI3, ATCAD8, CAD-B2 | ELI3-2 (ELICITOR-ACTIVATED GENE 3-2); aryl-alcohol dehydrogenase/ mannitol dehydrogenase | chr4
contig26540	6	18	0.0142424	7.79093	23.5732	2.9618	4.55908	-1.59728	PDK, ATPDHK | PDK (PYRUVATE DEHYDROGENASE KINASE); ATP binding / histidine phosphotransfer kinase/ pyruvate dehydrogenase (acetyl-transferring) kinase | chr3
contig36072	1	3	0.372879	1.29849	3.92887	0.376834	1.97411	-1.59728	| coenzyme F420 hydrogenase family / dehydrogenase, beta subunit family | chr1
contig40003	2	6	0.177848	2.59698	7.85773	1.37683	2.97411	-1.59728	| oxidoreductase, zinc-binding dehydrogenase family protein | chr3
contig12696	12	36	0.000446912	15.5819	47.1464	3.9618	5.55908	-1.59728	PRK07735, PRK07735, NADH dehydrogenase subunit C; Validated
contig18813	2	6	0.177848	2.59698	7.85773	1.37683	2.97411	-1.59728	pfam02738, Ald_Xan_dh_C2, Aldehyde oxidase and xanthine dehydrogenase, molybdopterin bin
contig34743	5	15	0.025998	6.49244	19.6443	2.69876	4.29604	-1.59728	pfam10712, NAD-GH, NAD-specific glutamate dehydrogenase. The members of this are annota
contig04988	7	22	0.00504778	9.08942	28.8117	3.18419	4.84858	-1.66439	PDS3, PDS, PDE226 | PDS3 (PHYTOENE DESATURASE 3); phytoene dehydrogenase | chr4
contig20953	16	51	1.31e-05	20.7758	66.7907	4.37683	6.06158	-1.68474	| 6-phosphogluconate dehydrogenase NAD-binding domain-containing protein | chr4
contig09439	18	58	2.82e-06	23.3728	75.9581	4.54676	6.24713	-1.70037	ERD5, PRODH, AT-POX, ATPOX, ATPDH, PRO1 | ERD5 (EARLY RESPONSIVE TO DEHYDRATION 5); proline dehydrogenase | chr3
contig00530	7	23	0.00320535	9.08942	30.1213	3.18419	4.91271	-1.72852	| D-3-phosphoglycerate dehydrogenase, putative / 3-PGDH, putative | chr3
contig28650	30	99	4.78e-10	38.9547	129.653	5.28372	7.01851	-1.73478	NDB2 | NDB2 (NAD(P)H dehydrogenase B2); FAD binding / disulfide oxidoreductase/ oxidoreductase | chr4
contig03931	3	10	0.0563565	3.89547	13.0962	1.9618	3.71108	-1.74928	SDP6 | SDP6 (SUGAR-DEPENDENT 6); glycerol-3-phosphate dehydrogenase | chr3
contig21608	20	67	2.52e-07	25.9698	87.7447	4.69876	6.45524	-1.75648	ELI3-2, ELI3, ATCAD8, CAD-B2 | ELI3-2 (ELICITOR-ACTIVATED GENE 3-2); aryl-alcohol dehydrogenase/ mannitol dehydrogenase | chr4
contig06685	12	41	4.88e-05	15.5819	53.6945	3.9618	5.7467	-1.78491	COG2303, BetA, Choline dehydrogenase and related flavoproteins [Amino acid transport and
contig01423	2	7	0.1079	2.59698	9.16736	1.37683	3.19651	-1.81967	COG2133, COG2133, Glucose/sorbosone dehydrogenases [Carbohydrate transport and metabolism
contig30764	6	21	0.00358572	7.79093	27.5021	2.9618	4.78147	-1.81967	cd01151, GCD, Glutaryl-CoA dehydrogenase (GCD). GCD is an acyl-CoA dehydrogenase, which c
contig01107	6	22	0.00222532	7.79093	28.8117	2.9618	4.84858	-1.88679	pfam10545, MADF_DNA_bdg, Alcohol dehydrogenase transcription factor Myb/SANT-like. The
contig31373	3	11	0.0344185	3.89547	14.4058	1.9618	3.84858	-1.88679	NAD9 | NADH dehydrogenase subunit 9 | chrM
contig41159	3	11	0.0344185	3.89547	14.4058	1.9618	3.84858	-1.88679	pfam10712, NAD-GH, NAD-specific glutamate dehydrogenase. The members of this are annota
contig03445	5	19	0.00393329	6.49244	24.8828	2.69876	4.63708	-1.93832	pfam01070, FMN_dh, FMN-dependent dehydrogenase
contig03388	6	24	0.00083802	7.79093	31.4309	2.9618	4.97411	-2.01232	DHAR1, ATDHAR1 | DHAR1 (dehydroascorbate reductase); glutathione dehydrogenase (ascorbate) | chr1
contig19935	4	16	0.00697023	5.19396	20.954	2.37683	4.38915	-2.01232	ATCAD1, CAD1 | cinnamyl-alcohol dehydrogenase, putative | chr1
contig20300	2	8	0.0643257	2.59698	10.477	1.37683	3.38915	-2.01232	| short-chain dehydrogenase/reductase (SDR) family protein | chr5
contig35212	6	24	0.00083802	7.79093	31.4309	2.9618	4.97411	-2.01232	| tropinone reductase, putative / tropine dehydrogenase, putative | chr5
contig19080	5	21	0.00145031	6.49244	27.5021	2.69876	4.78147	-2.08271	pfam10712, NAD-GH, NAD-specific glutamate dehydrogenase. The members of this are annota
contig33210	9	38	1.41e-05	11.6864	49.7656	3.54676	5.63708	-2.09032	| alcohol dehydrogenase, putative | chr1
contig02525	6	26	0.000307226	7.79093	34.0502	2.9618	5.08959	-2.12779	| 3-beta hydroxysteroid dehydrogenase/isomerase family protein | chr2
contig29420	5	22	0.00087098	6.49244	28.8117	2.69876	4.84858	-2.14982	| short-chain dehydrogenase/reductase (SDR) family protein | chr2
contig02368	3	14	0.0073025	3.89547	18.3347	1.9618	4.19651	-2.23471	| short-chain dehydrogenase/reductase (SDR) family protein | chr1
contig18329	7	33	2.36e-05	9.08942	43.2175	3.18419	5.43354	-2.24936	| oxidoreductase, zinc-binding dehydrogenase family protein | chr4
contig43059	1	5	0.123416	1.29849	6.54811	0.376834	2.71108	-2.33425	| oxidoreductase, zinc-binding dehydrogenase family protein | chr4
contig43999	0	4	0.0614396	0	5.23849	0	2.38915	-2.38915	| short-chain dehydrogenase/reductase (SDR) family protein | chr4
contig04596	2	11	0.012583	2.59698	14.4058	1.37683	3.84858	-2.47175	| short-chain dehydrogenase/reductase (SDR) family protein | chr3
contig44407	2	11	0.012583	2.59698	14.4058	1.37683	3.84858	-2.47175	ATCAD9, CAD9 | CAD9 (CINNAMYL ALCOHOL DEHYDROGENASE 9); binding / catalytic/ oxidoreductase/ zinc ion binding | chr4
contig01744	6	38	4.92e-07	7.79093	49.7656	2.9618	5.63708	-2.67528	CNX2 | CNX2 (COFACTOR OF NITRATE REDUCTASE AND XANTHINE DEHYDROGENASE 2); catalytic | chr2
contig21601	0	5	0.0305887	0	6.54811	0	2.71108	-2.71108	NAD1A, NAD1, ND1 | Encodes subunit of mitochondrial NAD(P)H dehydrogenase that is trans-spliced from three precursors, NAD1A, NAD1B, and NAD1C. | chrM
contig07577	0	5	0.0305887	0	6.54811	0	2.71108	-2.71108	PRK13529, PRK13529, malate dehydrogenase; Provisional
contig06689	2	14	0.00225903	2.59698	18.3347	1.37683	4.19651	-2.81967	| tropinone reductase, putative / tropine dehydrogenase, putative | chr5
contig30411	1	7	0.038274	1.29849	9.16736	0.376834	3.19651	-2.81967	pfam10712, NAD-GH, NAD-specific glutamate dehydrogenase. The members of this are annota
contig08111	0	6	0.0152291	0	7.85773	0	2.97411	-2.97411	PRK02106, PRK02106, choline dehydrogenase; Validated
contig14601	0	6	0.0152291	0	7.85773	0	2.97411	-2.97411	pfam10712, NAD-GH, NAD-specific glutamate dehydrogenase. The members of this are annota
contig11036	1	8	0.020968	1.29849	10.477	0.376834	3.38915	-3.01232	| short-chain dehydrogenase/reductase (SDR) family protein | chr5
contig13823	1	8	0.020968	1.29849	10.477	0.376834	3.38915	-3.01232	| short-chain dehydrogenase/reductase (SDR) family protein | chr2
contig26853	1	9	0.0113916	1.29849	11.7866	0.376834	3.55908	-3.18224	ATNDI1, NDA1 | NDA1 (ALTERNATIVE NAD(P)H DEHYDROGENASE 1); NADH dehydrogenase | chr1
contig37513	1	9	0.0113916	1.29849	11.7866	0.376834	3.55908	-3.18224	| short-chain dehydrogenase/reductase (SDR) family protein | chr4
contig26104	0	7	0.00758202	0	9.16736	0	3.19651	-3.19651	| 3-hydroxyisobutyrate dehydrogenase, putative | chr4
contig04323	1	10	0.00614568	1.29849	13.0962	0.376834	3.71108	-3.33425	NDA2 | NDA2 (ALTERNATIVE NAD(P)H DEHYDROGENASE 2); FAD binding / NADH dehydrogenase/ oxidoreductase | chr2
contig40263	0	8	0.00377483	0	10.477	0	3.38915	-3.38915	pfam02544, Steroid_dh, 3-oxo-5-alpha-steroid 4-dehydrogenase. This family consists of 3
contig30257	0	9	0.00187936	0	11.7866	0	3.55908	-3.55908	PDK, ATPDHK | PDK (PYRUVATE DEHYDROGENASE KINASE); ATP binding / histidine phosphotransfer kinase/ pyruvate dehydrogenase (acetyl-transferring) kinase | chr3
contig50251	1	14	0.000494145	1.29849	18.3347	0.376834	4.19651	-3.81967	ATCAD9, CAD9 | CAD9 (CINNAMYL ALCOHOL DEHYDROGENASE 9); binding / catalytic/ oxidoreductase/ zinc ion binding | chr4
contig08312	0	11	0.000465837	0	14.4058	0	3.84858	-3.84858	| short-chain dehydrogenase/reductase (SDR) family protein | chr2
contig26858	1	18	3.75e-05	1.29849	23.5732	0.376834	4.55908	-4.18224	NDA2 | NDA2 (ALTERNATIVE NAD(P)H DEHYDROGENASE 2); FAD binding / NADH dehydrogenase/ oxidoreductase | chr2
contig45537	1	18	3.75e-05	1.29849	23.5732	0.376834	4.55908	-4.18224	ATCAD9, CAD9 | CAD9 (CINNAMYL ALCOHOL DEHYDROGENASE 9); binding / catalytic/ oxidoreductase/ zinc ion binding | chr4
